# Supplementary material for: Alterations of 63 hub genes during lingual carcinogenesis in C57BL/6J mice
Source: Sci Rep. 2018 Aug 22;8:12626. doi: 10.1038/s41598-018-31103-3 (PMC6105652; doi:10.1038/s41598-018-31103-3)
Supplement: Supplementary file 2 — Supplementary dataset [file 41598_2018_31103_MOESM2_ESM.zip]

Archive with 8 entries (8 files):
- Supplementary Table S1 Differentially expressed genes during lingual carcicnogenesis.xlsx
- Supplementary Table S2  Gene Ontology(GO) terms in which candidate genes are involved.docx
- Supplementary Table S2 Gene Ontology(GO) terms in which candidate genes are involved.xlsx
- Supplementary Table S3 Pathway in which candidate genes are involved.docx
- Supplementary Table S3 Pathway in which candidate genes are involved.xlsx
- Supplementary Table S5 Differentially methylated promoters of genes.docx
- Supplementary Table S5 Differentially methylated promoters of genes.xlsx
- Supplementary Table S1 Differentially expressed genes during lingual carcicnogenesis.docx
