# Supplementary material for: Alterations of 63 hub genes during lingual carcinogenesis in C57BL/6J mice
Source: Sci Rep. 2018 Aug 22;8:12626. doi: 10.1038/s41598-018-31103-3 (PMC6105652; doi:10.1038/s41598-018-31103-3)
Supplement: Supplementary file 2 — Supplementary dataset [file 41598_2018_31103_MOESM2_ESM.zip › Supplementary Table S1 Differentially expressed genes during lingual carcicnogenesis.xlsx]

## Sheet: Volcano Plots
Volcano Plots
Volcano Plots are useful tools for visualizing differential expression between two different conditions. They are constructed using fold-change values and p-values, and thus allow you to visulaize the relationship between fold-change (magnitude of change) and statistical significance (which takes both magnitude of change and variability into consideration). They also allow subsets of genes to be …

## Sheet: EvMup
# Fold Change cut-off: 2.0 # P-value cut-off: 0.05 # Condition pairs: E vs M # Column A: ProbeName, it represents probe name. # Column B: P-value, P-value calculated from t-test. # Column C: FDR is calculated from Benjamini Hochberg FDR. # Column D: FCAbsolute, the absolute ratio (no log scale) of normalized intensities between two conditions. # Column E: Regulation, it depicts which group has gr…
E vs M 2.0 fold up regulated mRNAs
	P-value	FDR	Fold Change and Regulation		Annotations								Group--Raw Intensity		Group--Normalized Intensity		Raw Intensity						Normalized Intensities
ProbeName	p-value	Corrected p-value	FCAbsolute	regulation	GenbankAccession	GenomicCoordinates	GeneSymbol	Description	Go	RefSeqAccession	UniGeneID	EntrezGeneID	[E](raw)	[M](raw)	[E](normalized)	[M](normalized)	[arm12, M](raw)	[back28, E](raw)	[head12, M](raw)	[head28, E](raw)	[tail12, M](raw)	[tail28, E](raw)	[arm12, M](normalized)	[back28, E](normalized)	[head12, M](normalized)	[head28, E](normalized)	[tail12, M](normalized)	[tail28, E](normalized)
A_55_P2048493	0.00508908	0.0116718	2.95474	up	NR_027955	chr3:65331565-65331506	4931440P22Rik	Mus musculus RIKEN cDNA 4931440P22 gene (4931440P22Rik), long non-coding RNA [NR_027955]	GO:0008150|GO:0003674|GO:0005575	NR_027955	Mm.475465	71004	247.394	112.49	7.68506	6.12203	70.1151	222.3	92.1949	259.241	175.159	260.642	6.03304	7.87624	5.71654	7.60855	6.61652	7.5704
A_66_P126300	3.29116e-05	0.000316767	2.00038	up	NM_029017	chr3:32630111-32629104	Mrpl47	Mus musculus mitochondrial ribosomal protein L47 (Mrpl47), mRNA [NM_029017]	GO:0005739|GO:0008150|GO:0003674|GO:0003735|GO:0030529|GO:0005761|GO:0005840|GO:0006412	NM_029017	Mm.288960	74600	699.132	458.621	9.10523	8.10495	374.901	595.782	507.105	767.201	493.858	734.413	8.13297	9.17597	8.11398	9.11689	8.0679	9.02282
A_55_P1957997	7.96921e-05	0.000544431	4.31239	up	XR_168941	chr16:31428129-31428070		predicted gene 15743 [Source:MGI Symbol;Acc:MGI:3783185] [ENSMUST00000182690]		XR_168941	Mm.466711		134.412	35.2776	6.86469	4.75621	23.2241	113.643	40.1224	148.376	42.4864	141.216	4.88549	7.05154	4.61261	6.83647	4.77053	6.70607
A_51_P330630	3.34773e-06	9.92572e-05	2.25185	up	NM_144937	chr9:66366090-66366031	Usp3	Mus musculus ubiquitin specific peptidase 3 (Usp3), mRNA [NM_144937]	GO:0016578|GO:0006511|GO:0000790|GO:0005634|GO:0046872|GO:0006974|GO:0042393|GO:0007049|GO:0031647|GO:0006281|GO:0016787|GO:0006508|GO:0008233|GO:0008270|GO:0004221|GO:0008234|GO:0000278|GO:0016568	NM_144937	Mm.38976	235441	1072.26	612.243	9.68834	8.51723	517.479	896.623	657.995	1140.22	661.257	1179.94	8.56846	9.72481	8.49499	9.6599	8.48824	9.68031
A_55_P2011341	0.000129979	0.000742649	5.50592	up		chr13:113884088-113884029							1240.33	294.18	9.88035	7.41936	173.702	967.122	332.505	1341.44	376.332	1412.41	7.10173	9.82562	7.49069	9.88961	7.66567	9.92581
A_51_P123134	0.000238826	0.00111747	2.19611	up	NM_146235	chrX:99338680-99338621	Ercc6l	Mus musculus excision repair cross-complementing rodent repair deficiency complementation group 6 like (Ercc6l), mRNA [NM_146235]	GO:0005694|GO:0004386|GO:0005575|GO:0003676|GO:0003677|GO:0005524|GO:0008150|GO:0007049|GO:0007067|GO:0000166|GO:0016787|GO:0000776|GO:0000775|GO:0051301	NM_146235	Mm.31911	236930	202.759	119.835	7.41446	6.27951	99.099	165.254	130.419	220.534	129.986	222.49	6.43451	7.50646	6.18744	7.38652	6.21659	7.35042
A_55_P2241553	0.00371015	0.00899373	2.23165	up	NR_045696	chr8:124970309-124970368	9330133O14Rik	Mus musculus RIKEN cDNA 9330133O14 gene (9330133O14Rik), long non-coding RNA [NR_045696]		NR_045696	Mm.471548	100689703	1013.09	586.244	9.61571	8.45759	514.142	1089.24	612.538	965.519	632.051	984.503	8.56016	9.98221	8.38714	9.43835	8.42548	9.42656
A_55_P1967867	2.49123e-05	0.000267069	2.28729	up	NM_011728	chr4:46197298-46197239	Xpa	Mus musculus xeroderma pigmentosum, complementation group A (Xpa), mRNA [NM_011728]	GO:0008630|GO:0019904|GO:0009636|GO:0005634|GO:0003677|GO:0046872|GO:0042803|GO:0006974|GO:0003684|GO:0005622|GO:0006281|GO:0035264|GO:0000166|GO:0006289|GO:0006979|GO:0009411	NM_011728	Mm.247036	22590	768.889	438.717	9.22642	8.03279	355.644	632.612	452.67	846.285	507.838	827.77	8.05124	9.25505	7.94123	9.24559	8.10589	9.17863
A_55_P1989813	2.76317e-05	0.00028485	2.54071	up	NM_008103	chr5:017758450-017758509	Gcm1	Mus musculus glial cells missing homolog 1 (Drosophila) (Gcm1), mRNA [NM_008103]	GO:0005515|GO:0005667|GO:0006355|GO:0003700|GO:0060706|GO:0060143|GO:0060670|GO:0005634|GO:0007275|GO:0003677|GO:0006351|GO:0046872|GO:0060018|GO:0045944|GO:0008270|GO:0008134	NM_008103	Mm.1400	14531	201.603	101.566	7.40189	6.05666	76.4709	154.324	109	227.911	119.226	222.574	6.12804	7.42294	5.94378	7.43165	6.09817	7.3511
A_51_P439085	6.74657e-06	0.000138188	2.57677	up	NM_023516	chr6:29225141-29225200	Hilpda	Mus musculus hypoxia inducible lipid droplet associated (Hilpda), transcript variant 2, mRNA [NM_023516]	GO:0005811|GO:0008284|GO:0009986|GO:0005102|GO:0006950|GO:0005576|GO:0010884|GO:0001819|GO:0035425|GO:0005615|GO:0016020|GO:0016021|GO:0030141	NM_023516	Mm.45161	69573	1077.9	536.582	9.69137	8.3258	428.308	880.733	568.936	1114.87	612.501	1238.08	8.31633	9.69757	8.28038	9.63046	8.38069	9.74607
A_55_P2169371	0.000189959	0.000952295	2.47803	up	AK035639	chr7:28886152-28886093		predicted gene 10935 [Source:MGI Symbol;Acc:MGI:3809041] [ENSMUST00000098634]					160.451	82.356	7.10091	5.79171	64.4678	122.848	100.215	175.464	82.3853	183.04	5.93533	7.14252	5.83255	7.07469	5.60727	7.08551
A_51_P294555	5.42861e-05	0.000425186	2.67672	up	NM_001033632	chr7:148201773-148201714	Ifitm6	Mus musculus interferon induced transmembrane protein 6 (Ifitm6), mRNA [NM_001033632]	GO:0008150|GO:0003674|GO:0016020|GO:0016021|GO:0005575	NM_001033632	Mm.276440	213002	156.733	73.3421	7.06603	5.64557	54.966	118.285	86.932	181.172	78.1282	170.743	5.76395	7.09976	5.63346	7.11853	5.5393	6.9798
A_51_P118132	7.95698e-08	2.18825e-05	2.08761	up	NM_011386	chr3:31021203-31021262	Skil	Mus musculus SKI-like (Skil), transcript variant 1, mRNA [NM_011386]	GO:0005515|GO:0070306|GO:0001669|GO:0003714|GO:0019904|GO:0001825|GO:0046332|GO:0005634|GO:0000122|GO:0070848|GO:0032403|GO:0070208|GO:0070207|GO:0005737|GO:0000166|GO:0007519|GO:0016605|GO:0003682|GO:0007050|GO:0007179|GO:0050772|GO:0045596|GO:0030512|GO:0002260	NM_011386	Mm.15406	20482	1462.55	887.86	10.1167	9.05482	737.445	1208.74	962.749	1579.05	963.386	1599.85	9.07136	10.1289	9.05034	10.1181	9.04277	10.103
A_51_P291501	0.00107315	0.00333434	2.05114	up	NM_001081062	chr13:113780810-113780869	Ccno	Mus musculus cyclin O (Ccno), mRNA [NM_001081062]	GO:0004844|GO:0007049|GO:0019901|GO:0006284|GO:0051726|GO:0005654|GO:0005634|GO:0000079|GO:0051301	NM_001081062	Mm.25457	218630	73.9679	42.2184	6.00913	4.9727	31.4116	52.9247	51.6021	81.6484	43.6416	87.3306	5.17894	6.11237	4.93705	5.93192	4.80211	5.98311
A_55_P2062627	1.19745e-05	0.000183054	2.33409	up	NM_029384	chr7:4736451-4736392	Tmem238	Mus musculus transmembrane protein 238 (Tmem238), mRNA [NM_029384]	GO:0008150|GO:0003674|GO:0016020|GO:0016021|GO:0005575	NM_029384	Mm.292837	664968	652.5	367.768	9.00503	7.78217	303.603	545.359	414.387	698.741	385.313	713.4	7.8369	9.04806	7.80707	8.98338	7.70254	8.98364
A_51_P510891	0.0011488	0.00351353	2.65381	up	NM_007423	chr5:90937781-90937840	Afp	Mus musculus alpha fetoprotein (Afp), mRNA [NM_007423]	GO:0019953|GO:0005737|GO:0004566|GO:0042448|GO:0006810|GO:0005576|GO:0001542|GO:0060395|GO:0005615|GO:0046872	NM_007423	Mm.358570	11576	82.5971	35.3742	6.17523	4.76716	26.9536	67.087	40.6191	90.6553	38.5499	90.0491	5.02383	6.39242	4.62943	6.10391	4.64823	6.02935
A_55_P2114789	1.46652e-05	0.000200733	2.08525	up	NM_001282083	chr9:69870594-69870653	Gtf2a2	Mus musculus general transcription factor II A, 2 (Gtf2a2), transcript variant 1, mRNA [NM_001282083]	GO:0001103|GO:0006355|GO:0006367|GO:0006366|GO:0046982|GO:0003713|GO:0005634|GO:0006351|GO:0042803|GO:0051091|GO:0045944|GO:0017025|GO:0005672|GO:0051123|GO:0008134	NM_001282083	Mm.293117	235459	534.938	339.182	8.72923	7.66901	277.721	445.024	363.694	561.277	376.132	598.514	7.72345	8.77671	7.61964	8.67557	7.66394	8.73541
A_51_P378298	2.14244e-05	0.000245063	3.75353	up	NM_026976	chr1:132777256-132777315	Faim3	Mus musculus Fas apoptotic inhibitory molecule 3 (Faim3), mRNA [NM_026976]	GO:0016020|GO:0016021	NM_026976	Mm.46042	69169	194.661	62.5571	7.35628	5.44803	47.7405	146.706	69.1285	209.777	70.8022	227.5	5.60264	7.36061	5.32615	7.32505	5.41531	7.38317
A_55_P2083824	0.000203165	0.000997721	2.31271	up	AK007003	chr7:29221914-29221972	1700085B13Rik	Mus musculus adult male testis cDNA, RIKEN full-length enriched library, clone:1700085B13 product:unclassifiable, full insert sequence. [AK007003]	GO:0008150|GO:0003674|GO:0005575		Mm.23521	76721	245.619	137.784	7.66997	6.46038	116.656	201.166	149.684	255.604	147.012	280.087	6.62098	7.75196	6.37861	7.58826	6.38156	7.66967
A_55_P1979549	0.0122962	0.0243226	2.58086	up	NM_011283	chr1:4334405-4334346	Rp1	Mus musculus retinitis pigmentosa 1 (human) (Rp1), transcript variant 1, mRNA [NM_011283]	GO:0008017|GO:0042461|GO:0035082|GO:0060041|GO:0046549|GO:0005875|GO:0005930|GO:0060042|GO:0046548|GO:0071482|GO:0042995|GO:0045494|GO:0035085|GO:0035556|GO:0035845|GO:0001917|GO:0005929|GO:0005737|GO:0030030|GO:0032391|GO:0005856|GO:0007601|GO:0050896|GO:0001750	NM_011283	Mm.294263	19888	82.0056	37.1636	6.16513	4.79728	35.2569	65.4124	31.1365	90.3499	45.0975	90.2545	5.29121	6.36513	4.25967	6.09933	4.84095	6.03093
A_51_P105709	1.49237e-05	0.00020236	2.91772	up	NM_027182	chr13:74050175-74050116	Trip13	Mus musculus thyroid hormone receptor interactor 13 (Trip13), mRNA [NM_027182]	GO:0005515|GO:0017111|GO:0048477|GO:0007286|GO:0001556|GO:0007283|GO:0005524|GO:0030154|GO:0042802|GO:0006302|GO:0007126|GO:0007144|GO:0000166|GO:0001673|GO:0007130|GO:0007141|GO:0007131	NM_027182	Mm.275095	69716	733.475	326.494	9.16885	7.62401	279.74	611.892	353.567	777.847	346.174	810.687	7.73622	9.21442	7.58379	9.13617	7.55202	9.15596
A_51_P487999	4.00945e-06	0.000107735	2.48774	up	NM_028232	chr17:53815496-53815437	Sgol1	Mus musculus shugoshin-like 1 (S. pombe) (Sgol1), mRNA [NM_028232]	GO:0000780|GO:0010457|GO:0005813|GO:0005694|GO:0030892|GO:0005634|GO:0003674|GO:0007067|GO:0000922|GO:0005737|GO:0007049|GO:0007059|GO:0045132|GO:0000776|GO:0000779|GO:0008608|GO:0005856|GO:0000775|GO:0051301	NM_028232	Mm.153202	72415	915.538	476.543	9.47104	8.1562	391.466	755.308	526.816	950.241	511.348	1041.07	8.18888	9.4939	8.16708	9.41147	8.11265	9.50775
A_51_P122649	3.78771e-08	1.55629e-05	4.85644	up	NM_027299	chr12:109928560-109928501	Degs2	Mus musculus degenerative spermatocyte homolog 2 (Drosophila), lipid desaturase (Degs2), transcript variant 1, mRNA [NM_027299]	GO:0006629|GO:0006667|GO:0005783|GO:0030148|GO:0000170|GO:0016020|GO:0016491|GO:0006633|GO:0016021|GO:0016705|GO:0042284|GO:0046513|GO:0055114	NM_027299	Mm.207605	70059	2375.85	621.551	10.814	8.53406	517.305	1960.64	672.523	2579.9	674.824	2587.01	8.56772	10.8148	8.52318	10.8324	8.51129	10.7947
A_55_P2094616	3.21593e-06	9.73849e-05	2.21973	up	AK017939	chr2:33114974-33114915	Ralgps1	Ral GEF with PH domain and SH3 binding motif 1 [Source:MGI Symbol;Acc:MGI:1922008] [ENSMUST00000113164]	GO:0005622|GO:0005085|GO:0050790|GO:0005737|GO:0016020|GO:0008321|GO:0005886|GO:0032485|GO:0007264|GO:0005575			241308	228.207	133.31	7.56086	6.41047	99.3785	165.245	153.116	256.321	147.437	263.054	6.43681	7.50629	6.40911	7.59275	6.38551	7.58353
A_55_P1959753	3.18838e-05	0.000311341	2.01304	up		chr16:16885499-16885558	Top3b	topoisomerase (DNA) III beta [Source:MGI Symbol;Acc:MGI:1333803] [ENSMUST00000118424]	GO:0003916|GO:0000793|GO:0003917|GO:0007059|GO:0000166|GO:0016853|GO:0006265|GO:0005524|GO:0003677			21976	840.78	541.755	9.35008	8.3407	439.542	676.611	587.677	857.857	598.044	987.871	8.34753	9.35298	8.32739	9.26519	8.34719	9.43206
A_51_P455897	2.55042e-05	0.000270835	2.21093	up	NM_144526	chr11:71860513-71860572	Fam64a	Mus musculus family with sequence similarity 64, member A (Fam64a), mRNA [NM_144526]	GO:0008150|GO:0003674|GO:0007067|GO:0007049|GO:0005730|GO:0005634|GO:0051301	NM_144526	Mm.33118	109212	455.094	270.355	8.49762	7.35296	225.856	373.802	289.561	487.051	295.646	504.428	7.44308	8.54344	7.28726	8.46643	7.32855	8.48299
A_55_P2074521	0.000153101	0.000829725	3.24028	up	NM_054063	chr7:19007971-19007912	Psg28	Mus musculus pregnancy-specific glycoprotein 28 (Psg28), mRNA [NM_054063]	GO:0008150|GO:0003674|GO:0007565|GO:0005575	NM_054063	Mm.362025	114871	295.288	115.105	7.91301	6.21689	93.7073	227.636	113.48	303.316	138.129	354.912	6.35885	7.90413	5.99771	7.83257	6.29411	8.00233
A_51_P125135	9.81797e-07	5.52409e-05	2.56282	up	NM_026410	chr19:6091709-6091768	Cdca5	Mus musculus cell division cycle associated 5 (Cdca5), mRNA [NM_026410]	GO:0005515|GO:0007076|GO:0000790|GO:0005886|GO:0005694|GO:0051329|GO:0005634|GO:0071922|GO:0006302|GO:0008278|GO:0000082|GO:0005737|GO:0007049|GO:0007067|GO:0007080|GO:0051301|GO:0007064	NM_026410	Mm.23526	67849	1408.38	701.345	10.0662	8.70847	598.095	1163.96	753.634	1506.96	752.304	1554.21	8.76059	10.0812	8.68712	10.0553	8.6777	10.0621
A_55_P1976395	0.000147219	0.000806937	2.98118	up	NM_010941	chrX:70203793-70203852	Nsdhl	Mus musculus NAD(P) dependent steroid dehydrogenase-like (Nsdhl), mRNA [NM_010941]	GO:0005811|GO:0006629|GO:0006695|GO:0006694|GO:0005783|GO:0003854|GO:0043231|GO:0016616|GO:0007224|GO:0047012|GO:0016020|GO:0060716|GO:0016491|GO:0016126|GO:0016021|GO:0001942|GO:0008202|GO:0055114|GO:0008203	NM_010941	Mm.38792	18194	309.642	132.705	7.9871	6.41122	117.086	248.736	145.419	344.491	135.612	335.7	6.62435	8.02201	6.3401	8.00547	6.2692	7.93382
A_51_P401987	7.7437e-06	0.000147995	2.07463	up	NM_019432	chr1:121964169-121964110	Tmem37	Mus musculus transmembrane protein 37 (Tmem37), mRNA [NM_019432]	GO:0005262|GO:0005244|GO:0016020|GO:0070588|GO:0006810|GO:0034765|GO:0006816|GO:0016021|GO:0006811	NM_019432	Mm.24750	170706	2555.82	1501.87	10.9125	9.85969	1266.49	2099.6	1605.13	2628.75	1633.97	2939.11	9.88273	10.9066	9.84056	10.858	9.85576	10.973
A_51_P169087	3.29648e-05	0.000317029	3.07561	up	NM_001033264	chr10:127646830-127646889	Gls2	Mus musculus glutaminase 2 (liver, mitochondrial) (Gls2), transcript variant 1, mRNA [NM_001033264]	GO:0005739|GO:0003674|GO:0016787|GO:0072593|GO:0004359|GO:0042981|GO:0006541	NM_001033264	Mm.30102	216456	394.1	163.451	8.30789	6.68701	137.505	328.755	177.516	422.423	175.334	431.121	6.82697	8.38019	6.61611	8.27433	6.61795	8.26914
A_55_P2142226	5.89839e-05	0.000447669	3.1869	up	NM_001168294	chr12:105492556-105492615	Serpina3f	Mus musculus serine (or cysteine) peptidase inhibitor, clade A, member 3F (Serpina3f), transcript variant 1, mRNA [NM_001168294]	GO:0030162|GO:0010951|GO:0004867|GO:0010466|GO:0043434|GO:0005576|GO:0034097|GO:0030414|GO:0005615	NM_001168294	Mm.483584	238393	341.357	136.266	8.11852	6.44636	116.557	278.185	145.068	356.146	147.174	389.74	6.62022	8.16409	6.3355	8.05356	6.38338	8.1379
A_52_P425092	2.23753e-07	3.27594e-05	11.5257	up		chr16:36136075-36137745		predicted gene 10092 [Source:MGI Symbol;Acc:MGI:3642362] [ENSMUST00000077110]					2299.9	248.468	10.762	7.23524	197.756	1793.23	269.349	2456.01	278.298	2650.46	7.27316	10.6899	7.18652	10.7613	7.24605	10.8348
A_55_P2094262	3.77948e-05	0.000341929	3.71471	up	NM_009414	chr7:53902612-53902553	Tph1	Mus musculus tryptophan hydroxylase 1 (Tph1), transcript variant 1, mRNA [NM_009414]	GO:0043005|GO:0005506|GO:0009072|GO:0046872|GO:0004497|GO:0004510|GO:0030279|GO:0042427|GO:0046849|GO:0008152|GO:0016491|GO:0016714|GO:0016597|GO:0060749|GO:0055114	NM_009414	Mm.248684	21990	432.746	145.898	8.43158	6.53833	125.111	361.911	153.958	461.692	158.626	474.634	6.7114	8.50161	6.41907	8.39552	6.48452	8.3976
A_51_P104681	0.000492174	0.00185429	2.017	up	NM_130856	chr16:89047752-89047693	Krtap6-5	Mus musculus keratin associated protein 6-5 (Krtap6-5), mRNA [NM_130856]	GO:0005882|GO:0008150|GO:0003674|GO:0005575	NM_130856	Mm.46209	68484	50.59	27.8282	5.45945	4.44724	13.8542	36.2407	36.3796	56.7121	33.2508	58.8173	4.39963	5.64901	4.47826	5.36386	4.46382	5.36547
A_55_P2137049	2.50461e-07	3.4204e-05	6.04285	up	NM_001004174	chr2:122466640-122466699	AA467197	Mus musculus expressed sequence AA467197 (AA467197), mRNA [NM_001004174]	GO:0005739|GO:0008150|GO:0003674|GO:0005634	NM_001004174	Mm.36783	433470	4733.59	974.231	11.7954	9.20016	832.724	3984.88	1017.97	5012.03	1072	5203.86	9.25871	11.8128	9.13733	11.7723	9.20445	11.8011
A_55_P2025006	5.02355e-07	4.26839e-05	2.4399	up	NM_010644	chr7:51272272-51272331	Klk1b26	Mus musculus kallikrein 1-related petidase b26 (Klk1b26), mRNA [NM_010644]	GO:0016787|GO:0004252|GO:0006508|GO:0008236|GO:0008233|GO:0002035|GO:0003824|GO:0005615|GO:0031638	NM_010644	Mm.439663	16618	15464.5	6654.58	13.4431	12.1562	5712.15	13132.3	6989.87	16278.7	7261.73	16982.6	12.1807	13.4626	12.1221	13.4184	12.1659	13.4481
A_52_P67643	2.13213e-06	7.99206e-05	4.60386	up	AK036004	chr4:147829016-147829075	Mtor	mechanistic target of rapamycin (serine/threonine kinase) [Source:MGI Symbol;Acc:MGI:1928394] [ENSMUST00000123566]	GO:0051219|GO:0045859|GO:0001156|GO:0005515|GO:0016242|GO:0010831|GO:0050731|GO:0005765|GO:0007281|GO:0005764|GO:0031529|GO:0046889|GO:0046777|GO:0032314|GO:0000166|GO:0018105|GO:0030838|GO:0031931|GO:0016301|GO:0032956|GO:0018107|GO:0031669|GO:0043025|GO:0016773|GO:0031932|GO:0016772|GO:0031929|GO:0032868|GO:0005979|GO:0070438|GO:0005794|GO:0019904|GO:0006950|GO:0016310|GO:0045792|GO:0051496|GO:…		Mm.21158	56717	1201.83	332.481	9.84838	7.64554	280.236	1021.3	362.637	1283.54	354.569	1300.66	7.73836	9.89915	7.61559	9.82834	7.58266	9.81766
A_55_P2106763	2.03722e-05	0.000239015	2.50876	up	NM_025831	chr13:34719769-34719710	Pxdc1	Mus musculus PX domain containing 1 (Pxdc1), mRNA [NM_025831]	GO:0008150|GO:0003674|GO:0007154|GO:0005575|GO:0035091	NM_025831	Mm.28943	66895	1239.66	630.151	9.88486	8.55788	541.22	1021.88	665.499	1261.03	683.734	1436.05	8.63287	9.89976	8.50907	9.80473	8.53171	9.95008
A_51_P123405	1.27538e-06	6.31854e-05	2.47457	up	NM_009772	chr2:127627047-127626988	Bub1	Mus musculus budding uninhibited by benzimidazoles 1 homolog (S. cerevisiae) (Bub1), transcript variant 2, mRNA [NM_009772]	GO:0005634|GO:0009790|GO:0007059|GO:0000166|GO:0016301|GO:0071173|GO:0071174|GO:0016772|GO:0000780|GO:0005694|GO:0051983|GO:0006915|GO:2001244|GO:0005524|GO:0016310|GO:0007049|GO:0007067|GO:0004672|GO:0004674|GO:0000777|GO:0000776|GO:0006468|GO:0000775|GO:0007063|GO:0016740|GO:0051301	NM_009772	Mm.2185	12235	1302.7	671.155	9.95286	8.64568	567.952	1075.31	714.725	1401.71	730.788	1431.09	8.69959	9.96335	8.60904	9.95086	8.62841	9.94436
A_55_P2073825	2.75342e-05	0.000283993	2.30715	up	NM_033039	chr5:144780735-144780676	Ocm	Mus musculus oncomodulin (Ocm), mRNA [NM_033039]	GO:0043234|GO:0005737|GO:0046982|GO:0051480|GO:0005509|GO:0005634|GO:0046872|GO:0042803	NM_033039	Mm.270533	18261	256.255	144.987	7.72442	6.51831	110.568	199.441	173.946	283.132	150.447	286.192	6.55924	7.73836	6.58554	7.73541	6.41014	7.69949
A_52_P382149	0.00168133	0.00472362	2.43707	up	NM_007811	chr19:37775566-37775625	Cyp26a1	Mus musculus cytochrome P450, family 26, subfamily a, polypeptide 1 (Cyp26a1), mRNA [NM_007811]	GO:0005506|GO:0005783|GO:0007417|GO:0009952|GO:0046872|GO:0043231|GO:0048384|GO:0004497|GO:0014032|GO:0016020|GO:0042573|GO:0034653|GO:0001972|GO:0008401|GO:0016491|GO:0016705|GO:0055114|GO:0020037	NM_007811	Mm.42230	13082	69.2228	32.2438	5.91877	4.63362	19.1723	57.157	44.4329	71.792	33.1263	78.7193	4.69717	6.20722	4.74539	5.7323	4.45829	5.81678
A_51_P105380	4.22956e-07	4.04598e-05	5.31394	up	NM_029733	chr16:36257452-36257511	2010005H15Rik	Mus musculus RIKEN cDNA 2010005H15 gene (2010005H15Rik), mRNA [NM_029733]	GO:0010951|GO:0005737|GO:0004869|GO:0005198|GO:0010466|GO:0005634|GO:0030674|GO:0030414|GO:0002020|GO:0001533	NM_029733	Mm.327617	76770	6355.53	1445.26	12.2063	9.79656	1176.81	5187.95	1550.02	6593.8	1608.94	7284.83	9.76836	12.1881	9.78596	12.1591	9.83536	12.2718
A_51_P273538	3.51727e-07	3.79176e-05	3.19209	up	NM_027954	chr8:87411133-87411192	Syce2	Mus musculus synaptonemal complex central element protein 2 (Syce2), transcript variant 2, mRNA [NM_027954]	GO:0005515|GO:0007049|GO:0007126|GO:0000795|GO:0005694|GO:0005634|GO:0000801|GO:0007130|GO:0051301	NM_027954	Mm.229128	71846	1779.97	710.472	10.4025	8.72804	601.2	1460.17	777.321	1916.59	752.894	1963.15	8.76753	10.401	8.73773	10.404	8.67886	10.4027
A_55_P2001903	5.11363e-07	4.28672e-05	2.75092	up	NR_024069	chr14:31941903-31941844	Smim4	Mus musculus small itegral membrane protein 4 (Smim4), long non-coding RNA [NR_024069]	GO:0005739|GO:0008150|GO:0003674|GO:0016020|GO:0016021	NR_024069	Mm.379116	66487	2870.24	1285.63	11.073	9.6131	1069.61	2413.54	1358.69	3107.43	1428.59	3089.75	9.62242	11.0971	9.57687	11.0802	9.64	11.0417
A_51_P296416	2.01769e-05	0.000237773	2.05738	up	NM_019716	chr8:87831769-87831828	Orc6	Mus musculus origin recognition complex, subunit 6 (Orc6), transcript variant 1, mRNA [NM_019716]	GO:0006260|GO:0006261|GO:0003674|GO:0000808|GO:0005634|GO:0005664|GO:0003677	NM_019716	Mm.29709	56452	3414.61	1970.64	11.3134	10.2726	1729.79	2866.6	2134.09	3751.53	2048.05	3625.69	10.3383	11.3312	10.275	11.3404	10.2045	11.2687
A_55_P2090645	0.00139166	0.00407768	2.21739	up	XM_003689431	chr8:36881021-36881080	Gm19410	PREDICTED: Mus musculus predicted gene, 19410 (Gm19410), mRNA [XM_003689431]		XM_003689431	Mm.334491	100502846	120.342	68.042	6.70808	5.55922	56.0848	97.2034	70.7159	132.545	77.3252	131.279	5.78907	6.85239	5.36047	6.67123	5.52813	6.60063
A_55_P2040485	1.19417e-06	6.09549e-05	2.09533	up	XM_003086124	chr19:11467221-11467280	Ms4a4a	PREDICTED: Mus musculus membrane-spanning 4-domains, subfamily A, member 4A (Ms4a4a), mRNA [XM_003086124]	GO:0008150|GO:0003674|GO:0005575	XM_003086124	Mm.391204	666907	516.33	323.582	8.6723	7.60513	261.74	410.397	353.446	569.723	355.56	568.87	7.64359	8.66476	7.58353	8.69528	7.58826	8.65687
A_55_P2079761	3.24678e-05	0.000314197	2.46659	up	NM_010282	chr13:14146020-14145961	Ggps1	Mus musculus geranylgeranyl diphosphate synthase 1 (Ggps1), mRNA [NM_010282]	GO:0005737|GO:0004337|GO:0004161|GO:0008299|GO:0046872|GO:0016740|GO:0006720|GO:0004311	NM_010282	Mm.148039	14593	468.156	248.555	8.54141	7.23889	205.555	396.813	278.187	498.448	261.924	509.207	7.32505	8.62365	7.23153	8.50413	7.16009	8.49645
A_55_P2019293	8.42834e-05	0.000565055	2.67011	up		chr14:044868432-044868491							66.0146	26.7394	5.83807	4.42117	16.6445	44.9544	34.7649	76.2259	28.8088	76.8636	4.56127	5.90773	4.41418	5.82605	4.28805	5.78043
A_51_P110759	2.77162e-06	9.07405e-05	3.13798	up	NM_009199	chr19:28988332-28988391	Slc1a1	Mus musculus solute carrier family 1 (neuronal/epithelial high affinity glutamate transporter, system Xag), member 1 (Slc1a1), mRNA [NM_009199]	GO:0005515|GO:0015501|GO:0005886|GO:0051938|GO:0070779|GO:0005313|GO:0003333|GO:0015813|GO:0016020|GO:0006810|GO:0006835|GO:0051260|GO:0035725|GO:0016021|GO:0016595|GO:0017153|GO:0015293	NM_009199	Mm.246670	20510	287.213	116.648	7.88214	6.23231	88.3889	226.497	127.642	312.214	133.914	322.926	6.29325	7.89754	6.15109	7.86957	6.25259	7.87931
A_51_P155142	2.87907e-05	0.000291597	2.36612	up	NM_026560	chr4:124595868-124595809	Cdca8	Mus musculus cell division cycle associated 8 (Cdca8), mRNA [NM_026560]	GO:0005515|GO:0051276|GO:0005825|GO:0010369|GO:0005694|GO:0005730|GO:0030496|GO:0005634|GO:0043234|GO:0032133|GO:0005737|GO:0007049|GO:0007067|GO:0000089|GO:0005856|GO:0000775|GO:0051301	NM_026560	Mm.28038	52276	2788.7	1435.44	11.0362	9.79369	1252.01	2402.51	1465.21	2918.2	1589.1	3045.38	9.86798	11.0897	9.69542	10.9954	9.81766	11.0235
A_55_P2010152	2.98509e-06	9.36567e-05	3.29887	up	NM_001164059	chr1:166010740-166010799	Sell	Mus musculus selectin, lymphocyte (Sell), transcript variant 2, mRNA [NM_001164059]	GO:0005515|GO:0051861|GO:0005886|GO:0009986|GO:0042981|GO:0002020|GO:0016020|GO:0090023|GO:0030246|GO:0033198|GO:0016021|GO:0007155|GO:0050839|GO:0009897	NM_001164059	Mm.1461	20343	179.571	67.0505	7.24766	5.52569	45.5213	133.275	83.6793	198.593	71.9509	206.846	5.55234	7.242	5.58808	7.25002	5.43665	7.25096
A_55_P1970536	5.7392e-06	0.000127583	2.46989	up		chr4:122952503-122952444							150.963	77.8956	7.01479	5.71034	52.6664	108.968	88.2756	163.314	92.7447	180.606	5.71586	7.00284	5.65391	6.97606	5.76125	7.06547
A_51_P378789	4.80655e-08	1.81659e-05	6.65838	up	NM_018866	chr5:96389861-96389920	Cxcl13	Mus musculus chemokine (C-X-C motif) ligand 13 (Cxcl13), mRNA [NM_018866]	GO:0035769|GO:0035768|GO:0048248|GO:0007267|GO:0033625|GO:2000273|GO:0007204|GO:0005615|GO:0002518|GO:0048535|GO:0006955|GO:0031724|GO:0006954|GO:0006935|GO:0008201|GO:0042742|GO:0048018|GO:0008009|GO:0070098|GO:0046982|GO:0017134|GO:0010820|GO:2000545|GO:0005576|GO:0032861|GO:0033634|GO:0005125|GO:0031735|GO:0035754|GO:0007166	NM_018866	Mm.10116	55985	2602.79	491.45	10.9378	8.20258	408.247	2159.01	529.383	2775.52	536.719	2873.85	8.25159	10.9448	8.17334	10.922	8.18282	10.9464
A_51_P126835	9.16363e-06	0.000160451	2.36926	up	NM_001025102	chr2:106804673-106804614	Arl14ep	Mus musculus ADP-ribosylation factor-like 14 effector protein (Arl14ep), transcript variant 1, mRNA [NM_001025102]	GO:0008150|GO:0003674|GO:0005737	NM_001025102	Mm.381231	212772	546.742	302.964	8.75741	7.51297	252.657	446.325	331.409	588.928	324.827	604.972	7.59558	8.78118	7.48591	8.74104	7.45742	8.75
A_55_P1966644	0.000840858	0.00276163	2.3328	up	NM_013838	chr9:8680682-8680741	Trpc6	Mus musculus transient receptor potential cation channel, subfamily C, member 6 (Trpc6), transcript variant 1, mRNA [NM_013838]	GO:0005515|GO:0005262|GO:0070301|GO:0005261|GO:0005886|GO:0051928|GO:0032414|GO:0055085|GO:0007204|GO:0070679|GO:0016020|GO:0005887|GO:0036057|GO:0070588|GO:0006810|GO:0006816|GO:0015279|GO:0016021|GO:0005216|GO:0006811	NM_013838	Mm.325086	22068	141.433	76.8787	6.9338	5.71174	64.2479	116.229	83.0861	156.436	83.3021	151.636	5.93214	7.07756	5.57995	6.91495	5.62313	6.80889
A_52_P660385	1.56589e-05	0.000207348	2.19382	up	NM_175113	chr2:132630216-132630157	Trmt6	Mus musculus tRNA methyltransferase 6 (Trmt6), mRNA [NM_175113]	GO:0003674|GO:0006446|GO:0003743|GO:0005634|GO:0005575|GO:0008033|GO:0006413	NM_175113	Mm.34199	66926	1395.74	806.304	10.0531	8.91965	702.997	1136.87	833.993	1496.63	881.922	1553.73	9.00142	10.0511	8.84424	10.047	8.91328	10.0612
A_55_P2008735	1.23663e-05	0.000185984	2.22965	up	AK161246	chr2:5731059-5731000	Cdc123	cell division cycle 123 [Source:MGI Symbol;Acc:MGI:2138811] [ENSMUST00000128467]	GO:0003674|GO:0007049|GO:0005737|GO:0051301		Mm.181490	98828	234.423	136.743	7.60115	6.44433	102.296	180.903	163.16	254.539	144.774	267.826	6.4693	7.61604	6.50253	7.58097	6.36118	7.60645
A_51_P491378	6.68296e-06	0.000137728	23.5447	up	NM_007784	chr5:88111332-88111391	Csn1s1	Mus musculus casein alpha s1 (Csn1s1), transcript variant 1, mRNA [NM_007784]	GO:0005215|GO:0006810|GO:0005576	NM_007784	Mm.427467	12990	1765.48	84.7119	10.3885	5.83118	75.9282	1468.09	87.5285	1855.2	90.679	1973.17	6.12099	10.4045	5.64209	10.3513	5.73045	10.4097
A_55_P2051983	1.74555e-07	2.92706e-05	2.5518	up	NM_001001803	chr18:62753954-62753895	Spink7	Mus musculus serine peptidase inhibitor, Kazal type 7 (putative) (Spink7), mRNA [NM_001001803]	GO:0008150|GO:0003674|GO:0004867|GO:0010466|GO:0005576|GO:0005575|GO:0030414	NM_001001803	Mm.478742	408198	3447.11	1615.54	11.3196	9.96813	1342.57	2790.9	1738.4	3749.82	1765.66	3800.61	9.96736	11.285	9.96295	11.3394	9.97407	11.3345
A_52_P318073	1.00946e-05	0.000166601	2.38612	up		chr5:144200191-144200250							566.808	311.029	8.80602	7.55135	255.588	450.251	350.384	609.228	327.116	640.944	7.6132	8.79466	7.57384	8.79345	7.46701	8.82993
A_55_P1983468	4.7938e-07	4.22215e-05	2.0454	up	NM_009805	chr1:58789994-58790053	Cflar	Mus musculus CASP8 and FADD-like apoptosis regulator (Cflar), transcript variant 2, mRNA [NM_009805]	GO:2001237|GO:0043066|GO:0046982|GO:0031265|GO:0031264|GO:0006915|GO:0002020|GO:0043085|GO:0016504|GO:0010952|GO:0005737|GO:0008047|GO:0043154|GO:0060544|GO:0060546	NM_009805	Mm.336848	12633	945.753	598.234	9.51699	8.48461	491.768	771.98	651.426	1036.57	651.508	1028.71	8.50373	9.5289	8.48245	9.5327	8.46764	9.48938
A_55_P2091120	0.000511871	0.00190861	2.58076	up	AK016973	chr6:88563821-88563762	Kbtbd12	kelch repeat and BTB (POZ) domain containing 12 [Source:MGI Symbol;Acc:MGI:1918481] [ENSMUST00000169512]	GO:0008150|GO:0003674|GO:0005575		Mm.196226	74589	101.02	46.9283	6.45677	5.08897	33.1646	74.3685	62.0188	105.135	45.6014	123.555	5.23283	6.52772	5.17876	6.33166	4.85532	6.51092
A_55_P2166011	1.73931e-06	7.31061e-05	3.67486	up	AK076679	chr5:38659067-38659126	Tmem128	transmembrane protein 128 [Source:MGI Symbol;Acc:MGI:1913559] [ENSMUST00000119047]	GO:0008150|GO:0003674|GO:0016020|GO:0016021|GO:0005575		Mm.256185	66309	1779.97	613.306	10.3945	8.51686	505.314	1394.21	683.527	1987.11	651.077	1958.58	8.53819	10.3302	8.54573	10.4531	8.46667	10.4004
A_55_P2105180	0.00120559	0.00364831	2.54892	up	NM_016668	chr13:94386915-94386856	Bhmt	Mus musculus betaine-homocysteine methyltransferase (Bhmt), mRNA [NM_016668]	GO:0043234|GO:0005737|GO:0008168|GO:0006479|GO:0009086|GO:0047150|GO:0032403|GO:0032259|GO:0008898|GO:0005829	NM_016668	Mm.329582	12116	100.749	48.9751	6.43928	5.0894	23.0507	67.1471	73.1466	119.095	50.728	116.005	4.87801	6.39366	5.40464	6.51039	4.98554	6.41379
A_52_P511821	0.000282721	0.00125288	2.36753	up	NM_027057	chr1:79723101-79723042	Wdfy1	Mus musculus WD repeat and FYVE domain containing 1 (Wdfy1), transcript variant 2, mRNA [NM_027057]	GO:0008150|GO:0005545|GO:0005634|GO:0046872|GO:0005769|GO:0005829	NM_027057	Mm.293273	69368	86.9047	43.7162	6.24756	5.00418	29.4502	66.7334	49.2127	98.5744	52.4858	95.4062	5.11283	6.38848	4.87564	6.23479	5.02406	6.11942
A_51_P513530	7.06342e-07	4.89524e-05	2.30279	up	NM_017407	chr11:78135655-78135714	Spag5	Mus musculus sperm associated antigen 5 (Spag5), mRNA [NM_017407]	GO:0008017|GO:0072686|GO:0051988|GO:0005694|GO:0005874|GO:0005819|GO:0035371|GO:0005634|GO:0007067|GO:0000070|GO:0005737|GO:0007049|GO:0007059|GO:0000776|GO:0005876|GO:0007051|GO:0005856|GO:0000775|GO:0051301	NM_017407	Mm.24250	54141	997.311	559.923	9.59075	8.38737	463.123	812.569	594.087	1087.65	622.561	1091.72	8.41279	9.59767	8.34591	9.59934	8.4034	9.57524
A_51_P158545	1.3502e-08	1.23171e-05	4.62615	up	NM_172922	chr9:49223418-49223359	Ankk1	Mus musculus ankyrin repeat and kinase domain containing 1 (Ankk1), mRNA [NM_172922]	GO:0016310|GO:0004672|GO:0000166|GO:0016301|GO:0004674|GO:0006468|GO:0005575|GO:0005524|GO:0016740|GO:0016772	NM_172922	Mm.119994	244859	2196.02	601.521	10.7005	8.49071	492.869	1801.02	646.246	2398.4	665.447	2388.63	8.50667	10.6998	8.46901	10.7187	8.49645	10.6831
A_55_P2144556	4.5462e-06	0.000114971	2.41011	up	NM_001172160	chr2:140485120-140485061	Flrt3	Mus musculus fibronectin leucine rich transmembrane protein 3 (Flrt3), transcript variant 1, mRNA [NM_001172160]	GO:0005515|GO:0045499|GO:0016020|GO:0007411|GO:0050919|GO:0016021|GO:0005615	NM_001172160	Mm.426781	71436	942.36	505.596	9.51516	8.24606	416.769	796.26	540.728	1017.43	559.29	1013.39	8.28227	9.57096	8.20759	9.50928	8.24832	9.46524
A_51_P476601	2.97805e-06	9.35447e-05	2.20434	up	NM_016923	chr1:16696289-16699561	Ly96	Mus musculus lymphocyte antigen 96 (Ly96), transcript variant 1, mRNA [NM_016923]	GO:0046696|GO:0005515|GO:0002221|GO:0006954|GO:0045087|GO:0032496|GO:0031666|GO:0001875|GO:0032497|GO:0005576|GO:0031663	NM_016923	Mm.116844	17087	1154.17	672.352	9.78965	8.6493	568.771	951.436	711.954	1228.18	736.33	1282.88	8.70206	9.80235	8.60479	9.76856	8.64106	9.79804
A_51_P113003	6.7591e-06	0.000138188	2.01264	up	NM_031863	chr17:41060530-41060471	Cenpq	Mus musculus centromere protein Q (Cenpq), mRNA [NM_031863]	GO:0005694|GO:0005634|GO:0000775	NM_031863	Mm.9870	83815	673.154	436.69	9.04336	8.03428	366.96	543.545	471.422	722.903	471.687	753.013	8.09846	9.04407	8.00417	9.03037	8.0002	9.05565
A_55_P1983769	7.23978e-06	0.000143132	2.29601	up	NM_001012273	chr11:117714057-117714116	Birc5	Mus musculus baculoviral IAP repeat-containing 5 (Birc5), transcript variant 3, mRNA [NM_001012273]	GO:0005515|GO:0008017|GO:0010466|GO:0009790|GO:0042803|GO:0042802|GO:0000910|GO:0043524|GO:0005856|GO:0043027|GO:0048037|GO:0046982|GO:0005694|GO:0005814|GO:0031536|GO:0030496|GO:0051303|GO:0007049|GO:0045931|GO:0000777|GO:0000776|GO:0008270|GO:0019899|GO:0045892|GO:0000775|GO:0051301|GO:0005881|GO:0031577|GO:0004869|GO:0031503|GO:0051087|GO:0005634|GO:0046872|GO:0005829|GO:0005737|GO:0007059|GO:…	NM_001012273	Mm.8552	11799	641.575	367.828	8.97724	7.77811	278.908	515.208	400.295	716.64	424.282	692.876	7.7322	8.97763	7.76066	9.01633	7.84147	8.93777
A_51_P300936	9.52571e-06	0.000161669	2.0035	up	NM_001081223	chr18:11901214-11901273	Rbbp8	Mus musculus retinoblastoma binding protein 8 (Rbbp8), transcript variant 1, mRNA [NM_001081223]	GO:0001103|GO:0006366|GO:0001106|GO:0001835|GO:0031572|GO:0010792|GO:0005634|GO:0000122|GO:0003677|GO:0006974|GO:0003684|GO:0007067|GO:0007049|GO:0000082|GO:0004518|GO:0007126|GO:0004519|GO:0006281|GO:0016787|GO:0000724|GO:0017053|GO:0000014|GO:0051301	NM_001081223	Mm.154275	225182	3240.91	1916.76	11.2371	10.2346	1654.37	2705.18	1975.59	3495.29	2120.33	3522.28	10.2771	11.247	10.1658	11.2433	10.261	11.221
A_51_P181565	3.18015e-07	3.64716e-05	2.97671	up	NM_010415	chr18:36664797-36664738	Hbegf	Mus musculus heparin-binding EGF-like growth factor (Hbegf), mRNA [NM_010415]	GO:0051545|GO:0051897|GO:0005154|GO:0035313|GO:0030335|GO:0051549|GO:0005886|GO:0009986|GO:0030307|GO:0090303|GO:0001832|GO:0008016|GO:0005576|GO:0001525|GO:0048661|GO:0005615|GO:0016477|GO:0007173|GO:0016020|GO:0005887|GO:0016021|GO:0008083|GO:0008201	NM_010415	Mm.289681	15200	1260.43	538.763	9.90781	8.33409	450.069	1022.19	587.953	1357.84	578.267	1401.28	8.37704	9.90045	8.32866	9.90601	8.29657	9.91697
A_51_P306710	0.00014047	0.000781387	2.23369	up	NM_021719	chr5:137451465-137451524	Cldn15	Mus musculus claudin 15 (Cldn15), mRNA [NM_021719]	GO:0030054|GO:0016020|GO:0005886|GO:0005198|GO:0016021|GO:0005923	NM_021719	Mm.87202	60363	256.969	149.047	7.72729	6.56786	126.332	199.812	164.697	277.218	156.113	293.876	6.72617	7.74135	6.51308	7.70309	6.46434	7.73744
A_55_P2040860	1.07054e-05	0.000171739	2.02952	up	NM_177576	chr11:8916135-8916076	Sun3	Mus musculus Sad1 and UNC84 domain containing 3 (Sun3), mRNA [NM_177576]	GO:0005515|GO:0008150|GO:0016020|GO:0034993|GO:0016021	NM_177576	Mm.79210	194974	484.951	315.232	8.58902	7.56788	255.488	404.273	341.591	518.804	348.617	531.775	7.61257	8.64601	7.52944	8.56259	7.56163	8.55845
A_51_P172752	1.22896e-05	0.000185324	2.07079	up	NM_025663	chr3:87859825-87859884	Gpatch4	Mus musculus G patch domain containing 4 (Gpatch4), transcript variant 1, mRNA [NM_025663]	GO:0008150|GO:0003674|GO:0005575|GO:0003676	NM_025663	Mm.46029	66614	3602.54	2059.41	11.3848	10.3346	1730.7	2903.2	2123.39	3927.71	2324.12	3976.71	10.3407	11.3506	10.2694	11.4016	10.3936	11.4021
A_55_P2000728	0.00763859	0.0163064	2.05338	up	NM_001162417	chr2:124914669-124914610	Myef2	Mus musculus myelin basic protein expression factor 2, repressor (Myef2), transcript variant 1, mRNA [NM_001162417]	GO:0005794|GO:0005634	NM_001162417	Mm.18535	17876	89.9555	53.552	6.29639	5.25839	49.2965	71.4933	57.5776	97.3537	53.7817	101.02	5.63467	6.47607	5.08598	6.21574	5.05451	6.19736
A_55_P2117124	0.000180612	0.000921734	2.12879	up	NM_029162	chr5:38591342-38591283	Zbtb49	Mus musculus zinc finger and BTB domain containing 49 (Zbtb49), mRNA [NM_029162]	GO:0008150|GO:0006355|GO:0005634|GO:0003676|GO:0003677|GO:0046872|GO:0006351	NM_029162	Mm.258741	75079	144.507	87.0978	6.94733	5.8573	61.3453	99.1295	93.1453	171.07	106.803	163.32	5.88749	6.88072	5.73152	7.04111	5.9529	6.92017
A_55_P1988373	0.000118533	0.000700483	2.18468	up	NM_027973	chr8:47663932-47663991	Mlf1ip	Mus musculus myeloid leukemia factor 1 interacting protein (Mlf1ip), mRNA [NM_027973]	GO:0005515|GO:0008150|GO:0006355|GO:0005813|GO:0005737|GO:0005694|GO:0000776|GO:0005634|GO:0006351|GO:0000775	NM_027973	Mm.22108	71876	568.757	343.788	8.81669	7.68926	296.083	473.623	363.191	639.996	372.091	592.652	7.80327	8.86362	7.61833	8.86811	7.64619	8.71832
A_52_P596755	1.18107e-05	0.000181569	2.16222	up	NM_207161	chr17:46635952-46636011	Dnph1	Mus musculus 2'-deoxynucleoside 5'-phosphate N-hydrolase 1 (Dnph1), mRNA [NM_207161]	GO:0005737|GO:0009159|GO:0016787|GO:0030307|GO:0050144|GO:0016798|GO:0008152|GO:0005634|GO:0070694|GO:0042803|GO:0009117	NM_207161	Mm.35801	381101	705.641	429.073	9.11633	8.00381	354.545	599.373	463.76	750.875	468.916	766.676	8.04629	9.18753	7.97477	9.08489	7.99038	9.07657
A_55_P2128792	1.80878e-06	7.43115e-05	2.37949	up	XM_003945946	chr13_random:225099-225040	LOC101056555	PREDICTED: Mus musculus uncharacterized LOC101056555 (LOC101056555), mRNA [XM_003945946]		XM_003945946		101056555	251.178	137.292	7.69652	6.44587	98.6129	196.114	162.906	273.955	150.358	283.466	6.42775	7.71568	6.50027	7.68878	6.40958	7.68509
A_52_P391983	9.69799e-05	0.000616761	2.16111	up	NM_029810	chr19:46963134-46963075	Nt5c2	Mus musculus 5'-nucleotidase, cytosolic II (Nt5c2), transcript variant 3, mRNA [NM_029810]	GO:0046040|GO:0005737|GO:0016787|GO:0000166|GO:0016311|GO:0008152|GO:0046085|GO:0008253|GO:0005575|GO:0003824|GO:0046872|GO:0009117	NM_029810	Mm.40965	76952	306.537	188.559	7.97428	6.86251	156.947	247.717	195.823	335.665	212.906	336.23	6.97473	8.01652	6.74285	7.97013	6.86995	7.93619
A_55_P2075894	7.57655e-08	2.16964e-05	2.8752	up	XM_356811	chr15:54143707-54143648	Gm5215	PREDICTED: Mus musculus predicted gene 5215 (Gm5215), mRNA [XM_356811]		XM_356811		383032	6066.12	2462.71	12.1401	10.6164	2078.78	4907.9	2638.44	6602.82	2670.91	6687.65	10.625	12.1102	10.61	12.1624	10.6142	12.1476
A_55_P2152165	0.00711162	0.0153697	2.84373	up		chr7:067029849-067029790							85.3338	36.1225	6.22225	4.71447	21.3798	70.0601	29.7521	89.4282	57.2356	96.5131	4.80439	6.44881	4.20082	6.08239	5.13819	6.13555
A_55_P2113523	4.42259e-05	0.000375057	2.26532	up	NM_001177884	chr5:34214059-34214118	Whsc1	Mus musculus Wolf-Hirschhorn syndrome candidate 1 (human) (Whsc1), transcript variant 3, mRNA [NM_001177884]	GO:0018022|GO:0031965|GO:0003289|GO:0006355|GO:0005694|GO:0008168|GO:0005730|GO:0034968|GO:0005634|GO:0000122|GO:0032259|GO:0003677|GO:0046872|GO:0003290|GO:0006351|GO:0018024|GO:0060348|GO:0003149|GO:0003682|GO:0008270|GO:0016740|GO:0016568	NM_001177884	Mm.19892	107823	118.154	64.7937	6.66991	5.4902	47.4579	87.7618	74.6487	127.514	72.2744	139.186	5.59598	6.71778	5.43191	6.60993	5.44271	6.68204
A_55_P2088380	0.000151347	0.000822038	2.84281	up	XM_001003864	chr17:81326745-81326804	C230072F16Rik	PREDICTED: Mus musculus RIKEN cDNA C230072F16 gene (C230072F16Rik), mRNA [XM_001003864]	GO:0008150|GO:0003674|GO:0005575	XM_001003864		320784	102.504	42.6519	6.48088	4.97357	27.8773	83.4388	48.6727	110.668	51.4058	113.406	5.05925	6.66034	4.86047	6.406	5.00097	6.37632
A_51_P157112	4.53001e-05	0.000379842	4.60078	up	NM_008458	chr12:105385411-105385352	Serpina3c	Mus musculus serine (or cysteine) peptidase inhibitor, clade A, member 3C (Serpina3c), mRNA [NM_008458]	GO:0030162|GO:0010951|GO:0004867|GO:0010466|GO:0043434|GO:0005576|GO:0034097|GO:0030414|GO:0005615	NM_008458	Mm.422814	16625	271.696	70.7957	7.80457	5.6027	55.7296	207.935	87.4786	297.201	69.1788	309.952	5.78122	7.79168	5.64083	7.80233	5.38603	7.81971
A_55_P1973886	1.63507e-05	0.000211656	2.24899	up	NM_080843	chr14:47911161-47911220	Socs4	Mus musculus suppressor of cytokine signaling 4 (Socs4), mRNA [NM_080843]	GO:0035556|GO:0003674|GO:0007175|GO:0009968|GO:0005575|GO:0040008	NM_080843	Mm.425886	67296	260.06	150.478	7.74328	6.574	121.088	200.52	165.015	285.865	165.33	293.794	6.66832	7.74621	6.5165	7.74653	6.53717	7.73709
A_51_P245796	6.8609e-06	0.000139001	2.08564	up	NM_029083	chr10:59412545-59412486	Ddit4	Mus musculus DNA-damage-inducible transcript 4 (Ddit4), mRNA [NM_029083]	GO:0010741|GO:0001666|GO:0048011|GO:0032007|GO:0008283|GO:0072593|GO:0006915|GO:0043241|GO:0010801|GO:0005622|GO:0005739|GO:0071889|GO:0042771|GO:0051607|GO:0005737|GO:0033137|GO:0007420|GO:0030182|GO:0045820|GO:0009968|GO:0001764	NM_029083	Mm.21697	74747	11279.3	5865.97	13.014	11.9535	5184.88	9578.59	6194.61	12097.9	6218.41	12161.5	12.018	13.0316	11.9265	13.0207	11.916	12.9896
A_55_P2184013	0.00402421	0.00962091	2.15353	up	NM_175219	chr1:85242978-85242919	C130026I21Rik	Mus musculus RIKEN cDNA C130026I21 gene (C130026I21Rik), transcript variant 1, mRNA [NM_175219]	GO:0008150|GO:0003674|GO:0005575	NM_175219	Mm.386456	620078	68.3838	35.5718	5.8448	4.73809	18.7621	39.9107	47.9987	65.2875	39.9547	99.9531	4.67984	5.77204	4.84181	5.57785	4.69263	6.1845
A_51_P457528	3.80051e-06	0.000105378	2.08136	up	NM_007630	chr9:70255730-70255671	Ccnb2	Mus musculus cyclin B2 (Ccnb2), mRNA [NM_007630]	GO:0005813|GO:0019901|GO:0005634|GO:0048538|GO:0000079|GO:0001701|GO:0007049|GO:0007067|GO:0016020|GO:0015630|GO:0051726|GO:0043029|GO:0040007|GO:0051301	NM_007630	Mm.22592	12442	2103.34	1258.31	10.635	9.57747	1054.94	1759.01	1322.98	2213.73	1397.01	2337.27	9.59767	10.6568	9.52941	10.6001	9.60533	10.6481
A_52_P1045316	1.62533e-06	7.08811e-05	2.68143	up	NM_001256481	chr4:73287976-73288035	Gm11237	Mus musculus predicted gene 11237 (Gm11237), mRNA [NM_001256481]	GO:0008150|GO:0003674|GO:0005575	NM_001256481	Mm.331671	100502924	190.331	90.4768	7.33045	5.90745	65.568	147.595	103.91	209.814	101.952	213.584	5.95489	7.37081	5.87821	7.32532	5.88924	7.29521
A_66_P138201	0.000519038	0.00193051	2.99687	up	NM_001024850	chrX:35424740-35424799	Rhox10	Mus musculus reproductive homeobox 10 (Rhox10), mRNA [NM_001024850]	GO:0008150|GO:0005634|GO:0005575|GO:0003677	NM_001024850	Mm.244139	434769	97.715	37.256	6.41263	4.82918	29.2482	74.8608	41.9897	110.689	40.53	107.595	5.10403	6.53862	4.67318	6.40697	4.71033	6.29231
A_55_P2002309	8.20838e-06	0.000151731	2.83898	up	NM_198191	chr2:32439232-32439291	Pip5kl1	Mus musculus phosphatidylinositol-4-phosphate 5-kinase-like 1 (Pip5kl1), mRNA [NM_198191]	GO:0005515|GO:0046488|GO:0016307|GO:0042995|GO:0005524|GO:0016308|GO:0016310|GO:0046854|GO:0005737|GO:0000166|GO:0016020|GO:0016301|GO:0016740	NM_198191	Mm.78923	227733	1002.31	453.221	9.58635	8.08098	357.395	765.424	505.608	1154.11	496.659	1087.39	8.05741	9.51259	8.10988	9.67973	8.07564	9.56672
A_55_P2094060	6.42709e-05	0.000474566	6.52891	up	NM_010370	chr13:113884094-113884035	Gzma	Mus musculus granzyme A (Gzma), mRNA [NM_010370]	GO:0043065|GO:0051354|GO:0004252|GO:0006915|GO:0005576|GO:0003824|GO:0042803|GO:0043392|GO:0006922|GO:0016787|GO:0032078|GO:0051603|GO:0019835|GO:0006508|GO:0008236|GO:0008233	NM_010370	Mm.15510	14938	1342.57	266.608	9.99523	7.28838	159.638	1103.44	301.808	1425.54	338.378	1498.73	6.99406	10.0023	7.34966	9.97292	7.52143	10.0104
A_51_P507051	3.9339e-05	0.000349333	3.03915	up	NM_021560	chr3:17956925-17956984	Bhlhe22	Mus musculus basic helix-loop-helix family, member e22 (Bhlhe22), mRNA [NM_021560]	GO:0005515|GO:0006355|GO:0021960|GO:0021540|GO:0006357|GO:0006366|GO:0060040|GO:0021957|GO:0000981|GO:0060042|GO:0005634|GO:0021952|GO:0042803|GO:0006351|GO:0021796|GO:0030182|GO:0003682|GO:0046983|GO:0045892	NM_021560	Mm.149938	59058	265.274	110.717	7.77487	6.1712	88.7058	218.432	124.154	294.726	119.29	282.664	6.29758	7.8552	6.11642	7.7898	6.09961	7.67961
A_52_P375312	0.000770392	0.00257795	2.12752	up	NM_001005421	chr9:44915486-44915545	Amica1	Mus musculus adhesion molecule, interacts with CXADR antigen 1 (Amica1), mRNA [NM_001005421]	GO:0030054|GO:0016020|GO:0005886|GO:0030593|GO:0016021|GO:0005923|GO:0007155|GO:0050839|GO:0070633|GO:0007157	NM_001005421	Mm.190461	270152	337.274	210.755	8.10437	7.0152	190.358	288.653	229.802	352.802	212.106	370.365	7.21803	8.21146	6.96213	8.04019	6.86545	8.06147
A_55_P2064412	3.20136e-05	0.000311854	2.5336	up		chr6:067367842-067367783							696.295	356.267	9.07661	7.73542	278.418	507.09	399.964	753.932	390.418	827.862	7.72852	8.9598	7.75742	9.09088	7.72033	9.17915
A_52_P104761	0.000223774	0.00106535	2.05076	up	NM_011276	chrX:101158037-101157978	Rlim	Mus musculus ring finger protein, LIM domain interacting (Rlim), mRNA [NM_011276]	GO:0005515|GO:0006511|GO:0004842|GO:0006355|GO:0016567|GO:0016874|GO:0005634|GO:0000122|GO:0060816|GO:0006351|GO:0043433|GO:0046872|GO:0005737|GO:0008270	NM_011276	Mm.427762	19820	279.861	180.232	7.84732	6.81116	156.139	219.909	197.668	304.853	186.89	314.82	6.97075	7.86376	6.75917	7.83899	6.70355	7.83921
A_55_P2007878	5.96796e-05	0.000451045	3.71038	up	NM_146042	chr13:47341686-47341745	Rnf144b	Mus musculus ring finger protein 144B (Rnf144b), transcript variant 1, mRNA [NM_146042]	GO:0005739|GO:0005737|GO:0004842|GO:0031966|GO:0042787|GO:0016020|GO:0016874|GO:0006915|GO:0008270|GO:0016021|GO:0046872	NM_146042	Mm.287609	218215	376.54	127.164	8.24697	6.3554	108.816	316.761	133.061	414.068	139.616	398.792	6.54029	8.32615	6.21533	8.24743	6.31058	8.16733
A_51_P314418	0.000156336	0.000841502	2.07717	up	NM_007550	chr7:87600302-87600243	Blm	Mus musculus Bloom syndrome, RecQ helicase-like (Blm), transcript variant 1, mRNA [NM_007550]	GO:0005515|GO:0005657|GO:0046632|GO:0016818|GO:0051259|GO:0005622|GO:0003697|GO:0000166|GO:0046641|GO:0051782|GO:0032508|GO:0000781|GO:0043140|GO:0072711|GO:0000405|GO:0070244|GO:0071479|GO:0000733|GO:0006281|GO:0009378|GO:0045120|GO:0045893|GO:0051276|GO:0006200|GO:0010165|GO:0005634|GO:0000079|GO:0003824|GO:0016363|GO:0002039|GO:0005737|GO:0004003|GO:0000723|GO:0016887|GO:0000729|GO:0044237|GO:…	NM_007550	Mm.12932	12144	285.273	181.747	7.87385	6.81922	154.364	224.153	190.43	304.583	200.446	327.084	6.95939	7.88577	6.70993	7.8371	6.78835	7.89867
A_55_P2382345	0.000141195	0.00078341	2.05185	up	AK029588	chr18:32272076-32272135	4933435E02Rik	Mus musculus adult male testis cDNA, RIKEN full-length enriched library, clone:4930405J08 product:unclassifiable, full insert sequence. [AK029588]			Mm.488101	71291	61.8085	34.4967	5.74769	4.71077	19.1066	44.2703	42.7314	69.3899	41.6521	71.7653	4.69478	5.88948	4.69358	5.67705	4.74393	5.67653
A_55_P2008437	1.09577e-05	0.000173791	3.64254	up	NM_009877	chr4:88920464-88920405	Cdkn2a	Mus musculus cyclin-dependent kinase inhibitor 2A (Cdkn2a), transcript variant 1, mRNA [NM_009877]	GO:0005515|GO:0010468|GO:0033088|GO:0014070|GO:0030308|GO:0003700|GO:0001652|GO:0006364|GO:0009303|GO:0035985|GO:0035986|GO:0008637|GO:0051444|GO:0000209|GO:0019901|GO:0007569|GO:0010389|GO:0007568|GO:0010243|GO:0030889|GO:0045786|GO:0043234|GO:0007049|GO:0008544|GO:0000075|GO:0005654|GO:0045893|GO:0045892|GO:0001953|GO:0008134|GO:0048103|GO:0008285|GO:0045736|GO:0005634|GO:0000079|GO:0005739|GO:…	NM_009877	Mm.4733	12578	985.775	349.035	9.57579	7.71085	304.521	821.173	377.545	1065.07	365.038	1071.08	7.83953	9.61152	7.6706	9.57236	7.62242	9.5435
A_51_P230624	3.00044e-06	9.36801e-05	2.31516	up	NM_001162903	chr12:33065070-33065129	Ccdc71l	Mus musculus coiled-coil domain containing 71 like (Ccdc71l), mRNA [NM_001162903]	GO:0008150|GO:0003674|GO:0005575	NM_001162903	Mm.341352	72123	1270.74	702.857	9.92237	8.71126	596.159	1070.51	760.193	1373.75	752.219	1367.97	8.75766	9.95816	8.69905	9.92504	8.67708	9.8839
A_55_P2160043	0.000133738	0.000756679	2.28768	up	NR_015464	chr2:91077989-91078048	A330069E16Rik	Mus musculus RIKEN cDNA A330069E16 gene (A330069E16Rik), long non-coding RNA [NR_015464]	GO:0008150|GO:0003674|GO:0005575	NR_015464	Mm.246808	606735	114.077	61.6461	6.62505	5.43116	46.0279	87.8296	70.4055	125.836	68.5048	128.566	5.56653	6.7182	5.35407	6.59157	5.37289	6.56538
A_55_P2067400	8.07994e-05	0.000549365	2.03928	up		chr9:106141226-106141167							115.241	71.1411	6.62045	5.59238	45.8816	73.3619	86.5463	136.414	80.9955	135.947	5.56314	6.50632	5.62884	6.70739	5.58517	6.64763
A_55_P2151666	5.9925e-05	0.000451943	2.1723	up		chr6:122849805-122849746		Q6QI92_RAT (Q6QI92) LRRG00116, partial (39%) [TC1611451]	GO:0005739|GO:0005622|GO:0003735|GO:0030529|GO:0005743|GO:0005840|GO:0006412				278.702	167.494	7.8371	6.71788	138.444	208.179	182.641	311.264	181.398	316.663	6.83647	7.79415	6.65397	7.86561	6.66319	7.85153
A_51_P108459	0.000527762	0.00195247	2.08222	up	NM_008152	chr12:99514727-99514786	Gpr65	Mus musculus G-protein coupled receptor 65 (Gpr65), mRNA [NM_008152]	GO:0005886|GO:0031532|GO:0004930|GO:0010447|GO:0030819|GO:0006915|GO:0032862|GO:0007165|GO:0007186|GO:0016020|GO:0051496|GO:0004871|GO:0016021	NM_008152	Mm.378924	14744	262.748	165.612	7.76287	6.70476	139.325	222.87	180.924	295.782	176.588	269.592	6.84413	7.87827	6.64148	7.79415	6.62865	7.6162
A_55_P2033041	3.33427e-06	9.91854e-05	3.86869	up	NM_001173460	chr3:15495857-15495798	Sirpb1b	Mus musculus signal-regulatory protein beta 1B (Sirpb1b), mRNA [NM_001173460]	GO:0008150|GO:0003674|GO:0005575	NM_001173460	Mm.423523	668101	867.643	288.952	9.3961	7.44426	239.823	717.081	304.493	907.663	322.541	978.184	7.52402	9.42747	7.36163	9.34572	7.44714	9.41513
A_55_P2121521	0.000318793	0.00136334	2.13623	up	NM_178207	chr13:21874843-21874784	Hist1h3i	Mus musculus histone cluster 1, H3i (Hist1h3i), mRNA [NM_178207]	GO:0008150|GO:0003674|GO:0005575	NM_178207	Mm.390558	319153	115.467	67.5957	6.64307	5.548	51.7082	88.542	80.2008	129.705	70.878	128.154	5.695	6.73093	5.53258	6.63796	5.41643	6.56031
A_52_P206492	1.28517e-06	6.34446e-05	2.07816	up	NM_025390	chr7:39048043-39047984	Pop4	Mus musculus processing of precursor 4, ribonuclease P/MRP family, (S. cerevisiae) (Pop4), mRNA [NM_025390]	GO:0006379|GO:0000172|GO:0016787|GO:0004526|GO:0006364|GO:0003723|GO:0005634|GO:0004540|GO:0005655|GO:0008033|GO:0030677	NM_025390	Mm.22284	66161	1949.3	1183.07	10.5334	9.4781	960.987	1594.87	1315.43	2105.87	1272.8	2147.14	9.45327	10.5271	9.5227	10.532	9.45832	10.5411
A_55_P1984908	0.0129029	0.025333	2.23893	up	NM_172590	chr13:95780290-95780349	Wdr41	Mus musculus WD repeat domain 41 (Wdr41), mRNA [NM_172590]	GO:0008150|GO:0003674|GO:0005765	NM_172590	Mm.33856	218460	132.223	76.2492	6.83345	5.67064	68.8121	99.198	102.737	149.139	57.1982	148.332	6.01007	6.88209	5.86504	6.84413	5.1368	6.77411
A_55_P2088028	0.005159	0.0117981	2.16456	up	NM_144800	chr15:58775067-58775008	Mtss1	Mus musculus metastasis suppressor 1 (Mtss1), transcript variant 1, mRNA [NM_144800]	GO:0072160|GO:0017124|GO:0030036|GO:0072102|GO:0050680|GO:0005102|GO:0003779|GO:0015629|GO:0071498|GO:0042802|GO:0007399|GO:0061333|GO:0003785|GO:0007165|GO:0005737|GO:0007517|GO:2001013|GO:0030041|GO:0046847|GO:0007015|GO:0005856|GO:0008093	NM_144800	Mm.215481	211401	106.695	61.2465	6.54075	5.42667	52.1622	93.5407	71.9482	112.891	59.6291	113.652	5.70582	6.80545	5.38292	6.43561	5.19129	6.38119
A_51_P170696	1.91323e-06	7.65036e-05	2.63133	up	NM_146089	chr18:77996374-77996315	Haus1	Mus musculus HAUS augmin-like complex, subunit 1 (Haus1), mRNA [NM_146089]	GO:0051297|GO:0003674|GO:0007067|GO:0007049|GO:0005813|GO:0005737|GO:0005874|GO:0070652|GO:0005856|GO:0051225|GO:0051301	NM_146089	Mm.39293	225745	3133.35	1444.82	11.1909	9.79508	1202.76	2570.77	1612.31	3424.35	1519.39	3404.92	9.79949	11.1782	9.84633	11.2149	9.73941	11.1795
A_55_P2132024	0.0011793	0.00358323	2.32403	up	NM_001282006	chr11:72158290-72158231	Tekt1	Mus musculus tektin 1 (Tekt1), transcript variant 1, mRNA [NM_001282006]	GO:0005737|GO:0005874|GO:0000226	NM_001282006	Mm.42257	21689	84.2295	42.7708	6.20504	4.98841	32.855	65.0446	46.3165	93.3211	49.1408	94.3226	5.2246	6.35777	4.79744	6.15416	4.9432	6.10318
A_55_P2148243	6.01341e-08	2.01324e-05	2.05056	up	BC004748	chr1:60135040-60134982	Wdr12	Mus musculus WD repeat domain 12, mRNA (cDNA clone MGC:7936 IMAGE:3583955), complete cds. [BC004748]	GO:0070545|GO:0005515|GO:0000463|GO:0007219|GO:0008283|GO:0042254|GO:0006364|GO:0005730|GO:0005654|GO:0005634|GO:0030687|GO:0000466		Mm.281079	57750	3167.3	1838.54	11.2058	10.1698	1541.52	2647	1972.44	3416.07	2001.65	3438.84	10.1769	11.2194	10.163	11.2108	10.1695	11.1873
A_51_P254855	3.91747e-06	0.000106805	2.65017	up	NM_011198	chr1:151954744-151954803	Ptgs2	Mus musculus prostaglandin-endoperoxide synthase 2 (Ptgs2), mRNA [NM_011198]	GO:0006693|GO:0035633|GO:0042640|GO:0051213|GO:0042803|GO:0071636|GO:0043231|GO:0031622|GO:0004601|GO:0001516|GO:0042127|GO:0032496|GO:0090050|GO:0051926|GO:0007613|GO:0090362|GO:0007612|GO:0010942|GO:0006979|GO:0007566|GO:0051968|GO:0045786|GO:0043234|GO:0050873|GO:0032227|GO:0016491|GO:0019899|GO:0055114|GO:0020037|GO:0006629|GO:0042346|GO:0043005|GO:0008284|GO:0008285|GO:0005783|GO:0005634|GO:…	NM_011198	Mm.292547	19225	898.594	439.112	9.44877	8.04268	372.054	729.192	467.09	970.419	478.19	996.171	8.12031	9.45296	7.98752	9.44899	8.02021	9.44435
A_51_P161362	1.39483e-05	0.000196304	2.05091	up	NM_145552	chr4:124732442-124732501	Gnl2	Mus musculus guanine nucleotide binding protein-like 2 (nucleolar) (Gnl2), mRNA [NM_145552]	GO:0006184|GO:0000166|GO:0042254|GO:0005730|GO:0003924|GO:0005634|GO:0005525	NM_145552	Mm.90760	230737	3676.23	2123.73	11.4115	10.3753	1709.54	2912.13	2315.55	3966.61	2346.08	4149.95	10.3233	11.3557	10.3938	11.4167	10.4086	11.4622
A_55_P2416494	0.000291053	0.00127734	2.57982	up	NR_077229	chr15:81073151-81073092	8430426J06Rik	Mus musculus RIKEN cDNA 8430426J06 gene (8430426J06Rik), transcript variant 1, long non-coding RNA [NR_077229]		NR_077229	Mm.296832	78102	104.088	48.9325	6.50355	5.13627	31.944	82.7838	52.6969	113.115	62.1564	116.364	5.19829	6.65285	4.96284	6.43896	5.24769	6.41884
A_55_P2177248	0.00409862	0.00976243	3.71333	up	AK137750	chr10:41268902-41268843	Ccdc162	coiled-coil domain containing 162 [Source:MGI Symbol;Acc:MGI:1923223] [ENSMUST00000160002]	GO:0008150|GO:0003674|GO:0005575		Mm.228517	75973	152.181	45.6715	6.96079	5.06808	42.5244	95.9291	47.4607	227.893	47.0295	132.722	5.48247	6.83467	4.82821	7.43092	4.89355	6.61678
A_51_P150302	0.000482202	0.00182601	2.0114	up	NM_019465	chr9:40781069-40781010	Crtam	Mus musculus cytotoxic and regulatory T cell molecule (Crtam), transcript variant 2, mRNA [NM_019465]	GO:0005515|GO:0008037|GO:0051606|GO:0016020|GO:0005886|GO:0005887|GO:0045954|GO:0005102|GO:0002860|GO:0002355|GO:0050715|GO:0016021	NM_019465	Mm.42791	54698	62.9675	36.6201	5.76567	4.75747	17.9297	40.1015	42.7904	74.7412	49.1401	74.0597	4.6346	5.77705	4.69478	5.79672	4.94303	5.72325
A_55_P1984886	6.80217e-05	0.000491719	2.18967	up	NM_011827	chr7:31202795-31202736	Hcst	Mus musculus hematopoietic cell signal transducer (Hcst), mRNA [NM_011827]	GO:0005515|GO:0016020|GO:0009986|GO:0014068|GO:0016021|GO:0043548	NM_011827	Mm.379050	23900	327.292	199.212	8.06281	6.93209	157.847	272.641	232.623	360.334	207.166	348.901	6.98187	8.13657	6.98	8.06861	6.83441	7.98324
A_51_P458852	0.000133171	0.000754485	3.53652	up	BU053129	chr19:47099350-47099409	Ina	internexin neuronal intermediate filament protein, alpha [Source:MGI Symbol;Acc:MGI:96568] [ENSMUST00000037636]	GO:0005882|GO:0005515|GO:0060052|GO:0005198|GO:0045104|GO:0005883|GO:0007275|GO:0030154|GO:0007399		Mm.414453	226180	280.403	101.313	7.84317	6.02085	57.0044	210.743	132.465	293.84	114.468	336.625	5.80644	7.80707	6.20793	7.78475	6.04817	7.93769
A_51_P168632	4.49014e-06	0.000114272	2.1857	up	NM_008921	chr10:127466952-127467011	Prim1	Mus musculus DNA primase, p49 subunit (Prim1), mRNA [NM_008921]	GO:0006260|GO:0005515|GO:0003899|GO:0003896|GO:0016779|GO:0006269|GO:0046872|GO:0016740|GO:0006351	NM_008921	Mm.2903	19075	5003.6	2682.1	11.8734	10.7453	2202.9	4097.26	2987.98	5509.69	2855.42	5403.86	10.7127	11.8566	10.8012	11.909	10.7221	11.8546
A_55_P2004801	1.24648e-06	6.2675e-05	2.53479	up	NM_001040435	chr5:34014638-34014697	Tacc3	Mus musculus transforming, acidic coiled-coil containing protein 3 (Tacc3), mRNA [NM_001040435]	GO:0005515|GO:0030097|GO:0001666|GO:0005813|GO:0021987|GO:0008283|GO:0019904|GO:0000226|GO:0030953|GO:0032886|GO:0042994|GO:0005737|GO:0022027|GO:0051726|GO:0022008	NM_001040435	Mm.379024	21335	3680.37	1737.12	11.4199	10.0781	1449.52	3072.51	1916.11	4026.66	1845.73	3941.94	10.0808	11.4343	10.1137	11.4434	10.0397	11.3821
A_51_P286737	1.57752e-07	2.7788e-05	3.31007	up	NM_011333	chr11:81850650-81850709	Ccl2	Mus musculus chemokine (C-C motif) ligand 2 (Ccl2), mRNA [NM_011333]	GO:0005515|GO:0009408|GO:0035684|GO:0008360|GO:0019221|GO:0090265|GO:0005615|GO:0006955|GO:0005737|GO:0006954|GO:0035702|GO:0006935|GO:0071356|GO:0007010|GO:0031727|GO:0043025|GO:0007179|GO:0008201|GO:0048010|GO:0008009|GO:0070098|GO:0001664|GO:2000427|GO:0030593|GO:0006874|GO:0009611|GO:0005576|GO:0001525|GO:0005125|GO:0010574|GO:0071222|GO:0071346|GO:0001938|GO:0050870|GO:0050806|GO:0071347|GO:…	NM_011333	Mm.290320	20296	2321.51	884.987	10.7809	9.05401	745.795	1908.04	954.024	2459.36	955.143	2597.12	9.09202	10.7778	9.03795	10.7637	9.03205	10.8012
A_66_P124052	6.79356e-07	4.79302e-05	2.58948	up	NM_016778	chr1:095592276-095592335	Bok	Mus musculus BCL2-related ovarian killer protein (Bok), mRNA [NM_016778]	GO:0051400|GO:0031966|GO:0043065|GO:0046982|GO:0006919|GO:0006915|GO:0005634|GO:0042981|GO:0051402|GO:0005739|GO:0005737|GO:0072332|GO:1900119|GO:0046983	NM_016778	Mm.3295	51800	3204.09	1493.28	11.2243	9.85162	1249.25	2724.63	1606.08	3322.81	1624.52	3564.84	9.86427	11.2549	9.84148	11.1763	9.84912	11.2416
A_55_P2035018	7.85123e-06	0.000148595	2.65329	up	NM_020001	chr6:123196969-123197028	Clec4n	Mus musculus C-type lectin domain family 4, member n (Clec4n), transcript variant 1, mRNA [NM_020001]	GO:0005515|GO:0016020|GO:0045087|GO:0050832|GO:0030246|GO:0050715|GO:0016021|GO:0043123	NM_020001	Mm.271782	56620	746.607	367.031	9.18069	7.77291	275.398	584.286	401.295	792.425	424.399	863.108	7.71133	9.1436	7.76554	9.16057	7.84186	9.23791
A_52_P354373	1.49704e-05	0.000202544	2.34698	up	NR_037956	chr6:134901431-134901490	1190002F15Rik	Mus musculus RIKEN cDNA 1190002F15 gene (1190002F15Rik), transcript variant 1, long non-coding RNA [NR_037956]		NR_037956	Mm.5935	381822	387.979	217.16	8.2833	7.0525	178.882	317.113	236.752	416.746	235.847	430.079	7.13912	8.32866	7.00392	8.25644	7.01444	8.26479
A_55_P1980432	5.54362e-06	0.000125303	2.07192	up	NM_001013777	chr14:34780269-34780239	Zfp488	Mus musculus zinc finger protein 488 (Zfp488), mRNA [NM_001013777]	GO:0005515|GO:0006355|GO:0003700|GO:0006357|GO:0006366|GO:0000981|GO:0005634|GO:0003677|GO:0006351|GO:0046872|GO:0014003|GO:0048714|GO:0045892	NM_001013777	Mm.343728	382867	6756.54	3697.18	12.2946	11.2436	3093.02	5726.59	3891.06	7351.55	4107.44	7191.49	11.2335	12.3228	11.2079	12.3097	11.2896	12.2513
A_55_P2163873	6.21949e-05	0.000463812	3.26344	up	NM_009474	chr3:146290788-146290847	Uox	Mus musculus urate oxidase (Uox), mRNA [NM_009474]	GO:0005739|GO:0006144|GO:0004846|GO:0016491|GO:0055114|GO:0005777	NM_009474	Mm.10865	22262	632.102	251.257	8.9637	7.25731	223.464	532.336	265.756	645.579	264.551	718.39	7.43183	9.01835	7.1688	8.87855	7.1713	8.9942
A_55_P1987610	0.00525897	0.011989	2.02982	up	AK133226	chr15:99776211-99776152	Fam186a	Mus musculus adult male testis cDNA, RIKEN full-length enriched library, clone:4932418P17 product:hypothetical Alanine-rich region profile containing protein, full insert sequence. [AK133226]	GO:0008150|GO:0003674|GO:0005575		Mm.61024	380973	45.8714	24.8031	5.27475	4.2534	8.94572	23.7065	29.7232	51.4488	35.7403	62.459	4.00805	5.14392	4.20026	5.22264	4.55189	5.4577
A_55_P2128591	7.10664e-07	4.89524e-05	8.24925	up	NM_011177	chr7:51086977-51087036	Klk6	Mus musculus kallikrein related-peptidase 6 (Klk6), transcript variant 1, mRNA [NM_011177]	GO:0045745|GO:0005737|GO:0016787|GO:0004252|GO:0010975|GO:0006508|GO:0008236|GO:0008233|GO:0005576	NM_011177	Mm.3944	19144	4096.89	621.352	11.578	8.53378	502.742	3385	655.556	4679.38	705.758	4226.29	8.53019	11.5718	8.49218	11.6686	8.57897	11.4936
A_55_P2007496	6.72395e-06	0.000138018	2.51469	up	BB237529	chrY_random:049672509-049672450		BB237529 RIKEN full-length enriched, 3 days neonate thymus Mus musculus cDNA clone A630065H24 3'. [BB237529]			Mm.417116		975.055	500.796	9.56148	8.2311	415.219	808.275	529.014	1082.38	558.154	1034.51	8.27568	9.59053	8.17202	9.59348	8.24559	9.50044
A_55_P2174582	4.98744e-07	4.26839e-05	3.67645	up	NM_029821	chr7:148023667-148023726	Urah	Mus musculus urate (5-hydroxyiso-) hydrolase (Urah), mRNA [NM_029821]	GO:0005739|GO:0033971|GO:0016787|GO:0006144|GO:0006810|GO:0005777	NM_029821	Mm.272359	76974	14037.6	4163.59	13.3101	11.4318	3578.88	11375.1	4528.53	15316.3	4383.34	15421.5	11.4562	13.2637	11.4503	13.34	11.3887	13.3266
A_55_P2103706	1.17439e-07	2.50166e-05	2.8414	up		chr4:118614611-118614552							6186.99	2529.85	12.1695	10.6629	2173.55	5175.19	2691.45	6574.92	2724.53	6810.85	10.6937	12.1845	10.6456	12.1536	10.6494	12.1704
A_66_P121249	1.92941e-05	0.000232094	2.00621	up	NM_001017966	chr4:141239761-141239702	Ddi2	Mus musculus DNA-damage inducible protein 2 (Ddi2), mRNA [NM_001017966]	GO:0006508|GO:0005575|GO:0004190	NM_001017966	Mm.441022	68817	1344.45	855.705	10.0047	9.00026	706.674	1140.09	908.357	1478	952.083	1415.25	9.00809	10.0555	8.9645	10.029	9.02819	9.92967
A_51_P168203	0.000162249	0.000860103	2.61198	up	NM_025446	chr10:13372655-13372596	Aig1	Mus musculus androgen-induced 1 (Aig1), mRNA [NM_025446]	GO:0008150|GO:0003674|GO:0016020|GO:0016021|GO:0005575	NM_025446	Mm.45755	66253	281.687	138.553	7.85585	6.47071	120.237	226.527	147.58	313.476	147.842	305.058	6.66077	7.8979	6.36078	7.87745	6.39056	7.79221
A_55_P2063096	4.48393e-07	4.08265e-05	2.22682	up	NM_001178058	chr6:89625375-89625434	Txnrd3	Mus musculus thioredoxin reductase 3 (Txnrd3), transcript variant 1, mRNA [NM_001178058]	GO:0050661|GO:0005515|GO:0016668|GO:0005783|GO:0050660|GO:0015035|GO:0006749|GO:0009055|GO:0005634|GO:0007275|GO:0007283|GO:0030154|GO:0043231|GO:0005737|GO:0006810|GO:0016491|GO:0004791|GO:0045454|GO:0055114	NM_001178058	Mm.229332	232223	3797.88	2027.2	11.4685	10.3135	1740.29	3138.99	2157.29	4064.5	2184.03	4190.15	10.3496	11.4685	10.2913	11.4585	10.2997	11.4786
A_52_P676819	1.80207e-06	7.42623e-05	4.73411	up	NM_007562	chr7:89112037-89111978	Bnc1	Mus musculus basonuclin 1 (Bnc1), mRNA [NM_007562]	GO:0050679|GO:0005515|GO:0051276|GO:0006355|GO:0005737|GO:0006357|GO:0006356|GO:0042060|GO:0005634|GO:0003677|GO:0046872|GO:0006351	NM_007562	Mm.243802	12173	902.698	242.483	9.45083	7.20774	203.281	719.526	262.478	973.166	261.69	1015.4	7.31077	9.43206	7.15433	9.45263	7.15812	9.46781
A_66_P118394	0.00195671	0.00534089	2.27573	up	AK089991	chr8:69881415-69881356		Mus musculus colon RCB-0549 Cle-H3 cDNA, RIKEN full-length enriched library, clone:G430046L24 product:hypothetical protein, full insert sequence. [AK089991]					113.411	63.6995	6.62178	5.43546	37.446	92.2257	89.7654	131.895	63.8871	116.111	5.35011	6.78725	5.67737	6.66319	5.27889	6.41491
A_55_P2026547	0.000202256	0.000994709	2.11972	up	NM_199366	chr1:95773011-95773070	Gal3st2	Mus musculus galactose-3-O-sulfotransferase 2 (Gal3st2), mRNA [NM_199366]	GO:0009101|GO:0016020|GO:0008146|GO:0051923|GO:0050694	NM_199366	Mm.482878	381334	128.862	77.6118	6.80227	5.7184	59.0238	100.466	89.1943	144.466	84.6172	141.654	5.84367	6.89995	5.6666	6.79613	5.64493	6.71074
A_55_P2007273	5.21564e-06	0.000122232	2.43194	up	NM_011132	chr5:110766375-110766434	Pole	Mus musculus polymerase (DNA directed), epsilon (Pole), mRNA [NM_011132]	GO:0051539|GO:0008622|GO:0051536|GO:0003887|GO:0016779|GO:0005634|GO:0003676|GO:0003677|GO:0046872|GO:0006974|GO:0006260|GO:0006261|GO:0000082|GO:0006139|GO:0006281|GO:0000166|GO:0003682|GO:0000731|GO:0006287|GO:0008270|GO:0006297|GO:0016740	NM_011132	Mm.35061	18973	1639	851.409	10.2763	8.99423	714.713	1316.64	884.598	1809.58	954.915	1790.78	9.02446	10.2452	8.92699	10.3139	9.03123	10.2699
A_52_P609024	2.37505e-08	1.48861e-05	4.22523	up	NM_001109747	chr10:29918343-29918284	Cenpw	Mus musculus centromere protein W (Cenpw), mRNA [NM_001109747]	GO:0051276|GO:0046982|GO:0005694|GO:0005634|GO:0003677|GO:0003674|GO:0007049|GO:0007067|GO:0051382|GO:0007059|GO:0000776|GO:0000278|GO:0000775|GO:0051301	NM_001109747	Mm.251779	66311	2281.38	686.96	10.7568	8.67775	563.311	1857.09	734.571	2469.01	762.998	2518.02	8.68465	10.7434	8.64955	10.7692	8.69905	10.7577
A_66_P120567	1.74473e-06	7.31061e-05	2.7909	up	NM_010730	chr19:20449781-20449722	Anxa1	Mus musculus annexin A1 (Anxa1), mRNA [NM_010730]	GO:0005515|GO:0001780|GO:0003727|GO:0070301|GO:1900087|GO:0005886|GO:0046632|GO:0031340|GO:0005634|GO:0042995|GO:0005615|GO:0042803|GO:0001533|GO:0005544|GO:0005737|GO:0005543|GO:0003697|GO:0042127|GO:0030674|GO:0070062|GO:0050482|GO:0033031|GO:0043066|GO:0004859|GO:0043065|GO:0031966|GO:0031394|GO:0005509|GO:0019834|GO:0002674|GO:0043086|GO:0071385|GO:0042383|GO:0043234|GO:0005929|GO:0007165|GO:…	NM_010730	Mm.248360	16952	45734.9	15585.1	14.92	13.4392	13097.2	37590	17329	49509.4	16329.2	50105.3	13.4293	14.8837	13.4935	14.9463	13.3949	14.9299
A_51_P211854	9.84695e-06	0.000164733	2.38312	up	NM_011347	chr1:166079660-166079719	Selp	Mus musculus selectin, platelet (Selp), mRNA [NM_011347]	GO:0005515|GO:0048514|GO:0005634|GO:0042806|GO:0050900|GO:0050901|GO:0005615|GO:0033623|GO:0005737|GO:0016337|GO:0006954|GO:0001948|GO:0070492|GO:0010572|GO:0007159|GO:0071354|GO:0031092|GO:0033691|GO:0007155|GO:0008201|GO:0007157|GO:0014068|GO:0002691|GO:0045785|GO:0001530|GO:0016020|GO:0002687|GO:0030246|GO:0016021|GO:0009897|GO:0048306	NM_011347	Mm.3337	20344	351.257	194.681	8.14713	6.89428	137.074	267.382	230.661	387.457	216.306	398.932	6.82331	8.11289	6.96703	8.16063	6.8925	8.16787
A_55_P2238965	4.60527e-06	0.000115469	2.45047	up	NM_181323	chr5:73844293-73844352	Cwh43	Mus musculus cell wall biogenesis 43 C-terminal homolog (S. cerevisiae) (Cwh43), mRNA [NM_181323]	GO:0008150|GO:0003674|GO:0016020|GO:0016021|GO:0005575|GO:0006506	NM_181323	Mm.280211	231293	1261.44	658.002	9.90977	8.61671	552.642	1037.82	682.218	1365.15	739.147	1381.35	8.66104	9.91814	8.54166	9.91478	8.64744	9.89641
A_51_P160713	0.000586247	0.00210891	3.41893	up	NM_009654	chr5:90901598-90901657	Alb	Mus musculus albumin (Alb), mRNA [NM_009654]	GO:0043066|GO:0005504|GO:0051087|GO:0005576|GO:0003677|GO:0005615|GO:0046872|GO:0005604|GO:0008289|GO:0043234|GO:0005737|GO:0019825|GO:0019836|GO:0008144|GO:0030170|GO:0015643|GO:0006810|GO:0051659|GO:0008270|GO:0019899|GO:0046010|GO:0070062|GO:0009267	NM_009654	Mm.16773	11657	80.4188	27.1141	6.12998	4.35643	9.07612	56.0611	38.5163	96.2961	33.7498	88.8992	4.02158	6.18144	4.56167	6.19877	4.48605	6.00972
A_55_P2084568	0.000586955	0.00211063	2.05997	up		chr6:29423406-29423465	Gm9047	predicted gene 9047 [Source:MGI Symbol;Acc:MGI:3644212] [ENSMUST00000171317]	GO:0008150|GO:0003674|GO:0005575			668210	117.473	72.2268	6.67203	5.6294	55.0733	94.2106	79.2338	130.566	82.3734	127.643	5.76605	6.81401	5.51514	6.64706	5.60703	6.55501
A_51_P404193	0.000138625	0.000773674	2.86531	up	NM_022435	chr2:70315688-70315747	Sp5	Mus musculus trans-acting transcription factor 5 (Sp5), mRNA [NM_022435]	GO:0043565|GO:0006355|GO:0060349|GO:0005634|GO:0003676|GO:0003677|GO:0046872|GO:0006351	NM_022435	Mm.423397	64406	208.436	92.1954	7.45372	5.93502	69.4744	177.971	96.3964	218.991	110.715	228.347	6.02322	7.59668	5.77869	7.37592	6.00316	7.38856
A_52_P183071	6.76302e-06	0.000138188	2.26947	up	NM_001110197	chr10:29064323-29064264	Rnf146	Mus musculus ring finger protein 146 (Rnf146), transcript variant 1, mRNA [NM_001110197]	GO:0004842|GO:0072572|GO:0016874|GO:0090263|GO:0005634|GO:0046872|GO:0005829|GO:0051865|GO:0005737|GO:0042787|GO:0008270|GO:0016055|GO:0070936	NM_001110197	Mm.475694	68031	331.767	193.006	8.07461	6.89226	151.379	265.423	214.141	372.499	213.499	357.38	6.93578	8.10515	6.86658	8.10764	6.87441	8.01104
A_55_P1962937	9.48491e-08	2.27622e-05	2.08031	up	NM_001272078	chr17:48491537-48491596	Trem2	Mus musculus triggering receptor expressed on myeloid cells 2 (Trem2), transcript variant 2, mRNA [NM_001272078]	GO:0005515|GO:0001530|GO:0007165|GO:0016020|GO:0005886|GO:0005576|GO:0016021|GO:0004888	NM_001272078	Mm.261623	83433	387.924	247.815	8.28118	7.22438	188.623	306.891	280.217	424.257	274.604	432.626	7.20467	8.28745	7.24266	8.28348	7.22581	8.27261
A_52_P640386	0.000230744	0.0010887	2.0357	up	NM_133857	chr3:122636794-122636735	Usp53	Mus musculus ubiquitin specific peptidase 53 (Usp53), mRNA [NM_133857]	GO:0008150|GO:0006511|GO:0003674|GO:0005575|GO:0004221	NM_133857	Mm.491248	99526	535.182	347.188	8.72947	7.70395	308.79	442.522	359.532	568.49	373.243	594.534	7.85837	8.77101	7.60313	8.69315	7.65035	8.72426
A_55_P1965363	0.000343508	0.00143991	2.31093	up	NM_001045535	chr13:33924277-33924218	Serpinb6e	Mus musculus serine (or cysteine) peptidase inhibitor, clade B, member 6e (Serpinb6e), mRNA [NM_001045535]	GO:0008150|GO:0003674|GO:0005575	NM_001045535	Mm.263418	435350	135.114	73.7136	6.86776	5.65928	59.7832	102.969	82.7993	151.711	78.5584	150.661	5.85714	6.93246	5.5751	6.87131	5.54561	6.7995
A_51_P255699	2.38894e-07	3.3709e-05	11.7272	up	NM_010809	chr9:7455751-7455810	Mmp3	Mus musculus matrix metallopeptidase 3 (Mmp3), mRNA [NM_010809]	GO:0030334|GO:0005509|GO:0005578|GO:0005576|GO:0005634|GO:0032403|GO:0005615|GO:0046872|GO:0044297|GO:0030425|GO:0043231|GO:0031012|GO:0043234|GO:0071230|GO:0016787|GO:0030574|GO:0006508|GO:0008233|GO:0008270|GO:0004222|GO:0008237	NM_010809	Mm.4993	17392	4209.41	446.453	11.6207	8.0689	385.125	3509.88	481.631	4518.46	472.602	4599.89	8.16733	11.6245	8.03611	11.622	8.00327	11.6156
A_51_P311694	6.18491e-06	0.000132084	2.46268	up	NM_027166	chr17:73199501-73199560	Ypel5	Mus musculus yippee-like 5 (Drosophila) (Ypel5), mRNA [NM_027166]	GO:0008150|GO:0003674|GO:0005575	NM_027166	Mm.277533	383295	1041.59	542.744	9.64752	8.34729	466.51	860.619	573.106	1116.47	588.615	1147.67	8.42441	9.66884	8.29006	9.63278	8.32739	9.64093
A_51_P399472	0.037922	0.063116	2.0239	up	NM_029714	chr7:30482304-30482245	Catsperg2	Mus musculus catsper channel auxiliary subunit gamma 2 (Catsperg2), mRNA [NM_029714]	GO:0005515|GO:0008150|GO:0016020|GO:0031514|GO:0036128|GO:0097228|GO:0007275|GO:0016021|GO:0007283|GO:0030154	NM_029714	Mm.69030	76718	27.267	17.135	4.63303	3.61589	7.11284	18.5124	27.8334	35.0037	16.4586	28.285	3.0693	4.86064	4.10737	4.66918	3.671	4.36926
A_51_P240453	1.41459e-06	6.59596e-05	2.55606	up	NM_133851	chr2:119475072-119475131	Nusap1	Mus musculus nucleolar and spindle associated protein 1 (Nusap1), transcript variant 1, mRNA [NM_133851]	GO:0008017|GO:0007076|GO:0000281|GO:0005694|GO:0005874|GO:0005623|GO:0005730|GO:0005819|GO:0000226|GO:0045840|GO:0005634|GO:0003677|GO:0007067|GO:0007049|GO:0000070|GO:0005737|GO:0040001|GO:0005876|GO:0005856|GO:0051301	NM_133851	Mm.290015	108907	1543.62	765.07	10.1918	8.83791	646.058	1271.32	841.701	1655.56	807.451	1703.97	8.87534	10.1949	8.85922	10.1864	8.77918	10.1942
A_66_P121205	0.0305467	0.0524673	2.12919	up	NM_001011819	chr11:58644943-58645002	Olfr312	Mus musculus olfactory receptor 312 (Olfr312), mRNA [NM_001011819]	GO:0050911|GO:0007608|GO:0007165|GO:0004984|GO:0016020|GO:0007186|GO:0005886|GO:0004930|GO:0016021|GO:0004871|GO:0050896	NM_001011819	Mm.377273	258065	59.1183	32.508	5.63057	4.54027	9.84926	32.8608	42.8956	89.6794	44.7791	54.8146	4.08892	5.53618	4.6988	6.08744	4.83309	5.2681
A_52_P296632	0.000183546	0.000931764	2.45306	up		chr12:003521887-003521828							319.724	170.049	8.03324	6.73865	147.711	267.011	177.611	346.353	184.827	345.808	6.91022	8.11102	6.61678	8.0147	6.68897	7.97399
A_52_P420466	4.21839e-05	0.000365169	4.50291	up	NM_175660	chr13:23843392-23843451	Hist1h2ab	Mus musculus histone cluster 1, H2ab (Hist1h2ab), mRNA [NM_175660]		NM_175660	Mm.423402	319172	171.239	44.424	7.19334	5.02249	29.7832	138.952	58.4662	193.176	45.0226	181.589	5.12236	7.29521	5.10556	7.21216	4.83954	7.07265
A_52_P48767	0.00363894	0.00884976	2.26693	up	NM_027760	chr6:145765937-145765996	Rassf8	Mus musculus Ras association (RalGDS/AF-6) domain family (N-terminal) member 8 (Rassf8), mRNA [NM_027760]	GO:0007165	NM_027760	Mm.444985	71323	48.7927	22.7525	5.41598	4.23524	15.2509	36.1445	31.3981	54.1756	21.6086	56.0581	4.48378	5.64579	4.27287	5.30146	3.94908	5.30069
A_51_P219849	2.16938e-05	0.000247114	2.51622	up	NM_026247	chrX:140759482-140759541	Alg13	Mus musculus asparagine-linked glycosylation 13 (Alg13), transcript variant 1, mRNA [NM_026247]	GO:0004577|GO:0016758|GO:0005783|GO:0005975|GO:0016757|GO:0003824|GO:0016787|GO:0008152|GO:0006508|GO:0030246|GO:0008233|GO:0008234|GO:0030259|GO:0016740	NM_026247	Mm.249084	67574	387.605	201.579	8.2816	6.95034	168.526	311.033	222.709	418.665	213.501	433.117	7.06145	8.30682	6.91495	8.26342	6.87462	8.27455
A_52_P214612	5.76998e-06	0.000127789	2.1322	up	AK009498	chr1:58770546-58770605	Cflar	CASP8 and FADD-like apoptosis regulator [Source:MGI Symbol;Acc:MGI:1336166] [ENSMUST00000149874]	GO:2001237|GO:0043066|GO:0046982|GO:0031265|GO:0031264|GO:0006915|GO:0002020|GO:0043085|GO:0016504|GO:0010952|GO:0005737|GO:0008047|GO:0043154|GO:0060544|GO:0060546		Mm.486313	12633	844.526	512.104	9.35787	8.26552	432.629	680.843	546.393	923.923	557.291	928.811	8.32969	9.36425	8.22309	9.3719	8.24379	9.33746
A_55_P1967470	0.000187935	0.000945674	2.31519	up	NM_025769	chr16:14924372-14924431	Efcab1	Mus musculus EF hand calcium binding domain 1 (Efcab1), mRNA [NM_025769]	GO:0008150|GO:0005509|GO:0005575|GO:0046872	NM_025769	Mm.100270	66793	200.212	111.79	7.39497	6.18383	91.6929	159.18	117.485	220.606	126.193	220.85	6.334	7.45848	6.04121	7.38764	6.1763	7.33878
A_55_P2082653	4.10846e-06	0.000108674	2.8255	up	NM_177747	chrX:109748561-109748620	Zfp711	Mus musculus zinc finger protein 711 (Zfp711), mRNA [NM_177747]	GO:0043565|GO:0005634|GO:0045893	NM_177747	Mm.259846	245595	365.336	167.192	8.20645	6.70795	126.813	305.034	192.512	395.528	182.25	395.446	6.7324	8.28038	6.72414	8.18481	6.66731	8.15417
A_66_P114295	0.000231826	0.0010923	2.40993	up	XM_003946104	chr2:153474504-153474445		RIKEN cDNA 7530422B04 gene [Source:MGI Symbol;Acc:MGI:2685409] [ENSMUST00000124988]		XM_003946104	Mm.422655		184.318	98.8981	7.26858	5.99959	59.5423	123.195	118.996	201.977	118.156	227.782	5.85226	7.14681	6.05763	7.27453	6.08888	7.3844
A_51_P462746	6.03749e-06	0.000130591	2.0334	up	NM_172304	chr4:48443893-48443834	Tex10	Mus musculus testis expressed gene 10 (Tex10), mRNA [NM_172304]	GO:0008150|GO:0003674|GO:0005737|GO:0016020|GO:0071339|GO:0005634|GO:0016021	NM_172304	Mm.272025	269536	1945.55	1205.6	10.5342	9.51033	1011.83	1671.44	1308.36	2087.49	1296.6	2077.71	9.53198	10.591	9.5123	10.5211	9.48672	10.4906
A_51_P351363	1.01816e-06	5.6462e-05	2.44716	up	NR_000040	chr10:87430357-87430416	Tyms-ps	Mus musculus thymidylate synthase, pseudogene (Tyms-ps), non-coding RNA [NR_000040]		NR_000040	Mm.391420	22172	2460.55	1253.53	10.8614	9.57027	1032.51	1999.36	1338.78	2589.33	1389.29	2792.96	9.56622	10.8401	9.54983	10.8373	9.59477	10.9067
A_66_P100268	0.00378319	0.00914447	2.67424	up	AK087888	chr18:9928488-9928429		Mus musculus 2 days pregnant adult female ovary cDNA, RIKEN full-length enriched library, clone:E330037F14 product:similar to HYPOTHETICAL PROTEIN ORF-1137 [Mus musculus], full insert sequence. [AK087888]					462.673	220.056	8.46533	7.0462	142.817	259.312	245.1	615.51	272.253	513.197	6.87191	8.07605	7.05489	8.81122	7.21181	8.50873
A_55_P2072041	6.18151e-05	0.00046213	2.37284	up		chrY_random:011116871-011116812							475.052	263.366	8.56036	7.31375	210.514	407.625	290.055	531.984	289.528	485.548	7.35374	8.65741	7.28873	8.59453	7.29877	8.42915
A_51_P110341	2.9521e-05	0.00029632	2.69483	up	NM_170727	chr11:49478489-49478548	Scgb3a1	Mus musculus secretoglobin, family 3A, member 1 (Scgb3a1), transcript variant 2, mRNA [NM_170727]	GO:0008150|GO:0003674|GO:0005576|GO:0005575|GO:0005615|GO:0005125	NM_170727	Mm.22802	68662	215.499	102.144	7.4981	6.06791	79.0119	174.702	111.896	236.703	115.524	235.093	6.16437	7.57281	5.97938	7.49113	6.05997	7.43036
A_55_P2092745	6.19657e-05	0.000462787	2.09644	up									104.826	62.5526	6.5002	5.43226	38.4889	73.1203	78.9076	111.526	70.2613	129.832	5.3826	6.50253	5.50953	6.41835	5.40464	6.57972
A_66_P113141	1.50023e-05	0.000202873	3.55784	up	AK042438	chr6:120980718-120980777	Gm9878	Mus musculus 3 days neonate thymus cDNA, RIKEN full-length enriched library, clone:A630091L03 product:hypothetical protein, full insert sequence. [AK042438]			Mm.122399	791394	1063.78	384.29	9.66782	7.83682	287.074	779.832	435.184	1208.47	430.612	1203.03	7.76658	9.54223	7.88286	9.74904	7.86102	9.71219
A_55_P2040044	1.22816e-05	0.000185324	2.02615	up		chr14:008017959-008017900							395.033	257.665	8.30176	7.28303	203.571	300.267	275.704	431.897	293.722	452.933	7.31209	8.2614	7.21925	8.30798	7.31774	8.33592
A_55_P1965728	3.8919e-06	0.000106648	2.69359	up	NM_001031621	chr17:24404555-24404496	Abca17	Mus musculus ATP-binding cassette, sub-family A (ABC1), member 17 (Abca17), mRNA [NM_001031621]	GO:0006638|GO:0003674|GO:0000166|GO:0005783|GO:0005524	NM_001031621	Mm.328842	381072	394.495	190.332	8.30497	6.87544	152.56	318.934	206.251	427.549	212.186	437.002	6.94442	8.33643	6.81618	8.29431	6.86571	8.28415
A_55_P2113310	1.5957e-08	1.25548e-05	3.71017	up		chr1:82232389-82232448		predicted gene 9747 [Source:MGI Symbol;Acc:MGI:3710571] [ENSMUST00000023262]					896.737	312.385	9.44412	7.55264	248.327	721.96	345.573	980.708	343.253	987.543	7.57078	9.43758	7.54697	9.46361	7.54015	9.43118
A_55_P2138366	1.04258e-06	5.69953e-05	2.93452	up	NM_020506	chr14:58201169-58201110	Xpo4	Mus musculus exportin 4 (Xpo4), mRNA [NM_020506]	GO:0046827|GO:0005737|GO:0006810|GO:0005634|GO:0015031	NM_020506	Mm.202747	57258	590.082	263.841	8.86647	7.31335	202.867	482.066	298.519	656.961	290.136	631.22	7.30781	8.88904	7.33113	8.90409	7.30112	8.8063
A_51_P228171	3.94217e-06	0.000107081	2.26695	up	NM_025495	chr13:49560132-49560073	Cenpp	Mus musculus centromere protein P (Cenpp), mRNA [NM_025495]	GO:0034080|GO:0008150|GO:0003674|GO:0005694|GO:0005634|GO:0005575|GO:0000775	NM_025495	Mm.440323	66336	388.936	226.73	8.28864	7.10789	175.575	321.514	248.245	417.4	256.369	427.894	7.11476	8.34719	7.07631	8.25866	7.13261	8.26007
A_55_P2163128	2.46038e-05	0.000265557	2.62266	up	XR_108174		0610042G04Rik	PREDICTED: Mus musculus RIKEN cDNA 0610042G04 gene (0610042G04Rik), misc_RNA [XR_108174]		XR_108174	Mm.485189	68380	278.949	137.809	7.84757	6.45654	105.012	238.299	155.212	296.182	153.204	302.365	6.50073	7.96477	6.4312	7.79656	6.43769	7.78137
A_52_P185343	1.20096e-07	2.50166e-05	3.77877	up	AK011851	chr11:109241587-109241646	Gna13	guanine nucleotide binding protein, alpha 13 [Source:MGI Symbol;Acc:MGI:95768] [ENSMUST00000106702]	GO:0005515|GO:0007264|GO:0008360|GO:0003924|GO:0031526|GO:0007266|GO:0031702|GO:0007204|GO:0046872|GO:0007243|GO:0030154|GO:0005622|GO:0000166|GO:0004871|GO:0031584|GO:0030334|GO:0001569|GO:0001664|GO:0005834|GO:0030168|GO:0001525|GO:0031683|GO:0005525|GO:0001701|GO:0031234|GO:0006184|GO:0007165|GO:0019001|GO:0007186|GO:0016020|GO:0031752|GO:0007189		Mm.193925	14674	2305.77	775.661	10.7748	8.85685	638.313	1958.44	848.896	2459.99	839.775	2498.88	8.85758	10.8139	8.87465	10.7644	8.83832	10.7461
A_51_P155174	9.00558e-07	5.22385e-05	2.43471	up	NR_028331	chr11:58133366-58133307	Zfp672	Mus musculus zinc finger protein 672 (Zfp672), transcript variant 2, non-coding RNA [NR_028331]	GO:0008150|GO:0006355|GO:0005634|GO:0003676|GO:0003677|GO:0046872|GO:0006351	NR_028331	Mm.72124	319475	6716.92	3153.81	12.2862	11.0024	2695.63	5708.4	3344.51	7256.25	3421.29	7186.1	11.0283	12.3212	10.9772	12.2872	11.0018	12.2501
A_55_P2126448	1.62639e-06	7.08811e-05	2.97325	up	NR_027821	chr11:116537048-116537107	1810032O08Rik	Mus musculus RIKEN cDNA 1810032O08 gene (1810032O08Rik), transcript variant 3, long non-coding RNA [NR_027821]	GO:0008150|GO:0003674|GO:0005575	NR_027821	Mm.432051	66293	6746.1	2613.68	12.2891	10.717	2295.23	5514.2	2725.67	7360.03	2820.13	7364.08	10.7809	12.2722	10.6653	12.3117	10.7048	12.2833
A_52_P337716	1.95667e-06	7.78941e-05	2.17833	up		chr9:039972426-039972485							3847.66	2098.12	11.4861	10.3628	1796.92	3143.75	2193.79	4159.06	2303.66	4240.18	10.3975	11.4694	10.3133	11.4897	10.3777	11.4991
A_55_P1952743	3.00215e-07	3.58014e-05	2.28296	up		chr10:011330181-011330240							17833.3	8073.03	13.6366	12.4457	6995.25	14784.5	8552.93	19148.9	8670.92	19566.6	12.479	13.6266	12.4226	13.644	12.4354	13.6391
A_55_P2122648	4.27864e-06	0.00011056	2.49645	up	NM_023136	chr1:95697140-95697081	Dtymk	Mus musculus deoxythymidylate kinase (Dtymk), transcript variant 2, mRNA [NM_023136]	GO:0050145|GO:0006233|GO:0005524|GO:0006235|GO:0004798|GO:0009165|GO:0046940|GO:0005739|GO:0005758|GO:0016310|GO:0071363|GO:0000166|GO:0016301|GO:0005759|GO:0046939|GO:0016740	NM_023136	Mm.250332	21915	5104.45	2420.15	11.9074	10.5875	2057.43	4380.75	2645.73	5550.84	2557.28	5381.77	10.6079	11.9509	10.6157	11.9206	10.5389	11.8507
A_55_P2009861	1.41074e-06	6.59596e-05	2.03445	up	BB713741	chr13:68498549-68498608		BB713741 RIKEN full-length enriched, 2 cells egg Mus musculus cDNA clone B020049A06 3', mRNA sequence [BB713741]			Mm.463424		4680.61	2697.76	11.7771	10.7524	2238.14	3838.48	2896.38	4940.87	2958.77	5262.48	10.7376	11.7611	10.7492	11.7524	10.7705	11.8176
A_55_P2061495	3.81234e-07	3.86265e-05	2.37747	up	NM_016904	chr3:89219554-89219495	Cks1b	Mus musculus CDC28 protein kinase 1b (Cks1b), mRNA [NM_016904]	GO:0007049|GO:0016538|GO:0051301	NM_016904	Mm.3049	54124	5985.34	2908.97	12.1232	10.8738	2449.71	5026.68	3124.82	6543.79	3152.38	6385.56	10.8814	12.1372	10.8711	12.1476	10.8689	12.0847
A_52_P359621	0.000986226	0.00312299	2.14795	up	NM_024452	chr4:136096899-136096958	Luzp1	Mus musculus leucine zipper protein 1 (Luzp1), mRNA [NM_024452]	GO:0003674|GO:0021503|GO:0005634|GO:0003281|GO:0060840	NM_024452	Mm.485824	269593	323.713	199.228	8.04489	6.94193	184.02	261.417	219.316	356.208	194.349	353.514	7.17821	8.08444	6.89448	8.05394	6.7531	7.9963
A_66_P105270	0.00918791	0.0190114	2.62647	up	NM_010403	chr2:134323229-134323170	Hao1	Mus musculus hydroxyacid oxidase 1, liver (Hao1), mRNA [NM_010403]	GO:0052852|GO:0052853|GO:0010181|GO:0005102|GO:0003824|GO:0052854|GO:0046296|GO:0001561|GO:0008891|GO:0003973|GO:0016491|GO:0005777|GO:0055114	NM_010403	Mm.26634	15112	42.6257	19.9586	5.22288	3.82976	7.32038	29.1841	29.4554	46.1649	23.1002	52.5282	3.27923	5.39473	4.1871	5.06333	4.02294	5.21059
A_55_P2024115	4.65806e-05	0.000386156	2.30704	up	NM_001199334	chr16:89016032-89016091	Gm10229	Mus musculus predicted gene 10229 (Gm10229), mRNA [NM_001199334]	GO:0005882|GO:0008150|GO:0003674|GO:0005575	NM_001199334	Mm.436873	100040201	157.481	88.215	7.06739	5.86134	55.4603	112.144	106.494	186.029	102.69	174.271	5.77301	7.03501	5.91158	7.15839	5.89944	7.00876
A_55_P2076481	5.87217e-05	0.000446612	2.52654	up	AK145429	chr2:177809848-177809789		Mus musculus morula whole body morula cDNA, RIKEN full-length enriched library, clone:I0C0043M05 product:unclassifiable, full insert sequence. [AK145429]			Mm.491638		210.957	107.622	7.46854	6.13138	83.8151	170.851	122.612	238.651	116.439	223.368	6.22858	7.5473	6.09615	7.50015	6.0694	7.35817
A_52_P150114	0.000210382	0.00102071	2.04063	up		chr7:034208926-034208985							335.324	219.16	8.09436	7.06534	184.535	279.917	247.438	362.205	225.508	363.851	7.1826	8.17172	7.06999	8.07524	6.94343	8.03611
A_55_P1982628	1.38904e-06	6.54861e-05	2.59256	up	NM_025465	chr8:69000413-69000354	Tma16	Mus musculus translation machinery associated 16 homolog (S. cerevisiae) (Tma16), mRNA [NM_025465]	GO:0008150|GO:0003674|GO:0005575	NM_025465	Mm.294985	66282	4068.17	1870.83	11.568	10.1936	1540.19	3338.68	1984.82	4486.15	2087.49	4379.69	10.175	11.5506	10.1709	11.6116	10.2349	11.5417
A_65_P03606	6.37484e-06	0.00013456	2.50384	up	NM_001163462	chr5:108071566-108071625	Rpap2	Mus musculus RNA polymerase II associated protein 2 (Rpap2), transcript variant 3, mRNA [NM_001163462]	GO:0006355|GO:0005737|GO:0070940|GO:0016787|GO:0009301|GO:0016591|GO:0005634|GO:0004721|GO:0046872|GO:0006351|GO:0008420	NM_001163462	Mm.482420	231571	799.36	414.744	9.2819	7.95775	350.519	658.727	444.454	875.036	449.26	864.318	8.03032	9.31485	7.91665	9.29097	7.9263	9.23986
A_55_P2159485	2.28772e-08	1.46801e-05	2.59247	up	BB237529	chr10:047467268-047467209		BB237529 RIKEN full-length enriched, 3 days neonate thymus Mus musculus cDNA clone A630065H24 3'. [BB237529]			Mm.417116		1472.4	722.453	10.1241	8.74974	584.769	1193.09	786.973	1580.06	795.617	1644.06	8.73567	10.1128	8.7562	10.1195	8.75736	10.14
A_66_P121059	0.000287453	0.00126726	2.12454	up	NR_028265	chr12:110987569-110987628	Mirg	Mus musculus miRNA containing gene (Mirg), long non-coding RNA [NR_028265]		NR_028265	Mm.260543	100040724	227.206	140.096	7.55917	6.47202	106.236	172.665	143.989	233.181	170.063	275.773	6.51328	7.55982	6.32556	7.46934	6.57721	7.64835
A_55_P2180196	0.000553692	0.002022	2.14922	up	AK040670	chr2:118847640-118847581	Ccdc32	coiled-coil domain containing 32 [Source:MGI Symbol;Acc:MGI:2685477] [ENSMUST00000110834]	GO:0008150|GO:0003674|GO:0005575		Mm.292465	269336	82.8197	45.9664	6.16895	5.06513	31.7837	60.5441	50.0053	87.5347	56.1102	100.38	5.19288	6.27023	4.89502	6.04724	5.1075	6.18938
A_51_P426195	6.42445e-06	0.00013527	3.20331	up	NM_008726	chr4:147360489-147360548	Nppb	Mus musculus natriuretic peptide type B (Nppb), mRNA [NM_008726]	GO:0030308|GO:0048471|GO:0005576|GO:0005634|GO:0048662|GO:0051428|GO:0005615|GO:0005737|GO:0050880|GO:0005179|GO:0006182|GO:0035815|GO:0008217|GO:0035810|GO:0003085	NM_008726	Mm.2740	18158	132.58	50.1337	6.84154	5.16198	30.597	101.3	59.5164	151.292	60.2875	145.147	5.15067	6.91165	5.12944	6.86603	5.20583	6.74694
A_55_P2064333	3.72111e-07	3.80791e-05	2.70216	up	NM_010680	chr18:12741458-12741517	Lama3	Mus musculus laminin, alpha 3 (Lama3), mRNA [NM_010680]	GO:0030334|GO:0030056|GO:0005102|GO:0005578|GO:0005606|GO:0005576|GO:0005608|GO:0030155|GO:0005604|GO:0045995|GO:0016337|GO:0005610|GO:0005913|GO:0031581|GO:0007155	NM_010680	Mm.42012	16774	7266.88	3065.08	12.3949	10.9608	2623.78	6032.54	3269.23	7961.1	3302.24	7806.98	10.9901	12.3986	10.9448	12.4226	10.9473	12.3634
A_51_P169476	1.05589e-05	0.00017084	5.00307	up	NM_008570	chr14:56638928-56638987	Mcpt1	Mus musculus mast cell protease 1 (Mcpt1), mRNA [NM_008570]	GO:0005622|GO:0016787|GO:0004252|GO:0006508|GO:0008236|GO:0008233|GO:0005576|GO:0003824	NM_008570	Mm.201549	17224	273.461	65.1757	7.81713	5.49432	48.3727	223.227	70.1025	296.425	77.0518	300.73	5.61402	7.88009	5.34668	7.79756	5.52225	7.77375
A_55_P2144476	6.10477e-06	0.000131204	2.16977	up		chr19:3808776-3808835	Suv420h1	suppressor of variegation 4-20 homolog 1 (Drosophila) [Source:MGI Symbol;Acc:MGI:2444557] [ENSMUST00000113970]	GO:0000780|GO:0018022|GO:0006355|GO:0005694|GO:0034770|GO:0016571|GO:0008168|GO:0034968|GO:0005634|GO:0032259|GO:0006351|GO:0018024|GO:0042799|GO:0016740|GO:0034773|GO:0016568			225888	632.623	384.568	8.96098	7.84343	309.119	529.152	426.289	693.98	418.297	674.737	7.85905	9.01054	7.85174	8.97501	7.8195	8.89738
A_52_P80787	0.0197135	0.0362216	2.15175	up	AK153587	chr14:54762764-54763464	A630038E17Rik	Mus musculus 3 days neonate thymus cDNA, RIKEN full-length enriched library, clone:A630006J16 product:hypothetical Immunoglobulin C-type/Ig-like domain profile/Immunoglobulin-like containing protein, full insert sequence. [AK153587]			Mm.303179	219065	53.5627	26.9229	5.5458	4.44029	23.2311	45.1086	28.089	57.5743	29.4485	58.0052	4.88616	5.91099	4.12048	5.38175	4.31423	5.34468
A_55_P2186352	7.92084e-06	0.000149283	2.17159	up	NM_172770	chr9:49246428-49246369	Ttc12	Mus musculus tetratricopeptide repeat domain 12 (Ttc12), mRNA [NM_172770]	GO:0008150|GO:0003674|GO:0005575	NM_172770	Mm.177413	235330	380.478	232.116	8.26083	7.14208	185.276	312.157	260.771	413.897	250.3	415.378	7.18771	8.31136	7.14642	8.24636	7.0921	8.22476
A_55_P2092717	0.00234627	0.00617462	2.37532	up	NM_001170884	chr9:88979714-88979655	Trim43b	Mus musculus tripartite motif-containing 43B (Trim43b), mRNA [NM_001170884]	GO:0005622|GO:0008150|GO:0008270|GO:0005575|GO:0046872	NM_001170884	Mm.425592	666747	99.8983	50.9462	6.44646	5.19833	41.6891	85.577	59.0057	102.634	52.1439	111.484	5.46037	6.68878	5.1175	6.29622	5.01713	6.35436
A_55_P2078780	5.113e-06	0.000120984	2.06066	up	NM_008815	chr11:101631116-101631057	Etv4	Mus musculus ets variant gene 4 (E1A enhancer binding protein, E1AF) (Etv4), mRNA [NM_008815]	GO:0006355|GO:0003700|GO:0060762|GO:0005730|GO:0005634|GO:0003677|GO:0006351|GO:0005622|GO:0010628|GO:0043565|GO:0048863|GO:0008045|GO:0033600|GO:0045893|GO:0060444	NM_008815	Mm.5025	18612	2747.75	1612.85	11.0094	9.96632	1356.4	2291.58	1761.17	2846.25	1720.97	3105.41	9.98045	11.0235	9.98457	10.9567	9.93394	11.048
A_55_P2006300	0.00116511	0.00354931	3.1262	up	NM_010661	chr11:99277039-99276980	Krt12	Mus musculus keratin 12 (Krt12), mRNA [NM_010661]	GO:0061303|GO:0005882|GO:0060429|GO:0005198	NM_010661	Mm.436651	268482	129.242	49.6005	6.8099	5.16549	44.2481	107.181	53.1775	138.021	51.3759	142.525	5.52297	6.9831	4.97356	6.72726	4.99995	6.71934
A_55_P2157532	0.000198621	0.000981849	2.62272	up		chr7:123689201-123689260							254.969	124.882	7.72564	6.33458	105.513	217.227	138.493	271.81	130.641	275.87	6.50632	7.84667	6.27499	7.68112	6.22243	7.64914
A_55_P2049717	0.00148099	0.00427755	2.5498	up	NM_001271806	chr8:108090659-108090600	Agrp	Mus musculus agouti related protein (Agrp), transcript variant 2, mRNA [NM_001271806]	GO:0008343|GO:0060259|GO:0005794|GO:0005796|GO:0005102|GO:0005576|GO:0005615|GO:2000253|GO:0009755|GO:0007218|GO:0043025|GO:0042755|GO:0005184	NM_001271806	Mm.441696	11604	170.276	84.8831	7.18772	5.83734	76.2186	148.232	90.9803	183.548	87.4504	179.048	6.12515	7.37592	5.6976	7.138	5.68926	7.04924
A_55_P2361841	0.00918916	0.0190125	2.43929	up	AK016606	chr18:83587105-83587046	4933401L05Rik	Mus musculus adult male testis cDNA, RIKEN full-length enriched library, clone:4933401L05 product:unclassifiable, full insert sequence. [AK016606]			Mm.158545	71051	64.8716	29.6945	5.80919	4.52273	15.2944	55.5893	41.5459	83.0793	32.2433	55.9462	4.48605	6.17214	4.65977	5.95818	4.42236	5.29725
A_51_P407606	1.73923e-05	0.000219859	2.36726	up	NM_028355	chr4:107086727-107086786	Ndc1	Mus musculus NDC1 transmembrane nucleoporin (Ndc1), mRNA [NM_028355]	GO:0016020|GO:0005643|GO:0031081|GO:0006810|GO:0017056|GO:0005634|GO:0051028|GO:0016021|GO:0051292|GO:0015031	NM_028355	Mm.28478	72787	891.487	487.886	9.43678	8.19356	411.193	763.211	515.589	946.827	536.877	964.423	8.26161	9.5084	8.1355	9.4074	8.18358	9.39454
A_55_P2046101	2.02612e-05	0.000238384	2.6671	up	NM_021365	chrX:70467477-70467536	Xlr4b	Mus musculus X-linked lymphocyte-regulated 4B (Xlr4b), mRNA [NM_021365]	GO:0008150|GO:0003674|GO:0005575	NM_021365	Mm.104764	27083	605.133	297.787	8.90295	7.48768	250.479	493.821	310.431	665.942	332.452	655.635	7.5833	8.9216	7.38523	8.92534	7.4945	8.8619
A_55_P2129309	8.45344e-07	5.14129e-05	4.04374	up	AK143198	chr10:41967347-41967288	Foxo3	Mus musculus 0 day neonate eyeball cDNA, RIKEN full-length enriched library, clone:E130305O06 product:forkhead box O3, full insert sequence. [AK143198]	GO:0005515|GO:0008286|GO:0007389|GO:0003700|GO:0005634|GO:0001556|GO:0009790|GO:0005829|GO:0001221|GO:0005737|GO:0043525|GO:0045944|GO:0042127|GO:0009888|GO:0006355|GO:0019901|GO:0030330|GO:0008301|GO:0001544|GO:0006915|GO:0001542|GO:0042593|GO:0000122|GO:0003677|GO:0006351|GO:0006417|GO:0097192|GO:0001547|GO:0043565|GO:0016020|GO:0045648|GO:0045893		Mm.338613	56484	389.931	120.267	8.29018	6.27449	92.2645	317.619	134.772	418.829	133.765	433.346	6.3399	8.33122	6.23276	8.26442	6.2508	8.2749
A_55_P2086949	8.66301e-05	0.000575349	2.15566	up	NM_170786	chr19:12838295-12838236	Cntf	Mus musculus ciliary neurotrophic factor (Cntf), mRNA [NM_170786]	GO:0005138|GO:0030424|GO:0046533|GO:0008284|GO:0030307|GO:0005634|GO:0032838|GO:0048143|GO:0051291|GO:0005615|GO:0030154|GO:0005829|GO:0043231|GO:0048644|GO:0005737|GO:0043524|GO:0048680|GO:0048666|GO:0046887|GO:0043025|GO:0042517|GO:0014068|GO:0007275|GO:0070120|GO:0060075|GO:0007259|GO:0005125|GO:0097058|GO:0007399|GO:0005127|GO:0046427|GO:0060081|GO:0043410|GO:0008083|GO:0040007|GO:0046668	NM_170786	Mm.290924	12803	738.702	446.861	9.17794	8.06981	390.64	626.694	482.677	776.58	467.266	812.831	8.18579	9.24267	8.03986	9.13293	7.98378	9.15821
A_55_P2031611	0.00384823	0.00928168	2.4496	up	AK008669	chr11:77304855-77304911	2210008F06Rik	Mus musculus adult male stomach cDNA, RIKEN full-length enriched library, clone:2210008F06 product:unclassifiable, full insert sequence. [AK008669]	GO:0008150|GO:0003674|GO:0005575		Mm.443420	70057	81.6908	38.5659	6.15952	4.86697	29.2317	71.1946	42.1808	92.7379	44.285	81.1401	5.10315	6.47068	4.6783	6.14219	4.81946	5.86568
A_51_P212782	7.1587e-08	2.13435e-05	15.0724	up	NM_008361	chr2:129190406-129190347	Il1b	Mus musculus interleukin 1 beta (Il1b), mRNA [NM_008361]	GO:0032755|GO:0019221|GO:0005615|GO:0032757|GO:0035234|GO:0005622|GO:0031622|GO:0009743|GO:0030730|GO:0000165|GO:0001660|GO:0032496|GO:0033198|GO:0034116|GO:0007613|GO:0043123|GO:0043122|GO:0010942|GO:0031663|GO:0032729|GO:0045410|GO:0032725|GO:0007568|GO:0019904|GO:0030593|GO:0045840|GO:0045687|GO:0000122|GO:0005125|GO:0045086|GO:0035176|GO:0043491|GO:0045833|GO:0045080|GO:0042346|GO:0008285|GO:…	NM_008361	Mm.222830	16176	2957.01	241.358	11.1123	7.19845	198.715	2463.23	264.254	3185.99	261.106	3221.82	7.27874	11.125	7.16227	11.1128	7.15433	11.099
A_55_P2041140	0.0150181	0.0287671	2.1303	up	NM_198666	chr5:14911400-14911341	Gm9758	Mus musculus predicted gene 9758 (Gm9758), mRNA [NM_198666]	GO:0008150|GO:0003674|GO:0005575	NM_198666	Mm.368256	381714	63.3336	33.4353	5.79008	4.69902	30.0972	52.0818	37.6456	69.2458	32.563	68.6732	5.13506	6.09087	4.52888	5.67289	4.43313	5.60648
A_66_P121590	8.61303e-06	0.000155063	2.51362	up	NM_133731	chr17:24131711-24131652	Prss22	Mus musculus protease, serine, 22 (Prss22), mRNA [NM_133731]	GO:0016787|GO:0004252|GO:0006508|GO:0008236|GO:0008233|GO:0005575|GO:0003824	NM_133731	Mm.157351	70835	162.315	82.0919	7.1154	5.78564	58.8947	126.584	94.5307	181.242	92.8503	179.117	5.84058	7.17747	5.75322	7.11908	5.76311	7.04967
A_55_P1988246	5.07014e-07	4.28355e-05	2.14289	up		chr6:081791015-081790956							962.259	581.953	9.54015	8.44059	477.593	777.871	636.038	1019.57	632.228	1089.34	8.45393	9.53799	8.44163	9.51192	8.4262	9.57053
A_55_P1957459	1.39229e-06	6.54861e-05	2.79308	up	NM_013532	chr10:51216160-51216219	Lilrb4	Mus musculus leukocyte immunoglobulin-like receptor, subfamily B, member 4 (Lilrb4), mRNA [NM_013532]	GO:0016020|GO:0005886|GO:0016021	NM_013532	Mm.34408	14728	3839.2	1649.9	11.4841	10.0022	1416.12	3215.95	1767.81	4229.97	1765.78	4071.69	10.0419	11.5003	9.99028	11.5177	9.97453	11.4343
A_55_P2088145	1.07182e-05	0.000171739	2.24308	up		chr19:060157658-060157717							117.622	65.876	6.66901	5.50354	43.2216	89.1627	80.7555	131.191	73.6508	132.511	5.50101	6.73804	5.54317	6.65499	5.46643	6.61401
A_51_P153693	0.00169929	0.00476264	2.2031	up	NM_001001981	chr1:78663730-78663789	Utp14b	Mus musculus UTP14, U3 small nucleolar ribonucleoprotein, homolog B (yeast) (Utp14b), transcript variant 2, mRNA [NM_001001981]	GO:0019013|GO:0007126|GO:0042254|GO:0030529|GO:0006364|GO:0032040|GO:0007275|GO:0005634|GO:0007283|GO:0019012|GO:0030154	NM_001001981	Mm.276016	195434	114.573	64.6896	6.63481	5.49527	54.7978	90.223	74.9051	123.002	64.366	130.495	5.75963	6.75792	5.43636	6.55629	5.28982	6.59021
A_51_P363103	3.74096e-06	0.000104156	2.16686	up	NM_026678	chr2:126922489-126922548	Blvra	Mus musculus biliverdin reductase A (Blvra), mRNA [NM_026678]	GO:0005737|GO:0000166|GO:0004074|GO:0016491|GO:0008270|GO:0042167|GO:0046872|GO:0055114	NM_026678	Mm.22028	109778	1028.67	614.97	9.63383	8.51822	495.832	875.994	674.343	1110.03	674.733	1099.99	8.51477	9.69077	8.52892	9.6262	8.51097	9.58451
A_52_P600822	0.00134431	0.00396918	2.07839	up	NM_008860	chr4:154731612-154730589	Prkcz	Mus musculus protein kinase C, zeta (Prkcz), transcript variant 1, mRNA [NM_008860]	GO:0005515|GO:0032753|GO:0030054|GO:0050732|GO:0015459|GO:0060291|GO:0030010|GO:0043231|GO:0000166|GO:0018105|GO:0047496|GO:0043274|GO:0016301|GO:0046326|GO:0070374|GO:0005938|GO:0035748|GO:0016772|GO:0031584|GO:0032869|GO:0007616|GO:0005815|GO:0019901|GO:0031532|GO:0051346|GO:0019904|GO:0043234|GO:0016310|GO:0060081|GO:0050806|GO:0045121|GO:0008270|GO:0005923|GO:0004697|GO:0001954|GO:0008286|GO:…	NM_008860	Mm.28561	18762	104.018	62.4226	6.50014	5.44467	49.1146	82.3624	74.5721	117.758	63.5811	111.935	5.62963	6.64706	5.43003	6.49547	5.27434	6.35788
A_66_P136132	2.46399e-05	0.000265598	3.12251	up		chr14:59497730-59497671							587.408	243.967	8.84299	7.20028	179.262	432.491	269.23	686.582	283.407	643.152	7.14219	8.73737	7.18516	8.95637	7.2735	8.83523
A_55_P1969037	0.0199863	0.0366329	2.34595	up	NM_146720	chr1:176082490-176082549	Olfr421-ps1	Mus musculus olfactory receptor 421, pseudogene 1 (Olfr421-ps1), transcript variant 1, mRNA [NM_146720]		NM_146720	Mm.377650	258715	48.7175	21.2695	5.37863	4.14846	12.1004	36.2086	27.7626	72.6444	23.9456	37.2994	4.27254	5.64755	4.10328	5.75128	4.06957	4.73706
A_55_P1971938	1.93407e-05	0.000232183	2.02543	up	NM_009723	chr6:113695898-113695839	Atp2b2	Mus musculus ATPase, Ca++ transporting, plasma membrane 2 (Atp2b2), transcript variant 1, mRNA [NM_009723]	GO:0008361|GO:0005516|GO:0051928|GO:0007605|GO:0060088|GO:0046068|GO:0000166|GO:0048167|GO:0050885|GO:0006810|GO:0043025|GO:0045299|GO:0048839|GO:0006996|GO:0042472|GO:0005509|GO:0021549|GO:0030165|GO:0005929|GO:0050808|GO:0070588|GO:0021692|GO:0045121|GO:0005886|GO:0006200|GO:0005783|GO:0030899|GO:0030425|GO:0046872|GO:0021707|GO:0040011|GO:0016324|GO:0005737|GO:0021702|GO:0030182|GO:0090102|GO:…	NM_009723	Mm.321755	11941	269.037	175.448	7.78356	6.76533	126.595	195.057	202.361	297.416	197.389	314.638	6.72945	7.70861	6.7951	7.80374	6.77145	7.83833
A_55_P2179069	0.000126185	0.000727758	2.08651	up		chr10:071261986-071261927							212.304	132.667	7.46638	6.40529	101.285	162.001	144.163	215.02	152.555	259.891	6.45711	7.47806	6.32812	7.35572	6.43062	7.56536
A_51_P327451	5.25309e-06	0.000122365	2.52611	up	NM_009653	chrX:147004993-147005052	Alas2	Mus musculus aminolevulinic acid synthase 2, erythroid (Alas2), transcript variant 1, mRNA [NM_009653]	GO:0042541|GO:0001666|GO:0016746|GO:0009058|GO:0005743|GO:0033014|GO:0003824|GO:0006783|GO:0005739|GO:0006879|GO:0006778|GO:0005759|GO:0030218|GO:0030170|GO:0008152|GO:0003870|GO:0016740	NM_009653	Mm.302724	11656	651.916	338.903	9.00309	7.66617	271.204	538.299	356.237	706.437	389.269	711.013	7.69108	9.02943	7.59118	9.00157	7.71627	8.97827
A_55_P1987730	6.312e-06	0.000133738	2.85471	up	NM_027464	chr14:41807088-41807029	Fam213a	Mus musculus family with sequence similarity 213, member A (Fam213a), mRNA [NM_027464]	GO:0005739|GO:0005737|GO:0016209|GO:0045670|GO:0055114	NM_027464	Mm.27227	70564	41690.6	14117.3	14.8035	13.2901	12513.8	36022.5	14531.8	42546	15306.4	46503.2	13.3505	14.8429	13.2255	14.7392	13.2945	14.8284
A_51_P264769	0.0432121	0.0706766	2.13211	up	NM_016779	chr5:104642918-104642977	Dmp1	Mus musculus dentin matrix protein 1 (Dmp1), mRNA [NM_016779]	GO:0005737|GO:0001503|GO:0030198|GO:0010811|GO:0050840|GO:0005730|GO:0005578|GO:0005634|GO:0005576|GO:0031214|GO:0043231	NM_016779	Mm.199008	13406	49.0207	24.1589	5.38794	4.29566	13.5717	39.9224	30.7212	72.3937	28.1838	34.7461	4.37973	5.77235	4.24422	5.74651	4.26303	4.64496
A_55_P2015485	1.79957e-05	0.000224202	2.81521	up	NM_027972	chr1:174475938-174475997	Ccdc19	Mus musculus coiled-coil domain containing 19 (Ccdc19), mRNA [NM_027972]	GO:0008150|GO:0003674|GO:0005575	NM_027972	Mm.78373	71870	243.142	110.752	7.65855	6.16531	83.4436	203.938	124.999	256.798	123.812	268.69	6.22291	7.76802	6.1257	7.59613	6.1473	7.6115
A_55_P1978905	0.0049072	0.0113425	2.29086	up		chr12:058733766-058733707							88.6775	45.6898	6.24748	5.05159	32.47	60.9179	43.8571	85.0321	60.7424	120.083	5.2123	6.28126	4.7273	5.9944	5.21518	6.4668
A_52_P588771	0.0161733	0.0306286	2.44149	up	NM_001033356	chr7:52947753-52949386	Ntn5	Mus musculus netrin 5 (Ntn5), mRNA [NM_001033356]	GO:0008150|GO:0003674|GO:0005576|GO:0005575	NM_001033356	Mm.291240	243967	27.7445	13.3192	4.58382	3.29606	6.76868	12.6186	16.716	36.0546	16.4729	34.5604	2.68556	4.39963	3.53014	4.71327	3.67248	4.63857
A_55_P2069842	2.07658e-05	0.000241874	2.33279	up	NM_001081232	chr5:37064052-37063993	D5Ertd579e	Mus musculus DNA segment, Chr 5, ERATO Doi 579, expressed (D5Ertd579e), mRNA [NM_001081232]	GO:0008150|GO:0003674|GO:0000166|GO:0005575|GO:0005524	NM_001081232	Mm.26480	320661	224.993	124.813	7.55014	6.32808	96.6991	180.157	142.046	247.905	135.694	246.916	6.40445	7.61124	6.30968	7.54824	6.27011	7.49093
A_55_P2172274	3.28692e-05	0.000316491	2.07736	up	NM_008017	chr4:52501012-52501071	Smc2	Mus musculus structural maintenance of chromosomes 2 (Smc2), mRNA [NM_008017]	GO:0000796|GO:0005515|GO:0007076|GO:0000793|GO:0051276|GO:0010032|GO:0046982|GO:0030261|GO:0005694|GO:0005634|GO:0006310|GO:0051383|GO:0000228|GO:0005524|GO:0005737|GO:0007049|GO:0007067|GO:0006281|GO:0000166|GO:0045132|GO:0051301	NM_008017	Mm.2999	14211	2554.94	1502.31	10.9167	9.86195	1318.97	2193.02	1556.15	2661.06	1631.8	2810.73	9.94245	10.9626	9.79054	10.8723	9.85286	10.9152
A_55_P1980321	8.14279e-07	5.10303e-05	2.04079	up	NM_021568	chr10:76224663-76224604	Pcbp3	Mus musculus poly(rC) binding protein 3 (Pcbp3), mRNA [NM_021568]	GO:0005739|GO:0005737|GO:0030529|GO:0003723|GO:0005634|GO:0003677|GO:0043231|GO:0005829	NM_021568	Mm.272803	59093	1685.07	1038.32	10.3209	9.29174	842.944	1395.72	1106.76	1825.37	1165.25	1834.11	9.27577	10.3316	9.27269	10.3283	9.32675	10.3027
A_55_P1976743	0.0193381	0.0356412	2.03228	up	XR_142153	chr5:138161120-138161061	Gm15753	PREDICTED: Mus musculus predicted gene 15753 (Gm15753), misc_RNA [XR_142153]		XR_142153	Mm.394746	624083	50.7052	27.2441	5.47724	4.45414	19.0099	46.5171	33.3871	55.2405	29.3352	50.3578	4.69113	5.95104	4.36161	5.32938	4.30967	5.15129
A_55_P2070869	1.61939e-07	2.83403e-05	8.55608	up	NM_008491	chr2:32240258-32240199	Lcn2	Mus musculus lipocalin 2 (Lcn2), mRNA [NM_008491]	GO:0005515|GO:0005215|GO:0070301|GO:0005506|GO:0042493|GO:0036094|GO:0006915|GO:0005576|GO:0009635|GO:0002020|GO:0009615|GO:0055072|GO:0005615|GO:0042803|GO:0097192|GO:0005829|GO:0010628|GO:0070207|GO:0005737|GO:0031346|GO:0045087|GO:0006810|GO:0015891|GO:0006811	NM_008491	Mm.9537	16819	4887.95	720.274	11.8392	8.74223	560.237	3999.82	814.956	5261.79	785.628	5402.25	8.67708	11.8202	8.81017	11.8437	8.73945	11.8537
A_55_P2118857	0.000204951	0.00100375	2.22719	up		chr16:70382352-70382293		RIKEN cDNA 4930423O20 gene [Source:MGI Symbol;Acc:MGI:1921196] [ENSMUST00000072455]					434.509	256.112	8.42726	7.27203	204.381	327.317	311.193	472.537	252.762	503.672	7.31774	8.37419	7.38905	8.42887	7.1093	8.47871
A_55_P2024763	7.78376e-07	5.04829e-05	2.14747	up	NM_010680	chr18:12741067-12741126	Lama3	Mus musculus laminin, alpha 3 (Lama3), mRNA [NM_010680]	GO:0030334|GO:0030056|GO:0005102|GO:0005578|GO:0005606|GO:0005576|GO:0005608|GO:0030155|GO:0005604|GO:0045995|GO:0016337|GO:0005610|GO:0005913|GO:0031581|GO:0007155	NM_010680	Mm.42012	16774	1666.86	976.476	10.3002	9.19753	792.007	1343.39	1049.36	1814.57	1088.06	1842.6	9.17943	10.2716	9.18554	10.3184	9.22761	10.3105
A_66_P107129	2.64109e-05	0.00027623	2.1943	up	NR_045080	chr17:5803166-5803225	3300005D01Rik	Mus musculus RIKEN cDNA 3300005D01 gene (3300005D01Rik), transcript variant 2, long non-coding RNA [NR_045080]		NR_045080	Mm.23696	78512	914.81	540.424	9.47361	8.33985	463.728	743.526	600.653	975.122	556.89	1025.78	8.41595	9.47943	8.36143	9.45578	8.24217	9.48562
A_55_P2084408	0.000131773	0.000748926	2.27291	up	NM_001276316	chrX:20260246-20260305	Uba1	Mus musculus ubiquitin-like modifier activating enzyme 1 (Uba1), transcript variant 3, mRNA [NM_001276316]	GO:0005515|GO:0000166|GO:0016874|GO:0008641|GO:0003824|GO:0005524|GO:0006464	NM_001276316	Mm.1104	22201	592.978	343.124	8.87463	7.6901	303.334	497.486	367.821	614.943	358.216	666.505	7.8357	8.93195	7.6364	8.80976	7.59819	8.88219
A_55_P2182324	0.000747846	0.00251837	2.05939	up	AK031940	chr1:183841788-183841729		Mus musculus adult male medulla oblongata cDNA, RIKEN full-length enriched library, clone:6330504A06 product:unclassifiable, full insert sequence. [AK031940]			Mm.389224		154.665	97.4768	7.05193	6.00971	82.778	123.119	106.552	168.963	103.101	171.913	6.21277	7.14527	5.91231	7.02274	5.90406	6.98777
A_55_P2201020	0.000123798	0.000719091	2.81776	up	DV053137		AI790442	DLP01_05_H18.x1 FH DLP01 Mus musculus cDNA clone DLP01_05_H18 similar to Expressed sequence AI790442, mRNA sequence [DV053137]			Mm.441704	106258	544.419	249.53	8.74016	7.24561	213.938	420.523	281.292	551.999	253.359	660.734	7.37592	8.69871	7.24743	8.64955	7.1135	8.87224
A_51_P133137	2.00321e-06	7.8131e-05	2.41685	up	NM_009004	chr18:34792251-34792310	Kif20a	Mus musculus kinesin family member 20A (Kif20a), transcript variant 3, mRNA [NM_009004]	GO:0008017|GO:0005871|GO:0005794|GO:0019901|GO:0001578|GO:0005874|GO:0005819|GO:0015031|GO:0003777|GO:0005524|GO:0000910|GO:0005737|GO:0000166|GO:0006810|GO:0005856|GO:0007018	NM_009004	Mm.258846	19348	2909.69	1466.63	11.0938	9.82066	1205.68	2448.9	1582.35	3204.38	1611.85	3075.8	9.806	11.1193	9.81738	11.1264	9.83859	11.0357
A_52_P607128	0.00059769	0.00213979	2.44654	up	NM_031195	chr8:40689217-40689158	Msr1	Mus musculus macrophage scavenger receptor 1 (Msr1), transcript variant 1, mRNA [NM_031195]	GO:0005581|GO:0005886|GO:0010744|GO:0030169|GO:0030301|GO:0031410|GO:0010886|GO:0006898|GO:0005829|GO:0006897|GO:0042953|GO:0016020|GO:0034381|GO:0034362|GO:0016021|GO:0005044	NM_031195	Mm.239291	20288	114.121	57.3752	6.63122	5.34048	44.54	93.4609	62.9315	122.386	64.6539	126.516	5.5293	6.8046	5.19807	6.54711	5.29406	6.54195
A_55_P2044380	0.000229803	0.0010858	2.44097	up	X05545	chr10:8320766-8320825		Murine mRNA fragment for gag related peptide. [X05545]					313.257	167.437	8.00506	6.71761	139.807	264.17	175.387	357.047	187.115	318.554	6.84736	8.09776	6.59976	8.05641	6.7057	7.86102
A_51_P135340	2.20834e-06	8.14153e-05	2.00114	up	NM_019482	chr9:14810309-14810250	Panx1	Mus musculus pannexin 1 (Panx1), mRNA [NM_019482]	GO:0005515|GO:0030054|GO:0005886|GO:0005783|GO:0007267|GO:0055077|GO:0050715|GO:0002020|GO:0022840|GO:0034214|GO:0051015|GO:0050717|GO:0050718|GO:0097110|GO:0006810|GO:0033198|GO:0006816|GO:0006812|GO:0006811|GO:0005262|GO:0005243|GO:0046982|GO:0005102|GO:0003779|GO:0055085|GO:0044325|GO:0043234|GO:0032059|GO:0016020|GO:0002931|GO:0070588|GO:0005921|GO:0016021|GO:0015267	NM_019482	Mm.142253	55991	1496.04	945.152	10.1457	9.1449	760.712	1198.13	1013.04	1618.41	1061.7	1671.56	9.12023	10.1166	9.1308	10.1545	9.18366	10.1661
A_55_P2180854	0.000874049	0.00283984	2.78697	up	NM_203492	chr7:150949710-150949651	Mrgprg	Mus musculus MAS-related GPR, member G (Mrgprg), mRNA [NM_203492]	GO:0008150|GO:0007165|GO:0003674|GO:0016020|GO:0007186|GO:0005886|GO:0004930|GO:0016021|GO:0005575|GO:0004871	NM_203492	Mm.297839	381974	60.4525	22.5852	5.69351	4.21482	13.0926	36.6465	32.8472	79.3042	21.8157	65.4068	4.34506	5.66414	4.34031	5.88924	3.95907	5.52717
A_55_P1968633	2.80126e-05	0.00028669	2.23278	up		chr4:125047375-125047434							92.164	50.2579	6.32053	5.1617	30.7262	62.8275	65.6203	104.41	54.4272	109.254	5.15587	6.31905	5.2581	6.32051	5.07112	6.32204
A_55_P2054998	3.88881e-06	0.000106648	2.09018	up		chrX:056027466-056027407							1527.89	921.281	10.1762	9.11258	771.692	1277.46	1016.13	1641.91	976.026	1664.32	9.14267	10.203	9.13555	10.1717	9.05953	10.154
A_55_P2077263	2.10958e-05	0.000242557	2.16139	up	NM_021790	chr13:105032892-105032951	Cenpk	Mus musculus centromere protein K (Cenpk), transcript variant 1, mRNA [NM_021790]	GO:0005515|GO:0005694|GO:0045944|GO:0000776|GO:0005634|GO:0000775	NM_021790	Mm.281498	60411	869.76	522.851	9.40279	8.29084	421.429	749.733	584.167	935.892	562.957	923.656	8.29598	9.48562	8.31842	9.39179	8.25811	9.33097
A_55_P1972263	3.66945e-05	0.000336176	2.0081	up	BC002231	chr2:130104989-130105049	Nop56	Mus musculus NOP56 ribonucleoprotein homolog (yeast), mRNA (cDNA clone IMAGE:3491448), partial cds. [BC002231]	GO:0008150|GO:0005737|GO:0030515|GO:0042254|GO:0070761|GO:0005732|GO:0005634		Mm.29363	67134	14601.8	7579.54	13.3624	12.3566	6704.69	12578.8	8281.81	15131.6	7752.13	16094.9	12.4219	13.3961	12.3786	13.3226	12.2693	13.3686
A_55_P1994654	3.02304e-06	9.39722e-05	2.91152	up	NM_025465	chr8:69000351-69000292	Tma16	Mus musculus translation machinery associated 16 homolog (S. cerevisiae) (Tma16), mRNA [NM_025465]	GO:0008150|GO:0003674|GO:0005575	NM_025465	Mm.294985	66282	779.543	349.053	9.24973	7.70796	277.516	659.83	385.382	852.388	384.259	826.41	7.72201	9.3164	7.70309	9.25626	7.69878	9.17655
A_55_P2181464	0.00221213	0.00589006	2.14991	up		chr14:056570528-056570469							109.749	63.5282	6.57746	5.47318	52.7183	90.9296	72.8433	118.961	65.0232	119.356	5.71714	6.76807	5.4004	6.50897	5.30202	6.45534
A_66_P133520	1.20794e-05	0.000183825	2.12198	up	NM_133248	chr5:107986976-107986345	Glmn	Mus musculus glomulin, FKBP associated protein (Glmn), transcript variant 1, mRNA [NM_133248]	GO:0005515|GO:0031461|GO:0008285|GO:0005102|GO:0001843|GO:0032434|GO:0050715|GO:0043086|GO:0042130|GO:0042692|GO:0045086|GO:0031463|GO:0040029|GO:0031462|GO:0055105|GO:0031397|GO:0031464|GO:0005171|GO:0001570|GO:0007166|GO:0031625|GO:0072359|GO:0042327	NM_133248	Mm.41417	170823	784.007	477.752	9.25146	8.16605	404.81	630.188	522.241	846.237	506.207	875.597	8.24121	9.25034	8.15596	9.24533	8.10097	9.25871
A_55_P2105512	4.6522e-06	0.000116094	2.03357	up	NM_024193	chr2:130104982-130105041	Nop56	Mus musculus NOP56 ribonucleoprotein (Nop56), mRNA [NM_024193]	GO:0008150|GO:0005737|GO:0030515|GO:0042254|GO:0070761|GO:0005732|GO:0005634	NM_024193	Mm.29363	67134	18722.9	9579.86	13.708	12.684	8438.99	15881.7	10123.6	19726.8	10177	20560.3	12.7422	13.7218	12.6524	13.6918	12.6573	13.7104
A_55_P2186395	4.06142e-06	0.000108347	2.60873	up		chr14:034026355-034026414							485.1	243.2	8.58938	7.20603	196.598	393.267	259.366	518.867	273.637	543.166	7.26228	8.61116	7.13588	8.56296	7.21994	8.59402
A_55_P1996674	7.79958e-05	0.000536234	3.68276	up	NM_008407	chr14:31721894-31721835	Itih3	Mus musculus inter-alpha trypsin inhibitor, heavy chain 3 (Itih3), mRNA [NM_008407]	GO:0004867|GO:0010466|GO:0030212|GO:0005576|GO:0030414	NM_008407	Mm.4517	16426	99.0103	30.3889	6.43538	4.55459	16.794	77.2382	42.8517	110.017	31.5212	109.776	4.57171	6.57599	4.69625	6.39851	4.39583	6.33166
A_55_P1983768	4.07947e-06	0.000108428	2.21598	up	NM_009689	chr11:117711112-117711171	Birc5	Mus musculus baculoviral IAP repeat-containing 5 (Birc5), transcript variant 1, mRNA [NM_009689]	GO:0005515|GO:0008017|GO:0010466|GO:0009790|GO:0042803|GO:0042802|GO:0000910|GO:0043524|GO:0005856|GO:0043027|GO:0048037|GO:0046982|GO:0005694|GO:0005814|GO:0031536|GO:0030496|GO:0051303|GO:0007049|GO:0045931|GO:0000777|GO:0000776|GO:0008270|GO:0019899|GO:0045892|GO:0000775|GO:0051301|GO:0005881|GO:0031577|GO:0004869|GO:0031503|GO:0051087|GO:0005634|GO:0046872|GO:0005829|GO:0005737|GO:0007059|GO:…	NM_009689	Mm.8552	11799	552.106	326.873	8.76863	7.62069	268.211	435.163	350.145	605.637	362.263	615.518	7.67777	8.74606	7.57173	8.785	7.61257	8.77484
A_66_P131110	0.00370221	0.00897851	2.26079	up	NM_178734	chr7:51986963-51986904	Zfp473	Mus musculus zinc finger protein 473 (Zfp473), mRNA [NM_178734]	GO:0005622|GO:0006355|GO:0015030|GO:0006398|GO:0005634|GO:0003676|GO:0003677|GO:0046872	NM_178734	Mm.382935	243963	121.849	65.4175	6.68198	5.50515	50.4227	82.4578	77.1029	109.958	68.7268	173.131	5.66153	6.64763	5.47621	6.39781	5.37771	7.00049
A_51_P201338	0.000111108	0.000671858	2.44832	up	NM_144800	chr15:58774968-58774909	Mtss1	Mus musculus metastasis suppressor 1 (Mtss1), transcript variant 1, mRNA [NM_144800]	GO:0072160|GO:0017124|GO:0030036|GO:0072102|GO:0050680|GO:0005102|GO:0003779|GO:0015629|GO:0071498|GO:0042802|GO:0007399|GO:0061333|GO:0003785|GO:0007165|GO:0005737|GO:0007517|GO:2001013|GO:0030041|GO:0046847|GO:0007015|GO:0005856|GO:0008093	NM_144800	Mm.215481	211401	408.157	218.805	8.3573	7.06551	188.018	348.235	234.752	438.786	233.644	437.451	7.20062	8.45837	6.99285	8.32866	7.00307	8.28488
A_55_P2048607	1.53503e-05	0.000204906	3.80178	up	NM_017370	chr8:112099104-112099045	Hp	Mus musculus haptoglobin (Hp), mRNA [NM_017370]	GO:2000296|GO:0042542|GO:0005794|GO:0016209|GO:0051354|GO:0004252|GO:0005783|GO:0005576|GO:0006953|GO:0003824|GO:0005615|GO:0042803|GO:0001889|GO:0030492|GO:0031838|GO:0006508|GO:0010942|GO:0042742	NM_017370	Mm.26730	15439	803.147	272.8	9.29317	7.36649	232.575	695.596	293.558	866.581	292.267	847.265	7.48079	9.39006	7.30701	9.27736	7.31169	9.21209
A_55_P1994807	3.86892e-08	1.55629e-05	3.70992	up	NM_011314	chr7:54009622-54009681	Saa2	Mus musculus serum amyloid A 2 (Saa2), mRNA [NM_011314]	GO:0005515|GO:0001664|GO:0034364|GO:0005576|GO:0006953	NM_011314	Mm.200941	20209	3295.41	1094.27	11.261	9.36963	917.871	2734.75	1180.88	3575.82	1184.06	3575.65	9.39859	11.2591	9.36181	11.2756	9.34849	11.2483
A_51_P338998	0.000112324	0.000677084	2.32764	up	NM_008922	chr1:33510792-33510733	Prim2	Mus musculus DNA primase, p58 subunit (Prim2), mRNA [NM_008922]	GO:0006260|GO:0051539|GO:0051536|GO:0003899|GO:0003896|GO:0016779|GO:0006269|GO:0003677|GO:0046872|GO:0016740|GO:0006351	NM_008922	Mm.27705	19076	1490.72	811.51	10.1494	8.93058	728.904	1317.68	830.788	1557.99	874.837	1596.49	9.05412	10.2475	8.83855	10.1007	8.89908	10.1002
A_55_P1957865	4.15751e-05	0.000361916	4.95816	up		chr14:045310204-045310145							323.584	81.3344	8.04489	5.73509	43.7057	261.632	97.1819	351.491	103.116	357.631	5.5105	8.08582	5.7902	8.03663	5.90456	8.01222
A_55_P2118784	9.76047e-05	0.000619243	2.26488	up	NM_054048	chr19:7349635-7349694	Rcor2	Mus musculus REST corepressor 2 (Rcor2), mRNA [NM_054048]	GO:0005515|GO:0005667|GO:0006355|GO:0003700|GO:0003714|GO:0003682|GO:0005634|GO:0045892|GO:0003677|GO:0000785|GO:0006351	NM_054048	Mm.283859	104383	559.53	327.789	8.79629	7.61685	257.269	485.068	341.154	605.855	384.944	587.668	7.62129	8.89908	7.52807	8.78524	7.7012	8.70454
A_52_P343641	8.11362e-05	0.000550806	2.00846	up	NM_009172	chr8:89248237-89248178	Siah1a	Mus musculus seven in absentia 1A (Siah1a), mRNA [NM_009172]	GO:0005515|GO:0006511|GO:0004842|GO:0016567|GO:0005886|GO:0016874|GO:0030877|GO:0005634|GO:0007283|GO:0051402|GO:0009791|GO:0046872|GO:0030154|GO:0042803|GO:0005829|GO:0031648|GO:0030163|GO:0005737|GO:0042787|GO:0040014|GO:0043065|GO:0006915|GO:2001244|GO:0007275|GO:0008022|GO:0007049|GO:0043161|GO:0008270|GO:0007141|GO:0005769	NM_009172	Mm.324553	20437	447.076	294.693	8.47606	7.46997	246.29	376.429	311.047	478.895	326.742	485.903	7.55637	8.55071	7.38856	8.44694	7.465	8.43055
A_55_P1962781	0.000345884	0.00144683	2.02708	up	AK138782	chr17:45628468-45628527		Mus musculus 0 day neonate thymus cDNA, RIKEN full-length enriched library, clone:A430066P15 product:hypothetical protein, full insert sequence. [AK138782]			Mm.67829		146.152	93.6625	6.97638	5.95698	71.8894	116.937	109.299	165.82	99.7991	155.699	6.06056	7.0847	5.948	6.99706	5.86237	6.84736
A_51_P487487	0.00491486	0.0113544	2.46939	up	NM_025759	chr5:15128398-15129200	Speer4d	Mus musculus spermatogenesis associated glutamate (E)-rich protein 4d (Speer4d), mRNA [NM_025759]	GO:0008150|GO:0003674|GO:0005634	NM_025759	Mm.425235	360220	66.0551	29.2867	5.84909	4.54493	24.4956	50.9831	35.5071	71.8724	27.8575	75.3099	4.93945	6.06448	4.4463	5.73396	4.24905	5.74882
A_51_P127841	4.24519e-06	0.000110136	2.12441	up	NM_019501	chr2:22795422-22795481	Pdss1	Mus musculus prenyl (solanesyl) diphosphate synthase, subunit 1 (Pdss1), mRNA [NM_019501]	GO:0050347|GO:0005739|GO:0006744|GO:0000010|GO:0046982|GO:0051290|GO:0008299|GO:0046872|GO:0016740	NM_019501	Mm.249752	56075	901.328	550.701	9.45288	8.36582	463.449	743.241	590.44	983.137	598.214	977.606	8.41382	9.4786	8.33592	9.46707	8.34772	9.41297
A_55_P2113160	1.13128e-07	2.46406e-05	2.60243	up	NM_010762	chr2:127459035-127458976	Mal	Mus musculus myelin and lymphocyte protein, T cell differentiation protein (Mal), transcript variant 1, mRNA [NM_010762]	GO:0005794|GO:0016020|GO:0005886|GO:0005783|GO:0042552|GO:0045121|GO:0019911|GO:0016021|GO:0019898	NM_010762	Mm.39040	17153	7021.67	3090.33	12.3489	10.969	2564.15	5838.56	3316.84	7605.08	3389.99	7621.37	10.9496	12.3512	10.9672	12.3668	10.9901	12.3285
A_55_P2036240	1.57029e-07	2.7788e-05	2.74383	up	AK141540	chr13:35097399-35097340		Mus musculus adult male hippocampus cDNA, RIKEN full-length enriched library, clone:C630015K10 product:unclassifiable, full insert sequence. [AK141540]			Mm.28883		3965.53	1735.95	11.5322	10.076	1436.96	3282.38	1897.76	4338.66	1873.14	4275.53	10.0658	11.5266	10.1007	11.5583	10.0614	11.5116
A_55_P2077228	2.69187e-05	0.00027957	2.18708	up	NM_001159930	chr1:163013521-163013580	Cenpl	Mus musculus centromere protein L (Cenpl), transcript variant 1, mRNA [NM_001159930]	GO:0008150|GO:0003674|GO:0005694|GO:0005634|GO:0005575|GO:0000775	NM_001159930	Mm.248212	70454	560.115	338.315	8.79688	7.66788	281.026	475.55	366.843	591.321	367.074	613.473	7.74187	8.86939	7.63126	8.75025	7.63049	8.77101
A_55_P1985433	6.82057e-05	0.000492375	2.22296	up	NM_178591	chr8:32928559-32928500	Nrg1	Mus musculus neuregulin 1 (Nrg1), mRNA [NM_178591]	GO:0051897|GO:0030424|GO:0003161|GO:0031594|GO:0005886|GO:0045202|GO:0046579|GO:0021781|GO:0043624|GO:0007507|GO:0005737|GO:0015758|GO:0000165|GO:0045860|GO:0007626|GO:0043125|GO:0003712|GO:0042177|GO:0048663|GO:0045213|GO:0007416|GO:0007399|GO:0005176|GO:0000902|GO:0007517|GO:0016477|GO:0005887|GO:0007422|GO:0010001|GO:0045595|GO:0045892	NM_178591	Mm.153432	211323	898.123	523.79	9.44865	8.29617	456.116	773.104	562.212	967.249	553.043	954.017	8.39316	9.53099	8.26421	9.44173	8.23113	9.37322
A_51_P337089	1.60785e-05	0.000209564	2.30021	up	NM_027014	chr2:150756868-150756927	Gins1	Mus musculus GINS complex subunit 1 (Psf1 homolog) (Gins1), transcript variant 1, mRNA [NM_027014]	GO:0006260|GO:0005515|GO:0005737|GO:0001833|GO:0005634	NM_027014	Mm.271603	69270	1028.08	574.851	9.63242	8.43065	494.039	867.35	617.262	1115.26	613.251	1101.65	8.51129	9.68006	8.39711	9.63111	8.38355	9.58608
A_55_P2126557	4.32409e-05	0.000369729	2.02155	up		chr3:153356752-153356693							591.23	385.98	8.86106	7.8456	304.527	456.193	423.192	612.092	430.222	705.406	7.83963	8.81502	7.83736	8.80262	7.85981	8.96555
A_55_P2099468	3.83465e-05	0.000343919	3.66408	up		chr2:089037036-089036977							95.64	28.3997	6.36727	4.49382	17.5828	63.7268	32.7893	103.485	34.8271	119.708	4.61738	6.33322	4.33803	6.30887	4.52604	6.4597
A_66_P136102	0.00606828	0.0134817	2.27565	up	NM_177099	chr1:182828893-182828952	Lefty2	Mus musculus left-right determination factor 2 (Lefty2), mRNA [NM_177099]	GO:0016049|GO:0007275|GO:0005576|GO:0040007|GO:0008083|GO:0005615|GO:0005160|GO:0005125	NM_177099	Mm.87078	320202	99.579	53.2689	6.39045	5.20417	26.6696	61.6362	60.8318	92.0644	72.3054	145.036	5.01486	6.29668	5.15427	6.12804	5.44338	6.74664
A_51_P208603	6.49889e-09	9.3241e-06	4.4477	up	NM_010050	chr12:91963294-91963235	Dio2	Mus musculus deiodinase, iodothyronine, type II (Dio2), mRNA [NM_010050]	GO:0009409|GO:0005623|GO:0070460|GO:0004800|GO:0042403|GO:0016020|GO:0016491|GO:0042446|GO:0006590|GO:0016021|GO:0031625|GO:0042404|GO:0055114	NM_010050	Mm.21389	13371	3685.31	1020.48	11.4214	9.26831	853.14	3032.42	1101.35	3977.62	1106.96	4045.91	9.29074	11.4142	9.2626	11.4216	9.25158	11.4283
A_55_P2002351	0.000144639	0.000797498	2.08875	up	NM_153382	chr14:58341284-58341225	Lats2	Mus musculus large tumor suppressor 2 (Lats2), transcript variant B, mRNA [NM_153382]	GO:0045736|GO:0005634|GO:0007243|GO:0046872|GO:0005622|GO:0005737|GO:0000082|GO:0000166|GO:0016301|GO:0005856|GO:0090090|GO:0016772|GO:0046620|GO:0035329|GO:0005524|GO:0016310|GO:0007067|GO:0007049|GO:0000922|GO:0004672|GO:0009755|GO:0004674|GO:0030216|GO:0006468|GO:0034613|GO:0016740|GO:0051301	NM_153382	Mm.347899	50523	130.641	80.4681	6.81947	5.75683	57.8132	101.307	88.0853	138.05	95.5057	152.566	5.81908	6.9119	5.65155	6.72746	5.79985	6.81905
A_55_P2053258	8.38383e-05	0.000563473	2.7645	up	NM_027354	chr9:106252135-106252194	Poc1a	Mus musculus POC1 centriolar protein homolog A (Chlamydomonas) (Poc1a), mRNA [NM_027354]	GO:0008150|GO:0003674|GO:0005813|GO:0005737|GO:0000922|GO:0005814|GO:0030030|GO:0042995|GO:0005932|GO:0005856	NM_027354	Mm.23054	70235	400.646	188.69	8.33286	6.86584	159.99	337.728	205.271	453.684	200.81	410.528	6.99637	8.41622	6.81021	8.37091	6.79094	8.21146
A_55_P2008417	1.5106e-06	6.83089e-05	2.18278	up	NM_029797	chr3:83891936-83891877	Mnd1	Mus musculus meiotic nuclear divisions 1 homolog (S. cerevisiae) (Mnd1), mRNA [NM_029797]	GO:0005515|GO:0007126|GO:0006310|GO:0005634|GO:0003677	NM_029797	Mm.274829	76915	3003.27	1657.39	11.1344	10.0082	1406.35	2556.91	1789.95	3163.68	1775.86	3289.21	10.0338	11.1733	10.0057	11.1016	9.98513	11.1282
A_65_P07455	0.0118659	0.0236223	2.41422	up	NM_001085522	chr4:145729033-145728974	Gm13251	Mus musculus predicted gene 13251 (Gm13251), mRNA [NM_001085522]	GO:0008150|GO:0003674|GO:0005575|GO:0046872	NM_001085522	Mm.441417	433791	142.833	72.938	6.92107	5.64951	62.1501	136.303	80.329	176.78	76.3349	115.415	5.89908	7.26966	5.53618	7.08551	5.51328	6.40803
A_51_P129731	8.24743e-06	0.000151997	2.05683	up	NM_025655	chr11:76729684-76729743	Tmigd1	Mus musculus transmembrane and immunoglobulin domain containing 1 (Tmigd1), mRNA [NM_025655]	GO:0008150|GO:0003674|GO:0016020|GO:0016021|GO:0005575	NM_025655	Mm.25138	66601	1173.71	732.387	9.81375	8.77333	623.63	987.964	774.679	1272.67	798.853	1260.48	8.82408	9.85357	8.73242	9.8153	8.76349	9.77239
A_55_P2101448	0.0012128	0.00366421	2.17029	up	XR_107405	chr2:60044714-60044655	Baz2b	bromodomain adjacent to zinc finger domain, 2B [Source:MGI Symbol;Acc:MGI:2442782] [ENSMUST00000134908]	GO:0008150|GO:0003674|GO:0005575|GO:0046872	XR_107405	Mm.436730	407823	69.0178	36.4099	5.91041	4.79253	23.7336	54.0242	44.0764	70.7985	41.4196	82.2307	4.90524	6.13793	4.73486	5.70954	4.73748	5.88377
A_55_P2023572	0.00011227	0.000676912	2.57678	up	AK160591	chr15:77757112-77757053	Txn2	Mus musculus 13 days embryo liver cDNA, RIKEN full-length enriched library, clone:2510025A17 product:thioredoxin 2, full insert sequence. [AK160591]	GO:0005739|GO:0008113|GO:0033743|GO:0006662|GO:0043025|GO:0015035|GO:0006810|GO:0005730|GO:0045454|GO:0032403|GO:0030425|GO:0055114		Mm.462887	56551	153.454	75.1416	7.04471	5.67914	56.0159	126.431	83.5637	167.784	85.8452	166.147	5.78765	7.17624	5.58636	7.01444	5.6634	6.94343
A_51_P473940	8.85133e-05	0.000582757	2.02226	up	NM_001039371	chr3:101663095-101663036	Slc22a15	Mus musculus solute carrier family 22 (organic anion/cation transporter), member 15 (Slc22a15), mRNA [NM_001039371]	GO:0008150|GO:0003674|GO:0016020|GO:0022857|GO:0006810|GO:0016021|GO:0005575|GO:0055085|GO:0006811	NM_001039371	Mm.90204	242126	469.831	305.427	8.54146	7.52549	258.855	382.102	339.877	496.539	317.548	530.852	7.62889	8.57193	7.52402	8.49774	7.42357	8.5547
A_55_P2006950	0.000716362	0.00243987	2.14668	up	NM_001252580	chr2:126584484-126584543	Usp8	Mus musculus ubiquitin specific peptidase 8 (Usp8), transcript variant 1, mRNA [NM_001252580]	GO:0005515|GO:0006511|GO:0016579|GO:0017124|GO:0004843|GO:0005886|GO:0005634|GO:0007265|GO:0005829|GO:0005622|GO:0005737|GO:0070536|GO:0031313|GO:0006508|GO:0007032|GO:0071108|GO:0001669|GO:0000281|GO:0030496|GO:0007049|GO:0016020|GO:0016787|GO:0008233|GO:0004221|GO:0008234|GO:0005769|GO:0019897|GO:0005768	NM_001252580	Mm.272629	84092	547.236	334.945	8.73926	7.63716	247.178	405.903	346.514	552.861	411.145	682.945	7.5635	8.65143	7.55485	8.65177	7.79312	8.91459
A_52_P490770	8.03044e-05	0.000547642	4.32085	up	NM_011753	chr9:20242832-20242773	Zfp26	Mus musculus zinc finger protein 26 (Zfp26), mRNA [NM_011753]	GO:0005622|GO:0006355|GO:0005634|GO:0003676|GO:0003677|GO:0046872	NM_011753	Mm.107441	22688	118.319	30.147	6.68301	4.5717	20.5452	96.0688	38.0355	127.756	31.8602	131.134	4.76135	6.83752	4.54462	6.61336	4.40913	6.59816
A_51_P363187	0.000108792	0.00066381	8.86503	up	NM_008176	chr5:91321845-91321904	Cxcl1	Mus musculus chemokine (C-X-C motif) ligand 1 (Cxcl1), mRNA [NM_008176]	GO:0008009|GO:0002526|GO:0030593|GO:0002237|GO:0043268|GO:0005576|GO:0005125|GO:0005615|GO:0007204|GO:0006955|GO:0006954|GO:0010765|GO:0008083	NM_008176	Mm.21013	14825	307.747	37.4664	7.98414	4.83601	33.3426	260.83	41.5157	324.671	37.541	337.739	5.237	8.08236	4.65888	7.92803	4.61216	7.94202
A_55_P2086223	0.00527274	0.0120133	2.11675	up	NM_001006680	chr2:180843208-180843149	Kcnq2	Mus musculus potassium voltage-gated channel, subfamily Q, member 2 (Kcnq2), transcript variant 12, mRNA [NM_001006680]	GO:0005251|GO:0005244|GO:0005886|GO:0030506|GO:0005267|GO:0019226|GO:0055085|GO:0043234|GO:0043194|GO:0060081|GO:0047485|GO:0033268|GO:0016020|GO:0005249|GO:0008076|GO:0006810|GO:0034765|GO:0016021|GO:0005216|GO:0006813|GO:0071805|GO:0006811	NM_001006680	Mm.40615	16536	57.3434	31.8283	5.62553	4.54368	11.9857	36.2958	50.2019	70.4846	33.2972	65.2499	4.26235	5.65182	4.90206	5.70252	4.46663	5.52225
A_55_P2092826	1.60378e-05	0.000209408	2.40366	up	NM_010730	chr19:20447997-20447938	Anxa1	Mus musculus annexin A1 (Anxa1), mRNA [NM_010730]	GO:0005515|GO:0001780|GO:0003727|GO:0070301|GO:1900087|GO:0005886|GO:0046632|GO:0031340|GO:0005634|GO:0042995|GO:0005615|GO:0042803|GO:0001533|GO:0005544|GO:0005737|GO:0005543|GO:0003697|GO:0042127|GO:0030674|GO:0070062|GO:0050482|GO:0033031|GO:0043066|GO:0004859|GO:0043065|GO:0031966|GO:0031394|GO:0005509|GO:0019834|GO:0002674|GO:0043086|GO:0071385|GO:0042383|GO:0043234|GO:0005929|GO:0007165|GO:…	NM_010730	Mm.248360	16952	227582	102780	17.5646	16.2994	89959.8	188242	112219	236501	106163	258004	16.3527	17.5341	16.3273	17.5341	16.2182	17.6256
A_51_P464918	0.000819556	0.00270873	2.10053	up	NM_019453	chr16:3707333-3707274	Mefv	Mus musculus Mediterranean fever (Mefv), transcript variant 3, mRNA [NM_019453]	GO:2001056|GO:0005875|GO:0005874|GO:0032691|GO:0071641|GO:0003779|GO:0005634|GO:0046872|GO:0005622|GO:0005737|GO:0006954|GO:0032695|GO:0050728|GO:0008270|GO:0005856	NM_019453	Mm.143718	54483	184.774	115.876	7.29927	6.22852	92.5694	162.806	129.597	203.044	125.462	188.474	6.34313	7.48483	6.17523	7.28478	6.16719	7.12819
A_55_P2062722	2.20527e-06	8.14153e-05	2.11697	up	BC030420	chr19:8215737-8215796		Mus musculus, clone IMAGE:5368497, mRNA. [BC030420]			Mm.449640		719.364	444.364	9.13743	8.05543	359.032	589.987	488.812	796.653	485.25	771.452	8.065	9.1592	8.05835	9.16716	8.04293	9.08592
A_55_P2115691	2.98963e-07	3.58014e-05	2.10166	up		chr17:047757684-047757625		Q6P6T9_RAT (Q6P6T9) Karyopherin (Importin) alpha 2 (Karyopherin alpha 2), partial (25%) [TC1615277]					3523.57	1985.61	11.3541	10.2826	1675.81	2885.18	2136.94	3742.93	2144.09	3942.61	10.2943	11.3431	10.2762	11.3356	10.2773	11.3836
A_55_P2154377	0.0465117	0.0751611	2.36531	up		chr2:011849263-011849322							81.1974	37.9424	6.09491	4.85288	31.724	79.1725	39.6182	108.03	42.4849	56.3903	5.19035	6.60416	4.59796	6.37265	4.77034	5.30793
A_55_P2004867	4.67549e-07	4.17249e-05	2.15154	up	NM_011111	chr1:109422046-109422105	Serpinb2	Mus musculus serine (or cysteine) peptidase inhibitor, clade B, member 2 (Serpinb2), transcript variant 1, mRNA [NM_011111]	GO:0030162|GO:0010951|GO:0043066|GO:0005737|GO:0004867|GO:0010466|GO:0042060|GO:0005576|GO:0030414|GO:0005615	NM_011111	Mm.271870	18788	17484.7	8444.77	13.6104	12.5051	7152.91	14716.3	9102.52	18253.6	9078.89	19484.1	12.5047	13.6222	12.5118	13.5749	12.4987	13.6342
A_52_P707503	0.00303389	0.00759841	2.15492	up	NM_001164437	chr3:27765103-27765044	Tmem212	Mus musculus transmembrane protein 212 (Tmem212), mRNA [NM_001164437]	GO:0008150|GO:0003674|GO:0016020|GO:0016021|GO:0005575	NM_001164437	Mm.59189	208613	45.6454	21.7202	5.26556	4.15793	11.1623	24.1899	32.3793	47.2426	21.6188	65.5036	4.20327	5.16345	4.32101	5.10315	3.94951	5.53007
A_51_P172853	1.54843e-06	6.94441e-05	2.79918	up	NM_009841	chr18:36885028-36884969	Cd14	Mus musculus CD14 antigen (Cd14), mRNA [NM_009841]	GO:0070891|GO:0005886|GO:0009986|GO:0032760|GO:0002237|GO:0050715|GO:0031225|GO:0005615|GO:0001530|GO:0045807|GO:0071223|GO:0071222|GO:0006954|GO:0016020|GO:0045087|GO:0034612|GO:0045121	NM_009841	Mm.3460	12475	1164.02	532.444	9.80316	8.31816	449.407	970.095	566.857	1235.18	581.068	1286.77	8.37526	9.83052	8.27472	9.77773	8.3045	9.80124
A_52_P509710	6.17981e-06	0.000132079	2.65116	up	NM_025635	chr10:72131730-72131789	Zwint	Mus musculus ZW10 interactor (Zwint), mRNA [NM_025635]	GO:0007093|GO:0007067|GO:0007049|GO:0005737|GO:0000070|GO:0047485|GO:0005694|GO:0051649|GO:0000776|GO:0005634|GO:0000775|GO:0051301	NM_025635	Mm.62876	52696	4331.74	1937.95	11.6571	10.2505	1725.51	3520.36	2038.98	4672.48	2049.35	4802.37	10.3358	11.6297	10.2097	11.667	10.206	11.6747
A_52_P329414	0.00139573	0.00408588	3.69367	up	NM_001008706	chr13:3853913-3853972	Calm5	Mus musculus calmodulin 5 (Calm5), mRNA [NM_001008706]	GO:0008150|GO:0003674|GO:0005575	NM_001008706	Mm.483992	494124	262.323	87.781	7.74904	5.86398	81.5149	198.152	109.141	323.504	72.6876	265.313	6.19592	7.72989	5.94588	7.92268	5.45015	7.59455
A_51_P176156	0.00101552	0.00319623	2.8046	up	NM_001173460	chr3:15542401-15542342	Sirpb1b	Mus musculus signal-regulatory protein beta 1B (Sirpb1b), mRNA [NM_001173460]	GO:0008150|GO:0003674|GO:0005575	NM_001173460	Mm.423523	668101	128.049	55.5729	6.79388	5.30609	45.8886	108.217	61.3586	126.102	59.4715	149.828	5.56344	6.99706	5.16723	6.59453	5.1876	6.79006
A_51_P504815	2.8896e-07	3.54903e-05	3.92448	up	NM_025288	chr16:36450752-36450693	Stfa3	Mus musculus stefin A3 (Stfa3), mRNA [NM_025288]		NM_025288	Mm.136573	20863	25363.4	6596.8	14.1155	12.143	5760.63	20884.9	6996.94	27390.1	7032.85	27815.2	12.1931	14.0859	12.1227	14.1308	12.1132	14.1298
A_55_P1955372	5.52202e-07	4.46919e-05	3.04939	up	NM_011477	chr3:92237790-92237849	Sprr2k	Mus musculus small proline-rich protein 2K (Sprr2k), mRNA [NM_011477]	GO:0003674|GO:0005737|GO:0008544|GO:0030216|GO:0031424|GO:0001533	NM_011477	Mm.57085	20765	4090.99	1613.91	11.5785	9.96997	1390.36	3442.62	1732.25	4319.3	1719.13	4511.05	10.0179	11.5958	9.95894	11.5542	9.9331	11.5855
A_55_P2017347	7.33775e-06	0.00014414	5.87134	up	NM_001113406	chr16:89570480-89570421	Krtap11-1	Mus musculus keratin associated protein 11-1 (Krtap11-1), mRNA [NM_001113406]	GO:0008150|GO:0003674|GO:0005575	NM_001113406	Mm.310906	16693	293.219	58.7116	7.91484	5.36115	41.1306	238.161	62.9619	314.813	72.0424	326.682	5.44639	7.96343	5.19829	7.88449	5.43877	7.8966
A_55_P1989748	9.65844e-07	5.46859e-05	2.38452	up		chr5:037608805-037608864							338.196	186.735	8.10174	6.84805	141.449	263.727	206.747	360.394	212.01	390.467	6.85967	8.09648	6.81937	8.06902	6.86509	8.13972
A_55_P2011565	4.08967e-05	0.000358442	2.45938	up	NR_037959	chr7:117142139-117142080	1600010M07Rik	Mus musculus RIKEN cDNA 1600010M07 gene (1600010M07Rik), long non-coding RNA [NR_037959]		NR_037959	Mm.440728	69781	96.3175	47.0011	6.3916	5.0933	31.9069	70.8233	54.4068	107.106	54.6897	111.023	5.19697	6.46394	5.00536	6.36078	5.07756	6.35007
A_55_P2106058	5.77494e-05	0.000442411	2.01721	up	NR_033508	chr17:57231517-57231458	Gm11110	Mus musculus predicted gene 11110 (Gm11110), long non-coding RNA [NR_033508]		NR_033508	Mm.76700	100169874	214.275	139.709	7.48762	6.47526	109.313	173.353	153.575	225.741	156.238	243.731	6.54525	7.56584	6.4152	7.42118	6.46533	7.47584
A_52_P18081	2.15386e-05	0.000245864	5.03396	up	NM_025864	chr1:193176629-193176688	Tmem206	Mus musculus transmembrane protein 206 (Tmem206), mRNA [NM_025864]	GO:0008150|GO:0003674|GO:0016020|GO:0016021|GO:0005575	NM_025864	Mm.236300	66950	845.009	212.842	9.36025	7.02855	189.011	720.099	217.467	889.7	232.048	925.227	7.20861	9.43329	6.88665	9.31419	6.9904	9.33326
A_55_P2078365	7.03757e-05	0.000503369	2.31403	up	NM_173402	chr5:35376136-35376194	Rgs12	Mus musculus regulator of G-protein signaling 12 (Rgs12), transcript variant 1, mRNA [NM_173402]	GO:0005515|GO:0005886|GO:0038032|GO:0005634|GO:0005829|GO:0043547|GO:0001965|GO:0007165|GO:0043234|GO:0005737|GO:0043025|GO:0005057|GO:0005096|GO:0030695	NM_173402	Mm.196208	71729	951.285	532.81	9.53001	8.3196	459.913	832.475	575.393	1033.37	563.124	988.015	8.40169	9.63007	8.29844	9.5276	8.25866	9.43235
A_55_P2067804	0.000154142	0.000833417	2.18099	up	NM_207546	chr7:24769833-24769892	Vmn1r181	Mus musculus vomeronasal 1 receptor 181 (Vmn1r181), mRNA [NM_207546]	GO:0008150|GO:0003674|GO:0005575	NM_207546	Mm.279185	404289	97.2441	54.8348	6.40309	5.27811	37.2939	73.4869	68.2974	110.455	58.9131	107.791	5.34645	6.50916	5.31257	6.40414	5.17531	6.29598
A_55_P2130448	0.0278933	0.0485628	2.60297	up		chr1:154576016-154575957							4987.08	2040.62	11.7072	10.327	1810.7	3010.29	2106.02	8465.59	2205.14	3485.37	10.4097	11.4046	10.2589	12.5118	10.3124	11.2051
A_51_P326685	4.74196e-06	0.000116805	2.2077	up	NM_176920	chr14:29840895-29840954	Lrtm1	Mus musculus leucine-rich repeats and transmembrane domains 1 (Lrtm1), mRNA [NM_176920]	GO:0008150|GO:0003674|GO:0016020|GO:0016021|GO:0005575	NM_176920	Mm.95780	319476	1728.74	983.736	10.3551	9.2126	828.739	1375.09	1056.03	1920.16	1066.44	1890.97	9.24933	10.3069	9.19452	10.4064	9.19394	10.3521
A_55_P2017199	0.0341215	0.0576087	2.95184	up	NM_198304	chr2:30156549-30156608	Nup188	Mus musculus nucleoporin 188 (Nup188), mRNA [NM_198304]	GO:0005643|GO:0006810|GO:0005634|GO:0051028|GO:0015031	NM_198304	Mm.330119	227699	86.8567	29.7854	6.06874	4.50712	18.7761	40.3813	25.7481	155.009	44.8321	65.1802	4.6811	5.78601	4.00562	6.90097	4.83465	5.51924
A_55_P2015169	0.000464193	0.00177781	2.74469	up	NM_001277202	chr6:128967574-128967633	Clec2f	Mus musculus C-type lectin domain family 2, member f (Clec2f), mRNA [NM_001277202]		NM_001277202	Mm.489572	435921	95.1835	40.5249	6.37935	4.92271	29.2623	76.5782	44.7095	103.283	47.6028	105.689	5.10489	6.56608	4.75276	6.30631	4.91048	6.26566
A_55_P2173556	0.00573367	0.0128602	2.22929	up	NR_040375	chr16:87502224-87502283	B130034C11Rik	Mus musculus RIKEN cDNA B130034C11 gene (B130034C11Rik), long non-coding RNA [NR_040375]		NR_040375	Mm.166361	414095	103.634	55.5879	6.45936	5.30278	43.0302	69.2288	58.948	143.901	64.7854	97.7727	5.4962	6.43348	5.11612	6.79094	5.29602	6.15367
A_55_P2002933	2.56883e-07	3.42735e-05	2.61614	up	NM_008456	chr7:51476012-51476071	Klk1b5	Mus musculus kallikrein 1-related peptidase b5 (Klk1b5), mRNA [NM_008456]	GO:0016787|GO:0004252|GO:0006508|GO:0008236|GO:0008233|GO:0003824	NM_008456	Mm.443373	16622	11024.2	4651.26	12.9843	11.5969	3920.73	9349.59	4877.79	11706.7	5155.26	12016.3	11.5937	13.0001	11.5668	12.9764	11.6301	12.9764
A_55_P1957871	0.000280959	0.0012487	8.44959	up		chr14:044152768-044152827							214.291	26.331	7.48929	4.41041	23.0573	177.845	25.8941	228.056	30.0415	236.972	4.8784	7.59575	4.01403	7.43302	4.3388	7.43909
A_52_P487686	1.7523e-06	7.31061e-05	3.48133	up	NM_001082546	chr16:36359584-36359525	BC100530	Mus musculus cDNA sequence BC100530 (BC100530), mRNA [NM_001082546]	GO:0008150|GO:0003674|GO:0005575	NM_001082546	Mm.383561	100034684	132509	36364.2	16.5316	14.7319	31333.7	111829	39252	136355	38507	149344	14.7559	16.5371	14.7452	16.4642	14.6947	16.5933
A_55_P2024391	4.19343e-07	4.04598e-05	2.43686	up		chr4:039842236-039842177							576.63	311.956	8.83302	7.54799	245.873	467.645	339.512	611.559	350.483	650.685	7.55448	8.84769	7.52245	8.80077	7.56706	8.85059
A_55_P1996711	0.00569279	0.0127855	2.02641	up	NM_146698	chr19:12758013-12758072	Olfr1443	Mus musculus olfactory receptor 1443 (Olfr1443), mRNA [NM_146698]	GO:0050911|GO:0007608|GO:0007165|GO:0004984|GO:0016020|GO:0007186|GO:0005886|GO:0004930|GO:0016021|GO:0004871|GO:0050896	NM_146698	Mm.223128	258693	103.789	63.855	6.49926	5.48033	53.0256	90.9911	67.5794	112.198	70.9599	108.178	5.72426	6.76947	5.29864	6.42634	5.41809	6.30198
A_52_P309337	5.13468e-05	0.000410394	2.11727	up	NM_019648	chr10:93321764-93321705	Metap2	Mus musculus methionine aminopeptidase 2 (Metap2), mRNA [NM_019648]	GO:0005515|GO:0005737|GO:0016787|GO:0016485|GO:0004177|GO:0008235|GO:0006508|GO:0018206|GO:0008233|GO:0046872|GO:0031365	NM_019648	Mm.289329	56307	353.328	220.091	8.15307	7.07086	180.768	271.896	235.405	408.391	244.099	379.697	7.15074	8.13205	6.99839	8.22841	7.06344	8.09874
A_52_P504787	0.00227991	0.00603433	2.2374	up	NM_010141	chr4:28891069-28891128	Epha7	Mus musculus Eph receptor A7 (Epha7), transcript variant 1, mRNA [NM_010141]	GO:0031290|GO:0005515|GO:0031594|GO:0005886|GO:0050730|GO:0030425|GO:0031952|GO:0005004|GO:0043525|GO:0005003|GO:0000166|GO:0016301|GO:0045211|GO:0043025|GO:0070372|GO:0016772|GO:0022407|GO:0043065|GO:0048013|GO:0050919|GO:0006915|GO:0007275|GO:0018108|GO:0005524|GO:0007399|GO:0007165|GO:0016310|GO:0045499|GO:0043281|GO:0004672|GO:0046875|GO:0016020|GO:0005887|GO:0007420|GO:0048755|GO:0006468|GO:…	NM_010141	Mm.257266	13841	107.326	59.0919	6.543	5.38117	46.3834	91.8606	68.6063	121.517	62.286	108.599	5.57386	6.78124	5.31864	6.53717	5.25102	6.31058
A_55_P2131979	1.39047e-06	6.54861e-05	2.32785	up	NM_175188	chr8:68992804-68992863	March1	Mus musculus membrane-associated ring finger (C3HC4) 1 (March1), transcript variant 3, mRNA [NM_175188]	GO:0042287|GO:0000209|GO:0004842|GO:0005794|GO:0002495|GO:0005886|GO:0016874|GO:0031410|GO:0005765|GO:0032588|GO:0005764|GO:0046872|GO:0006955|GO:0016020|GO:0031901|GO:0031902|GO:0005789|GO:0008270|GO:0016021|GO:0005768	NM_175188	Mm.380457	72925	1125.54	621.306	9.75382	8.53482	524.303	912.101	664.674	1204.52	674.942	1260	8.58542	9.74548	8.50667	9.74498	8.51239	9.771
A_51_P381618	3.95274e-05	0.000350775	2.86606	up	NM_134102	chr16:38396346-38396287	Pla1a	Mus musculus phospholipase A1 member A (Pla1a), mRNA [NM_134102]	GO:0016042|GO:0006629|GO:0008150|GO:0003674|GO:0016787|GO:0005576|GO:0005575|GO:0003824	NM_134102	Mm.279805	85031	648.215	296.252	9.00077	7.4817	248.801	563.899	319.925	647.534	320.03	733.212	7.57257	9.09739	7.43497	8.88372	7.43755	9.0212
A_51_P314907	3.34187e-06	9.91924e-05	2.4898	up	NM_013726	chr5:8397548-8397489	Dbf4	Mus musculus DBF4 homolog (S. cerevisiae) (Dbf4), transcript variant 1, mRNA [NM_013726]	GO:0006260|GO:0007049|GO:0004674|GO:0008270|GO:0006468|GO:0005634|GO:0003676|GO:0007089|GO:0046872	NM_013726	Mm.292470	27214	938.323	486.244	9.50138	8.18535	399.248	747.405	537.273	1053.91	522.211	1013.66	8.2163	9.48176	8.19802	9.55688	8.14173	9.46549
A_52_P81231	0.00280839	0.0071324	3.18801	up	NM_019807	chr9:104202219-104202160	Acpp	Mus musculus acid phosphatase, prostate (Acpp), transcript variant 2, mRNA [NM_019807]	GO:0033265|GO:0005886|GO:0005771|GO:0003993|GO:0046085|GO:0031985|GO:0045177|GO:0005576|GO:0030175|GO:0005765|GO:0005764|GO:0042803|GO:0042802|GO:0005622|GO:0016787|GO:0016020|GO:0006144|GO:0016311|GO:0008253|GO:0016021|GO:0030141|GO:0009117	NM_019807	Mm.19941	56318	94.4299	33.4792	6.36784	4.69519	29.2961	80.0437	32.8172	101.038	38.3243	102.208	5.10556	6.6143	4.33889	6.27499	4.64111	6.21424
A_55_P2109569	1.76433e-06	7.33361e-05	3.07175	up	NM_011471	chr3:92157288-92157347	Sprr2e	Mus musculus small proline-rich protein 2E (Sprr2e), mRNA [NM_011471]	GO:0003674|GO:0005737|GO:0008544|GO:0030216|GO:0031424|GO:0032355|GO:0001533	NM_011471	Mm.261596	20759	15019.5	5271.81	13.3987	11.7797	4222.23	12515.1	5764.76	15847.8	5828.44	16695.6	11.7069	13.3894	11.8128	13.3884	11.8194	13.4184
A_55_P2408588	1.78359e-07	2.92941e-05	3.2881	up	NM_007489	chr7:120457261-120457320	Arntl	Mus musculus aryl hydrocarbon receptor nuclear translocator-like (Arntl), transcript variant 1, mRNA [NM_007489]	GO:0005515|GO:0003700|GO:0001190|GO:0006366|GO:0000982|GO:0051879|GO:0005634|GO:0005737|GO:0045944|GO:0046983|GO:0004871|GO:0000060|GO:0005667|GO:0006355|GO:0042176|GO:0046982|GO:0043425|GO:0003677|GO:0006351|GO:0032922|GO:0007165|GO:0016604|GO:0001077|GO:0007623|GO:0048511|GO:0017162|GO:0008134	NM_007489	Mm.440371	11865	2333.51	898.17	10.791	9.07373	746.079	1978.54	971.812	2451.18	976.62	2570.8	9.09334	10.8276	9.06679	10.7577	9.06104	10.7876
A_52_P424767	0.000187007	0.000942978	2.7546	up	NM_009030	chr4:128984682-128984623	Rbbp4	Mus musculus retinoblastoma binding protein 4 (Rbbp4), mRNA [NM_009030]	GO:0005515|GO:0006355|GO:0033186|GO:0042826|GO:0005634|GO:0006351|GO:0006260|GO:0007049|GO:0035098|GO:0016581|GO:0031497|GO:0006338|GO:0016589|GO:0008094|GO:0016568	NM_009030	Mm.12145	19646	218.23	100.597	7.51314	6.05129	84.1987	177.738	104	235.966	113.592	240.987	6.23322	7.59498	5.88006	7.48559	6.0406	7.45884
A_55_P2077185	0.000191881	0.000959264	2.32784	up		chr2:142402952-142403011							230.808	128.662	7.58824	6.36925	105.013	195.551	143.778	248.492	137.194	248.382	6.501	7.71295	6.32315	7.55078	6.28359	7.501
A_55_P2114342	7.23064e-05	0.000512015	4.49699	up	NR_045747	chr15:76097298-76097239	Gm10872	Mus musculus predicted gene 10872 (Gm10872), long non-coding RNA [NR_045747]		NR_045747	Mm.448549	100038659	95.9823	22.9288	6.38888	4.21992	11.6707	81.3652	31.0712	104.459	26.0445	102.123	4.23728	6.63218	4.25666	6.32089	4.1658	6.21356
A_51_P461429	2.74289e-07	3.50964e-05	4.29967	up	NM_007825	chr3:17972345-17972286	Cyp7b1	Mus musculus cytochrome P450, family 7, subfamily b, polypeptide 1 (Cyp7b1), mRNA [NM_007825]	GO:0050679|GO:0006629|GO:0005506|GO:0005783|GO:0006699|GO:0008396|GO:0007586|GO:0060740|GO:0046872|GO:0043231|GO:0004497|GO:0016020|GO:0016491|GO:0007623|GO:0033783|GO:0007613|GO:0033147|GO:0016705|GO:0008202|GO:0055114|GO:0020037|GO:0008203	NM_007825	Mm.316000	13123	3227.49	931.964	11.2318	9.12761	782.674	2748.6	1009.72	3501.85	1003.5	3432.01	9.16248	11.2654	9.12416	11.2449	9.0962	11.1852
A_55_P2010996	0.0116109	0.0232072	2.17332	up	NM_028326	chr4:62794970-62795029	Zfp618	Mus musculus zinc finger protein 618 (Zfp618), mRNA [NM_028326]	GO:0008150|GO:0006355|GO:0005634|GO:0003676|GO:0003677|GO:0046872|GO:0006351	NM_028326	Mm.482416	72701	43.5447	20.8929	5.26757	4.14767	15.5574	34.4184	25.8036	52.3144	21.3178	43.9014	4.50181	5.5904	4.00805	5.24735	3.93316	4.96496
A_55_P2157008	8.51782e-07	5.14129e-05	3.40236	up	NM_053112	chr14:44500674-44500615	Ear10	Mus musculus eosinophil-associated, ribonuclease A family, member 10 (Ear10), mRNA [NM_053112]	GO:0004518|GO:0004519|GO:0090305|GO:0016787|GO:0004540|GO:0005575	NM_053112	Mm.429087	93725	3479.51	1245.87	11.3302	9.56371	1050.3	2779.33	1356.69	3720.74	1330.61	3938.46	9.58998	11.281	9.57292	11.3285	9.52822	11.3813
A_55_P2019577	4.12513e-06	0.000108674	4.08601	up	NR_027818	chr5:115263185-115263126	1500011B03Rik	Mus musculus RIKEN cDNA 1500011B03 gene (1500011B03Rik), transcript variant 2, long non-coding RNA [NR_027818]	GO:0008150|GO:0003674|GO:0005575	NR_027818	Mm.268546	66236	534.989	164.847	8.72633	6.69564	134.388	440.41	186.19	573.274	173.962	591.282	6.79822	8.76216	6.68146	8.70118	6.60722	8.71563
A_55_P2022539	3.71097e-05	0.000338115	2.07705	up		chr13:008452550-008452491							369.718	235.394	8.219	7.16446	196.763	289.305	260.662	407.523	248.757	412.326	7.26359	8.21413	7.14587	8.22589	7.08393	8.21699
A_55_P2090909	0.0124518	0.024587	2.08059	up	NM_026747	chr17:25262152-25262211	Ptx4	Mus musculus pentraxin 4 (Ptx4), transcript variant 1, mRNA [NM_026747]	GO:0008150|GO:0003674|GO:0005576|GO:0005575|GO:0046872	NM_026747	Mm.328855	68509	90.2094	50.2575	6.23234	5.17535	36.5326	56.1294	60.5139	77.8528	53.726	136.646	5.32418	6.1831	5.14857	5.8583	5.0533	6.65563
A_55_P1961888	2.40557e-05	0.000261411	2.17813	up	NM_172253	chr12:34122794-34122853	Twistnb	Mus musculus TWIST neighbor (Twistnb), mRNA [NM_172253]	GO:0003674|GO:0003899|GO:0015630|GO:0005730|GO:0005634|GO:0006351	NM_172253	Mm.196472	28071	1015.44	601.061	9.61391	8.49082	514.045	842.358	632.315	1046.62	656.822	1157.35	8.55956	9.64421	8.43323	9.54532	8.47969	9.65221
A_51_P170959	0.000821276	0.00271272	2.41187	up	AK005011	chr8:13075883-13075942	Proz	Mus musculus adult male liver cDNA, RIKEN full-length enriched library, clone:1300015B06 product:weakly similar to VITAMIN K-DEPENDENT PROTEIN Z PRECURSOR [Homo sapiens], full insert sequence. [AK005011]	GO:0007599|GO:0004252|GO:0007596|GO:0005509|GO:0006508|GO:0005576|GO:0003824		Mm.441140	66901	175.447	91.3301	7.1955	5.92535	69.0904	123.58	100.742	165.58	104.157	237.18	6.01651	7.15041	5.84111	6.99519	5.91842	7.4409
A_55_P2019203	1.99057e-05	0.000236008	2.4934	up	NM_194355	chr18:67648020-67647961	Spire1	Mus musculus spire homolog 1 (Drosophila) (Spire1), transcript variant 1, mRNA [NM_194355]	GO:0030036|GO:0005794|GO:0005886|GO:0070649|GO:0005623|GO:0046907|GO:0003779|GO:0031410|GO:0015031|GO:0032154|GO:0036089|GO:0005622|GO:0003674|GO:0051295|GO:0005737|GO:0016020|GO:0040038|GO:0006810|GO:0048193|GO:0005856|GO:0016192|GO:0005938|GO:0030659	NM_194355	Mm.208723	68166	357.457	187.296	8.17528	6.85717	152.563	291.83	201.151	395.561	208.174	384.979	6.94472	8.2243	6.78499	8.18532	6.84178	8.11622
A_65_P11425	1.17009e-05	0.000180783	2.07802	up	AK046752	chr5:97498486-97498545	Bmp2k	BMP2 inducible kinase [Source:MGI Symbol;Acc:MGI:2155456] [ENSMUST00000112974]	GO:0030500|GO:0005634|GO:0005524|GO:0016310|GO:0050790|GO:0004672|GO:0019208|GO:0000166|GO:0004674|GO:0016301|GO:0006468|GO:0016740|GO:0016772		Mm.281490	140780	2672.64	1561.36	10.9743	9.91912	1334.64	2248.13	1720.76	2917.02	1628.68	2852.78	9.95731	10.9954	9.94839	10.9942	9.85167	10.9335
A_55_P1965050	1.54537e-07	2.7788e-05	2.5926	up	NM_025415	chr13:51745799-51745858	Cks2	Mus musculus CDC28 protein kinase regulatory subunit 2 (Cks2), mRNA [NM_025415]	GO:0016310|GO:0007127|GO:0007049|GO:0016301|GO:0016538|GO:0016740|GO:0051301	NM_025415	Mm.222228	66197	4597.97	2117.83	11.7485	10.3741	1755.76	3729.35	2284.42	4955.06	2313.31	5109.51	10.3631	11.7174	10.3745	11.7562	10.3848	11.7721
A_55_P1990810	0.000141465	0.000784492	2.14574	up	NR_040522	chr16:42796560-42796501	4932412D23Rik	Mus musculus RIKEN cDNA 4932412D23 gene (4932412D23Rik), transcript variant 2, long non-coding RNA [NR_040522]		NR_040522	Mm.243747	75722	220.717	134.142	7.52448	6.423	107.357	172.869	138.819	242.556	156.251	246.726	6.52533	7.56092	6.27775	7.52245	6.46593	7.49005
A_66_P128128	1.5931e-05	0.000209207	2.84923	up	AK133106	chr9:110155869-110155810		Mus musculus adult male testis cDNA, RIKEN full-length enriched library, clone:4930577A12 product:unclassifiable, full insert sequence. [AK133106]					460.096	209.912	8.51497	7.0044	173.876	382.989	223.996	496.192	231.863	501.106	7.10271	8.57465	6.92122	8.49688	6.98927	8.47339
A_51_P108226	3.20491e-05	0.000311856	2.49576	up	NM_183249	chr11:83566028-83566087	1100001G20Rik	Mus musculus RIKEN cDNA 1100001G20 gene (1100001G20Rik), mRNA [NM_183249]	GO:0050872|GO:0032496|GO:0034612|GO:0010577|GO:0043085|GO:0005615	NM_183249	Mm.902	66107	300.285	156.686	7.94876	6.62928	127.862	245.332	172.169	327.219	170.027	328.305	6.7411	8.00646	6.56996	7.9366	6.57677	7.90321
A_52_P563340	1.02507e-06	5.66445e-05	2.83467	up	NR_024069	chr14:31941826-31937744	Smim4	Mus musculus small itegral membrane protein 4 (Smim4), long non-coding RNA [NR_024069]	GO:0005739|GO:0008150|GO:0003674|GO:0016020|GO:0016021	NR_024069	Mm.379116	66487	5829.51	2407.92	12.0823	10.5791	2036.83	4665.14	2580.93	6504.67	2606.01	6318.71	10.5929	12.0359	10.5729	12.1379	10.5716	12.0731
A_55_P1964965	2.29972e-05	0.000255271	2.20353	up	NM_001033458	chr5:34327595-34327654	Gm1673	Mus musculus predicted gene 1673 (Gm1673), mRNA [NM_001033458]	GO:0008150|GO:0003674|GO:0005576|GO:0005575	NM_001033458	Mm.4923	381633	363.3	218.154	8.198	7.05818	177.273	296.309	234.323	404.56	242.865	389.031	7.12556	8.24251	6.99066	8.2163	7.05834	8.13519
A_51_P197116	1.16927e-06	6.00712e-05	3.53458	up	NM_019398	chr14:51782432-51782491	Ear5	Mus musculus eosinophil-associated, ribonuclease A family, member 5 (Ear5), mRNA [NM_019398]	GO:0004518|GO:0004519|GO:0016787|GO:0016892|GO:0003676	NM_019398	Mm.377125	54159	9680.47	3105.7	12.803	10.9814	2702.96	8046.33	3321	10008.4	3293.15	10986.7	11.0311	12.8008	10.9696	12.7553	10.9436	12.8529
A_55_P2104975	0.000582797	0.00209958	2.62776	up	NM_001168294	chr12:105458989-105459048	Serpina3f	Mus musculus serine (or cysteine) peptidase inhibitor, clade A, member 3F (Serpina3f), transcript variant 1, mRNA [NM_001168294]	GO:0030162|GO:0010951|GO:0004867|GO:0010466|GO:0043434|GO:0005576|GO:0034097|GO:0030414|GO:0005615	NM_001168294	Mm.483584	238393	99.3443	44.7629	6.43764	5.0438	35.6789	75.532	50.2357	109.751	48.3741	112.75	5.30146	6.54885	4.9027	6.39513	4.92725	6.36893
A_55_P2072842	2.9476e-05	0.000295979	2.04132	up		chr14:103410033-103410092							4698.26	2687.54	11.7831	10.7536	2307.58	3973.98	3009.84	5053.96	2745.21	5066.84	10.7863	11.8069	10.8129	11.784	10.6617	11.7585
A_55_P2019359	0.00904383	0.0187796	3.14149	up	XM_984157	chr14:44866628-44866687	Gm10375	predicted gene 8220 [Source:MGI Symbol;Acc:MGI:3643828] [ENSMUST00000169601]	GO:0008150|GO:0003674|GO:0005575	XM_984157	Mm.451863	100042342	86.7781	28.1293	6.10064	4.44919	13.6318	41.5695	32.7122	70.8968	38.0439	147.868	4.38356	5.8206	4.33324	5.71137	4.63077	6.76994
A_55_P2054342	1.36695e-05	0.000195013	2.18963	up	NR_038009	chr1:64726521-64726462	2810408I11Rik	Mus musculus RIKEN cDNA 2810408I11 gene (2810408I11Rik), long non-coding RNA [NR_038009]		NR_038009	Mm.69044	69941	1105.69	647.492	9.72526	8.59457	549.727	864.014	676.17	1199.08	716.581	1253.97	8.654	9.67545	8.53138	9.73644	8.59834	9.76388
A_55_P2145257	2.90011e-07	3.54903e-05	5.57956	up		chr2:050377410-050377351							991.781	225.431	9.58342	7.10327	183.714	811.206	247.113	1076.1	245.466	1088.04	7.17504	9.59519	7.06673	9.5871	7.06802	9.56796
A_51_P341543	8.85444e-06	0.000157828	5.54007	up	NM_139220	chr8:19497669-19497728	Defb7	Mus musculus defensin beta 7 (Defb7), mRNA [NM_139220]	GO:0008150|GO:0003674|GO:0006952|GO:0005576|GO:0005575|GO:0042742	NM_139220	Mm.207067	246080	237.383	49.1287	7.61935	5.14944	35.7818	181.693	59.7603	256.516	51.844	273.94	5.30462	7.62359	5.13306	7.59479	5.01065	7.63966
A_51_P239750	1.87833e-05	0.000228679	3.57966	up	NM_008380	chr13:16118634-16118693	Inhba	Mus musculus inhibin beta-A (Inhba), mRNA [NM_008380]	GO:0042541|GO:0030308|GO:0008285|GO:0042701|GO:0042802|GO:0071372|GO:0001541|GO:0000082|GO:0071397|GO:0070699|GO:0002244|GO:0061029|GO:0045944|GO:0042476|GO:0060021|GO:0007050|GO:2001241|GO:0048333|GO:0043509|GO:0001942|GO:0001707|GO:0046982|GO:0006357|GO:0042493|GO:0005623|GO:0005102|GO:0010862|GO:0005576|GO:0046880|GO:0097191|GO:0045786|GO:0032924|GO:0005125|GO:0051799|GO:0005179|GO:0045648|GO:…	NM_008380	Mm.8042	16323	344.779	120.798	8.12726	6.28744	97.7717	284.065	132.226	383.17	132.395	367.102	6.41639	8.19034	6.20553	8.14383	6.2404	8.04761
A_51_P451106	0.00011164	0.000674018	2.07707	up	NM_009765	chr5:151372225-151372284	Brca2	Mus musculus breast cancer 2 (Brca2), transcript variant 2, mRNA [NM_009765]	GO:0005515|GO:0030879|GO:0007283|GO:0001556|GO:0002020|GO:0033593|GO:0005622|GO:0000910|GO:0003697|GO:0042127|GO:0006978|GO:0010332|GO:0005813|GO:0032465|GO:0007569|GO:0042771|GO:0043234|GO:0007049|GO:0045931|GO:0006281|GO:0043966|GO:0007420|GO:0043967|GO:0006289|GO:0045893|GO:0007141|GO:0051276|GO:0010165|GO:0008283|GO:0048478|GO:0001833|GO:0005634|GO:0043009|GO:0006302|GO:0005737|GO:0035264|GO:…	NM_009765	Mm.236256	12190	711.173	445.475	9.1209	8.06635	394.803	581.506	470.785	752.028	470.836	799.986	8.20177	9.13733	8.00051	9.08738	7.99678	9.138
A_55_P2080531	6.68678e-07	4.7676e-05	2.672	up	NM_181857	chr5:34349906-34349847	Poln	Mus musculus DNA polymerase N (Poln), mRNA [NM_181857]	GO:0006260|GO:0006261|GO:0006281|GO:0003887|GO:0016779|GO:0005634|GO:0003677|GO:0016740|GO:0006974	NM_181857	Mm.319286	272158	1544.87	736.468	10.1963	8.77834	609.33	1308.78	795.721	1612.07	804.352	1713.76	8.78928	10.2374	8.77242	10.15	8.77333	10.2014
A_55_P2228715	0.0132405	0.0258884	2.19593	up	NR_015478	chr5:149931208-149931149	5730422E09Rik	Mus musculus RIKEN cDNA 5730422E09 gene (5730422E09Rik), long non-coding RNA [NR_015478]	GO:0008150|GO:0003674|GO:0005575	NR_015478	Mm.207047	433966	179.34	100.045	7.17446	6.03963	76.4308	105.159	106.339	274.52	117.365	158.341	6.12783	6.96197	5.91062	7.69031	6.08044	6.87109
A_55_P2013569	3.16521e-06	9.62816e-05	2.17815	up	NM_001284190	chr4:110252720-110252779	Agbl4	Mus musculus ATP/GTP binding protein-like 4 (Agbl4), transcript variant 3, mRNA [NM_001284190]	GO:0005515|GO:0035610|GO:0035609|GO:0046872|GO:0005829|GO:0005737|GO:0015631|GO:0016787|GO:0004180|GO:0006508|GO:0008233|GO:0008270|GO:0008237|GO:0004181	NM_001284190	Mm.435620	78933	583.084	352.218	8.84637	7.72327	287.971	460.021	384.151	648.41	384.531	640.821	7.77035	8.82545	7.69908	8.88447	7.70037	8.8292
A_55_P1985351	1.66297e-05	0.000213785	2.19905	up	NM_028060	chr9:53665854-53665913	Slc35f2	Mus musculus solute carrier family 35, member F2 (Slc35f2), mRNA [NM_028060]	GO:0008150|GO:0003674|GO:0016020|GO:0006810|GO:0016021|GO:0005575	NM_028060	Mm.26159	72022	3270.63	1772.29	11.2502	10.1133	1553.7	2734.74	1932.26	3525.33	1830.91	3551.83	10.1869	11.2587	10.1245	11.2545	10.0285	11.2374
A_55_P2029657	0.00084992	0.00278393	2.34263	up	XR_168752	chr16:93605154-93605213	Gm9510	PREDICTED: Mus musculus predicted gene 9510 (Gm9510), misc_RNA [XR_168752]		XR_168752	Mm.10628	670912	67.3947	32.0872	5.87348	4.64535	22.051	49.5878	40.9805	78.2163	33.2302	74.3802	4.83361	6.02403	4.6403	5.86568	4.46214	5.73072
A_55_P2000027	8.45465e-06	0.000153913	2.57834	up	NM_183284	chr5:77634196-77634137	Spink2	Mus musculus serine peptidase inhibitor, Kazal type 2 (Spink2), mRNA [NM_183284]	GO:0001669|GO:0002176|GO:0004867|GO:0010466|GO:0007286|GO:0006915|GO:0005576|GO:0007283|GO:0030414|GO:0030154|GO:0009566|GO:0003674|GO:0005737|GO:0072520|GO:1900004|GO:0008584	NM_183284	Mm.46106	69982	473.669	240.397	8.55797	7.19153	196.075	395.121	259.75	509.078	265.366	516.807	7.25977	8.61844	7.13816	8.53608	7.17664	8.51939
A_55_P2039404	0.0490244	0.0787211	2.36035	up	NR_045743	chr15:102953565-102953506	D930007P13Rik	Mus musculus Riken cDNA D930007P13 gene (D930007P13Rik), long non-coding RNA [NR_045743]	GO:0008150|GO:0003674|GO:0005575	NR_045743	Mm.383979	432989	83.2928	35.2398	5.96159	4.72259	17.8459	32.1603	41.6039	63.6263	46.2696	154.092	4.63096	5.51118	4.6618	5.53918	4.875	6.83441
A_55_P2005956	1.94404e-07	3.08199e-05	2.37841	up	NM_010115	chr7:51272277-51272336	Egfbp2	Mus musculus epidermal growth factor binding protein type B (Egfbp2), mRNA [NM_010115]	GO:0016787|GO:0004252|GO:0006508|GO:0008236|GO:0008233|GO:0003824|GO:0005615|GO:0031638	NM_010115	Mm.439663	13647	17869.1	7751.98	13.6377	12.3877	6642.7	14987	8144.64	19015.6	8468.59	19604.7	12.4065	13.644	12.3562	13.6266	12.4003	13.6425
A_55_P2169694	5.0698e-06	0.000120491	2.86441	up		chr17:022206701-022206642							385.395	172.782	8.27281	6.75457	136.919	312.134	193.669	403.316	187.758	440.735	6.82197	8.31099	6.73033	8.21146	6.7114	8.29598
A_55_P2165239	0.00177133	0.00492715	2.14386	up	NM_001283046	chr2:31659652-31659711	Abl1	Mus musculus c-abl oncogene 1, non-receptor tyrosine kinase (Abl1), transcript variant 4, mRNA [NM_001283046]	GO:0005515|GO:0048471|GO:0017124|GO:0051353|GO:0030036|GO:2001020|GO:0071901|GO:0050731|GO:0005634|GO:0046872|GO:0005829|GO:0005739|GO:0005737|GO:0000166|GO:0016301|GO:0051726|GO:0005856|GO:0007155|GO:0070064|GO:0031252|GO:0051019|GO:0016772|GO:0019905|GO:0043065|GO:0030145|GO:0000287|GO:0019904|GO:0005730|GO:0006914|GO:0006915|GO:0018108|GO:0008022|GO:0005524|GO:0003677|GO:0001726|GO:0006974|GO:…	NM_001283046	Mm.1318	11350	125.174	75.7643	6.76489	5.66468	46.5163	110.883	97.2333	135.201	83.5434	129.439	5.57624	7.02274	5.79042	6.69751	5.62737	6.57441
A_52_P787490	0.00110192	0.0034022	2.85162	up	XR_141122	chr12:105714950-105715009		predicted gene 10000 [Source:MGI Symbol;Acc:MGI:3641968] [ENSMUST00000070814]		XR_141122	Mm.483652		94.5663	38.1016	6.36833	4.85654	30.1568	77.728	43.1866	104.485	40.9614	101.486	5.13804	6.58196	4.7083	6.32136	4.72329	6.20166
A_55_P1957123	0.0185862	0.0344723	2.95919	up		chr7:010341269-010341210							65.7559	20.7526	5.6946	4.1294	12.8662	34.8871	25.2418	45.9863	24.1498	116.394	4.32627	5.60703	3.98229	5.05772	4.07966	6.41907
A_55_P2112370	0.00142693	0.00415414	2.24673	up	XR_141090	chr11:53269903-53269844		predicted gene 10447 [Source:MGI Symbol;Acc:MGI:3642647] [ENSMUST00000084653]		XR_141090	Mm.484830		181.707	105.036	7.25121	6.08338	71.2	126.22	107.753	232.898	136.155	186.002	6.04971	7.17389	5.92738	7.46678	6.27305	7.11297
A_55_P2159807	5.23536e-06	0.000122291	2.10615	up	NM_145480	chr16:23114083-23114024	Rfc4	Mus musculus replication factor C (activator 1) 4 (Rfc4), mRNA [NM_145480]	GO:0006260|GO:0017111|GO:0000166|GO:0005663|GO:0005634|GO:0005524|GO:0003677	NM_145480	Mm.386835	106344	7908.96	4182.64	12.5112	11.4366	3553.12	6672.99	4629.45	8340.68	4365.34	8713.22	11.4459	12.5327	11.4826	12.4841	11.3813	12.5167
A_55_P1984695	3.04286e-05	0.000302948	2.06501	up	NM_173027	chr17:27280975-27280916	Ip6k3	Mus musculus inositol hexaphosphate kinase 3 (Ip6k3), mRNA [NM_173027]	GO:0008440|GO:0046488|GO:0052724|GO:0052723|GO:0005634|GO:0000831|GO:0000832|GO:0005524|GO:0016310|GO:0005737|GO:0000166|GO:0032958|GO:0016301|GO:0006468|GO:0016740	NM_173027	Mm.209679	271424	963.722	599.804	9.53449	8.48834	499.795	737.87	649.524	1017.17	650.093	1136.13	8.52364	9.47025	8.47645	9.5084	8.46492	9.62481
A_66_P109220	4.0039e-05	0.000353847	2.58688	up	AK077292	chr6:149093577-149093636	Mettl20	Mus musculus 11 days pregnant adult female ovary and uterus cDNA, RIKEN full-length enriched library, clone:5033413K20 product:hypothetical protein, full insert sequence. [AK077292]	GO:0008150|GO:0003674|GO:0005737|GO:0008168|GO:0006479|GO:0005575|GO:0008276|GO:0032259|GO:0016740		Mm.274099	320204	327.219	163.594	8.05054	6.67932	124.325	245.98	189.598	333.975	176.86	401.702	6.70219	8.00835	6.70499	7.96395	6.63079	8.17931
A_55_P2062187	0.00174608	0.00486898	2.04064	up	NM_001034115	chr7:51612134-51612193	Shank1	Mus musculus SH3/ankyrin domain gene 1 (Shank1), mRNA [NM_001034115]	GO:0043005|GO:0017124|GO:0030054|GO:0008328|GO:0005886|GO:0017146|GO:2000311|GO:0045202|GO:0030159|GO:0035418|GO:0031877|GO:0032403|GO:0030154|GO:0030425|GO:0042802|GO:0005737|GO:0030160|GO:0043197|GO:0042048|GO:0045211|GO:0097110|GO:0032232|GO:0050885|GO:0060997|GO:0060999|GO:0071532|GO:0008306|GO:2000463|GO:0007616|GO:0008022|GO:0071625|GO:0060076|GO:0060074|GO:0007399|GO:0050894|GO:0006461|GO:…	NM_001034115	Mm.360368	243961	279.556	178.644	7.81382	6.7848	126.398	171.183	212.19	323.941	197.343	343.545	6.72679	7.54903	6.85673	7.92408	6.77087	7.96835
A_55_P2091116	0.0149991	0.028745	2.68489	up	NM_001278671	chr6:88563964-88563905	Kbtbd12	Mus musculus kelch repeat and BTB (POZ) domain containing 12 (Kbtbd12), mRNA [NM_001278671]	GO:0008150|GO:0003674|GO:0005575	NM_001278671	Mm.196226	74589	91.5946	36.9883	6.24467	4.8198	29.6573	60.9415	38.7231	141.352	42.5844	72.4906	5.11772	6.28144	4.5679	6.76132	4.77379	5.69124
A_52_P156158	0.0389943	0.0646492	2.083	up	NM_024478	chr5:36815817-36815876	Grpel1	Mus musculus GrpE-like 1, mitochondrial (Grpel1), mRNA [NM_024478]	GO:0005739|GO:0006457|GO:0005759|GO:0051087|GO:0051082|GO:0042803|GO:0000774	NM_024478	Mm.21535	17713	134.975	83.701	6.80388	5.74522	49.5181	90.6132	132.17	200.453	69.4147	113.86	5.64016	6.76414	6.20526	7.26199	5.39023	6.38551
A_51_P343350	0.00027041	0.00121931	2.36277	up	NM_033603	chr12:112514095-112514243	Amn	Mus musculus amnionless (Amn), mRNA [NM_033603]	GO:0007588|GO:0008104|GO:0016020|GO:0045177|GO:0007275|GO:0016021	NM_033603	Mm.197639	93835	56.026	25.7533	5.6042	4.36372	14.1764	40.1948	31.0561	62.8023	32.0274	65.081	4.41927	5.7794	4.25619	5.51616	4.41569	5.51702
A_55_P2004551	0.000736649	0.00248977	3.15413	up	NM_016659	chr6:130314129-130314070	Klra1	Mus musculus killer cell lectin-like receptor, subfamily A, member 1 (Klra1), mRNA [NM_016659]	GO:0007165|GO:0016020|GO:0005886|GO:0030246|GO:0016021|GO:0004871|GO:0007155|GO:0009897	NM_016659	Mm.24399	16627	80.7774	28.1186	6.14285	4.48561	19.5334	63.7069	31.1105	94.6551	33.7121	83.9703	4.71385	6.33274	4.25898	6.17446	4.484	5.92136
A_55_P2012211	7.77446e-05	0.000535832	2.80848	up	NM_026480	chr9:78224863-78224804	Ooep	Mus musculus oocyte expressed protein (Ooep), mRNA [NM_026480]	GO:0005515|GO:0007566|GO:0003723|GO:0035088|GO:0045177|GO:0001701|GO:0043623|GO:0009566|GO:0009880|GO:0043234|GO:0005737|GO:0006468|GO:0005938	NM_026480	Mm.26883	67968	836.304	383.626	9.33002	7.84023	319.112	621.56	412.425	853.3	419.342	1034.05	7.89634	9.23243	7.80032	9.25792	7.82403	9.4997
A_55_P2032278	2.58815e-06	8.79271e-05	3.7453	up	AK009062	chr5:110436368-110436427	Zfp932	Mus musculus adult male tongue cDNA, RIKEN full-length enriched library, clone:2310001H12 product:weakly similar to KRUPPEL-RELATED ZINC FINGER PROTEIN F80-L [Mus musculus], full insert sequence. [AK009062]	GO:0008150|GO:0003674|GO:0005575		Mm.441438	69504	1875.46	637.178	10.4793	8.5742	552.762	1582.05	677.883	2026.32	680.889	2018.01	8.66188	10.5164	8.53491	10.4794	8.52581	10.4421
A_55_P2417379	0.00143159	0.00416527	2.16503	up	AK035383	chr9:31269021-31268962	4930434F21Rik	Mus musculus adult male urinary bladder cDNA, RIKEN full-length enriched library, clone:9530027M24 product:unclassifiable, full insert sequence. [AK035383]			Mm.487933	73963	140.808	83.2745	6.92745	5.81307	71.0422	115.875	94.5229	149.195	84.2583	157.353	6.04744	7.07414	5.75282	6.84508	5.63895	6.86314
A_55_P2289707	0.0005209	0.00193532	2.21475	up	NM_001285427	chr2:52290023-52289964	Cacnb4	Mus musculus calcium channel, voltage-dependent, beta 4 subunit (Cacnb4), transcript variant 4, mRNA [NM_001285427]	GO:0005515|GO:0050852|GO:0005886|GO:0014051|GO:0045202|GO:0048538|GO:0048536|GO:0019227|GO:0048747|GO:0048541|GO:0050908|GO:0007528|GO:0042391|GO:0007628|GO:0006810|GO:0006816|GO:0034765|GO:0006811|GO:0005262|GO:0005244|GO:0005245|GO:0019901|GO:0046058|GO:0006874|GO:0035249|GO:0008331|GO:0007214|GO:0005891|GO:0030217|GO:0070588|GO:0050877|GO:0051932	NM_001285427	Mm.330223	12298	62.3837	31.2638	5.74416	4.59702	17.8492	38.621	42.445	80.4763	33.4971	68.0538	4.63136	5.72715	4.68697	5.91198	4.47272	5.59335
A_55_P2008497	0.0141853	0.0274037	2.50806	up		chr11:068020560-068020501							76.278	31.013	5.92056	4.59399	18.7206	26.9251	35.9983	99.5798	38.3203	102.329	4.67739	5.29637	4.46364	6.24998	4.64093	6.21533
A_51_P421182	0.000137736	0.000770789	2.23905	up	NM_025575	chr2:164290515-164290574	Sys1	Mus musculus SYS1 Golgi-localized integral membrane protein homolog (S. cerevisiae) (Sys1), mRNA [NM_025575]	GO:0008150|GO:0003674|GO:0005794|GO:0016020|GO:0000139|GO:0006810|GO:0016021|GO:0005575|GO:0015031	NM_025575	Mm.44218	66460	299.35	176.612	7.94631	6.78342	146.218	252.096	184.78	313.693	198.838	332.262	6.89807	8.04019	6.67287	7.87814	6.77933	7.92059
A_55_P2069410	0.00361559	0.00880345	2.58196	up		chr4:088863662-088863721							145.076	69.5255	6.91131	5.54284	43.3628	82.2456	67.1811	154.553	98.0327	198.43	5.5044	6.64564	5.28963	6.8963	5.8345	7.19198
A_52_P311148	6.95347e-05	0.00049881	3.14222	up	NR_003546	chr13:104964277-104964218	Trappc13	Mus musculus trafficking protein particle complex 13 (Trappc13), transcript variant 4, non-coding RNA [NR_003546]	GO:0008150|GO:0003674|GO:0005575	NR_003546	Mm.272541	66975	491.509	201.695	8.60431	6.95253	169.815	404.495	233.356	495.961	201.914	574.07	7.07164	8.64713	6.98594	8.49616	6.8	8.66964
A_55_P2133562	0.021621	0.0391868	2.3251	up	NM_001110129	chr4:118978954-118978895	Ppih	Mus musculus peptidyl prolyl isomerase H (Ppih), transcript variant 2, mRNA [NM_001110129]	GO:0000413|GO:0006397|GO:0008380|GO:0003755|GO:0005634|GO:0071001|GO:0005737|GO:0016607|GO:0006457|GO:0043021|GO:0005681|GO:0016853|GO:0046540|GO:0045070	NM_001110129	Mm.371613	66101	72.6617	31.9484	5.85866	4.64137	21.3095	36.2439	40.0222	59.7929	34.5135	121.948	4.79974	5.6493	4.6088	5.43572	4.51556	6.49096
A_52_P392674	2.43511e-06	8.51216e-05	2.17034	up	NM_019736	chrX:151731124-151731183	Acot9	Mus musculus acyl-CoA thioesterase 9 (Acot9), mRNA [NM_019736]	GO:0047617|GO:0005739|GO:0005515|GO:0006637|GO:0016787|GO:0016290|GO:0003986	NM_019736	Mm.268710	56360	2915.81	1618.15	11.0883	9.97036	1351.92	2322.9	1729.84	3122.02	1772.69	3302.49	9.97428	11.0417	9.95622	11.087	9.98058	11.1362
A_52_P422494	4.97339e-05	0.000402546	8.99307	up	NM_145634	chr11:114977592-114977533	Cd300lf	Mus musculus CD300 antigen like family member F (Cd300lf), transcript variant 2, mRNA [NM_145634]	GO:0005515|GO:0016020|GO:0005886|GO:0030316|GO:0016021	NM_145634	Mm.277387	246746	267.577	31.2188	7.78122	4.61241	22.8935	204.312	41.3406	275.347	29.4223	323.072	4.87075	7.76933	4.65286	7.69425	4.31361	7.88009
A_52_P659258	0.000124656	0.000722057	2.02555	up	NM_172146	chr5:77347174-77347115	Ppat	Mus musculus phosphoribosyl pyrophosphate amidotransferase (Ppat), mRNA [NM_172146]	GO:0019693|GO:0009168|GO:0051536|GO:0051289|GO:0016757|GO:0006543|GO:0004044|GO:0046872|GO:0016740|GO:0006164	NM_172146	Mm.202337	231327	205.444	133.291	7.43312	6.41481	105.234	165.854	141.94	222.344	152.7	228.135	6.50369	7.51155	6.30864	7.40089	6.43209	7.38692
A_51_P245414	0.000345552	0.00144589	2.08499	up	NM_010639	chr7:51484170-51484325	Klk1	Mus musculus kallikrein 1 (Klk1), mRNA [NM_010639]	GO:0016787|GO:0004252|GO:0006508|GO:0008236|GO:0008233|GO:0003824	NM_010639	Mm.142722	16612	233.706	145.649	7.58835	6.52831	111.532	167.561	164.846	233.862	160.57	299.694	6.56973	7.52191	6.51419	7.47459	6.501	7.76856
A_52_P104107	0.0123114	0.024349	2.34313	up	NM_011755	chr18:24161489-24161548	Zfp35	Mus musculus zinc finger protein 35 (Zfp35), mRNA [NM_011755]	GO:0002437|GO:0006355|GO:0002829|GO:0045629|GO:0007275|GO:0005634|GO:0007283|GO:0003676|GO:0003677|GO:0046872|GO:0030154|GO:0006351	NM_011755	Mm.290596	22694	81.039	37.2014	6.04345	4.81501	26.9764	33.9456	48.5506	92.2865	36.0771	116.885	5.02522	5.57459	4.85616	6.13084	4.56366	6.42492
A_55_P1955305	0.00433452	0.0102151	3.2743	up	NM_001002898	chr3:15410471-15410412	Sirpb1a	Mus musculus signal-regulatory protein beta 1A (Sirpb1a), transcript variant 3, mRNA [NM_001002898]	GO:0035556|GO:0005622|GO:0003674|GO:0050766|GO:0005886	NM_001002898	Mm.425126	320832	255.208	95.4105	7.69139	5.9802	72.2257	240.218	104.163	339.336	109.843	186.069	6.0657	7.97709	5.88242	7.98378	5.99247	7.11329
A_66_P112919	0.0483652	0.0777739	2.48587	up	NM_008919	chr14:34959838-34959779	Npy4r	Mus musculus neuropeptide Y receptor Y4 (Npy4r), mRNA [NM_008919]	GO:0042277|GO:0005886|GO:0004930|GO:0007268|GO:0007165|GO:0004983|GO:0007186|GO:0016020|GO:0007218|GO:0001602|GO:0001601|GO:0004871|GO:0016021	NM_008919	Mm.57059	19065	56.4631	23.2763	5.45246	4.13871	8.65918	21.0266	20.1458	49.9377	41.024	98.4249	3.95445	5.01296	3.73523	5.18207	4.72645	6.16235
A_55_P2155567	0.00765138	0.0163246	3.18106	up		chr16:055940349-055940290							81.6557	25.3876	6.01315	4.34364	13.1605	27.8979	33.9867	106.49	29.0155	110.579	4.35005	5.34325	4.38406	6.35113	4.29681	6.34507
A_55_P2424627	0.00417928	0.00992329	3.81516	up	NR_045459	chr17:35917548-35917607	4833427F10Rik	Mus musculus RIKEN cDNA 4833427F10 gene (4833427F10Rik), long non-coding RNA [NR_045459]		NR_045459	Mm.410840	74601	96.2033	25.1443	6.28827	4.35652	18.0044	55.081	28.358	77.8332	29.0707	155.696	4.63857	6.16019	4.13212	5.85751	4.29888	6.84711
A_51_P340170	3.26595e-05	0.000315371	4.31498	up	NM_172786	chr10:19479702-19479761	Il20ra	Mus musculus interleukin 20 receptor, alpha (Il20ra), mRNA [NM_172786]	GO:0042015|GO:0016020|GO:0019221|GO:0045124|GO:2001244|GO:0016021|GO:0005575	NM_172786	Mm.234667	237313	276.289	77.3327	7.82359	5.71424	59.1148	214.321	88.6655	273.402	84.2178	341.142	5.84541	7.82607	5.65887	7.6868	5.63843	7.95789
A_55_P2154480	0.000644681	0.00226323	2.73826	up	NM_001162934	chr2:124973510-124973569	Ctxn2	Mus musculus cortexin 2 (Ctxn2), mRNA [NM_001162934]	GO:0008150|GO:0003674|GO:0016020|GO:0031224|GO:0016021|GO:0005575	NM_001162934	Mm.295608	381418	136.471	61.7725	6.88593	5.43267	50.0381	112.887	73.864	152.242	61.4155	144.285	5.65182	7.04385	5.41617	6.87499	5.23	6.73893
A_51_P455338	2.55093e-07	3.4204e-05	3.02732	up	NM_053113	chr14:51875123-51875064	Ear11	Mus musculus eosinophil-associated, ribonuclease A family, member 11 (Ear11), mRNA [NM_053113]	GO:0004518|GO:0004519|GO:0090305|GO:0016787|GO:0006935|GO:0004540|GO:0005575	NM_053113	Mm.153688	93726	11265.9	4105.65	13.0088	11.4108	3493.11	9155.05	4450.39	12266.3	4373.45	12376.4	11.4233	12.9746	11.4244	13.0397	11.3846	13.0121
A_55_P2124586	0.000110407	0.000670026	2.80936	up	NM_001081642	chrX:70319875-70319816	Xlr4a	Mus musculus X-linked lymphocyte-regulated 4A (Xlr4a), mRNA [NM_001081642]	GO:0008150|GO:0003674|GO:0005575	NM_001081642	Mm.104764	434794	387.273	174.897	8.26433	6.77409	148.704	272.363	192.569	437.997	183.418	451.461	6.91873	8.13388	6.72486	8.32693	6.67868	8.33218
A_55_P2085200	0.00219651	0.00585772	2.93139	up	NM_146787	chr9:38564040-38564099	Olfr920	Mus musculus olfactory receptor 920 (Olfr920), mRNA [NM_146787]	GO:0050911|GO:0007608|GO:0007165|GO:0004984|GO:0016020|GO:0007186|GO:0005886|GO:0004930|GO:0016021|GO:0004871|GO:0050896	NM_146787	Mm.131149	258783	90.4891	35.0905	6.31052	4.75894	29.188	77.6944	38.5495	98.7077	37.534	95.0652	5.10201	6.58142	4.5631	6.23545	4.61171	6.1147
A_55_P2117579	1.44175e-06	6.66229e-05	6.48993	up	NM_001110129	chr4:118979824-118979765	Ppih	Mus musculus peptidyl prolyl isomerase H (Ppih), transcript variant 2, mRNA [NM_001110129]	GO:0000413|GO:0006397|GO:0008380|GO:0003755|GO:0005634|GO:0071001|GO:0005737|GO:0016607|GO:0006457|GO:0043021|GO:0005681|GO:0016853|GO:0046540|GO:0045070	NM_001110129	Mm.371613	66101	1181.22	228.753	9.82322	7.12501	193.417	976.335	244.258	1255.55	248.585	1311.78	7.24102	9.83837	7.05096	9.80147	7.08306	9.82982
A_55_P2007678	0.00120453	0.00364673	2.05198	up	NM_011644	chr7:109243013-109243072	Xndr-trpc2	Mus musculus Xndr-Trpc2 readthrough (Xndr-trpc2), transcript variant Xndr-Trpc2 protein, mRNA [NM_011644]		NM_011644	Mm.292904	102443351	241.737	151.18	7.61589	6.57888	118.495	149.475	163.933	294.354	171.113	281.382	6.64176	7.38405	6.50897	7.78847	6.58589	7.67517
A_55_P2115846	9.09513e-06	0.000159689	5.76273	up	AK143961	chr11:110306327-110306268	Gm10836	Mus musculus adult male kidney cDNA, RIKEN full-length enriched library, clone:F530007B04 product:hypothetical protein, full insert sequence. [AK143961]	GO:0008150|GO:0003674|GO:0005575		Mm.395039	100038364	501.256	105.026	8.63247	6.10572	87.2196	406.684	117.987	533.219	109.873	563.867	6.27735	8.654	6.04645	8.59861	5.99335	8.6448
A_55_P2096762	0.00291812	0.00735335	2.06783	up	NM_008113	chr17:26336417-26336358	Arhgdig	Mus musculus Rho GDP dissociation inhibitor (GDI) gamma (Arhgdig), mRNA [NM_008113]	GO:0032880|GO:0005515|GO:0050790|GO:0005737|GO:0005083|GO:0016020|GO:0005092|GO:0005094|GO:0005096	NM_008113	Mm.1383	14570	117.268	70.0026	6.63829	5.59018	53.5381	78.2087	77.8176	111.361	78.6522	162.234	5.73292	6.58972	5.49035	6.41651	5.54727	6.90865
A_55_P2367843	0.0136314	0.0264989	2.26822	up	AK140493	chr7:148649023-148648964	Efcab4a	Mus musculus 10 days neonate cerebellum cDNA, RIKEN full-length enriched library, clone:B930011K17 product:unclassifiable, full insert sequence. [AK140493]	GO:0005515|GO:0005737|GO:0005509|GO:2001256|GO:0034613		Mm.386851	213573	80.2921	40.091	6.08253	4.90097	37.1854	41.9939	49.5224	94.9971	33.5651	103.885	5.34371	5.83137	4.88352	6.17882	4.47568	6.2374
A_55_P2297815	0.0139241	0.0269881	2.17338	up	AK028457	chr6:42331153-42331212	2010310C07Rik	Mus musculus 0 day neonate skin cDNA, RIKEN full-length enriched library, clone:4631409P18 product:unclassifiable, full insert sequence. [AK028457]			Mm.105385	72131	78.1607	39.1716	5.99007	4.87013	23.7293	32.7092	47.6192	114.316	46.1664	87.4566	4.90508	5.52972	4.83326	6.45514	4.87204	5.98535
A_65_P17827	2.83663e-05	0.000288464	2.38531	up	NM_027429	chr1:163016113-163016172	Cenpl	Mus musculus centromere protein L (Cenpl), transcript variant 2, mRNA [NM_027429]	GO:0008150|GO:0003674|GO:0005694|GO:0005634|GO:0005575|GO:0000775	NM_027429	Mm.248212	70454	510.693	279.522	8.65277	7.39859	232.123	383.868	311.454	560.212	294.989	587.999	7.47929	8.57897	7.39143	8.67343	7.32505	8.70593
A_55_P2011390	0.000161693	0.000858001	2.4343	up	NM_001166584	chr7:120042204-120042263	Tead1	Mus musculus TEA domain family member 1 (Tead1), transcript variant 1, mRNA [NM_001166584]	GO:0005515|GO:0005667|GO:0048339|GO:0006355|GO:0003700|GO:0005634|GO:0035329|GO:0003677|GO:0006351|GO:0003143|GO:0005622|GO:0007507|GO:0048368|GO:0045944|GO:0042127|GO:0030903	NM_001166584	Mm.24685	21676	291.864	154.436	7.89114	6.60764	123.758	212.766	167.588	355.997	171.962	306.83	6.69448	7.81784	6.53653	8.05291	6.5919	7.80268
A_55_P1986743	3.05496e-05	0.000303518	2.37132	up		chrY_random:017330790-017330731							452.203	250.261	8.49146	7.24577	203.137	382.892	283.934	486.566	263.71	487.151	7.31014	8.57433	7.25947	8.46492	7.16772	8.43513
A_55_P2024486	0.0494066	0.0792547	2.68921	up		chrX:099975046-099975105							78.6523	32.2354	5.95619	4.52901	12.5914	45.5549	57.276	137.262	26.8389	53.1396	4.30786	5.92436	5.07891	6.7175	4.20026	5.22671
A_51_P159453	2.48615e-07	3.4204e-05	6.02304	up	NM_009252	chr12:105651918-105651977	Serpina3n	Mus musculus serine (or cysteine) peptidase inhibitor, clade A, member 3N (Serpina3n), mRNA [NM_009252]	GO:0030162|GO:0010951|GO:0004867|GO:0010466|GO:0043434|GO:0005576|GO:0006953|GO:0034097|GO:0030414|GO:0005615	NM_009252	Mm.482074	20716	1061.42	221.445	9.66863	7.07813	176.021	829.041	247.85	1134.17	240.466	1221.05	7.1175	9.62511	7.07392	9.65461	7.04299	9.72615
A_55_P2175341	5.20552e-06	0.000122101	2.15406	up	AK029271	chr11:100269829-100269770	Leprel4	leprecan-like 4 [Source:MGI Symbol;Acc:MGI:1913430] [ENSMUST00000066489]	GO:0008150|GO:0003674|GO:0000795|GO:0005634		Mm.4940	66180	1546.5	908.375	10.1964	9.08931	763.83	1318.71	971.46	1659.38	989.834	1661.4	9.12416	10.2491	9.06569	10.1899	9.07807	10.15
A_55_P1988714	2.67781e-08	1.53583e-05	2.07081	up	NM_020576	chr17:35671531-35671590	Psors1c2	Mus musculus psoriasis susceptibility 1 candidate 2 (human) (Psors1c2), mRNA [NM_020576]	GO:0008150|GO:0003674|GO:0005576|GO:0005575	NM_020576	Mm.34201	57390	25825.4	12489.1	14.1446	13.0944	10658.4	21834.4	13364.7	27362.9	13444.1	28279.1	13.0962	14.1568	13.0974	14.1289	13.0896	14.1481
A_55_P2053083	5.22677e-06	0.000122291	2.06719	up	XM_003688781	chr3:74046432-74046373	LOC100861784	PREDICTED: Mus musculus ubiquitin-conjugating enzyme E2 L3-like (LOC100861784), mRNA [XM_003688781]		XM_003688781		100861784	1078.22	671.249	9.69467	8.647	572.318	876.056	717.241	1164.35	724.188	1194.25	8.71094	9.69162	8.6157	9.69317	8.61435	9.69921
A_55_P2074144	0.000380607	0.00154136	2.11801	up	NM_172880	chr5:87134388-87134329	Tmprss11e	Mus musculus transmembrane protease, serine 11e (Tmprss11e), mRNA [NM_172880]	GO:0005515|GO:0016787|GO:0016020|GO:0005886|GO:0004252|GO:0005887|GO:0006508|GO:0008236|GO:0008233|GO:0005576|GO:0016021|GO:0003824	NM_172880	Mm.130801	243084	296.26	186.239	7.93209	6.84938	161.447	251.489	195.352	320.933	201.917	316.358	7.00732	8.03718	6.7406	7.90943	6.80023	7.84966
A_52_P469956	2.06919e-06	7.91017e-05	2.7918	up	NM_178404	chr2:128816832-128816891	Zc3h6	Mus musculus zinc finger CCCH type containing 6 (Zc3h6), mRNA [NM_178404]	GO:0008150|GO:0003674|GO:0005575|GO:0046872	NM_178404	Mm.26377	78751	677.678	315.405	9.05185	7.57066	257.158	535.42	347.184	759.288	341.873	738.327	7.61964	9.02421	7.55738	9.10275	7.53495	9.02859
A_51_P253803	2.43031e-06	8.51216e-05	2.12403	up	NM_001081117	chr7:142881650-142881591	Mki67	Mus musculus antigen identified by monoclonal antibody Ki 67 (Mki67), mRNA [NM_001081117]	GO:0005622|GO:0000793|GO:0005737|GO:0007126|GO:0008283|GO:0005730|GO:0005634|GO:0008022|GO:0000775	NM_001081117	Mm.4078	17345	7767.42	4081.19	12.4872	11.4004	3396.82	6503.53	4413.5	8533.65	4433.27	8265.08	11.3806	12.497	11.4108	12.5259	11.4099	12.4388
A_51_P326229	0.00306371	0.00766311	2.58401	up	NM_013932	chr9:35349594-35349535	Ddx25	Mus musculus DEAD (Asp-Glu-Ala-Asp) box polypeptide 25 (Ddx25), mRNA [NM_013932]	GO:0008026|GO:0003724|GO:0006200|GO:0003723|GO:0007286|GO:0004386|GO:0007275|GO:0005634|GO:0007283|GO:0003676|GO:0005524|GO:0030154|GO:0006417|GO:0004004|GO:0033391|GO:0005737|GO:0006406|GO:0016787|GO:0000166|GO:0006810|GO:0051028|GO:0016887	NM_013932	Mm.291723	30959	144.789	72.9514	6.93565	5.56604	31.523	92.1936	100.559	175.176	86.7721	166.996	5.18224	6.78599	5.8382	7.07164	5.67768	6.94933
A_55_P2146254	7.19595e-07	4.89524e-05	4.41158	up	NM_001112715	chr7:148155659-148155718	Ifitm1	Mus musculus interferon induced transmembrane protein 1 (Ifitm1), transcript variant 2, mRNA [NM_001112715]	GO:0030336|GO:0008285|GO:0005886|GO:0035456|GO:0001756|GO:0035455|GO:0005575|GO:0009615|GO:0009952|GO:0045669|GO:0009607|GO:0003674|GO:0051607|GO:0001503|GO:0016020|GO:0046597|GO:0045087|GO:0016021|GO:0034341|GO:0045071	NM_001112715	Mm.175661	68713	5914.98	1608.25	12.1052	9.96392	1392	4817.76	1685.2	6208.06	1747.57	6719.1	10.0201	12.0877	9.91246	12.0737	9.95917	12.1543
A_55_P2329660	0.0434212	0.070967	2.57397	up	AK014981	chr17:56773945-56774004	Catsperd	Mus musculus adult male testis cDNA, RIKEN full-length enriched library, clone:4921529N20 product:unclassifiable, full insert sequence. [AK014981]	GO:0060170|GO:0001539|GO:0005886|GO:0036128|GO:0007275|GO:0007283|GO:0030317|GO:0042995|GO:0030154|GO:0003674|GO:0005929|GO:0016020|GO:0016021		Mm.23401	106757	137.451	59.8295	6.75124	5.38724	41.8356	107.759	70.0261	224.211	67.6268	80.3834	5.46457	6.99173	5.34521	7.41111	5.35193	5.85088
A_51_P260683	0.000106236	0.000654138	2.75605	up	NM_015811	chr1:146092021-146091962	Rgs1	Mus musculus regulator of G-protein signaling 1 (Rgs1), mRNA [NM_015811]	GO:0043547|GO:0005737|GO:0007186|GO:0005886|GO:0038032|GO:0009968|GO:0005096	NM_015811	Mm.103701	50778	400.621	188.034	8.32494	6.86234	159.839	319.142	207.123	474.254	197.139	408.466	6.99534	8.33737	6.82221	8.43409	6.76947	8.20336
A_51_P288138	7.57413e-05	0.000527469	4.85858	up	NM_008039	chr17:18030540-18030599	Fpr2	Mus musculus formyl peptide receptor 2 (Fpr2), mRNA [NM_008039]	GO:0004982|GO:0007165|GO:0050786|GO:0016020|GO:0007186|GO:0006935|GO:0005886|GO:0004930|GO:0007200|GO:0004872|GO:0016021|GO:0004871	NM_008039	Mm.378918	14289	98.3419	21.3366	6.42301	4.14248	11.5298	83.5884	25.9699	105.25	26.5103	106.188	4.22593	6.66202	4.01636	6.33364	4.18514	6.27337
A_51_P184484	2.64029e-05	0.00027623	31.5155	up	NM_008607	chr9:7282762-7282821	Mmp13	Mus musculus matrix metallopeptidase 13 (Mmp13), mRNA [NM_008607]	GO:0051216|GO:0030282|GO:0005583|GO:0005764|GO:0005615|GO:0046872|GO:0031623|GO:0046581|GO:0030574|GO:0006508|GO:0001968|GO:0043171|GO:0005794|GO:0005509|GO:0005578|GO:0005576|GO:0031012|GO:0016787|GO:0008270|GO:0008233|GO:0004222|GO:0044267|GO:0008237|GO:0048306|GO:0050750	NM_008607	Mm.5022	17386	1181.59	38.3148	9.82412	4.84613	32.4161	994.243	50.128	1279.23	32.4004	1271.3	5.2108	9.86351	4.89991	9.82444	4.42769	9.78442
A_52_P231170	0.00486329	0.0112555	2.29216	up	NM_172694	chr4:70093183-70093124	Megf9	Mus musculus multiple EGF-like-domains 9 (Megf9), mRNA [NM_172694]	GO:0016020|GO:0016021	NM_172694	Mm.251188	230316	193.178	105.332	7.30438	6.10767	87.6595	129.032	107.471	171.688	120.865	278.816	6.28292	7.20568	5.92421	7.04469	6.11589	7.66278
A_55_P1984961	3.65232e-05	0.00033515	2.84011	up	AK148879	chr8:59785950-59785891	AV026068	Mus musculus 2 days neonate sympathetic ganglion cDNA, RIKEN full-length enriched library, clone:7120458G20 product:unclassifiable, full insert sequence. [AK148879]			Mm.229304	102265	480.607	218.701	8.56901	7.06307	181.72	384.035	241.529	486.518	232.854	571.269	7.15749	8.57937	7.03404	8.4647	6.99767	8.66297
A_55_P2102838	3.14625e-05	0.000308681	2.6992	up	BE853708	chr3:32512374-32512433		ux20h03.y1 Soares_thymus_2NbMT Mus musculus cDNA clone IMAGE:3472085 5'. [BE853708]			Mm.407386		70.697	28.9124	5.93023	4.4977	15.8897	45.1989	33.6365	81.03	37.2109	85.8622	4.52098	5.91317	4.37092	5.92073	4.60119	5.9568
A_55_P1961395	1.88723e-06	7.60082e-05	2.33897	up	NM_010329	chr4:142857398-142857339	Pdpn	Mus musculus podoplanin (Pdpn), mRNA [NM_010329]	GO:0006693|GO:0005886|GO:0030324|GO:0008283|GO:0008360|GO:0015884|GO:0006865|GO:0006928|GO:0042995|GO:0030175|GO:2000045|GO:0001946|GO:0016324|GO:0016337|GO:0015171|GO:0010572|GO:0015250|GO:0005372|GO:0006833|GO:0007155|GO:0030335|GO:0048286|GO:0007275|GO:0008517|GO:0001726|GO:0030027|GO:0007165|GO:0000902|GO:0016020|GO:0035239|GO:0016021|GO:0061032|GO:0051272|GO:0009897	NM_010329	Mm.2976	14726	1360.55	739.918	10.0128	8.78689	627.316	1092.42	779.434	1465.92	813.005	1523.3	8.82993	9.98667	8.74171	10.0172	8.78903	10.0344
A_51_P375187	1.10237e-05	0.000174457	2.33152	up	NM_001042556	chr10:39943549-39943490	Rpf2	Mus musculus ribosome production factor 2 homolog (S. cerevisiae) (Rpf2), transcript variant 2, mRNA [NM_001042556]	GO:0008150|GO:0003674|GO:0005730|GO:0005634	NM_001042556	Mm.11480	67239	5879.13	2904.86	12.0958	10.8746	2480.57	4739.79	2971.24	6336.25	3262.79	6561.34	10.9022	12.0645	10.7924	12.101	10.9291	12.1221
A_52_P255841	0.000126002	0.000727167	2.05243	up	NM_031403	chr9:99484344-99484403	Dbr1	Mus musculus debranching enzyme homolog 1 (S. cerevisiae) (Dbr1), mRNA [NM_031403]	GO:0006397|GO:0090305|GO:0016787|GO:0008419|GO:0000398|GO:0000375|GO:0016788|GO:0005634|GO:0046872	NM_031403	Mm.31324	83703	615.225	392.317	8.91296	7.87563	326.172	465.966	410.037	721.482	440.743	658.226	7.92957	8.84373	7.79525	9.02753	7.90207	8.86762
A_55_P2116650	5.6488e-06	0.000126551	2.68544	up	AK144717	chr19:4062498-4062439		Mus musculus lung RCB-0558 LLC cDNA, RIKEN full-length enriched library, clone:G730026I11 product:unclassifiable, full insert sequence. [AK144717]			Mm.332931		1794.63	845.195	10.4121	8.98691	734.281	1456.14	879.927	1952.63	921.376	1975.1	9.06679	10.3964	8.9172	10.4286	8.97675	10.4113
A_52_P86116	5.64639e-05	0.000435535	2.20078	up	NM_173052	chr13:33185999-33186058	Serpinb1b	Mus musculus serine (or cysteine) peptidase inhibitor, clade B, member 1b (Serpinb1b), mRNA [NM_173052]	GO:0030162|GO:0010951|GO:0005737|GO:0042176|GO:0004867|GO:0010466|GO:0030414|GO:0005615	NM_173052	Mm.314490	282663	310.145	186.482	7.9881	6.85009	149.573	247.542	208.426	357.559	201.447	325.335	6.9242	8.01572	6.82993	8.05835	6.79613	7.89024
A_55_P1992546	3.68227e-07	3.80791e-05	6.1912	up	NM_144544	chr11:58421773-58421714	2210407C18Rik	Mus musculus RIKEN cDNA 2210407C18 gene (2210407C18Rik), mRNA [NM_144544]	GO:0008150|GO:0003674|GO:0005575	NM_144544	Mm.58038	78354	619.608	123.244	8.92905	6.29883	84.8006	497.044	139.885	690.678	145.047	671.101	6.2431	8.92968	6.28999	8.96706	6.36339	8.89039
A_55_P2081462	0.0140619	0.0272043	2.57316	up		chr8_random:000324924-000324983							64.8475	25.2623	5.71586	4.35232	15.2238	36.811	31.6195	50.0609	28.9437	107.671	4.48047	5.66913	4.28362	5.18497	4.29288	6.29349
A_55_P2156425	0.0017118	0.00479019	2.3797	up	NM_026815	chr7:31388170-31388111	Upk1a	Mus musculus uroplakin 1A (Upk1a), mRNA [NM_026815]	GO:0005515|GO:0007165|GO:0016324|GO:0016020|GO:0030855|GO:0016021|GO:0048029|GO:0006897	NM_026815	Mm.25471	109637	268.686	146.658	7.7921	6.54132	117.461	249.258	163.873	312.204	158.641	244.597	6.63121	8.02435	6.50796	7.8692	6.48479	7.48276
A_66_P122060	0.000418903	0.00165274	2.76314	up	NR_015506	chr17:87679966-87679907	4833418N02Rik	Mus musculus RIKEN cDNA 4833418N02 gene (4833418N02Rik), long non-coding RNA [NR_015506]	GO:0008150|GO:0003674|GO:0005575	NR_015506	Mm.63783	74597	152.84	68.7776	7.039	5.57269	56.5152	124.221	72.7475	170.876	77.0702	163.422	5.79738	7.15544	5.39802	7.04011	5.52268	6.92145
A_55_P2435504	0.000781952	0.00260919	2.35123	up	NM_176976	chr9:15127032-15126973	5830418K08Rik	Mus musculus RIKEN cDNA 5830418K08 gene (5830418K08Rik), mRNA [NM_176976]	GO:0008150|GO:0003674|GO:0005813|GO:0005737|GO:0005856	NM_176976	Mm.218317	319675	512.902	286.835	8.66878	7.43536	239.473	464.109	315.375	590.952	305.657	483.646	7.52267	8.83736	7.41317	8.74777	7.37023	8.42119
A_66_P101251	5.75185e-05	0.000441019	8.18349	up	AK014818	chr6:71532511-71532570	Chmp3	charged multivesicular body protein 3 [Source:MGI Symbol;Acc:MGI:1913950] [ENSMUST00000065364]	GO:0005770|GO:0032467|GO:0008333|GO:0005546|GO:0030496|GO:0015031|GO:0005737|GO:0007049|GO:0016020|GO:0051036|GO:0006810|GO:0005769|GO:0051301|GO:0005768		Mm.181278	66700	217.752	28.0495	7.5139	4.48119	19.9493	185.06	29.6294	229.024	34.5698	239.173	4.73106	7.64764	4.19482	7.44265	4.51769	7.45143
A_55_P2091461	8.53305e-06	0.000154295	2.12976	up	NM_007609	chr9:5336658-5336717	Casp4	Mus musculus caspase 4, apoptosis-related cysteine peptidase (Casp4), mRNA [NM_007609]	GO:0043005|GO:0005783|GO:0006915|GO:0042981|GO:0070269|GO:0035234|GO:0004197|GO:0005622|GO:0005739|GO:0043234|GO:0016020|GO:0016787|GO:0050718|GO:0097110|GO:0043025|GO:0006508|GO:0008233|GO:0008234	NM_007609	Mm.1569	12363	4937.04	2709.51	11.8586	10.7679	2374.96	4196.25	2827.98	5300.83	2925.6	5314.04	10.8302	11.8895	10.7144	11.8552	10.7591	11.8309
A_51_P286460	0.00341397	0.00838727	2.96839	up	NM_178187	chr13:23662548-23662489	Hist1h2ae	Mus musculus histone cluster 1, H2ae (Hist1h2ae), mRNA [NM_178187]	GO:0008150|GO:0003674|GO:0005575	NM_178187	Mm.261665	319166	86.6308	32.5963	6.23932	4.66964	23.8194	79.0461	40.2508	100.887	33.7187	79.9597	4.90802	6.60175	4.61662	6.27243	4.48428	5.84378
A_55_P2344598	0.0151395	0.0289688	2.24205	up	AK087890	chr10:89206423-89206364	E330037I15Rik	Mus musculus 2 days pregnant adult female ovary cDNA, RIKEN full-length enriched library, clone:E330037I15 product:hypothetical Proline-rich region profile containing protein, full insert sequence. [AK087890]			Mm.268922	791344	113.144	60.171	6.56585	5.40103	48.1998	80.1973	66.3956	165.928	65.9176	93.3079	5.61093	6.61633	5.27288	6.99824	5.31928	6.08298
A_51_P492830	0.000522426	0.00193885	2.37563	up	NM_021886	chr13:101536833-101534182	Cenph	Mus musculus centromere protein H (Cenph), mRNA [NM_021886]	GO:0007067|GO:0051382|GO:0007059|GO:0005694|GO:0000776|GO:0043515|GO:0005634|GO:0051383|GO:0000775	NM_021886	Mm.273502	26886	301.056	164.275	7.94242	6.69411	146.371	232.19	177.05	357.66	169.405	313.319	6.89995	7.93368	6.61197	8.05971	6.57041	7.83386
A_55_P2078460	1.34604e-05	0.000193478	2.17733	up		chrX:055883420-055883361							986.327	585.488	9.57773	8.45517	502.417	823.956	620.56	1043.69	633.487	1091.34	8.5291	9.61753	8.40586	9.54198	8.43055	9.57368
A_55_P1967905	1.91232e-05	0.000231219	2.1398	up	NM_025705	chr10:52039998-52040057	Dcbld1	Mus musculus discoidin, CUB and LCCL domain containing 1 (Dcbld1), mRNA [NM_025705]	GO:0008150|GO:0003674|GO:0016020|GO:0016021	NM_025705	Mm.62982	66686	372.281	230.43	8.22948	7.13201	186.21	296.716	242.615	407.61	262.464	412.516	7.19138	8.24428	7.04179	8.22627	7.16284	8.21789
A_55_P2095251	3.55576e-05	0.000330453	2.01254	up	NM_145973	chr2:121264847-121264788	Ell3	Mus musculus elongation factor RNA polymerase II-like 3 (Ell3), mRNA [NM_145973]	GO:0005515|GO:2000179|GO:0006355|GO:0006368|GO:0006354|GO:0006366|GO:0010717|GO:0005634|GO:0008023|GO:0006351|GO:0035326|GO:0048863|GO:0032786|GO:0050769|GO:0045944	NM_145973	Mm.330522	269344	586.188	385.513	8.85856	7.84954	327.147	490.144	412.44	621.808	416.952	646.611	7.93368	8.91069	7.80058	8.8224	7.81437	8.84259
A_52_P246831	0.0140918	0.0272407	2.29883	up	NM_025475	chr2:120438108-120438787	Haus2	Mus musculus HAUS augmin-like complex, subunit 2 (Haus2), mRNA [NM_025475]	GO:0005813|GO:0005794|GO:0005874|GO:0005634|GO:0051225|GO:0051297|GO:0003674|GO:0005737|GO:0007049|GO:0007067|GO:0031023|GO:0070652|GO:0005856|GO:0051301	NM_025475	Mm.221900	66296	121.707	62.6887	6.65897	5.45807	52.0448	83.9831	67.4902	179.485	68.531	101.652	5.70349	6.66523	5.29701	7.10613	5.37369	6.20553
A_55_P2126925	1.18192e-05	0.000181569	2.02058	up	NM_001145924	chr4:48574714-48574773	Msantd3	Mus musculus Myb/SANT-like DNA-binding domain containing 3 (Msantd3), transcript variant 1, mRNA [NM_001145924]	GO:0008150|GO:0005575|GO:0042802	NM_001145924	Mm.140749	66665	5321.01	3052.52	11.9652	10.9504	2607.31	4529.23	3374.24	5665.33	3176.01	5768.48	10.9785	11.9963	10.9912	11.9556	10.8816	11.9437
A_55_P2054167	0.019445	0.0358088	2.08297	up	NM_001101631	chr10:77325054-77325113	Gm3285	Mus musculus predicted gene 3285 (Gm3285), mRNA [NM_001101631]	GO:0008150|GO:0003674|GO:0005575	NM_001101631	Mm.441672	100041351	110.646	63.5945	6.49599	5.43735	35.9417	56.2602	73.3639	169.55	81.4779	106.128	5.30917	6.18691	5.40954	7.02863	5.59335	6.27243
A_55_P2019776	7.47703e-05	0.000523111	3.56415	up	NM_001033275	chr15:93075066-93075007	Gxylt1	Mus musculus glucoside xylosyltransferase 1 (Gxylt1), mRNA [NM_001033275]	GO:0035252|GO:0016020|GO:0016757|GO:0016266|GO:0016021|GO:0005575|GO:0016740	NM_001033275	Mm.22819	223827	312.128	108.881	7.98247	6.14891	87.6675	231.149	126.745	381.965	112.23	323.271	6.28313	7.92837	6.14374	8.1379	6.01985	7.88113
A_55_P2164492	0.0168984	0.0317881	2.14793	up	AK152815	chr2:156945953-156945894	Samhd1	SAM domain and HD domain, 1 [Source:MGI Symbol;Acc:MGI:1927468] [ENSMUST00000149313]	GO:0051607|GO:0008081|GO:0016787|GO:0045087|GO:0003723|GO:0045088|GO:0005634|GO:0003824|GO:0003676|GO:0046872		Mm.248478	56045	46.107	24.1833	5.33929	4.23634	9.23401	38.8875	28.8157	57.2274	34.5	42.206	4.03723	5.73663	4.15672	5.37369	4.51506	4.90753
A_51_P216605	2.70309e-06	8.98646e-05	5.96111	up	NM_177993	chr12:32614386-32614327	Hbp1	Mus musculus high mobility group box transcription factor 1 (Hbp1), transcript variant 2, mRNA [NM_177993]	GO:0005515|GO:0006355|GO:0003723|GO:0043268|GO:0005634|GO:0016055|GO:0003677|GO:0006351	NM_177993	Mm.390461	73389	420.95	84.1539	8.39616	5.82058	64.6087	348.588	94.8681	449.32	92.9849	464.942	5.93822	8.45913	5.75882	8.35959	5.76471	8.36976
A_51_P296796	0.00831209	0.0174988	2.31382	up	NM_027289	chr14:31948987-31949149	Nt5dc2	Mus musculus 5'-nucleotidase domain containing 2 (Nt5dc2), mRNA [NM_027289]	GO:0008150|GO:0003674|GO:0005575	NM_027289	Mm.261681	70021	120.666	63.1491	6.67678	5.46651	54.5045	89.52	66.4539	164.604	68.4888	107.875	5.75244	6.74543	5.27482	6.98777	5.37226	6.29715
A_51_P208121	0.0034012	0.00835908	2.06043	up	NM_182782	chr7:83012249-83012308	Klhl25	Mus musculus kelch-like 25 (Klhl25), transcript variant 3, mRNA [NM_182782]	GO:0003674|GO:0005737|GO:0016567|GO:0042787|GO:0006446|GO:0031463|GO:0006417	NM_182782	Mm.206223	207952	160.982	99.542	7.07894	6.03599	81.3773	110.847	109.118	215.649	108.131	156.451	6.193	7.0221	5.9453	7.35893	5.96968	6.85579
A_55_P2177073	0.0017213	0.00481181	3.67217	up		chr1:175814438-175814379							117.002	33.9732	6.59744	4.72081	27.2053	62.8985	39.1575	117.704	35.5569	170.404	5.0339	6.32029	4.58277	6.49491	4.54575	6.97713
A_55_P2035986	0.000189211	0.000950498	2.34451	up	NR_033736	chr1:155252016-155251957	E330020D12Rik	Mus musculus Riken cDNA E330020D12 gene (E330020D12Rik), long non-coding RNA [NR_033736]	GO:0008150|GO:0003674|GO:0005575	NR_033736	Mm.31556	626058	351.477	195.551	8.13713	6.90784	157.811	247.314	230.074	385.813	198.767	421.304	6.9809	8.01363	6.96382	8.1548	6.77879	8.24295
A_52_P622230	0.000938412	0.0030062	2.05247	up	NR_045822	chr8:81829564-81829623	Gm4890	Mus musculus predicted gene 4890 (Gm4890), transcript variant 1, long non-coding RNA [NR_045822]	GO:0008150|GO:0003674|GO:0005575	NR_045822	Mm.238026	234479	120.515	74.2152	6.70633	5.66897	60.4958	95.1841	82.6505	128.557	79.4993	137.805	5.87193	6.82575	5.57297	6.62417	5.56201	6.66906
A_55_P2165191	0.00105541	0.00329408	5.21042	up	XR_168635	chr5:29545623-29545682	Gm7420	PREDICTED: Mus musculus predicted gene 7420 (Gm7420), misc_RNA [XR_168635]		XR_168635	Mm.442567	664949	124.574	24.4018	6.65322	4.27182	10.8052	54.5683	36.6138	145.063	25.7863	174.092	4.17205	6.14868	4.48689	6.80366	4.15652	7.00732
A_66_P128446	0.000523895	0.00194248	2.48042	up	NM_015767	chr4:19957856-19957915	Ttpa	Mus musculus tocopherol (alpha) transfer protein (Ttpa), mRNA [NM_015767]	GO:0051180|GO:0005215|GO:0005770|GO:0043325|GO:0046909|GO:0005623|GO:0009636|GO:0001892|GO:0005546|GO:0019842|GO:0001890|GO:0005829|GO:0008289|GO:0005622|GO:0090212|GO:0005737|GO:0060548|GO:0006810|GO:0008431|GO:0051452|GO:0042360|GO:0009268	NM_015767	Mm.24375	50500	181.054	93.8601	7.27157	5.96099	74.3843	155.063	96.2559	198.58	110.94	189.518	6.09961	7.43036	5.77725	7.24942	6.0061	7.13492
A_55_P2088637	0.0307745	0.0527711	2.14284	up	NM_009681	chr18:46950403-46950462	Ap3s1	Mus musculus adaptor-related protein complex 3, sigma 1 subunit (Ap3s1), mRNA [NM_009681]	GO:0005802|GO:0048490|GO:0005794|GO:0030123|GO:0005623|GO:0031410|GO:0015031|GO:0006886|GO:0030117|GO:0005622|GO:0016020|GO:0008565|GO:0006810|GO:0008089|GO:0016192	NM_009681	Mm.312536	11777	83.7197	43.4032	6.09107	4.99155	27.3855	49.4154	57.1557	134.941	45.6684	66.8023	5.04098	6.01952	5.0763	6.69379	4.85736	5.5599
A_55_P2163398	0.0485623	0.0780583	2.18234	up	NM_146727	chr7:110666315-110666256	Olfr611	Mus musculus olfactory receptor 611 (Olfr611), mRNA [NM_146727]	GO:0050911|GO:0007608|GO:0007165|GO:0004984|GO:0016020|GO:0007186|GO:0005886|GO:0004930|GO:0016021|GO:0004871|GO:0050896	NM_146727	Mm.377656	258722	142.744	76.9597	6.77854	5.65266	37.9234	50.3694	101.594	167.836	91.362	210.026	5.36547	6.04673	5.85041	7.01456	5.74211	7.27432
A_55_P2022297	0.000895558	0.00289507	2.08596	up	NM_175004	chr11:86505741-86505800	Ptrh2	Mus musculus peptidyl-tRNA hydrolase 2 (Ptrh2), transcript variant 1, mRNA [NM_175004]	GO:0005739|GO:0016787|GO:2000210|GO:0010629|GO:2000811|GO:0004045|GO:0005829	NM_175004	Mm.24868	217057	614.935	386.078	8.92008	7.85936	366.863	493.446	393.057	671.403	398.314	679.957	8.09818	8.92014	7.73265	8.93248	7.74726	8.90761
A_66_P129377	0.00417984	0.00992344	2.18703	up	AK087822	chr14:31449414-31449473	Gm7644	Mus musculus 2 days pregnant adult female ovary cDNA, RIKEN full-length enriched library, clone:E330025A12 product:unclassifiable, full insert sequence. [AK087822]			Mm.406980	665466	121.485	68.6445	6.68385	5.55488	48.9975	84.6183	74.6482	166.524	82.2879	113.312	5.62714	6.67349	5.43176	7.0037	5.60573	6.37435
A_66_P138210	1.44365e-06	6.66229e-05	2.86678	up	AK131682	chr11:11527678-11527619		RIKEN cDNA 4930512M02 gene [Source:MGI Symbol;Acc:MGI:1922360] [ENSMUST00000149910]			Mm.159430		2182.28	961.733	10.6949	9.17542	806.191	1868.97	1030.76	2340.04	1048.25	2337.83	9.20602	10.751	9.15778	10.6849	9.16248	10.6486
A_51_P256827	1.95839e-07	3.08659e-05	4.00009	up	NM_013650	chr3:90473778-90473837	S100a8	Mus musculus S100 calcium binding protein A8 (calgranulin A) (S100a8), mRNA [NM_013650]	GO:0016209|GO:0005886|GO:0002523|GO:0006919|GO:0030593|GO:0005509|GO:0006914|GO:0006915|GO:2001244|GO:0005576|GO:0005615|GO:0046872|GO:0005737|GO:0006954|GO:0006935|GO:0016020|GO:0045087|GO:0050729|GO:0070488|GO:0005856	NM_013650	Mm.21567	20201	102473	24298.8	16.1034	14.1034	20280.9	86898.1	27008.2	108208	25607.4	112313	14.082	16.1083	14.1545	16.0877	14.0737	16.1142
A_55_P1977812	0.00214775	0.00575903	2.01828	up	NM_018729	chr1:173515388-173515447	Cd244	Mus musculus CD244 natural killer cell receptor 2B4 (Cd244), mRNA [NM_018729]	GO:0005515|GO:0016020|GO:0004872|GO:0016021|GO:0009897	NM_018729	Mm.2299	18106	2268.67	1388.49	10.7272	9.71411	1034.71	1680.07	1413.82	2331.48	1716.94	2794.45	9.57001	10.5975	9.64235	10.6769	9.92999	10.9073
A_55_P1990221	3.15596e-05	0.00030926	2.30721	up	CF969522	chr11:88854469-88854410		lag69c05.y1 Colon epithelia progenitors cDNA Mus musculus cDNA 5', mRNA sequence [CF969522]			Mm.418696		159.641	88.9289	7.09585	5.8897	66.0661	126.106	99.9701	169.258	100.751	183.558	5.96413	7.17217	5.82996	7.0252	5.875	7.09018
A_55_P2143657	1.22646e-05	0.000185178	3.07861	up	AK149188	chr12:19437792-19437851	Gm5784	Mus musculus 2 days neonate sympathetic ganglion cDNA, RIKEN full-length enriched library, clone:7120492D10 product:unclassifiable, full insert sequence. [AK149188]	GO:0008150|GO:0003674|GO:0005575			544848	109.749	42.1234	6.57091	4.94863	24.7072	82.2128	48.8104	119.989	52.8527	127.045	4.9481	6.64506	4.86515	6.51951	5.03264	6.54817
A_55_P1953984	0.0224465	0.0404382	2.00711	up	AK144838	chr8:77308677-77308618	Gm11033	Mus musculus lung RCB-0558 LLC cDNA, RIKEN full-length enriched library, clone:G730040L14 product:hypothetical Cysteine-rich region profile containing protein, full insert sequence. [AK144838]				100169873	71.6351	40.082	5.89701	4.89189	23.559	42.1739	48.5369	110.606	48.1501	62.1253	4.89796	5.8345	4.85515	6.40551	4.92257	5.45103
A_52_P411430	0.000256811	0.00117527	4.82484	up	XR_106165	chr8:108161022-108148323	Gm5914	PREDICTED: Mus musculus predicted gene 5914 (Gm5914), misc_RNA [XR_106165]		XR_106165	Mm.471801	546100	170.717	39.324	7.1525	4.88201	26.387	115.208	49.7913	234.608	41.7937	162.334	5.00747	7.06834	4.89005	7.47972	4.74852	6.90943
A_55_P1953194	0.000738357	0.00249441	2.40227	up	AK050278	chr14:102066444-102066503	Uchl3	Mus musculus adult male liver tumor cDNA, RIKEN full-length enriched library, clone:C730032N23 product:ubiquitin carboxyl-terminal esterase L3 (ubiquitin thiolesterase), full insert sequence. [AK050278]	GO:0043130|GO:0006511|GO:0032869|GO:0016579|GO:0060041|GO:0005634|GO:0005622|GO:0005739|GO:0030163|GO:0005737|GO:0016787|GO:0045600|GO:0006508|GO:0007628|GO:0042755|GO:0008233|GO:0004221|GO:0008234		Mm.275970	50933	115.527	59.4203	6.64818	5.38378	46.2391	91.5988	61.5998	129.478	70.4219	125.504	5.5716	6.7758	5.17146	6.63486	5.40828	6.53388
A_55_P2017789	7.4436e-05	0.0005218	2.16921	up	NM_001008700	chr7:132722922-132722981	Il4ra	Mus musculus interleukin 4 receptor, alpha (Il4ra), mRNA [NM_001008700]	GO:0005515|GO:0004896|GO:0005886|GO:0043032|GO:0002532|GO:0042832|GO:0005576|GO:0005615|GO:0016020|GO:0042127|GO:0045626|GO:0016021|GO:0045630|GO:0090197	NM_001008700	Mm.233802	16190	1404.02	824.505	10.0536	8.93644	651.888	1101.52	964.481	1498.18	857.147	1612.37	8.88904	10.0007	9.05266	10.0485	8.86762	10.1117
A_55_P2126167	0.0391042	0.0648034	2.00947	up	NM_001126314	chr8:35187713-35187772	Mboat4	Mus musculus membrane bound O-acyltransferase domain containing 4 (Mboat4), mRNA [NM_001126314]	GO:0016412|GO:0016746|GO:0016020|GO:0018191|GO:0005783|GO:0030176|GO:0016021|GO:0016740	NM_001126314	Mm.324008	234155	72.6597	39.8894	5.86329	4.85648	19.0711	32.3973	53.9093	118.604	46.6877	66.9777	4.69358	5.51888	4.99036	6.50611	4.88549	5.56488
A_52_P318673	6.02206e-07	4.65891e-05	10.46	up	NM_009117	chr7:53996129-53996070	Saa1	Mus musculus serum amyloid A 1 (Saa1), mRNA [NM_009117]	GO:0005515|GO:0001664|GO:0034364|GO:0005576|GO:0006953|GO:0005615|GO:0008203	NM_009117	Mm.148800	20208	4924.23	589.414	11.847	8.46017	491.937	4066.5	598.328	5094.75	677.978	5611.44	8.50413	11.8447	8.3559	11.7962	8.52049	11.8999
A_51_P254805	0.000228496	0.00108152	2.65231	up	NM_008446	chrX:97922085-97922145	Kif4	Mus musculus kinesin family member 4 (Kif4), mRNA [NM_008446]	GO:0008017|GO:0005871|GO:0005694|GO:0005874|GO:0030496|GO:0005634|GO:0003777|GO:0003677|GO:0005524|GO:0005737|GO:0000166|GO:0005856|GO:0007018	NM_008446	Mm.383091	16571	320.894	154.808	8.02132	6.61406	127.665	247.132	170.273	395.651	166.486	319.899	6.73935	8.01284	6.55629	8.1855	6.54655	7.86561
A_55_P2156583	1.22949e-05	0.000185324	2.60576	up	NM_009871	chr11:80293969-80294028	Cdk5r1	Mus musculus cyclin-dependent kinase 5, regulatory subunit 1 (p35) (Cdk5r1), mRNA [NM_009871]	GO:0008092|GO:0005515|GO:0031594|GO:0009790|GO:0031175|GO:0007413|GO:0043525|GO:0018105|GO:0016301|GO:0007411|GO:0018107|GO:0021722|GO:0032956|GO:0021799|GO:0045860|GO:0043025|GO:0061001|GO:0045296|GO:0019901|GO:0005509|GO:0090314|GO:0014069|GO:0021549|GO:0007213|GO:0070507|GO:0016310|GO:0007049|GO:0035235|GO:0046875|GO:0007420|GO:0043539|GO:0045892|GO:0004693|GO:0030424|GO:0048471|GO:0071902|GO:…	NM_009871	Mm.142275	12569	919.486	454.873	9.47206	8.09036	375.59	721.383	478.118	1050.79	510.912	986.286	8.1363	9.43598	8.02346	9.55133	8.1113	9.42887
A_55_P2084278	0.00155921	0.00445104	2.3288	up	NM_009212	chr19:3259483-3259424	Ighmbp2	Mus musculus immunoglobulin mu binding protein 2 (Ighmbp2), mRNA [NM_009212]	GO:0030424|GO:0048471|GO:0006200|GO:0006366|GO:0003723|GO:0032575|GO:0005634|GO:0042995|GO:0006412|GO:0046872|GO:0008186|GO:0030426|GO:0005737|GO:0000166|GO:0043025|GO:0051260|GO:0032508|GO:0008094|GO:0006355|GO:0017111|GO:0043141|GO:0000049|GO:0021522|GO:0004386|GO:0000122|GO:0003676|GO:0005524|GO:0003677|GO:0006351|GO:0001078|GO:0016787|GO:0030529|GO:0043022|GO:0008270|GO:0008134	NM_009212	Mm.3179	20589	194.792	106.286	7.33167	6.11208	76.7052	132.916	125.033	264.966	117.119	186.494	6.13197	7.23918	6.12631	7.64002	6.07796	7.1158
A_55_P2004152	2.70561e-06	8.98646e-05	2.05492	up		chr3:074046184-074046125							5533.12	3097.5	12.0176	10.9785	2651.2	4527.66	3278.2	5842.24	3363.09	6229.46	11.0079	11.9951	10.9496	11.998	10.9782	12.0597
A_55_P2004636	2.06291e-05	0.000240942	2.21297	up	NM_028677	chr4:118972688-118972630	Ppih	Mus musculus peptidyl prolyl isomerase H (Ppih), transcript variant 1, mRNA [NM_028677]	GO:0000413|GO:0006397|GO:0008380|GO:0003755|GO:0005634|GO:0071001|GO:0005737|GO:0016607|GO:0006457|GO:0043021|GO:0005681|GO:0016853|GO:0046540|GO:0045070	NM_028677	Mm.304080	66101	5203.06	2735.5	11.9264	10.7805	2353.81	4144.69	2949.08	5425.48	2903.59	6039.01	10.812	11.8735	10.7812	11.8879	10.7482	12.018
A_55_P2163363	2.10326e-05	0.000242557	4.44741	up	NM_001277202	chr6:128970478-128970537	Clec2f	Mus musculus C-type lectin domain family 2, member f (Clec2f), mRNA [NM_001277202]		NM_001277202	Mm.489572	435921	392.165	108.169	8.29288	6.13992	85.4596	306.173	121.049	471.148	117.998	399.174	6.2537	8.28452	6.07907	8.42521	6.08699	8.16892
A_55_P2004511	0.00590027	0.0131605	2.69637	up	NM_001169153	chr11:114977855-114977796	Cd300lf	Mus musculus CD300 antigen like family member F (Cd300lf), transcript variant 1, mRNA [NM_001169153]	GO:0005515|GO:0016020|GO:0005886|GO:0030316|GO:0016021	NM_001169153	Mm.277387	246746	77.2762	32.267	6.07836	4.64734	27.6125	62.5062	41.8037	86.3672	27.3849	82.9551	5.04937	6.31344	4.66693	6.02074	4.22571	5.90089
A_55_P2071251	8.2522e-05	0.000556987	3.01186	up	AK042816	chr8:48589658-48589599	Trappc11	Mus musculus 7 days neonate cerebellum cDNA, RIKEN full-length enriched library, clone:A730026P21 product:OVARC1001768 protein homolog, full insert sequence. [AK042816]	GO:0008150|GO:0003674|GO:0005794|GO:0006810|GO:0005575|GO:0016192		Mm.447136	320714	96.6108	37.0072	6.39884	4.80818	23.7206	75.6305	46.454	108.158	40.8471	106.044	4.9046	6.55019	4.80072	6.37503	4.71924	6.2713
A_55_P1980636	2.82156e-06	9.08529e-05	2.09578	up	NM_011497	chr2:172181785-172181726	Aurka	Mus musculus aurora kinase A (Aurka), mRNA [NM_011497]	GO:0005515|GO:0072686|GO:0072687|GO:0051642|GO:0000166|GO:0016301|GO:0071539|GO:0005856|GO:0031625|GO:0016772|GO:0005813|GO:0005815|GO:0019901|GO:1900195|GO:0005819|GO:0016310|GO:0035174|GO:0007049|GO:0030030|GO:0045120|GO:0000278|GO:0051301|GO:0032091|GO:0043146|GO:0048471|GO:0007100|GO:0032436|GO:0005634|GO:0000212|GO:0007057|GO:0005737|GO:0031647|GO:0009948|GO:0043203|GO:0005876|GO:0007052|GO:…	NM_011497	Mm.249363	20878	1211.97	741.967	9.8559	8.78842	608.354	995.245	793.304	1348.42	824.244	1292.24	8.78647	9.86478	8.76861	9.89454	8.81017	9.80838
A_52_P646979	1.16475e-06	6.00712e-05	3.25179	up	NM_025967	chr16:78547863-78546797	D16Ertd472e	Mus musculus DNA segment, Chr 16, ERATO Doi 472, expressed (D16Ertd472e), transcript variant 2, mRNA [NM_025967]	GO:0008150|GO:0003674|GO:0005575	NM_025967	Mm.37332	67102	778.145	309.275	9.23976	7.53853	246.353	625.299	349.758	816.727	331.713	892.408	7.5566	9.23986	7.56893	9.19464	7.49005	9.28477
A_55_P1978845	0.00670689	0.0146362	2.91481	up	NM_203489	chr7:24840651-24840710	Vmn1r183	Mus musculus vomeronasal 1 receptor 183 (Vmn1r183), mRNA [NM_203489]	GO:0008150|GO:0003674|GO:0005575	NM_203489	Mm.377233	209824	68.1088	26.4319	5.89074	4.34734	14.4693	50.4118	21.5953	79.1473	43.2312	74.7673	4.43673	6.04817	3.81424	5.88598	4.79106	5.73808
A_66_P121086	4.99637e-06	0.000119569	2.15606	up	NM_007746	chr18:4331658-4331599	Map3k8	Mus musculus mitogen-activated protein kinase kinase kinase 8 (Map3k8), mRNA [NM_007746]	GO:0000287|GO:0005524|GO:0046872|GO:0007165|GO:0016310|GO:0005737|GO:0007049|GO:0004672|GO:0000166|GO:0004674|GO:0016301|GO:0006468|GO:0004709|GO:0016740|GO:0016772	NM_007746	Mm.3275	26410	1389.34	819.366	10.0484	8.94	698.809	1141.64	896.362	1500.89	862.928	1525.48	8.9925	10.0577	8.94821	10.0511	8.87928	10.0364
A_66_P140533	7.65201e-05	0.000530835	2.99448	up	AK139836	chr2:112161135-112161076		Mus musculus 2 cells egg cDNA, RIKEN full-length enriched library, clone:B020024L18 product:unclassifiable, full insert sequence. [AK139836]					371.733	158.627	8.22796	6.64566	132.802	304.073	161.935	384.136	181.143	426.991	6.78694	8.27722	6.48925	8.14855	6.66077	8.25811
A_66_P105422	3.94935e-06	0.000107081	2.29896	up	NM_028894	chrX:33906756-33906815	Lonrf3	Mus musculus LON peptidase N-terminal domain and ring finger 3 (Lonrf3), mRNA [NM_028894]	GO:0008150|GO:0003674|GO:0004176|GO:0006508|GO:0008270|GO:0005575|GO:0046872	NM_028894	Mm.327654	74365	757.251	431.562	9.20825	8.00727	336.317	635.322	476.163	793.804	482.205	842.627	7.97054	9.26041	8.01848	9.16177	8.0328	9.20257
A_52_P219943	2.38492e-05	0.000260227	2.57074	up	NM_001276350	chr18:6489218-6489159	Epc1	Mus musculus enhancer of polycomb homolog 1 (Drosophila) (Epc1), transcript variant 3, mRNA [NM_001276350]	GO:0006355|GO:0031965|GO:0005634|GO:0000122|GO:0006351|GO:0032777|GO:0043967|GO:0045944|GO:0045814|GO:0043968|GO:0035267|GO:0051155|GO:0005654|GO:0045892|GO:0004402|GO:0040008|GO:0016568	NM_001276350	Mm.312133	13831	517.707	263.261	8.68012	7.31794	218.768	431.655	276.782	547.03	294.233	574.436	7.40896	8.7349	7.22346	8.63513	7.3214	8.67034
A_51_P334979	8.47787e-08	2.25165e-05	3.89091	up	NM_001277944	chr7:20257086-20257027	Apoc2	Mus musculus apolipoprotein C-II (Apoc2), mRNA [NM_001277944]	GO:0032375|GO:0006629|GO:0060697|GO:0042627|GO:0070328|GO:0010898|GO:0005615|GO:0042803|GO:0008289|GO:0034361|GO:0042953|GO:0034384|GO:0043274|GO:0034382|GO:0034363|GO:0034362|GO:0006810|GO:0055102|GO:0033344|GO:0045723|GO:0034366|GO:0010518|GO:0005576|GO:0043086|GO:0060230|GO:0016042|GO:0010916|GO:0033700|GO:0016004|GO:0048261|GO:0006869|GO:0008047|GO:0051006|GO:0045833	NM_001277944	Mm.28394	11813	158.558	48.6436	7.08234	5.12223	29.5939	116.05	60.8218	174.119	55.5151	185.506	5.11641	7.07565	5.15405	7.06388	5.09623	7.1075
A_51_P444447	5.47171e-06	0.000124761	2.748	up	NM_007679	chr16:15888459-15888518	Cebpd	Mus musculus CCAAT/enhancer binding protein (C/EBP), delta (Cebpd), mRNA [NM_007679]	GO:0005515|GO:0048839|GO:0006355|GO:0003700|GO:0046982|GO:0006357|GO:0044212|GO:0005634|GO:0003677|GO:0006351|GO:0042803|GO:0043565|GO:0045669|GO:0045944|GO:0045444|GO:0045892	NM_007679	Mm.347407	12609	18404.3	6965.61	13.6825	12.2242	5938.81	15711.2	7146.7	20020.1	7811.34	19481.7	12.2374	13.7076	12.1531	13.7069	12.282	13.6331
A_55_P2122938	0.02282	0.0409769	2.20504	up	AK010831	chr15:57986699-57986758	Wdyhv1	Mus musculus ES cells cDNA, RIKEN full-length enriched library, clone:2410187C16 product:hypothetical protein, full insert sequence. [AK010831]	GO:0070773|GO:0030163|GO:0005737|GO:0016787|GO:0016811|GO:0005634|GO:0006464|GO:0005829		Mm.26771	76773	80.8841	42.6628	6.12896	4.98815	37.1702	73.4966	46.9534	99.7666	43.8647	69.3892	5.34302	6.50936	4.81323	6.25307	4.80821	5.62446
A_51_P151182	1.11139e-06	5.8961e-05	2.3163	up	NM_011940	chr1:175893982-175892953	Ifi202b	Mus musculus interferon activated gene 202B (Ifi202b), transcript variant 2, mRNA [NM_011940]	GO:0035458	NM_011940	Mm.218770	26388	3484.82	1784.48	11.3317	10.1199	1473.79	2781.58	1929.99	3782.87	1949.65	3890.02	10.1106	11.2828	10.1228	11.3503	10.1262	11.3621
A_52_P675617	2.05851e-05	0.00024069	2.03351	up	BC087897	chr6:34735411-34735470	Agbl3	ATP/GTP binding protein-like 3 [Source:MGI Symbol;Acc:MGI:1923473] [ENSMUST00000115014]	GO:0005737|GO:0016787|GO:0006508|GO:0004180|GO:0008270|GO:0008233|GO:0005575|GO:0046872|GO:0008237|GO:0004181		Mm.150047	76223	552.78	358.485	8.77006	7.74608	299.617	447.098	382.807	581.238	393.032	630.004	7.81698	8.78422	7.69138	8.72334	7.72989	8.80262
A_55_P2156697	2.84382e-05	0.000288811	4.55788	up	NM_010552	chr1:20724404-20724463	Il17a	Mus musculus interleukin 17A (Il17a), mRNA [NM_010552]	GO:1900017|GO:0071385|GO:0006954|GO:0072537|GO:0045944|GO:0071347|GO:0045672|GO:0032747|GO:0005576|GO:0005615|GO:0005125|GO:0009897	NM_010552	Mm.5419	16171	1207.4	336.831	9.84893	7.66057	294.798	987.337	328.96	1241.82	386.736	1393.03	7.79779	9.85248	7.47559	9.78524	7.70833	9.90908
A_55_P1996927	7.39293e-05	0.000519549	2.35008	up	NM_001278256	chr2:131744512-131744571	Prnp	Mus musculus prion protein (Prnp), transcript variant 2, mRNA [NM_001278256]	GO:0005515|GO:0008017|GO:0043008|GO:0005886|GO:0005783|GO:0046007|GO:0051087|GO:0005634|GO:0031225|GO:0046872|GO:0043433|GO:0042802|GO:0043231|GO:0005737|GO:0006878|GO:0015631|GO:0007611|GO:0051260|GO:0006979|GO:0032689|GO:0032703|GO:0043066|GO:0005794|GO:0005507|GO:0005730|GO:0070885|GO:0050860|GO:0032700|GO:0006139|GO:0016020|GO:0001933|GO:0045121|GO:0046688|GO:0046686	NM_001278256	Mm.440578	19122	555.753	309.232	8.77983	7.54712	270.154	442.173	325.028	620.406	332.513	604.679	7.68634	8.76978	7.4599	8.82046	7.49512	8.74924
A_55_P2016064	4.21586e-05	0.000365108	2.30064	up		chr3:094506773-094506832							262.395	148.319	7.75697	6.55494	119.642	201.981	161.254	299.923	164.061	285.281	6.65331	7.75713	6.48277	7.81859	6.52873	7.6952
A_51_P336721	1.92988e-05	0.000232094	2.09222	up	NM_025372	chr9:64152311-64152370	Tipin	Mus musculus timeless interacting protein (Tipin), mRNA [NM_025372]	GO:0005515|GO:0000790|GO:0008284|GO:0005794|GO:0048478|GO:0031573|GO:0005634|GO:0006974|GO:0043231|GO:0005737|GO:0007049|GO:0007067|GO:0000076|GO:0000077|GO:0009411|GO:0051301	NM_025372	Mm.196219	66131	6448.04	3527.77	12.2334	11.1683	3034.47	5687.81	3803.39	6767.15	3745.45	6889.16	11.1988	12.3152	11.1729	12.1971	11.1332	12.1878
A_55_P2295786	0.00010471	0.000648296	2.01787	up	NM_172772	chr9:70450927-70450868	Fam63b	Mus musculus family with sequence similarity 63, member B (Fam63b), mRNA [NM_172772]	GO:0008150|GO:0003674|GO:0005575	NM_172772	Mm.170855	235461	284.88	187.622	7.87462	6.86179	158.249	229.168	202.386	305.546	202.231	319.927	6.98649	7.91495	6.79552	7.84259	6.80337	7.86632
A_55_P2150352	0.00796305	0.016884	4.15189	up		chr7:066779444-066779385							43.1501	12.7354	5.26236	3.20859	6.63371	37.1084	12.7278	48.6543	18.8446	43.6875	2.57146	5.68145	3.24599	5.1465	3.80832	4.95913
A_55_P2044381	5.23471e-06	0.000122291	2.51245	up		chr14:114588499-114588440							346.64	181.017	8.13682	6.80772	136.719	287.944	207.868	376.341	198.465	375.636	6.81976	8.20819	6.82597	8.12228	6.77744	8.07998
A_55_P2178720	0.0127631	0.0251023	2.23859	up		chr7:023443267-023443208							42.8271	19.7358	5.24636	4.08377	15.2506	33.7318	26.412	47.0707	17.5448	47.6788	4.48344	5.56624	4.03843	5.09565	3.72944	5.07719
A_55_P2139318	1.10831e-05	0.000174985	3.73308	up	AK043828	chr12:33735728-33735669	Cdhr3	Mus musculus 10 days neonate cortex cDNA, RIKEN full-length enriched library, clone:A830037N18 product:hypothetical protein, full insert sequence. [AK043828]	GO:0008150|GO:0016020|GO:0005886|GO:0005509|GO:0016021|GO:0007155|GO:0007156		Mm.447248	68764	253.511	83.9147	7.71379	5.81343	63.2663	203.8	90.7534	270.6	97.7243	286.132	5.91576	7.76757	5.69429	7.67473	5.83024	7.69908
A_55_P2061994	0.000573721	0.00207649	2.23324	up		chr8_random:000819867-000819808							195.39	114.758	7.35666	6.19752	80.0333	141.686	114.593	213.949	149.648	230.535	6.1763	7.32045	6.01136	7.34826	6.40489	7.40126
A_55_P2120906	4.72465e-05	0.000389465	2.2013	up	XM_003085153	chr17:65226384-65226443	Gm4701	PREDICTED: Mus musculus predicted gene 4701 (Gm4701), mRNA [XM_003085153]		XM_003085153		100043871	708.896	420.119	9.11744	7.97908	363.635	578.481	433.934	757.208	462.788	790.999	8.08619	9.13069	7.87931	9.09898	7.97174	9.12264
A_55_P1997756	1.86299e-05	0.000227837	11.3109	up	NM_031168	chr5:30346367-30346426	Il6	Mus musculus interleukin 6 (Il6), mRNA [NM_031168]	GO:0005515|GO:0032755|GO:0033160|GO:0008360|GO:0019221|GO:0050731|GO:0005615|GO:0031175|GO:0046888|GO:0042127|GO:0045079|GO:0050679|GO:0045740|GO:0042832|GO:0005896|GO:0006953|GO:0032722|GO:0005125|GO:0048635|GO:0042110|GO:0032966|GO:0050871|GO:0016049|GO:0045454|GO:0045893|GO:0008083|GO:0009897|GO:0001781|GO:0005138|GO:0008284|GO:0008285|GO:0045188|GO:0050710|GO:0046716|GO:0045429|GO:0006955|GO:…	NM_031168	Mm.1019	16193	419.046	39.3751	8.39222	4.89258	30.7669	363.794	46.9184	439.617	40.4402	453.726	5.15708	8.50764	4.81184	8.33122	4.70882	8.33779
A_51_P202331	0.000463589	0.001776	2.70162	up	NM_011126	chr2:153973411-153973831	Bpifa1	Mus musculus BPI fold containing family A, member 1 (Bpifa1), mRNA [NM_011126]	GO:0005902|GO:0005576|GO:0008289	NM_011126	Mm.268852	18843	95.3815	41.5376	6.38208	4.94825	28.5648	79.3295	51.5591	103.212	44.4888	103.603	5.08266	6.60694	4.93656	6.30556	4.82553	6.23372
A_55_P2053704	0.000479897	0.00182008	2.84677	up	NM_001165968	chr3:90539505-90539564	Pglyrp4	Mus musculus peptidoglycan recognition protein 4 (Pglyrp4), transcript variant 1, mRNA [NM_001165968]	GO:0016019|GO:0050830|GO:0044117|GO:0042834|GO:0008745|GO:0005576|GO:0005575|GO:0032827|GO:0009253|GO:0002221|GO:0045087|GO:0008270|GO:0016045|GO:0032689|GO:0042742	NM_001165968	Mm.316644	384997	126.054	53.3297	6.76542	5.25609	44.5649	96.5998	58.398	133.434	57.0262	148.128	5.52972	6.84362	5.10454	6.68119	5.13401	6.77145
A_55_P2110925	9.65981e-06	0.000163019	3.01675	up	NM_001172160	chr2:140484015-140483956	Flrt3	Mus musculus fibronectin leucine rich transmembrane protein 3 (Flrt3), transcript variant 1, mRNA [NM_001172160]	GO:0005515|GO:0045499|GO:0016020|GO:0007411|GO:0050919|GO:0016021|GO:0005615	NM_001172160	Mm.426781	71436	1097.3	463.393	9.71501	8.12202	400.005	865.135	483.587	1180.77	506.588	1245.98	8.22049	9.67731	8.04293	9.71219	8.10263	9.75554
A_55_P2106150	4.65088e-05	0.000385917	2.17618	up	NM_021790	chr13:105039517-105039576	Cenpk	Mus musculus centromere protein K (Cenpk), transcript variant 1, mRNA [NM_021790]	GO:0005515|GO:0005694|GO:0045944|GO:0000776|GO:0005634|GO:0000775	NM_021790	Mm.281498	60411	1709.33	984.038	10.3307	9.20888	797.952	1323.02	1049.68	1790.53	1104.49	2014.45	9.19138	10.2534	9.18592	10.2993	9.24933	10.4393
A_55_P2125451	2.2244e-07	3.27594e-05	3.22485	up	NR_003185	chr3:92223245-92223304	Sprr2j-ps	Mus musculus small proline-rich protein 2J, pseudogene (Sprr2j-ps), non-coding RNA [NR_003185]		NR_003185	Mm.57084	20764	23792.2	7441.38	14.0134	12.3242	6487.19	19655.8	7907.98	25285.1	7928.97	26435.8	12.3598	13.9877	12.3105	14.0128	12.3023	14.0398
A_55_P2009576	8.95723e-05	0.000587084	2.09842	up	NR_004432	chr15:82980096-82980155	Rnu12	Mus musculus RNA U12, small nuclear (Rnu12), small nuclear RNA [NR_004432]		NR_004432	Mm.471434	104307	6084.26	3334.52	12.1435	11.0742	2606.94	4990.39	3554.61	6273.69	3842	6988.69	10.9777	12.1315	11.0691	12.0905	11.1758	12.2086
A_55_P1971674	0.000152915	0.000828885	2.02721	up	NM_001141983	chr19:42343901-42343960	Golga7b	Mus musculus golgi autoantigen, golgin subfamily a, 7B (Golga7b), transcript variant 1, mRNA [NM_001141983]	GO:0008150|GO:0003674|GO:0005794|GO:0016020|GO:0005575	NM_001141983	Mm.329851	71146	562.73	364.336	8.78652	7.76703	291.296	438.73	386.616	566.742	415.098	682.72	7.7833	8.75736	7.70977	8.68814	7.80801	8.91407
A_51_P295315	6.56897e-08	2.03564e-05	2.68217	up	NM_020033	chr19:42118566-42118625	Ankrd2	Mus musculus ankyrin repeat domain 2 (stretch responsive muscle) (Ankrd2), mRNA [NM_020033]	GO:0005634|GO:0035914|GO:0030016|GO:0030017|GO:0043231|GO:0031674|GO:0031432	NM_020033	Mm.143737	56642	784.421	381.036	9.25401	7.83061	306.212	640.886	415.915	842.345	420.981	870.031	7.84784	9.2746	7.81339	9.23907	7.83058	9.24835
A_55_P2051166	0.00520723	0.0118932	6.66801	up		chr14:042737009-042737068							78.2465	16.0918	6.08966	3.3524	6.06465	54.125	24.5976	89.132	17.6131	91.4827	2.37249	6.14094	3.94908	6.0761	3.73563	6.05192
A_65_P20433	3.25814e-05	0.000314958	2.12554	up	NM_029249	chr10:87554878-87554819	Parpbp	Mus musculus PARP1 binding protein (Parpbp), mRNA [NM_029249]	GO:0003674|GO:2000042|GO:0005737|GO:0006281|GO:0005634|GO:0003677|GO:0000785|GO:0006974	NM_029249	Mm.179378	75317	254.241	156.585	7.71558	6.62775	126.535	199.435	174.319	272.884	168.9	290.406	6.7277	7.7382	6.58803	7.6854	6.56752	7.72314
A_55_P2114492	0.000659329	0.002297	2.06556	up	NM_133788	chr4:151672822-151672881	Icmt	Mus musculus isoprenylcysteine carboxyl methyltransferase (Icmt), transcript variant 1, mRNA [NM_133788]	GO:0008284|GO:0005783|GO:0008168|GO:0046578|GO:0032259|GO:0001701|GO:0001889|GO:0004671|GO:0008140|GO:0008104|GO:0035264|GO:0016020|GO:0006481|GO:0006479|GO:0046498|GO:0016021|GO:2001141|GO:0046499|GO:0016740	NM_133788	Mm.277464	57295	67.4138	38.9196	5.86859	4.82206	18.1125	45.6928	46.9498	76.2834	51.6964	80.2654	4.6453	5.92762	4.81277	5.82885	5.00809	5.8493
A_55_P2123012	0.00224984	0.00597511	2.64232	up	XR_141351	chr18:65055717-65055776	AA667203	PREDICTED: Mus musculus expressed sequence AA667203 (AA667203), misc_RNA [XR_141351]		XR_141351	Mm.482595	100503467	67.8335	28.1096	5.89032	4.48852	20.6979	53.8593	36.3778	75.5011	27.2531	74.1401	4.76867	6.13394	4.47771	5.8121	4.21917	5.72492
A_55_P2033595	0.00211485	0.00568957	2.46397	up	NM_001270487	chr16:89041280-89041221	Gm10228	Mus musculus predicted gene 10228 (Gm10228), mRNA [NM_001270487]	GO:0008150|GO:0003674|GO:0005575	NM_001270487	Mm.423181	100040214	79.279	37.0083	6.11379	4.8128	27.619	64.7118	47.3659	84.7127	36.0401	88.4127	5.04998	6.35091	4.82553	5.98757	4.5629	6.00289
A_55_P2066827	0.000370935	0.00151664	2.10348	up	NM_027658	chr11:103000446-103000505	Hexim2	Mus musculus hexamethylene bis-acetamide inducible 2 (Hexim2), transcript variant 1, mRNA [NM_027658]	GO:0006355|GO:0005737|GO:0045736|GO:0004861|GO:0017069|GO:0005634|GO:0000122|GO:0045892|GO:0006351	NM_027658	Mm.273871	71059	172.007	107.133	7.20078	6.128	86.5173	139.677	112.637	187.537	122.244	188.807	6.2687	7.30148	5.9867	7.17013	6.12859	7.13072
A_55_P2052939	2.18204e-05	0.000248089	3.7537	up	NM_001014390	chr10:118296701-118296642	Dyrk2	Mus musculus dual-specificity tyrosine-(Y)-phosphorylation regulated kinase 2 (Dyrk2), mRNA [NM_001014390]	GO:0043130|GO:0000151|GO:0005634|GO:0007224|GO:0043231|GO:0005737|GO:0000166|GO:0016301|GO:0016772|GO:0000287|GO:0030145|GO:0045725|GO:0051534|GO:0006915|GO:0018108|GO:0005524|GO:0016310|GO:0042771|GO:0004672|GO:0004674|GO:0030529|GO:0006468|GO:0004712|GO:0004713|GO:0016740	NM_001014390	Mm.458174	69181	221.988	71.822	7.53378	5.62547	55.7613	177.289	80.6821	238.496	79.0226	250.18	5.78196	7.59204	5.5421	7.49943	5.55234	7.50987
A_55_P2146389	3.46584e-07	3.78169e-05	8.35944	up	XM_003945462	chr10:7512380-7512321	6530403G13Rik	RIKEN cDNA 6530403G13 gene [Source:MGI Symbol;Acc:MGI:1923477] [ENSMUST00000065124]	GO:0008150|GO:0003674|GO:0005575	XM_003945462	Mm.441023	76227	895.18	130.573	9.44373	6.38032	95.2349	769.287	149.561	913.697	146.925	1002.56	6.38338	9.52132	6.3769	9.35754	6.38069	9.45233
A_55_P2132832	0.000161208	0.000857361	2.07526	up	NM_206868	chr7:24679255-24679314	Vmn1r178	Mus musculus vomeronasal 1 receptor 178 (Vmn1r178), mRNA [NM_206868]	GO:0008150|GO:0003674|GO:0005575	NM_206868	Mm.377248	232959	100.033	60.7967	6.44616	5.39286	37.0132	75.7367	69.885	111.869	75.4921	112.495	5.33867	6.55221	5.34171	6.4213	5.49821	6.36496
A_51_P300054	0.0024562	0.0064107	2.21361	up	AK017138	chr6:117856148-117856089	4933440N22Rik	Mus musculus adult male testis cDNA, RIKEN full-length enriched library, clone:4933440N22 product:hypothetical protein, full insert sequence. [AK017138]	GO:0008150|GO:0003674|GO:0005575		Mm.475176	74471	93.3234	51.3417	6.35088	5.20448	40.6397	76.9854	54.1547	99.4713	59.2306	103.513	5.43543	6.57363	4.99825	6.247	5.17976	6.23201
A_55_P2152014	2.61203e-06	8.84384e-05	3.23857	up		chr3:95678747-95678806		RIKEN cDNA C920021L13 gene [Source:MGI Symbol;Acc:MGI:1923991] [ENSMUST00000143306]					408.018	160.231	8.35215	6.6568	125.973	331.729	180.688	450.622	174.033	441.702	6.7219	8.39289	6.64079	8.36349	6.60771	8.30009
A_55_P2212006	1.33558e-05	0.000192855	2.07138	up	AK010742	chr2:165636473-165636532	2410087M07Rik	Mus musculus ES cells cDNA, RIKEN full-length enriched library, clone:2410087M07 product:unclassifiable, full insert sequence. [AK010742]			Mm.455661	73687	393.661	250.467	8.29757	7.24697	202.019	305.941	268.249	422.065	281.133	452.976	7.3016	8.28348	7.17985	8.27309	7.25947	8.33613
A_51_P248638	1.85447e-05	0.000227595	3.02528	up	NM_021503	chr3:122716527-122709486	Myoz2	Mus musculus myozenin 2 (Myoz2), mRNA [NM_021503]	GO:0030018|GO:0005737|GO:0031433|GO:0003779|GO:0015629	NM_021503	Mm.141157	59006	1648.93	692.654	10.2887	8.69163	615.53	1366.22	758.959	1783.03	703.473	1797.55	8.80532	10.2981	8.69566	10.2921	8.57392	10.2759
A_55_P2056473	0.000858872	0.00280357	2.36033	up	NM_026282	chr9:21561621-21561562	Spc24	Mus musculus SPC24, NDC80 kinetochore complex component, homolog (S. cerevisiae) (Spc24), mRNA [NM_026282]	GO:0008150|GO:0003674|GO:0007067|GO:0007049|GO:0005694|GO:0000776|GO:0005634|GO:0031262|GO:0000775|GO:0051301	NM_026282	Mm.295642	67629	265.8	145.364	7.77325	6.53425	135.877	206.099	153.239	291.054	146.976	300.248	6.81021	7.78083	6.41115	7.76856	6.3814	7.77035
A_55_P2128144	3.74021e-06	0.000104156	6.38996	up	NM_001009940	chr1:132829294-132829235	Il19	Mus musculus interleukin 19 (Il19), mRNA [NM_001009940]	GO:2001237|GO:2001235|GO:0072593|GO:0006915|GO:2001244|GO:0042226|GO:0005576|GO:0005615|GO:0005125	NM_001009940	Mm.131480	329244	1328.88	260.351	9.98024	7.30443	227.743	1095.61	276.446	1445.61	276.864	1445.41	7.45274	9.99221	7.22214	9.9925	7.23841	9.956
A_52_P270501	0.00071334	0.00243203	3.9511	up	NM_001100464	chr7:34798233-34797181	Scgb2b27	Mus musculus secretoglobin, family 2B, member 27 (Scgb2b27), transcript variant 1, mRNA [NM_001100464]	GO:0008150|GO:0003674|GO:0005576	NM_001100464	Mm.110829	233099	103.658	28.5848	6.49146	4.50921	21.3509	85.3934	37.6638	118.473	26.7397	107.107	4.80281	6.68652	4.53	6.50389	4.19482	6.28397
A_55_P1955308	1.32977e-06	6.42596e-05	3.92893	up	NM_001002898	chr3:15379053-15378994	Sirpb1a	Mus musculus signal-regulatory protein beta 1A (Sirpb1a), transcript variant 3, mRNA [NM_001002898]	GO:0035556|GO:0005622|GO:0003674|GO:0050766|GO:0005886	NM_001002898	Mm.425126	320832	583.427	190.841	8.85259	6.87845	151.731	487.052	207.249	628.951	213.543	634.277	6.93793	8.90386	6.82244	8.84102	6.87499	8.81289
A_52_P571746	1.89327e-05	0.000229534	4.35619	up	NM_001099631	chr4:137815848-137815907	Sh2d5	Mus musculus SH2 domain containing 5 (Sh2d5), mRNA [NM_001099631]	GO:0008150|GO:0003674|GO:0005575	NM_001099631	Mm.482408	230863	177.776	47.9334	7.24218	5.11911	34.5482	141.914	55.7536	198.366	53.4985	193.048	5.27094	7.3222	5.03849	7.24743	5.0479	7.1569
A_55_P1993180	0.000185432	0.000938454	2.77345	up	NM_001281511	chr5:15215523-15215464	Speer4c	Mus musculus spermatogenesis associated glutamate (E)-rich protein 4c (Speer4c), mRNA [NM_001281511]	GO:0008150|GO:0003674|GO:0005575	NM_001281511	Mm.425235	100502967	125.876	55.9326	6.77108	5.2994	36.6247	103.492	67.2596	145.655	63.9134	128.48	5.32713	6.93857	5.29134	6.81043	5.27971	6.56424
A_66_P119034	5.8651e-07	4.59507e-05	2.13765	up	NM_013737	chr17:43749032-43749091	Pla2g7	Mus musculus phospholipase A2, group VII (platelet-activating factor acetylhydrolase, plasma) (Pla2g7), mRNA [NM_013737]	GO:0006629|GO:0034440|GO:0034441|GO:0005576|GO:0003847|GO:0005615|GO:0016042|GO:0005737|GO:0005543|GO:0006954|GO:0016787|GO:0034374|GO:0047499|GO:0034362|GO:0090026	NM_013737	Mm.9277	27226	2119.27	1235.18	10.6461	9.55006	1048.01	1745.65	1331.64	2287.11	1325.9	2325.04	9.5871	10.6469	9.54037	10.6502	9.5227	10.6412
A_66_P139618	7.56007e-08	2.16964e-05	9.37868	up	NM_001082545	chr16:36404089-36404032	Stfa2	Mus musculus stefin A2 (Stfa2), mRNA [NM_001082545]	GO:0010951|GO:0005622|GO:0005737|GO:0004869|GO:0004866|GO:0010466|GO:0005575|GO:0030414	NM_001082545	Mm.359610	20862	12491.9	1564.54	13.1467	9.91732	1258.42	10669.7	1747.64	13043.1	1687.55	13762.8	9.87504	13.1747	9.97157	13.1106	9.90534	13.1548
A_55_P2044932	2.08962e-05	0.000242392	4.29076	up	NM_030720	chr15:103138729-103138670	Gpr84	Mus musculus G protein-coupled receptor 84 (Gpr84), mRNA [NM_030720]	GO:0007165|GO:0016020|GO:0007186|GO:0005886|GO:0004930|GO:0016021|GO:0004871	NM_030720	Mm.160369	80910	134.932	36.345	6.86768	4.76645	19.8651	110.158	48.7923	141.319	40.3777	153.32	4.72849	7.01575	4.86467	6.76094	4.70617	6.82634
A_66_P104221	0.000256221	0.00117381	3.53688	up	AK156275	chr4:5356416-5356357		Mus musculus activated spleen cDNA, RIKEN full-length enriched library, clone:F830014I07 product:unclassifiable, full insert sequence. [AK156275]			Mm.440715		985.758	358.824	9.54773	7.72526	242.799	671.873	403.302	1196.85	430.373	1088.55	7.54061	9.34015	7.77479	9.73425	7.86036	9.5688
A_55_P2143000	4.23111e-07	4.04598e-05	2.29075	up	XM_003945517	chr13:99483110-99483051	Gm9465	PREDICTED: Mus musculus predicted gene 9465 (Gm9465), mRNA [XM_003945517]	GO:0008150|GO:0003674|GO:0005575	XM_003945517		669675	260.923	148.743	7.74609	6.55027	109.375	199.92	173.936	288.113	162.918	294.735	6.54578	7.74257	6.58528	7.75435	6.51975	7.74135
A_55_P2086912	0.000142482	0.000788831	2.07242	up		chrX:096883077-096883018							2182.86	1307.79	10.6809	9.62958	1018.82	1707	1397.86	2280.02	1506.69	2561.57	9.54069	10.6163	9.62263	10.6444	9.72543	10.7819
A_55_P1953630	0.0137519	0.0267023	2.4942	up	XR_142372	chrX:23850474-23850528	E330010L02Rik	PREDICTED: Mus musculus RIKEN cDNA E330010L02 gene (E330010L02Rik), misc_RNA [XR_142372]		XR_142372	Mm.394345	414119	62.4163	30.8214	5.76673	4.44815	10.6132	47.5757	28.6569	68.7605	53.1941	70.9127	4.15742	5.97914	4.14723	5.66118	5.03981	5.65987
A_55_P2010557	0.0212693	0.0386299	3.19301	up		chr7:023771002-023770943							42.164	17.6411	5.21046	3.53554	6.8977	28.0769	15.1633	47.3458	30.8624	51.0693	2.82346	5.34942	3.41548	5.10636	4.36768	5.17559
A_55_P2117903	2.1462e-06	8.0225e-05	2.13843	up	NM_023377	chr7:90789549-90789608	Stard5	Mus musculus StAR-related lipid transfer (START) domain containing 5 (Stard5), mRNA [NM_023377]	GO:0006694|GO:0015485|GO:0017127|GO:0006869|GO:0006810|GO:0008289	NM_023377	Mm.357953	170460	1907.4	1123.44	10.5024	9.40585	944.529	1594.18	1201.15	2089.47	1224.66	2038.56	9.43235	10.5268	9.38242	10.5232	9.40277	10.4573
A_66_P116250	2.03561e-05	0.000238945	2.10993	up	NM_025994	chr4:141414257-141414198	Efhd2	Mus musculus EF hand domain containing 2 (Efhd2), mRNA [NM_025994]	GO:0005515|GO:0016020|GO:0005509|GO:0046872	NM_025994	Mm.395598	27984	220.676	137.089	7.52704	6.44985	106.315	177.332	154.025	239.691	150.929	245.005	6.51464	7.59244	6.41971	7.50385	6.4152	7.48483
A_52_P100926	8.35059e-05	0.00056194	2.36546	up	NM_010554	chr2:129126053-129125994	Il1a	Mus musculus interleukin 1 alpha (Il1a), mRNA [NM_010554]	GO:0032755|GO:0008285|GO:0019221|GO:0031424|GO:0046330|GO:0032874|GO:0050715|GO:0005615|GO:0010893|GO:0035234|GO:0005829|GO:0034605|GO:0006955|GO:0006954|GO:0045944|GO:0001660|GO:0051781|GO:0070374|GO:0043123|GO:0005149|GO:0009986|GO:0005507|GO:0005576|GO:0045840|GO:0010575|GO:0005125|GO:0045766|GO:0097192|GO:0045086|GO:0046688|GO:0051930	NM_010554	Mm.15534	16175	329.59	182.263	8.06763	6.82551	154.055	269.356	203.2	364.147	189.533	355.266	6.95508	8.11885	6.79822	8.08101	6.72323	8.00304
A_55_P2206269	0.00586754	0.0131016	2.06926	up	AK034835	chr3:8927959-8928018	9130403I23Rik	Mus musculus 12 days embryo embryonic body between diaphragm region and neck cDNA, RIKEN full-length enriched library, clone:9430045F20 product:unclassifiable, full insert sequence. [AK034835]			Mm.381338	71585	80.9067	46.6598	6.13644	5.08733	38.8865	58.3072	44.4639	86.9446	56.629	97.4685	5.39253	6.2273	4.74601	6.03188	5.12344	6.15015
A_51_P509573	0.00138782	0.00406928	2.17228	up	NM_013652	chr11:83478052-83478111	Ccl4	Mus musculus chemokine (C-C motif) ligand 4 (Ccl4), mRNA [NM_013652]	GO:0005515|GO:0008009|GO:0032760|GO:0051928|GO:0030595|GO:0009636|GO:0005576|GO:0005125|GO:0005615|GO:0050850|GO:0043922|GO:0042802|GO:0031726|GO:0006955|GO:0006954|GO:0006935|GO:0043117|GO:0031730|GO:2000503	NM_013652	Mm.244263	20303	114.491	68.4283	6.6324	5.51319	36.2786	89.7858	76.6795	123.583	92.327	130.105	5.31751	6.75106	5.46684	6.56201	5.75522	6.58413
A_55_P2031496	6.71823e-05	0.00048804	2.77084	up	NM_027530	chr5:89071637-89071696	Rufy3	Mus musculus RUN and FYVE domain containing 3 (Rufy3), mRNA [NM_027530]	GO:0005515|GO:0050771|GO:0007275|GO:0042995|GO:0030175|GO:0030154|GO:0030426|GO:0007399	NM_027530	Mm.270469	52822	302.379	140.283	7.95301	6.48269	116.356	239.318	162.848	320.848	141.643	346.972	6.61633	7.972	6.50008	7.90903	6.33166	7.978
A_51_P386870	6.99749e-07	4.88573e-05	3.51524	up	NM_011472	chr3:92170259-92170318	Sprr2f	Mus musculus small proline-rich protein 2F (Sprr2f), mRNA [NM_011472]	GO:0003674|GO:0005737|GO:0008544|GO:0030216|GO:0031424|GO:0005634|GO:0032355|GO:0001533	NM_011472	Mm.10692	20760	20696.7	6102.94	13.8273	12.0137	5355.52	16953.6	6513.49	22058.1	6439.79	23078.4	12.0731	13.804	11.9963	13.826	11.9716	13.8518
A_55_P1975874	0.00010545	0.000651234	4.08079	up	NM_001142959	chr3:103642511-103642570	Bcl2l15	Mus musculus BCLl2-like 15 (Bcl2l15), transcript variant 1, mRNA [NM_001142959]	GO:0008150|GO:0003674|GO:0005634|GO:0005829	NM_001142959	Mm.297245	229672	116.059	32.0791	6.65367	4.62481	19.2148	92.2087	34.4381	123.473	42.5843	132.496	4.69845	6.78672	4.40237	6.56065	4.77362	6.61362
A_55_P2053281	0.000256979	0.00117566	2.70501	up	AK144159	chr18:3474238-3474297		RIKEN cDNA G430049J08 gene [Source:MGI Symbol;Acc:MGI:3645649] [ENSMUST00000179907]			Mm.309216		57.8956	22.8862	5.65439	4.21876	11.625	42.9164	30.6988	68.5549	26.3348	62.2156	4.23512	5.85293	4.24338	5.65771	4.17776	5.45253
A_66_P124724	0.000132694	0.000752261	2.42191	up	BC117807	chr4:128762917-128762976	Rnf19b	ring finger protein 19B [Source:MGI Symbol;Acc:MGI:1922484] [ENSMUST00000030584]	GO:0072643|GO:0016020|GO:0042267|GO:0016874|GO:0044194|GO:0005623|GO:0008270|GO:0016021|GO:0046872		Mm.259672	75234	114.885	58.0976	6.63321	5.35707	44.3628	84.0444	64.6731	129.116	65.257	131.494	5.52483	6.66709	5.23886	6.63018	5.3075	6.60237
A_55_P2163591	3.34499e-05	0.000320023	3.32782	up	XM_003945654	chr5:97425281-97425222	Gm9484	PREDICTED: Mus musculus predicted gene 9484 (Gm9484), mRNA [XM_003945654]	GO:0008150|GO:0003674|GO:0005575	XM_003945654		670358	356.497	135.229	8.17021	6.43563	110.758	285.336	140.443	403.8	154.486	380.356	6.56139	8.19669	6.29622	8.21387	6.44928	8.10008
A_51_P329356	1.87538e-06	7.57773e-05	2.2569	up	NM_025543	chr2:152513504-152513563	Mcts2	Mus musculus malignant T cell amplified sequence 2 (Mcts2), mRNA [NM_025543]	GO:0008150|GO:0006355|GO:0005737|GO:0003723|GO:0005575|GO:0006351	NM_025543	Mm.440291	66405	3678.41	1936.91	11.4215	10.2471	1648.72	3109.21	2108.72	3979.51	2053.29	3946.52	10.2716	11.455	10.261	11.4233	10.2088	11.3861
A_52_P117393	0.00417816	0.00992207	2.10083	up	NM_011604	chr5:65344424-65344365	Tlr6	Mus musculus toll-like receptor 6 (Tlr6), mRNA [NM_011604]	GO:0005886|GO:0042088|GO:0006955|GO:0006954|GO:0042498|GO:0002755|GO:0042496|GO:0046209|GO:0043507|GO:0043123|GO:0001774|GO:0071723|GO:0045410|GO:0071726|GO:0034150|GO:0046982|GO:0031410|GO:0002224|GO:0007165|GO:0045084|GO:0016020|GO:0045087|GO:0035355|GO:0032493|GO:0050707|GO:0016021|GO:0004888	NM_011604	Mm.42146	21899	74.6663	41.4641	6.02656	4.9556	32.9013	59.8206	47.1907	84.2334	44.3002	79.9449	5.22553	6.2584	4.82114	5.97799	4.82014	5.8433
A_51_P254656	0.00519097	0.011861	2.91455	up	NM_008230	chr2:126419575-126419516	Hdc	Mus musculus histidine decarboxylase (Hdc), mRNA [NM_008230]	GO:0006520|GO:0006547|GO:0006548|GO:0003824|GO:0004398|GO:0030425|GO:0016829|GO:0005829|GO:0001694|GO:0001692|GO:0030170|GO:0043025|GO:0016831|GO:0016597|GO:0019752|GO:0042423	NM_008230	Mm.18603	15186	239.196	109.948	7.63376	6.09048	69.9517	196.303	87.8602	247.723	172.033	273.563	6.03093	7.71757	5.64819	7.54676	6.59233	7.63695
A_55_P2073377	2.69743e-06	8.98646e-05	2.13519	up	NM_001081117	chr7:142884823-142884764	Mki67	Mus musculus antigen identified by monoclonal antibody Ki 67 (Mki67), mRNA [NM_001081117]	GO:0005622|GO:0000793|GO:0005737|GO:0007126|GO:0008283|GO:0005730|GO:0005634|GO:0008022|GO:0000775	NM_001081117	Mm.4078	17345	4803.56	2642.17	11.8203	10.7259	2225.67	4136.85	2852.95	5022.4	2847.9	5251.44	10.7297	11.8717	10.7303	11.775	10.7178	11.8142
A_66_P130654	6.58283e-06	0.000136683	2.03565	up	NM_138955	chr9:44081345-44081286	Abcg4	Mus musculus ATP-binding cassette, sub-family G (WHITE), member 4 (Abcg4), mRNA [NM_138955]	GO:0033344|GO:0046982|GO:0000166|GO:0005524|GO:0042803	NM_138955	Mm.101876	192663	609.166	395.804	8.91277	7.88728	326.587	507.684	428.824	653.854	432.002	665.96	7.9324	8.96065	7.86143	8.89654	7.86802	8.88112
A_52_P139650	1.38563e-05	0.000195465	2.51386	up	NM_025581	chr18:74356670-74356611	Ska1	Mus musculus spindle and kinetochore associated complex subunit 1 (Ska1), transcript variant 1, mRNA [NM_025581]	GO:0008017|GO:0005813|GO:0031110|GO:0005694|GO:0005874|GO:0000940|GO:0005737|GO:0007049|GO:0007067|GO:0007059|GO:0015630|GO:0000776|GO:0005876|GO:0005856|GO:0000775|GO:0051301	NM_025581	Mm.283406	66468	411.076	213.941	8.36206	7.03216	176.688	333.393	231.718	453.18	233.418	446.655	7.12257	8.40009	6.9737	8.36976	7.00021	8.31633
A_55_P1979828	2.75328e-07	3.50964e-05	2.94236	up	NR_003548	chr3:92179092-92179151	Sprr2g	Mus musculus small proline-rich protein 2G (Sprr2g), non-coding RNA [NR_003548]	GO:0003674|GO:0005737|GO:0008544|GO:0030216|GO:0031424|GO:0005634|GO:0032355|GO:0001533	NR_003548	Mm.57083	20761	32674.3	10979.8	14.4596	12.9027	9368.66	28238.3	11642.2	34924.3	11928.6	34860.2	12.9186	14.4918	12.879	14.4621	12.9104	14.425
A_55_P2020361	0.000121013	0.000709315	2.16794	up	NM_197945	chr2:130459382-130459323	Lzts3	Mus musculus leucine zipper, putative tumor suppressor family member 3 (Lzts3), mRNA [NM_197945]	GO:0005737|GO:0030054|GO:0043197|GO:0016020|GO:0005886|GO:0045211|GO:0045202|GO:0014069|GO:0051260|GO:0043621|GO:0030165|GO:0005856	NM_197945	Mm.440130	241638	903.524	536.72	9.44044	8.32412	415.431	662.794	611.614	965.05	583.114	1082.73	8.27691	9.32374	8.38501	9.4374	8.31042	9.56018
A_55_P2023637	2.67835e-08	1.53583e-05	4.84056	up	NM_021400	chr1:152297126-152297067	Prg4	Mus musculus proteoglycan 4 (megakaryocyte stimulating factor, articular superficial zone protein) (Prg4), transcript variant 1, mRNA [NM_021400]	GO:0071425|GO:0006955|GO:0042127|GO:0045409|GO:0030247|GO:0005576|GO:0005615|GO:0005044	NM_021400	Mm.329131	96875	7593.29	1850.4	12.4543	10.1791	1574.27	6289.76	2005.8	8179.27	1971.14	8310.82	10.2074	12.4524	10.1842	12.4634	10.1458	12.4472
A_55_P2002220	0.00033791	0.0014223	2.6659	up	AK129256	chr14:119280050-119279991	Dzip1	Mus musculus mRNA for mKIAA0996 protein. [AK129256]	GO:0005515|GO:0042384|GO:0005737|GO:0005814|GO:0007275|GO:0005634|GO:0007283|GO:0046872|GO:0036064|GO:0030154		Mm.87456	66573	217.728	104.66	7.51517	6.10055	88.5719	186.459	118.625	232.086	106.783	234.639	6.29598	7.65528	6.0533	7.46211	5.95236	7.42811
A_55_P1968618	4.88443e-05	0.000398186	2.09076	up		chr1:186563316-186563375							396.817	250.312	8.31124	7.24721	204.085	316.776	259.327	432.777	287.524	440.898	7.31595	8.32693	7.13529	8.30978	7.2904	8.29701
A_51_P240253	0.00141249	0.00412216	2.00864	up	NM_019662	chr8:107152591-107152532	Rrad	Mus musculus Ras-related associated with diabetes (Rrad), mRNA [NM_019662]	GO:0006184|GO:0005515|GO:0007165|GO:0005516|GO:0030308|GO:0016020|GO:0005886|GO:0000166|GO:0007264|GO:0003924|GO:0005525	NM_019662	Mm.29467	56437	134.484	86.0665	6.86016	5.85394	74.335	102.495	93.5508	144.653	90.3138	156.306	6.09868	6.92739	5.73789	6.79912	5.72524	6.85396
A_55_P2088178	0.00098683	0.00312417	2.52171	up	NM_172633	chr18:86886865-86886924	Cbln2	Mus musculus cerebellin 2 precursor protein (Cbln2), mRNA [NM_172633]	GO:0051965|GO:0005515|GO:0005576|GO:0005615	NM_172633	Mm.70775	12405	144.898	72.5495	6.96277	5.62837	58.0831	109.722	93.158	156.196	66.4074	168.776	5.8238	7.01123	5.73194	6.91328	5.32938	6.96382
A_55_P1990032	2.25192e-07	3.27594e-05	9.12344	up	NM_009141	chr5:91190490-91190549	Cxcl5	Mus musculus chemokine (C-X-C motif) ligand 5 (Cxcl5), mRNA [NM_009141]	GO:0008009|GO:0031100|GO:0005576|GO:0070951|GO:0001816|GO:0005125|GO:0005615|GO:0046427|GO:0006955|GO:0006954|GO:0006935|GO:0010976|GO:0032496|GO:0032642|GO:0001776	NM_009141	Mm.4660	20311	2272.2	312.919	10.7503	7.5607	259.785	1922.3	346.316	2398.47	332.655	2495.82	7.63253	10.7876	7.55384	10.7191	7.49572	10.7441
A_52_P598309	3.95588e-06	0.000107129	2.00691	up	NM_001081005	chr2:166889193-166890683	1500012F01Rik	Mus musculus RIKEN cDNA 1500012F01 gene (1500012F01Rik), mRNA [NM_001081005]	GO:0008150|GO:0003674|GO:0005575	NM_001081005	Mm.391959	68949	8210.35	4559.69	12.5762	11.5713	3784	6788.4	4978.19	8621.62	4916.88	9221.04	11.5468	12.561	11.6049	12.5466	11.5621	12.6211
A_52_P476754	1.80824e-06	7.43115e-05	2.19713	up	NM_176860	chr9:40822158-40822099	Ubash3b	Mus musculus ubiquitin associated and SH3 domain containing, B (Ubash3b), mRNA [NM_176860]	GO:0003674|GO:0005737|GO:0016787|GO:0051279|GO:0090331|GO:0005634|GO:0004721|GO:0006469|GO:0005575|GO:0035335|GO:0004725	NM_176860	Mm.133615	72828	882.389	520.952	9.41883	8.28321	404.479	701.027	575.147	946.841	583.232	999.299	8.2403	9.39985	8.2976	9.40766	8.31173	9.44899
A_55_P2009857	6.39347e-07	4.74685e-05	2.01255	up		chrX:049281637-049281696							3322.69	1955.52	11.2729	10.2639	1676.8	2792.23	2071.96	3558.19	2117.8	3617.65	10.2955	11.2859	10.2374	11.2693	10.2589	11.2636
A_55_P2033680	7.97538e-07	5.09692e-05	2.76592	up		chr1:017385601-017385660							987.918	459.94	9.57616	8.1084	381.764	795.511	491.369	1057.3	506.688	1110.95	8.15565	9.56925	8.06664	9.56171	8.1029	9.59751
A_55_P2000280	9.33814e-05	0.000603097	2.26549	up	NM_001170786	chr10:6198475-6198416	Mthfd1l	Mus musculus methylenetetrahydrofolate dehydrogenase (NADP+ dependent) 1-like (Mthfd1l), transcript variant 3, mRNA [NM_001170786]	GO:0016874|GO:0015942|GO:0004329|GO:0003824|GO:0005524|GO:0042803|GO:0005739|GO:0004488|GO:0006760|GO:0000166|GO:0046653|GO:0009257|GO:0009396|GO:0006730|GO:0055114	NM_001170786	Mm.184752	270685	268.814	155.045	7.7937	6.61388	125.003	221.705	179.721	293.045	160.41	291.69	6.70964	7.87291	6.63275	7.77966	6.49924	7.72852
A_51_P395743	2.41427e-05	0.000261839	2.22285	up	NM_029773	chr2:23366328-23366269	Spopl	Mus musculus speckle-type POZ protein-like (Spopl), transcript variant 1, mRNA [NM_029773]	GO:0003674|GO:0031463|GO:0043161|GO:0005634|GO:0031397	NM_029773	Mm.480695	76857	609.902	361.529	8.91247	7.76006	308.206	501.208	382.9	652.607	393.481	675.891	7.85638	8.94227	7.69159	8.89448	7.7322	8.90067
A_51_P518051	0.0011877	0.00360552	2.97504	up	NM_176933	chr8:35882045-35882104	Dusp4	Mus musculus dual specificity phosphatase 4 (Dusp4), mRNA [NM_176933]	GO:0001706|GO:0008330|GO:0005634|GO:0000188|GO:0016791|GO:0006470|GO:0016787|GO:0016311|GO:0004721|GO:0005654|GO:0008138|GO:0004725|GO:0017017	NM_176933	Mm.170276	319520	68.1698	26.3809	5.8918	4.31889	8.81743	50.7799	38.2065	77.4503	32.1188	76.2793	3.98775	6.05924	4.55116	5.85088	4.41775	5.76529
A_55_P1975341	9.966e-08	2.27622e-05	2.40202	up	NM_016777	chr4:116274302-116274243	Nasp	Mus musculus nuclear autoantigenic sperm protein (histone-binding) (Nasp), transcript variant 2, mRNA [NM_016777]	GO:0006260|GO:0005515|GO:0042393|GO:0007049|GO:0005737|GO:0043486|GO:0008283|GO:0001824|GO:0051879|GO:0006810|GO:0005634|GO:0015031	NM_016777	Mm.257181	50927	4746.91	2343.17	11.7965	10.5323	1980.39	3875.49	2518.22	5117.54	2530.9	5247.7	10.5451	11.7713	10.5285	11.8054	10.5232	11.8128
A_55_P2075253	0.00499718	0.0115081	2.09852	up	XM_355711	chr5:137626528-137626469	Muc3	PREDICTED: Mus musculus mucin 3, intestinal (Muc3), mRNA [XM_355711]	GO:0008150|GO:0016324	XM_355711		666339	71.4596	39.3175	5.92137	4.852	22.4695	42.2326	57.9747	72.652	37.5082	99.4942	4.85115	5.83524	5.09461	5.75174	4.61024	6.17713
A_55_P2016652	0.000120401	0.000707724	2.72952	up	NM_007659	chr10:68801112-68801053	Cdk1	Mus musculus cyclin-dependent kinase 1 (Cdk1), mRNA [NM_007659]	GO:0060045|GO:0005515|GO:0007095|GO:0033160|GO:0030261|GO:0045471|GO:0034501|GO:0031100|GO:0005634|GO:0005739|GO:0005737|GO:0000166|GO:0016301|GO:0005876|GO:0005856|GO:0016772|GO:0043066|GO:0030332|GO:0007569|GO:0045740|GO:0016572|GO:0030496|GO:0006915|GO:0010243|GO:0005524|GO:0008353|GO:0010628|GO:0016310|GO:0045931|GO:0035173|GO:0007049|GO:0007067|GO:0006461|GO:0004672|GO:0004674|GO:0030544|GO:…	NM_007659	Mm.281367	12534	97.9598	42.2703	6.41414	4.9655	29.0772	72.9888	54.0806	106.116	43.6529	114.774	5.09762	6.50008	4.99606	6.34543	4.80281	6.39692
A_55_P2024773	9.68586e-05	0.00061625	4.69712	up	NM_001139516	chr2:157000820-157000761	Rbl1	Mus musculus retinoblastoma-like 1 (p107) (Rbl1), transcript variant 2, mRNA [NM_001139516]	GO:0005515|GO:0005667|GO:0007049|GO:0006355|GO:0006357|GO:0051726|GO:0043550|GO:0005634|GO:0000122|GO:0006351|GO:0016568|GO:0008134	NM_001139516	Mm.244671	19650	200.212	49.9094	7.39573	5.16396	37.0892	155.057	66.0293	220.702	46.6098	224.878	5.34129	7.42999	5.26578	7.38856	4.8848	7.36866
A_55_P2007495	2.47562e-06	8.56488e-05	2.13482	up		chrX:029775272-029775213							2891.7	1633.56	11.082	9.98793	1412.34	2414.5	1742.33	3070.12	1746.02	3190.48	10.0395	11.0976	9.96659	11.0637	9.95764	11.0849
A_51_P421140	1.80631e-07	2.93264e-05	2.47599	up	NM_026473	chr18:67562310-67562369	Tubb6	Mus musculus tubulin, beta 6 class V (Tubb6), mRNA [NM_026473]	GO:0051258|GO:0005886|GO:0005874|GO:0003924|GO:0005525|GO:0006184|GO:0043234|GO:0005737|GO:0000166|GO:0015630|GO:0005200|GO:0005856|GO:0007017	NM_026473	Mm.181860	67951	16144.6	6845.15	13.5028	12.1948	5669.75	13677.1	7473.62	17075.8	7392.07	17681	12.1659	13.5145	12.2208	13.4916	12.1977	13.5023
A_51_P472217	3.69378e-07	3.80791e-05	2.21261	up	NM_001081085	chr2:25232255-25232314	Sapcd2	Mus musculus suppressor APC domain containing 2 (Sapcd2), mRNA [NM_001081085]	GO:0008150|GO:0003674|GO:0005737|GO:0005730|GO:0005634	NM_001081085	Mm.250293	72080	997.465	583.797	9.59166	8.44591	469.942	815.411	650.511	1076.57	630.937	1100.41	8.43434	9.60147	8.48006	9.58789	8.42334	9.58562
A_55_P2085142	0.00164777	0.0046487	2.23916	up	NM_001204233	chr5:104868502-104868561	Spp1	Mus musculus secreted phosphoprotein 1 (Spp1), transcript variant 5, mRNA [NM_001204233]	GO:0043066|GO:0010811|GO:0030593|GO:0050840|GO:0045177|GO:0005576|GO:0033280|GO:0005125|GO:0005615|GO:0031214|GO:0005737|GO:0001503|GO:0007155	NM_001204233	Mm.288474	20750	70.9416	36.0815	5.95258	4.78962	27.2715	53.7707	41.3933	79.6501	39.5796	79.404	5.0368	6.13222	4.6541	5.89414	4.67796	5.83137
A_51_P413147	8.85068e-06	0.000157828	2.42016	up	NM_008693	chr7:51457064-51457122	Klk1b3	Mus musculus kallikrein 1-related peptidase b3 (Klk1b3), mRNA [NM_008693]	GO:0007165|GO:0016787|GO:0004252|GO:0006508|GO:0008236|GO:0008233|GO:0005057|GO:0003824|GO:0008083|GO:0046872	NM_008693	Mm.439740	18050	481.544	261.96	8.58023	7.30513	202.548	403.778	303.538	516.446	279.793	524.407	7.30456	8.64457	7.35817	8.55581	7.25265	8.54032
A_51_P411770	6.67576e-07	4.7676e-05	2.0439	up	NM_025391	chr8:109582751-109582810	Nip7	Mus musculus nuclear import 7 homolog (S. cerevisiae) (Nip7), transcript variant 1, mRNA [NM_025391]	GO:0008150|GO:0003674|GO:0042255|GO:0042254|GO:0003723|GO:0005634|GO:0005575	NM_025391	Mm.334789	66164	7106.91	3905.84	12.364	11.3326	3270.12	5964.97	4263.67	7682.84	4183.74	7672.9	11.3269	12.376	11.3575	12.3792	11.3136	12.3367
A_55_P1954418	2.38465e-06	8.40115e-05	2.0195	up		chr17:065909942-065909883							2451.2	1487.13	10.857	9.84295	1241.05	1983.47	1645.59	2650.78	1574.77	2719.36	9.85207	10.8324	9.87625	10.8696	9.80055	10.8689
A_51_P519791	0.000677442	0.00234254	2.00683	up	NM_198605	chr14:58426094-58426035	Ska3	Mus musculus spindle and kinetochore associated complex subunit 3 (Ska3), mRNA [NM_198605]	GO:0031110|GO:0005694|GO:0005874|GO:0003674|GO:0000940|GO:0005737|GO:0007049|GO:0007067|GO:0007059|GO:0000776|GO:0005876|GO:0005856|GO:0000775|GO:0051301	NM_198605	Mm.30173	219114	120.274	76.542	6.70795	5.70303	58.7229	97.7047	84.7007	131.82	86.2023	131.298	5.8382	6.86095	5.60114	6.66202	5.66975	6.60088
A_55_P1993876	6.34137e-07	4.73933e-05	3.3985	up	NM_130880	chr7:70903851-70903910	Otud7a	Mus musculus OTU domain containing 7A (Otud7a), mRNA [NM_130880]	GO:0005737|GO:0004843|GO:0016787|GO:0006508|GO:0008270|GO:0008233|GO:0005634|GO:0008234|GO:0005575|GO:0003677|GO:0046872|GO:0035871	NM_130880	Mm.156872	170711	1241.53	463.432	9.88335	8.11845	384.678	980.926	496.172	1353.87	509.444	1389.79	8.16596	9.84447	8.08024	9.90045	8.10916	9.90513
A_55_P2318934	5.37301e-05	0.000422058	6.68442	up	AK004627	chr2:167653261-167653202	1200007C13Rik	Mus musculus adult male lung cDNA, RIKEN full-length enriched library, clone:1200007C13 product:hypothetical Prenyl group binding site (CAAX box) containing protein, full insert sequence. [AK004627]			Mm.410869	74119	161.267	25.5329	7.11321	4.37241	17.0082	137.755	33.9898	171.011	25.6008	175.035	4.58277	7.28088	4.38436	7.04045	4.1501	7.0183
A_66_P109519	2.04722e-06	7.84846e-05	2.51412	up	NM_007914	chr2:103106886-103106827	Ehf	Mus musculus ets homologous factor (Ehf), mRNA [NM_007914]	GO:0043565|GO:0006355|GO:0003700|GO:0005634|GO:0045893|GO:0003677|GO:0006351	NM_007914	Mm.10724	13661	5036.24	2364.83	11.8813	10.5513	2032.42	4243	2557.9	5251.45	2504.16	5614.28	10.5894	11.9041	10.5577	11.8387	10.5067	11.9012
A_55_P1995874	8.21663e-07	5.10303e-05	2.3845	up	NM_001282028	chr2:177670757-177670698	Gm14326	Mus musculus predicted gene 14326 (Gm14326), transcript variant 2, mRNA [NM_001282028]	GO:0008150|GO:0003674|GO:0005575	NM_001282028	Mm.354356	665211	1870.3	990.173	10.4755	9.22179	825.105	1578.25	1054.67	1995.18	1090.74	2037.47	9.24309	10.5128	9.19207	10.4573	9.23019	10.4564
A_55_P2125766	1.1367e-06	5.94867e-05	3.02277	up	NM_030091	chr2:72975687-72975628	Ola1	Mus musculus Obg-like ATPase 1 (Ola1), transcript variant 2, mRNA [NM_030091]	GO:0005737|GO:0016787|GO:0006200|GO:0000166|GO:0005634|GO:0005525|GO:0005524	NM_030091	Mm.22661	67059	2663.67	1096.21	10.9677	9.37183	948.315	2199.54	1169.23	2879.73	1171.07	2911.75	9.4374	10.9686	9.34712	10.9736	9.33097	10.961
A_55_P2057142	0.000170803	0.000889871	2.49807	up	NM_001037922	chr8:87695452-87695511	Gm6531	Mus musculus predicted gene 6531 (Gm6531), mRNA [NM_001037922]	GO:0008150|GO:0003674|GO:0005575	NM_001037922	Mm.390061	624855	357.153	186.872	8.17809	6.85727	166.165	294.415	198.91	386.104	195.539	390.939	7.04299	8.2358	6.76855	8.15596	6.76027	8.1425
A_55_P1963017	6.19749e-09	9.3241e-06	15.5903	up	NM_001082543	chr16:36285398-36285457	Stfa1	Mus musculus stefin A1 (Stfa1), mRNA [NM_001082543]	GO:0010951|GO:0005737|GO:0004866	NM_001082543	Mm.327618	20861	52729.9	3505.54	15.1187	11.1561	2957.47	44316	3813.81	57403.1	3745.35	56470.6	11.1592	15.1135	11.1763	15.1532	11.1329	15.0895
A_51_P338443	2.03246e-06	7.84767e-05	3.49839	up	NM_020581	chr17:33911939-33911880	Angptl4	Mus musculus angiopoietin-like 4 (Angptl4), mRNA [NM_020581]	GO:0051005|GO:0004857|GO:0043066|GO:0005578|GO:0070328|GO:0051260|GO:0005576|GO:2000352|GO:0045834|GO:0005615|GO:0009267	NM_020581	Mm.196189	57875	1419.74	515.427	10.0765	8.26979	422.131	1180.9	586.029	1534.15	538.12	1544.17	8.29844	10.098	8.32305	10.0792	8.18789	10.0523
A_55_P2119764	0.0022107	0.00588742	2.12777	up	NM_001276278	chr16:89064012-89063953	1110025L11Rik	Mus musculus RIKEN cDNA 1110025L11 gene (1110025L11Rik), mRNA [NM_001276278]	GO:0008150|GO:0003674|GO:0005575	NM_001276278	Mm.384089	68637	79.898	46.5464	6.11019	5.02085	20.4407	52.2559	54.989	88.9163	64.2095	98.5217	4.75446	6.09457	5.02159	6.07291	5.28649	6.16309
A_55_P1962516	0.0211881	0.0385058	4.48462	up	NM_182807	chr10:123177891-123177950	Fam19a2	Mus musculus family with sequence similarity 19, member A2 (Fam19a2), transcript variant 1, mRNA [NM_182807]	GO:0008150|GO:0003674|GO:0005737|GO:0005575	NM_182807	Mm.51939	268354	65.1356	21.5695	5.82761	3.66262	6.46298	48.8397	32.7351	75.5172	25.5105	71.0501	2.50856	6.00775	4.3345	5.81253	4.14481	5.66254
A_51_P209280	2.57322e-05	0.000271939	2.16334	up	NM_133685	chr17:66001574-66001515	Rab31	Mus musculus RAB31, member RAS oncogene family (Rab31), mRNA [NM_133685]	GO:0005802|GO:0032869|GO:0005794|GO:0043001|GO:0005770|GO:0007264|GO:0031410|GO:0005525|GO:0015031|GO:0032588|GO:0045335|GO:0031623|GO:0045055|GO:0000166|GO:0016020|GO:0048193|GO:0019003|GO:0090382|GO:0005769|GO:0005768	NM_133685	Mm.29274	106572	955.45	572.397	9.53604	8.42278	488.553	813.385	624.59	993.868	604.048	1059.1	8.49022	9.59934	8.415	9.4786	8.36313	9.53018
A_66_P116206	2.29904e-06	8.24771e-05	3.28262	up	NM_013756	chr8:19295274-19295333	Defb3	Mus musculus defensin beta 3 (Defb3), mRNA [NM_013756]	GO:0006952|GO:0005576|GO:0042742	NM_013756	Mm.103651	27358	78251.5	21922.1	15.6837	13.9689	18346	63769.2	23637.5	87051.6	23782.7	83933.7	13.9432	15.6264	13.99	15.7618	13.9734	15.663
A_55_P2050747	6.92609e-06	0.000139511	5.73016	up	XM_003945659	chrX:25941574-25941515	Gm2005	PREDICTED: Mus musculus predicted pseudogene 2005 (Gm2005), mRNA [XM_003945659]		XM_003945659	Mm.416947	100039003	143.393	27.3748	6.95346	4.43489	14.6371	118.033	33.6349	157.055	33.8525	155.091	4.44534	7.09679	4.37054	6.92099	4.48877	6.84261
A_52_P501816	2.7191e-06	9.0001e-05	3.32455	up	NM_020049	chrX:21318999-21319058	Slc6a14	Mus musculus solute carrier family 6 (neurotransmitter transporter), member 14 (Slc6a14), mRNA [NM_020049]	GO:0005328|GO:0006865|GO:0009636|GO:0005275|GO:0031526|GO:0055085|GO:0016020|GO:0005887|GO:0015837|GO:0006810|GO:0006836|GO:0016021|GO:0015293	NM_020049	Mm.253984	56774	1224.67	469.817	9.86891	8.13575	385.279	1019.79	486.47	1293.53	537.702	1360.7	8.16769	9.89595	8.05325	9.83694	8.18631	9.87383
A_55_P2065671	9.06757e-06	0.000159511	2.46373	up	NM_172301	chr13:101548781-101548722	Ccnb1	Mus musculus cyclin B1 (Ccnb1), mRNA [NM_172301]	GO:0005515|GO:0019901|GO:0005634|GO:0000079|GO:0001701|GO:0005737|GO:0007049|GO:0007067|GO:0016020|GO:0016301|GO:0051726|GO:0006468|GO:0005856|GO:0051301	NM_172301	Mm.260114	268697	4175.62	2016.49	11.611	10.3102	1793.64	3550.3	2135.37	4397.19	2120.47	4579.37	10.3938	11.6431	10.2754	11.5809	10.2613	11.609
A_55_P1993512	3.85457e-08	1.55629e-05	3.18177	up	AK037038	chr5:37062714-37062655		DNA segment, Chr 5, ERATO Doi 579, expressed [Source:MGI Symbol;Acc:MGI:1261849] [ENSMUST00000140653]			Mm.384483		2186.64	871.909	10.6938	9.02395	706.62	1808.85	941.765	2334.27	967.342	2416.81	9.00778	10.7035	9.0151	10.6781	9.04897	10.6998
A_55_P2410106	3.6236e-05	0.000333537	2.39274	up	AK020289	chr11:22761160-22761219	9130230N09Rik	Mus musculus adult male cecum cDNA, RIKEN full-length enriched library, clone:9130230N09 product:unclassifiable, full insert sequence. [AK020289]			Mm.258094	100137727	314.749	172.44	8.01261	6.75395	139.953	262.643	192.618	339.41	184.75	342.194	6.84899	8.09043	6.72511	7.98426	6.68775	7.96315
A_55_P2169276	0.000335095	0.00141355	2.05679	up	NR_045290	chr17:12518024-12518083	4732491K20Rik	Mus musculus RIKEN cDNA 4732491K20 gene (4732491K20Rik), long non-coding RNA [NR_045290]	GO:0008150|GO:0003674|GO:0005575	NR_045290	Mm.188855	224523	149.818	94.4498	7.00986	5.96946	76.2156	117.859	107.857	161.92	99.2773	169.676	6.12479	7.09466	5.92904	6.96417	5.85455	6.97075
A_55_P2367250	8.80131e-06	0.000157402	2.04255	up	NM_011143	chr14:104862802-104862743	Pou4f1	Mus musculus POU domain, class 4, transcription factor 1 (Pou4f1), mRNA [NM_011143]	GO:0005515|GO:0043005|GO:0000790|GO:0021986|GO:0003700|GO:0021535|GO:0006366|GO:0051355|GO:0003705|GO:0021559|GO:0005634|GO:0043524|GO:0050767|GO:0001967|GO:0003223|GO:0045944|GO:0030182|GO:0006355|GO:0043065|GO:0006357|GO:0048665|GO:0021953|GO:0007275|GO:0000122|GO:0003677|GO:0006351|GO:0007399|GO:0060384|GO:0043565|GO:0001077|GO:0048935|GO:0048880|GO:0048934|GO:0000980|GO:0007498	NM_011143	Mm.246550	18996	276.87	180.778	7.83359	6.80322	132.734	226.437	208.352	293.714	201.248	310.458	6.78672	7.8966	6.82925	7.78272	6.79369	7.82146
A_55_P2047360	0.000122382	0.000714511	2.15318	up		chr11:101985917-101985976							118.184	70.1659	6.66677	5.5603	40.1659	81.2588	88.4619	130.575	81.8698	142.718	5.4252	6.63101	5.65605	6.64726	5.59965	6.72204
A_55_P1980311	2.66993e-05	0.000277934	2.0593	up	NM_001103165	chr15:102330414-102330473	Pcbp2	Mus musculus poly(rC) binding protein 2 (Pcbp2), transcript variant 1, mRNA [NM_001103165]	GO:0050687|GO:0051607|GO:0005737|GO:0045087|GO:0030529|GO:0003723|GO:0043161|GO:0005634|GO:0019899|GO:0003677|GO:0031625	NM_001103165	Mm.236513	18521	2456.97	1460.93	10.8641	9.82193	1278.99	2094.91	1515.73	2585.27	1588.07	2690.74	9.90013	10.9022	9.74926	10.8341	9.81638	10.8559
A_52_P144925	1.69714e-06	7.21444e-05	2.69599	up	NM_027261	chr9:15116035-15116094	Taf1d	Mus musculus TATA box binding protein (Tbp)-associated factor, RNA polymerase I, D (Taf1d), transcript variant 3, mRNA [NM_027261]	GO:0005668|GO:0008150|GO:0003674|GO:0006355|GO:0005634|GO:0005575|GO:0003677|GO:0006351	NM_027261	Mm.354115	75316	1270.71	599.54	9.91943	8.48861	510.485	1050.87	645.237	1355.93	642.898	1405.32	8.55134	9.93369	8.46696	9.90373	8.44753	9.92086
A_55_P2142222	8.52171e-08	2.25165e-05	2.07063	up	NR_033450	chr12:105491733-105491792	Serpina3h	Mus musculus serine (or cysteine) peptidase inhibitor, clade A, member 3H (Serpina3h), non-coding RNA [NR_033450]		NR_033450	Mm.472850	546546	184.197	116.907	7.28585	6.23578	85.5279	139.313	134.193	202.547	131.002	210.731	6.25464	7.29877	6.22495	7.28003	6.22774	7.27874
A_66_P133993	0.00297045	0.00746379	2.081	up	XM_286185	chr17:46576552-46576493	Gm5093	PREDICTED: Mus musculus predicted gene 5093 (Gm5093), mRNA [XM_286185]	GO:0008150|GO:0003674|GO:0030529|GO:0005840|GO:0005575	XM_286185		328825	4163.72	2336.4	11.5932	10.5359	2179.42	3357.99	2741.6	4184.66	2088.2	4948.5	10.6992	11.559	10.6731	11.5017	10.2354	11.7188
A_55_P2014854	0.000148541	0.000811951	2.23737	up	XR_168593	chrX:107930652-107930712	Gm4354	PREDICTED: Mus musculus predicted gene 4354 (Gm4354), misc_RNA [XR_168593]		XR_168593		100043316	182.675	106.593	7.28018	6.11838	82.5871	153.305	118.876	197.166	118.315	197.554	6.20887	7.41383	6.05604	7.239	6.09022	7.18771
A_55_P2074982	0.000894722	0.00289306	2.35295	up	NM_025281	chr5:38625477-38625536	Lyar	Mus musculus Ly1 antibody reactive clone (Lyar), mRNA [NM_025281]	GO:0008150|GO:0005730|GO:0005634|GO:0046872	NM_025281	Mm.28560	17089	80.8656	40.2971	6.13782	4.90335	27.1593	60.2433	41.6624	86.4608	52.0698	95.8926	5.03205	6.26484	4.66292	6.0227	5.01507	6.12591
A_51_P286106	6.03035e-06	0.000130541	2.1716	up	XR_141159	chr13:46061765-46061824		RIKEN cDNA 5033430I15 gene [Source:MGI Symbol;Acc:MGI:1923250] [ENSMUST00000038032]		XR_141159	Mm.44949		815.447	486.141	9.30703	8.18827	404.178	659.577	539.272	893.563	514.973	893.202	8.23775	9.31563	8.20383	9.31893	8.12324	9.28654
A_51_P478172	6.45572e-06	0.000135689	2.35876	up	U07661	chr6:41497058-41497622		T cell receptor beta, constant 2 [Source:MGI Symbol;Acc:MGI:4835227] [ENSMUST00000103299]			Mm.333026		331.503	184.777	8.07571	6.83768	146.531	269.57	206.643	352.976	201.158	371.964	6.90125	8.1196	6.81834	8.04131	6.79345	8.06621
A_55_P2156490	7.55431e-05	0.00052636	2.09078	up	AK046897	chr2:29981790-29981849	Gm3146	Mus musculus 10 days neonate cerebellum cDNA, RIKEN full-length enriched library, clone:B930001K08 product:unclassifiable, full insert sequence. [AK046897]			Mm.484655	100041114	131.453	81.834	6.8236	5.75957	49.6443	97.0533	97.0746	148.17	98.783	149.136	5.64324	6.85027	5.78847	6.83594	5.84699	6.78461
A_51_P212308	0.000185853	0.000939592	2.34915	up	NM_009988	chr16:78359501-78359560	Cxadr	Mus musculus coxsackie virus and adenovirus receptor (Cxadr), transcript variant 2, mRNA [NM_009988]	GO:0005515|GO:0060044|GO:0043005|GO:0031594|GO:0030054|GO:0005886|GO:0008013|GO:0005634|GO:0030175|GO:0005615|GO:0042802|GO:0030426|GO:0086067|GO:0007507|GO:0016323|GO:0051607|GO:0016337|GO:0005912|GO:0010669|GO:0014704|GO:0005911|GO:0007155|GO:0050839|GO:0071253|GO:0070633|GO:0007157|GO:0031532|GO:0001669|GO:0030593|GO:0005102|GO:0005576|GO:0030165|GO:0045216|GO:0044297|GO:0016327|GO:0048739|GO:…	NM_009988	Mm.66222	13052	120.595	64.6685	6.71212	5.47998	42.4945	99.5475	78.0071	132.649	73.5037	129.588	5.48162	6.88839	5.49396	6.67199	5.46437	6.57599
A_51_P190111	8.15283e-06	0.00015121	2.11355	up	NM_008566	chr8:77651350-77651410	Mcm5	Mus musculus minichromosome maintenance deficient 5, cell division cycle 46 (S. cerevisiae) (Mcm5), mRNA [NM_008566]	GO:0006260|GO:0042555|GO:0007049|GO:0016787|GO:0000166|GO:0006270|GO:0004386|GO:0005634|GO:0005524|GO:0003677|GO:0003678|GO:0051301	NM_008566	Mm.5048	17218	2035.23	1201.73	10.5875	9.50786	1028.03	1651.34	1266.8	2145.63	1310.37	2308.73	9.55907	10.5729	9.46046	10.5563	9.50404	10.6334
A_52_P87843	2.80989e-06	9.08026e-05	3.6509	up	NM_053080	chr7:73535844-73535785	Aldh1a3	Mus musculus aldehyde dehydrogenase family 1, subfamily A3 (Aldh1a3), mRNA [NM_053080]	GO:0001758|GO:0070403|GO:0070324|GO:0042803|GO:0031076|GO:0005737|GO:0042574|GO:0042573|GO:0050885|GO:0060166|GO:0007626|GO:0002138|GO:0048048|GO:0042472|GO:0043065|GO:0004029|GO:0004028|GO:0048386|GO:0016620|GO:0008152|GO:0060324|GO:0016491|GO:0002072|GO:0060013|GO:0021768|GO:0004030|GO:0055114	NM_053080	Mm.140988	56847	894.336	315.094	9.43959	7.57133	263.567	751.742	342.167	953.179	339.549	978.087	7.65569	9.48908	7.53199	9.41531	7.52632	9.41436
A_52_P164709	2.00045e-05	0.000236466	2.69177	up	NM_027354	chr9:106232342-106252066	Poc1a	Mus musculus POC1 centriolar protein homolog A (Chlamydomonas) (Poc1a), mRNA [NM_027354]	GO:0008150|GO:0003674|GO:0005813|GO:0005737|GO:0000922|GO:0005814|GO:0030030|GO:0042995|GO:0005932|GO:0005856	NM_027354	Mm.23054	70235	330.584	158.359	8.07139	6.64283	127.11	262.84	183.491	353.24	164.477	375.674	6.73446	8.09145	6.66254	8.04249	6.5315	8.08024
A_55_P2074843	4.50508e-05	0.00037848	2.35412	up	NM_175369	chr14:77511952-77512011	Ccdc122	Mus musculus coiled-coil domain containing 122 (Ccdc122), mRNA [NM_175369]	GO:0008150|GO:0003674|GO:0005575	NM_175369	Mm.102168	108811	930.472	511.459	9.49663	8.26144	448.936	770.289	551.681	966.214	533.761	1054.91	8.37293	9.52474	8.23504	9.4392	8.17635	9.52594
A_55_P2045216	0.000631721	0.00222789	2.69745	up	NR_045361	chr18:83462259-83462200	4921531P14Rik	Mus musculus RIKEN cDNA 4921531P14 gene (4921531P14Rik), long non-coding RNA [NR_045361]	GO:0008150|GO:0003674|GO:0005575	NR_045361	Mm.410834	70960	50.2865	18.6749	5.45174	4.02014	11.8586	35.6425	22.9928	56.1718	21.1733	59.0452	4.25243	5.63157	3.88125	5.35308	3.92674	5.37057
A_55_P2175486	4.12699e-05	0.000360514	5.66022	up	NM_001098269	chr14:44180614-44180555	Gm10375	Mus musculus predicted gene 10375 (Gm10375), mRNA [NM_001098269]	GO:0008150|GO:0003674|GO:0005575	NM_001098269	Mm.429750	100042342	36.1533	6.02233	5.00776	2.5069	6.61194	26.1209	5.55669	40.8214	5.89835	41.5177	2.56326	5.25652	2.50779	4.88229	2.44965	4.88445
A_55_P2316041	0.00216688	0.00579879	2.19485	up	BC050972	chr9:66646813-66646754		cDNA sequence BC050972 [Source:MGI Symbol;Acc:MGI:3039596] [ENSMUST00000169153]			Mm.484380		70.2773	36.4269	5.93687	4.80274	28.217	52.1806	40.4001	74.7141	40.6636	83.9373	5.07112	6.09316	4.62327	5.79648	4.71385	5.92096
A_55_P2149382	5.11973e-05	0.00041005	3.6172	up	NM_001123367	chr17:15132806-15132747	Gm3448	Mus musculus predicted gene 3448 (Gm3448), mRNA [NM_001123367]	GO:0008150|GO:0003674|GO:0005575	NM_001123367	Mm.467220	100041639	1015.62	368.219	9.61489	7.76002	247.185	845.998	430.619	1066.67	426.852	1134.18	7.56377	9.64939	7.8692	9.57427	7.84709	9.62102
A_55_P2091032	0.00108949	0.00337452	3.22777	up	CJ238989	chr10:116207777-116207836		CJ238989 RIKEN full-length enriched mouse cDNA library, C57BL [CJ238989]			Mm.387030		130.583	48.3107	6.82361	5.13307	41.5226	113.853	50.8927	137.772	52.5169	140.125	5.45556	7.05425	4.91877	6.72383	5.0249	6.69276
A_51_P361830	3.49762e-06	0.000101192	4.40076	up	NM_144945	chr5:52929298-52929239	Lgi2	Mus musculus leucine-rich repeat LGI family, member 2 (Lgi2), mRNA [NM_144945]	GO:0008150|GO:0003674|GO:0005576|GO:0005575	NM_144945	Mm.44721	246316	831.241	241.297	9.33155	7.19379	192.393	660.238	275.486	850.109	256.014	983.376	7.23267	9.31761	7.21834	9.25319	7.13038	9.42384
A_55_P2017640	3.70349e-05	0.000337547	2.10189	up	NM_027949	chr14:32050941-32050882	Phf7	Mus musculus PHD finger protein 7 (Phf7), mRNA [NM_027949]	GO:0008150|GO:0005737|GO:0005794|GO:0005886|GO:0008270|GO:0005634|GO:0046872	NM_027949	Mm.5348	71838	1039.96	639.022	9.64231	8.57063	506.954	820.49	662.392	1153.33	747.721	1146.06	8.54275	9.61008	8.50161	9.67809	8.66754	9.63878
A_52_P565940	0.000217781	0.00104475	2.9651	up	NM_008739	chr13:55335377-55340095	Nsd1	Mus musculus nuclear receptor-binding SET-domain protein 1 (Nsd1), mRNA [NM_008739]	GO:0005515|GO:0034770|GO:0008168|GO:0005634|GO:0050681|GO:0042974|GO:0032259|GO:0046872|GO:0042054|GO:0046966|GO:0046965|GO:0003712|GO:0016922|GO:0018022|GO:0006355|GO:0005694|GO:0003714|GO:0016571|GO:0010452|GO:0030331|GO:0007275|GO:0000122|GO:0006351|GO:0001702|GO:0018024|GO:0035097|GO:0042799|GO:0003682|GO:0046975|GO:0008270|GO:0045893|GO:0016740|GO:0016568	NM_008739	Mm.168965	18193	198.515	83.5138	7.3849	5.81682	69.4062	160.455	95.0334	226.463	86.1019	208.629	6.02238	7.46701	5.7609	7.42389	5.66717	7.2638
A_55_P2105843	1.22632e-05	0.000185178	2.0347	up		chr8:004967873-004967932							4978.07	2847.87	11.867	10.8422	2443.96	4259.55	3061.26	5107.99	3038.38	5566.67	10.8777	11.9105	10.8369	11.8005	10.812	11.8901
A_51_P267508	2.56327e-05	0.000271552	2.04168	up	NM_025563	chr19:46776300-46776359	2010012O05Rik	Mus musculus RIKEN cDNA 2010012O05 gene (2010012O05Rik), mRNA [NM_025563]	GO:0008150|GO:0003674|GO:0005575	NM_025563	Mm.87163	66439	1914.25	1179.71	10.5085	9.47871	1013.58	1572.21	1207.5	2031.39	1318.06	2139.15	9.53392	10.5058	9.38991	10.4856	9.5123	10.534
A_52_P228551	4.30121e-05	0.000368474	2.78263	up	NM_201367	chr2:118103102-118103043	Gpr176	Mus musculus G protein-coupled receptor 176 (Gpr176), mRNA [NM_201367]	GO:0008150|GO:0007165|GO:0003674|GO:0016020|GO:0007186|GO:0005886|GO:0004930|GO:0016021|GO:0005575|GO:0004871	NM_201367	Mm.70979	381413	282.685	130.258	7.86473	6.38828	105.333	237.398	142.386	304.911	143.054	305.747	6.50481	7.9593	6.31266	7.83921	6.34738	7.79567
A_55_P2175444	4.69132e-05	0.000388197	2.53073	up	AK089848	chr2:61826701-61826760		Mus musculus activated spleen cDNA, RIKEN full-length enriched library, clone:F830032K15 product:unclassifiable, full insert sequence. [AK089848]			Mm.394033		203.8	103.483	7.42159	6.08204	79.2799	163.905	111.495	213.036	119.676	234.459	6.16661	7.49431	5.97559	7.34344	6.10391	7.42701
A_51_P204924	0.000135373	0.000761679	2.21051	up	NM_001177437	chr15:74436560-74436501	Mroh4	Mus musculus maestro heat-like repeat family member 4 (Mroh4), mRNA [NM_001177437]	GO:0008150|GO:0003674|GO:0005794	NM_001177437	Mm.263708	69439	104.498	58.9577	6.4996	5.35522	36.1568	74.7755	75.6161	125.474	65.1003	113.245	5.31392	6.5375	5.44761	6.58769	5.30412	6.37361
A_55_P2041090	1.26234e-06	6.31192e-05	2.0722	up	NM_001037742	chr1:57445193-57445134	Tyw5	Mus musculus tRNA-yW synthesizing protein 5 (Tyw5), transcript variant 1, mRNA [NM_001037742]	GO:0000049|GO:0005506|GO:0016706|GO:0016491|GO:0051213|GO:0005575|GO:0031591|GO:0046872|GO:0042803|GO:0008033|GO:0055114	NM_001037742	Mm.288490	68736	4487.41	2529.9	11.7103	10.6592	2133.2	3676.53	2777.75	4841.04	2678.76	4944.67	10.6669	11.6936	10.6909	11.7188	10.6196	11.7184
A_55_P2042183	4.11458e-06	0.000108674	2.32356	up	BC024537	chrX:155180671-155180732		Mus musculus cDNA clone IMAGE:4988615. [BC024537]			Mm.288669		239.894	133.722	7.63335	6.41701	102.193	184.314	153.421	256.663	145.55	278.707	6.46847	7.64227	6.41401	7.59537	6.36856	7.66241
A_51_P161265	3.91263e-05	0.000348362	2.05883	up	NM_009138	chr8:4359916-4359975	Ccl25	Mus musculus chemokine (C-C motif) ligand 25 (Ccl25), transcript variant 1, mRNA [NM_009138]	GO:0031735|GO:0005515|GO:0008009|GO:0006955|GO:0006954|GO:0006935|GO:0042379|GO:0005576|GO:0050900|GO:0005615|GO:0005125	NM_009138	Mm.7275	20300	355.215	229.925	8.16968	7.12786	188.082	295.105	250.633	387.859	251.06	382.682	7.20144	8.23898	7.08573	8.16142	7.0964	8.10866
A_52_P247788	2.20313e-05	0.000249824	2.19247	up	NM_172625	chr18:24264989-24264930	Ino80c	Mus musculus INO80 complex subunit C (Ino80c), mRNA [NM_172625]	GO:0031011|GO:0008150|GO:0003674|GO:0006355|GO:0006281|GO:0071339|GO:0005730|GO:0006310|GO:0005634|GO:0006974|GO:0006351	NM_172625	Mm.258973	225280	310.64	187.569	7.99015	6.85759	151.319	241.23	200.712	350.265	210.675	340.425	6.93555	7.98523	6.78185	8.03125	6.85537	7.95396
A_55_P1998811	1.34886e-06	6.46853e-05	3.24198	up		chr3:016140060-016140001							5479.02	2029.7	12.0129	10.3161	1741.49	4748.57	2180.28	5668.75	2167.34	6019.74	10.3508	12.0693	10.3061	11.9572	10.2913	12.0124
A_55_P2151006	3.5218e-08	1.55629e-05	2.38002	up	NM_001135172	chr5:44007765-44007824	C1qtnf7	Mus musculus C1q and tumor necrosis factor related protein 7 (C1qtnf7), transcript variant 1, mRNA [NM_001135172]	GO:0003674|GO:0005581|GO:0051260|GO:0005576|GO:0005615	NM_001135172	Mm.275553	109323	4189.58	2097.59	11.6121	10.3611	1772.06	3449.92	2252.2	4532.28	2268.51	4586.54	10.3769	11.5999	10.3496	11.6251	10.3568	11.6113
A_52_P589169	5.79329e-05	0.000443187	2.21253	up	NM_028079	chr13:63400842-63400901	2010111I01Rik	Mus musculus RIKEN cDNA 2010111I01 gene (2010111I01Rik), mRNA [NM_028079]	GO:0004177|GO:0006508|GO:0005730	NM_028079	Mm.188105	72061	7783.05	3933.73	12.4912	11.3455	3530.07	6498.8	4150.34	7886.07	4120.79	8964.26	11.4362	12.4961	11.3065	12.4104	11.2936	12.567
A_52_P131458	1.59936e-06	7.04322e-05	3.844	up	NM_027238	chr4:82907744-82906818	Ttc39b	Mus musculus tetratricopeptide repeat domain 39B (Ttc39b), mRNA [NM_027238]	GO:0008150|GO:0003674|GO:0005575	NM_027238	Mm.5540	69863	544.949	182.425	8.75048	6.80787	125.977	440.152	213.919	587.866	207.378	606.831	6.72217	8.76101	6.86495	8.73737	6.83647	8.75305
A_55_P2075366	1.2493e-06	6.27e-05	2.08375	up	NM_001204156	chr17:28468681-28468622	Tead3	Mus musculus TEA domain family member 3 (Tead3), transcript variant 3, mRNA [NM_001204156]	GO:0005667|GO:0006355|GO:0003700|GO:0045944|GO:0001085|GO:0005634|GO:0035329|GO:0003677|GO:0006351	NM_001204156	Mm.6655	21678	893.376	557.634	9.44022	8.38104	462.114	739.45	599.49	962.849	611.298	977.83	8.40753	9.47302	8.35773	9.43402	8.37787	9.41363
A_51_P149714	3.13502e-05	0.000308139	2.23571	up	NM_026835	chr19:11661485-11661426	Ms4a6d	Mus musculus membrane-spanning 4-domains, subfamily A, member 6D (Ms4a6d), mRNA [NM_026835]	GO:0008150|GO:0003674|GO:0016020|GO:0016021|GO:0005575	NM_026835	Mm.290390	68774	401.753	237.293	8.33469	7.17395	194.11	333.547	264.992	441.499	252.777	430.215	7.24605	8.40076	7.16608	8.33828	7.10972	8.26501
A_55_P1975412	0.000203727	0.00099957	2.46439	up	NM_146067	chr16:11887734-11887675	Cpped1	Mus musculus calcineurin-like phosphoesterase domain containing 1 (Cpped1), mRNA [NM_146067]	GO:0008150|GO:0003674|GO:0016787|GO:0005575|GO:0046872	NM_146067	Mm.86360	223978	291.497	155.132	7.89032	6.58909	98.7092	204.276	186.15	329.835	180.537	340.38	6.42986	7.76914	6.68096	7.94865	6.65645	7.95318
A_66_P115615	0.000192396	0.000960135	2.42863	up	AK006928	chr9:54996364-54996305	1700071A11Rik	Mus musculus adult male testis cDNA, RIKEN full-length enriched library, clone:1700071A11 product:unclassifiable, full insert sequence. [AK006928]	GO:0008150|GO:0003674|GO:0005575		Mm.358776	76611	179.894	95.2366	7.25983	5.97969	75.2386	151.016	109.997	191.009	100.475	197.657	6.11036	7.3948	5.95783	7.19611	5.87088	7.18858
A_55_P2020726	0.000157436	0.000845842	3.01915	up		chr13:003359246-003359305							458.804	196.232	8.48879	6.89464	127.911	314.281	234.282	531.695	226.504	530.436	6.74232	8.31924	6.99014	8.59346	6.95147	8.55364
A_55_P2107065	8.06216e-05	0.000548973	2.18642	up	NM_025676	chr2:132669551-132669610	Mcm8	Mus musculus minichromosome maintenance deficient 8 (S. cerevisiae) (Mcm8), mRNA [NM_025676]	GO:0017111|GO:0004386|GO:0005634|GO:0007292|GO:0003677|GO:0005524|GO:0006974|GO:0006260|GO:0048232|GO:0003674|GO:0007049|GO:0006281|GO:0000166|GO:0016787|GO:0000724	NM_025676	Mm.157070	66634	237.507	141.664	7.62057	6.492	114.213	188.084	149.387	253.528	161.391	270.911	6.5942	7.66379	6.37503	7.57434	6.50677	7.62359
A_55_P1954569	0.00437438	0.01029	2.02294	up	AK031297	chr13_random:114617-114558	Hmgcs1	Mus musculus 13 days embryo male testis cDNA, RIKEN full-length enriched library, clone:6030403N11 product:pre B-cell leukemia transcription factor 1, full insert sequence. [AK031297]	GO:0006629|GO:0006695|GO:0006694|GO:0043177|GO:0004421|GO:0005886|GO:0010243|GO:0005634|GO:0008299|GO:0003824|GO:0042803|GO:0005829|GO:0005737|GO:0008144|GO:0008152|GO:0016126|GO:0016853|GO:0016740|GO:0008202|GO:0008203		Mm.61526	208715	64.5085	37.0264	5.80413	4.78768	21.1504	46.3585	39.0629	80.9058	50.8657	66.2612	4.79272	5.9472	4.58127	5.91959	4.98905	5.54561
A_55_P2208682	2.36394e-06	8.394e-05	2.86653	up	AK081211	chr3:157737434-157737375	B230334C09Rik	Mus musculus adult male corpus striatum cDNA, RIKEN full-length enriched library, clone:C030005I17 product:unclassifiable, full insert sequence. [AK081211]			Mm.224767	319537	549.928	251.577	8.76091	7.24161	184.002	429.546	290.831	600.509	279.898	619.729	7.17808	8.72634	7.2935	8.77302	7.25326	8.78338
A_55_P2105944	8.47662e-05	0.000566882	3.27865	up	NM_207695	chr11:58379905-58379901	Olfr224	Mus musculus olfactory receptor 224 (Olfr224), mRNA [NM_207695]	GO:0050911|GO:0007608|GO:0007165|GO:0004984|GO:0016020|GO:0007186|GO:0005886|GO:0004930|GO:0016021|GO:0004871|GO:0050896	NM_207695	Mm.480307	258198	241.221	94.2726	7.64192	5.92882	52.9773	189.925	119.34	261.113	110.5	272.625	5.72325	7.67565	6.06179	7.61787	6.00142	7.63225
A_52_P641922	0.00888456	0.0184916	2.25633	up	NM_172501	chr3:53256411-53256352	Nhlrc3	Mus musculus NHL repeat containing 3 (Nhlrc3), mRNA [NM_172501]	GO:0008150|GO:0003674|GO:0005575	NM_172501	Mm.85744	212114	87.7167	46.2528	6.25899	5.08501	38.6318	82.5224	52.4034	88.2311	47.7231	92.3965	5.38638	6.64829	4.95483	6.05861	4.91382	6.07005
A_55_P2101757	6.53555e-05	0.00048073	2.1526	up	NM_183089	chr15:54907768-54907709	Dscc1	Mus musculus defective in sister chromatid cohesion 1 homolog (S. cerevisiae) (Dscc1), mRNA [NM_183089]	GO:0006260|GO:0003674|GO:0007049|GO:0034421|GO:0034088|GO:0005654|GO:0005634|GO:0003677|GO:0000785|GO:0006275|GO:0000775	NM_183089	Mm.486550	72107	379.363	232.853	8.25521	7.14913	197.322	309.466	250.277	405.574	250.961	423.049	7.26803	8.29904	7.08393	8.22024	7.09542	8.24636
A_66_P105319	5.91281e-06	0.000129243	2.01591	up	NR_045598	chr6:145200120-145200179	Gm15706	Mus musculus predicted gene 15706 (Gm15706), long non-coding RNA [NR_045598]	GO:0008150|GO:0003674|GO:0005575	NR_045598	Mm.121014	100039495	214.838	139.516	7.48251	6.47108	105.58	161.379	161.851	231.8	151.116	251.336	6.50733	7.47291	6.48852	7.46015	6.4174	7.51447
A_55_P1998987	5.64964e-05	0.000435536	2.25915	up		chr11:088834658-088834717							1609.34	898.07	10.2431	9.06736	722.776	1229.97	977.168	1688.18	994.267	1909.86	9.04186	10.1485	9.07497	10.2154	9.08527	10.3655
A_51_P190765	6.34829e-05	0.000470904	2.02766	up	NM_025517	chr3:116192242-116192183	Rtca	Mus musculus RNA 3'-terminal phosphate cyclase (Rtca), mRNA [NM_025517]	GO:0006396|GO:0003674|GO:0003963|GO:0000166|GO:0016874|GO:0005634|GO:0003824|GO:0005524	NM_025517	Mm.251228	66368	1829.8	1133.85	10.433	9.41321	895.898	1438.21	1309.4	2018.01	1196.24	2033.19	9.35846	10.3735	9.51298	10.4734	9.36818	10.4522
A_52_P30989	2.52767e-06	8.69379e-05	2.69003	up	NM_028222	chr14:47386895-47386954	Cdkn3	Mus musculus cyclin-dependent kinase inhibitor 3 (Cdkn3), mRNA [NM_028222]	GO:0005515|GO:0016791|GO:0048471|GO:0007049|GO:0005737|GO:0016787|GO:0016311|GO:0007050|GO:0004721|GO:0004722|GO:0035335|GO:0004725	NM_028222	Mm.272394	72391	388.15	187.49	8.28472	6.8571	147.392	318.538	209.465	414.541	205.613	431.373	6.90865	8.33419	6.83823	8.24996	6.82442	8.27002
A_55_P1955528	1.3366e-05	0.000192855	2.05077	up		chr14:008468303-008468244							1695.74	1032.76	10.3225	9.28628	865.578	1336.48	1091.11	1814.05	1141.58	1936.69	9.31218	10.2649	9.247	10.3172	9.29968	10.3852
A_55_P2072391	3.47821e-05	0.000326397	2.24141	up	NM_001110239	chr12:31578196-31578191	Acp1	Mus musculus acid phosphatase 1, soluble (Acp1), transcript variant 1, mRNA [NM_001110239]	GO:0043005|GO:0017124|GO:0003993|GO:0005634|GO:0035335|GO:0016791|GO:0005737|GO:0006470|GO:0016787|GO:0016311|GO:0009898|GO:0004721|GO:0004725|GO:0004726	NM_001110239	Mm.359831	11431	670.382	391.704	9.03881	7.8744	340.499	546.614	413.534	725.788	421.078	738.743	7.98727	9.0514	7.80421	9.03558	7.83172	9.02943
A_55_P2172892	0.000493404	0.00185734	2.48134	up	AK006956	chr6:29997592-29997533	1700080G18Rik	Mus musculus adult male testis cDNA, RIKEN full-length enriched library, clone:1700080G18 product:hypothetical protein, full insert sequence. [AK006956]	GO:0008150|GO:0003674|GO:0005575		Mm.411181	73533	173.015	89.0147	7.20673	5.89561	73.1665	144.514	96.9038	195.818	96.9737	178.713	6.08022	7.34394	5.78615	7.22893	5.82046	7.04732
A_55_P2003813	0.000276729	0.00123792	2.36624	up	NM_178227	chr9:40098873-40098932	Scn3b	Mus musculus sodium channel, voltage-gated, type III, beta (Scn3b), transcript variant 2, mRNA [NM_178227]	GO:0030018|GO:0051899|GO:0086010|GO:0005886|GO:0005272|GO:0086070|GO:0086091|GO:0060048|GO:0060371|GO:0060373|GO:0010765|GO:0006810|GO:0086002|GO:0001518|GO:0034765|GO:0035725|GO:0006814|GO:0061337|GO:0086006|GO:0006811|GO:0086005|GO:0005244|GO:2000649|GO:0072659|GO:0044325|GO:0016020|GO:0086014|GO:0086012|GO:0016021|GO:0010460|GO:0017080	NM_178227	Mm.290083	235281	260.03	144.912	7.73681	6.49422	89.9513	185.645	168.745	296.46	176.041	297.985	6.31217	7.65202	6.54556	7.79832	6.62491	7.76009
A_55_P2048176	2.10983e-06	7.97505e-05	2.23732	up		chr6:134640517-134640458							295.787	174.141	7.92018	6.75841	128.709	226.538	204.933	326.433	188.781	334.389	6.7499	7.89816	6.80714	7.93436	6.7182	7.92803
A_55_P1968568	8.44799e-05	0.000565669	2.44077	up	NM_175930	chr12:118995059-118995118	Rapgef5	Mus musculus Rap guanine nucleotide exchange factor (GEF) 5 (Rapgef5), mRNA [NM_175930]	GO:0035556|GO:0005622|GO:0005085|GO:0051056|GO:0050790|GO:0030742|GO:0007264|GO:0005634|GO:0017034	NM_175930	Mm.227642	217944	451.06	241.288	8.48657	7.19923	207.865	370.256	266.764	497.879	249.234	485.044	7.33706	8.52965	7.17285	8.503	7.08778	8.42704
A_55_P2088385	9.254e-06	0.000160492	2.14493	up	NM_001277903	chr7:4456324-4456265	Tnnt1	Mus musculus troponin T1, skeletal, slow (Tnnt1), transcript variant 1, mRNA [NM_001277903]	GO:0031014|GO:0006937|GO:0045932|GO:0005861|GO:0003009|GO:0031444|GO:0005523	NM_001277903	Mm.358643	21955	1730.81	1013.88	10.3613	9.26041	876.003	1440.93	1062.6	1847.43	1103.04	1904.08	9.3313	10.3784	9.20292	10.345	9.247	10.3606
A_55_P2111163	6.4892e-06	0.000135881	2.66681	up	NM_009789	chrX:159399997-159399938	S100g	Mus musculus S100 calcium binding protein G (S100g), mRNA [NM_009789]	GO:0016323|GO:0016324|GO:0005509|GO:0005499|GO:0046872	NM_009789	Mm.6891	12309	457.441	223.511	8.50598	7.09087	182.607	367.271	241.862	510.65	246.065	494.401	7.1639	8.52049	7.03705	8.54129	7.07164	8.45616
A_55_P2320085	2.22479e-07	3.27594e-05	2.35161	up	AK014704	chr16:11781528-11781587	4833415N18Rik	Mus musculus 0 day neonate head cDNA, RIKEN full-length enriched library, clone:4833415N18 product:unclassifiable, full insert sequence. [AK014704]			Mm.487791	73761	585.746	328.733	8.85601	7.62236	257.233	476.513	370.712	629.438	358.255	651.288	7.61999	8.87302	7.64872	8.8425	7.59838	8.85253
A_51_P406157	0.000165023	0.000870532	2.25646	up	NM_054084	chr7:121866534-121866593	Calcb	Mus musculus calcitonin-related polypeptide, beta (Calcb), mRNA [NM_054084]	GO:0008150|GO:0003674|GO:0005575	NM_054084	Mm.273838	116903	207.326	119.179	7.44461	6.27054	98.3292	167.253	129.771	225.564	129.435	229.162	6.42307	7.51932	6.17763	7.41985	6.21093	7.39464
A_55_P1974807	7.32695e-06	0.000144138	3.98243	up	XR_106168	chr8:108929697-108929638	A930006D01Rik	PREDICTED: Mus musculus RIKEN cDNA A930006D01 gene (A930006D01Rik), misc_RNA [XR_106168]		XR_106168	Mm.185935	68163	312.431	96.4848	7.98711	5.99346	71.5419	234.664	107.131	323.501	110.782	379.127	6.05523	7.94546	5.92073	7.92243	6.00443	8.09345
A_55_P2220092	0.000225225	0.00107074	2.12573	up	AK079528	chr11:80281347-80281406	D230035N22Rik	Mus musculus adult male hypothalamus cDNA, RIKEN full-length enriched library, clone:A230021N22 product:unclassifiable, full insert sequence. [AK079528]			Mm.446665	319864	131.337	78.0352	6.80251	5.71455	54.2739	89.1726	87.0903	137.161	92.7412	167.678	5.74779	6.73873	5.63487	6.71459	5.76098	6.9542
A_55_P1998461	1.08655e-06	5.80583e-05	2.25974	up	NM_001002239	chr18:75162976-75163035	Rpl17	Mus musculus ribosomal protein L17 (Rpl17), mRNA [NM_001002239]	GO:0005622|GO:0003674|GO:0003735|GO:0030529|GO:0015934|GO:0005840|GO:0022625|GO:0006412	NM_001002239	Mm.276337	319195	5377.74	2786.54	11.9794	10.8033	2278.51	4402.05	2998.64	5741.39	3082.48	5989.79	10.768	11.9572	10.8062	11.9747	10.8356	12.0064
A_55_P2108784	1.06648e-05	0.000171598	2.28424	up	NM_153800	chr14:34183060-34183119	Arhgap22	Mus musculus Rho GTPase activating protein 22 (Arhgap22), mRNA [NM_153800]	GO:0005622|GO:0007165|GO:0003674|GO:0006355|GO:0005737|GO:0007275|GO:0005634|GO:0001525|GO:0030154|GO:0006351|GO:0005096	NM_153800	Mm.318350	239027	601.456	346.529	8.89127	7.69955	290.631	486.661	372.677	636.45	376.281	681.255	7.78059	8.90312	7.65332	8.86001	7.66475	8.91069
A_55_P2001474	0.000574335	0.00207798	2.49573	up	NM_010644	chr7:51272156-51272215	Klk1b26	Mus musculus kallikrein 1-related petidase b26 (Klk1b26), mRNA [NM_010644]	GO:0016787|GO:0004252|GO:0006508|GO:0008236|GO:0008233|GO:0002035|GO:0003824|GO:0005615|GO:0031638	NM_010644	Mm.439663	16618	5132.98	2419.58	11.9095	10.5901	2109.18	4690.7	2547.41	5991	2602.14	4717.22	10.6494	12.046	10.55	12.0313	10.5707	11.6513
A_55_P1956632	6.64371e-05	0.000485269	2.97759	up		chr7:051396919-051396978							208.411	87.8716	7.45254	5.8784	69.7648	169.191	100.365	231.804	93.4851	224.238	6.0278	7.53385	5.83479	7.46037	5.77262	7.36341
A_55_P2099961	7.50359e-07	4.99331e-05	2.1191	up	NM_178186	chr13:23666685-23726365	Hist1h2ag	Mus musculus histone cluster 1, H2ag (Hist1h2ag), mRNA [NM_178186]	GO:0008150|GO:0005575	NM_178186	Mm.263165	319167	36668.6	16471.8	14.6104	13.527	14268.6	31228.6	17341.2	38641.1	17805.8	40136	13.5591	14.6229	13.497	14.5915	13.5249	14.6169
A_55_P2080902	5.3071e-05	0.000418711	2.20911	up		chr13:051046164-051046223							154.173	89.7651	7.04689	5.90343	68.6521	116.605	100.291	163.544	100.353	182.371	6.00743	7.08113	5.83371	6.98	5.86914	7.07954
A_55_P1981994	0.000136558	0.000766109	2.03944	up	NM_010663	chr11:100117594-100117535	Krt17	Mus musculus keratin 17 (Krt17), mRNA [NM_010663]	GO:0005515|GO:0005882|GO:0042289|GO:0045109|GO:0030307|GO:0031424|GO:0045727|GO:0071944|GO:0007165|GO:0005737|GO:0051798|GO:0005198|GO:0002009|GO:0032395	NM_010663	Mm.14046	16667	141337	65883	16.6454	15.6173	52280.6	122291	76152.6	154226	69215.9	147494	15.534	16.6766	15.7273	16.6989	15.5904	16.5608
A_55_P2058783	2.80898e-05	0.00028691	2.63849	up	NM_023516	chr6:29225127-29225186	Hilpda	Mus musculus hypoxia inducible lipid droplet associated (Hilpda), transcript variant 2, mRNA [NM_023516]	GO:0005811|GO:0008284|GO:0009986|GO:0005102|GO:0006950|GO:0005576|GO:0010884|GO:0001819|GO:0035425|GO:0005615|GO:0016020|GO:0016021|GO:0030141	NM_023516	Mm.45161	69573	1311.82	633.655	9.96397	8.56425	533.689	1082.82	728.859	1378.96	638.417	1473.7	8.61307	9.97352	8.6402	9.92944	8.4395	9.98894
A_52_P681310	4.2879e-06	0.000110693	2.44376	up	NM_011113	chr7:25260569-25260628	Plaur	Mus musculus plasminogen activator, urokinase receptor (Plaur), mRNA [NM_011113]	GO:0005515|GO:0043066|GO:0005886|GO:0009986|GO:0060742|GO:0048762|GO:0005576|GO:0031225|GO:0010628|GO:0016310|GO:0016020|GO:0005887|GO:0016301|GO:0030377|GO:0019899|GO:0016740	NM_011113	Mm.1359	18793	561.542	301.632	8.79097	7.50187	238.607	443.356	346.883	607.541	319.406	633.729	7.51486	8.77242	7.55637	8.78928	7.43437	8.81122
A_55_P2361547	4.72017e-05	0.000389388	4.3404	up	AK011855	chr11:33050579-33050520	2610201A13Rik	Mus musculus 10 days embryo whole body cDNA, RIKEN full-length enriched library, clone:2610201A13 product:unclassifiable, full insert sequence. [AK011855]			Mm.432136	70434	398.903	113.271	8.3218	6.20397	98.2148	327.212	121.977	421.79	119.619	447.707	6.4213	8.37363	6.08699	8.27164	6.10363	8.32013
A_51_P205385	3.28972e-06	9.89971e-05	4.27983	up	NM_009474	chr3:146294204-146294263	Uox	Mus musculus urate oxidase (Uox), mRNA [NM_009474]	GO:0005739|GO:0006144|GO:0004846|GO:0016491|GO:0055114|GO:0005777	NM_009474	Mm.10865	22262	2971.91	867.048	11.1167	9.01916	722.054	2431.92	982.821	3065	896.267	3418.81	9.03967	11.108	9.08446	11.0601	8.93336	11.182
A_55_P2172779	0.00134915	0.00398084	2.13683	up		chr7:066868852-066868793							62.4708	33.5567	5.76675	4.67128	18.7679	46.2792	36.6396	70.9171	45.2626	70.216	4.68047	5.9453	4.48877	5.71194	4.84459	5.643
A_66_P138956	0.000873653	0.00283924	2.62078	up	XR_168450	chr8:46020179-46020120	Gm9908	PREDICTED: Mus musculus predicted gene 9908 (Gm9908), misc_RNA [XR_168450]		XR_168450	Mm.491466	100045396	259.21	125.821	7.73311	6.34311	116.212	195.49	132.46	259.958	128.79	322.181	6.6146	7.71194	6.20778	7.61235	6.20697	7.87504
A_55_P1955054	0.000115039	0.000686694	3.6277	up	NM_030061	chr18:44268117-44268176	Spink12	Mus musculus serine peptidase inhibitor, Kazal type 11 (Spink12), mRNA [NM_030061]	GO:0004867|GO:0010466|GO:0005576|GO:0005575|GO:0030414|GO:0045861	NM_030061	Mm.99782	78242	117.384	36.8262	6.66958	4.81053	24.9123	96.9582	42.3861	120.276	43.1801	134.917	4.95646	6.84923	4.68556	6.52328	4.78956	6.63623
A_55_P2048588	6.34149e-06	0.000134152	2.71992	up	NM_007659	chr10:68801131-68801072	Cdk1	Mus musculus cyclin-dependent kinase 1 (Cdk1), mRNA [NM_007659]	GO:0060045|GO:0005515|GO:0007095|GO:0033160|GO:0030261|GO:0045471|GO:0034501|GO:0031100|GO:0005634|GO:0005739|GO:0005737|GO:0000166|GO:0016301|GO:0005876|GO:0005856|GO:0016772|GO:0043066|GO:0030332|GO:0007569|GO:0045740|GO:0016572|GO:0030496|GO:0006915|GO:0010243|GO:0005524|GO:0008353|GO:0010628|GO:0016310|GO:0045931|GO:0035173|GO:0007049|GO:0007067|GO:0006461|GO:0004672|GO:0004674|GO:0030544|GO:…	NM_007659	Mm.281367	12534	2578.5	1176.83	10.9205	9.47695	1021.71	2062.74	1267.53	2729.31	1241.24	2943.45	9.54691	10.8814	9.46149	10.9048	9.42244	10.9754
A_55_P1991004	1.7981e-05	0.000224202	2.78397	up	NM_001282010	chr1:37320149-37320208	Cnga3	Mus musculus cyclic nucleotide gated channel alpha 3 (Cnga3), transcript variant 1, mRNA [NM_001282010]	GO:0005515|GO:0005886|GO:0007603|GO:0042622|GO:0051591|GO:0030425|GO:0005737|GO:0034220|GO:0000166|GO:0030553|GO:0005249|GO:0042391|GO:0043025|GO:0006810|GO:0032026|GO:0043204|GO:0034765|GO:0071805|GO:0006812|GO:0006811|GO:0005223|GO:0046549|GO:0005221|GO:0005222|GO:0055085|GO:0016020|GO:0005887|GO:0016021|GO:0005216|GO:0007601|GO:0050896|GO:0001750	NM_001282010	Mm.214224	12790	288.924	133.231	7.89338	6.41624	108.065	231.058	148.293	311.163	143.337	324.551	6.53358	7.92757	6.36527	7.86468	6.34986	7.8879
A_55_P2078831	7.92508e-05	0.000542379	2.06787	up		chr8:053873571-053873513							739.334	465.927	9.17553	8.12739	392.916	623.552	498.879	833.026	505.985	761.425	8.19325	9.2371	8.08851	9.22216	8.10041	9.06733
A_55_P2091525	0.00177256	0.00493006	2.73794	up		chr5:044144450-044144509							91.933	39.0083	6.32188	4.86879	30.7453	66.4633	37.1674	98.3873	49.1122	110.948	5.15646	6.38446	4.50817	6.23173	4.94173	6.34945
A_66_P111689	0.000389795	0.00156844	2.07179	up	XM_001003736	chr3:123995364-123995423	Gm9372	PREDICTED: Mus musculus predicted gene 9372 (Gm9372), mRNA [XM_001003736]		XM_001003736		668809	1740.07	1051.41	10.3511	9.30025	816.435	1292.48	1161.62	1810.06	1176.17	2117.68	9.22561	10.2205	9.33836	10.3141	9.33679	10.5187
A_55_P2035320	3.08923e-07	3.60423e-05	4.28191	up	NM_017373	chr13:53062637-53062578	Nfil3	Mus musculus nuclear factor, interleukin 3, regulated (Nfil3), mRNA [NM_017373]	GO:0005515|GO:0006355|GO:0000977|GO:0003700|GO:0006366|GO:0005634|GO:0000122|GO:0000979|GO:0003677|GO:0006351|GO:0043565|GO:0010628|GO:0001078|GO:0007623|GO:0071353|GO:0048511	NM_017373	Mm.136604	18030	2442.89	727.844	10.856	8.7577	602.521	2042.8	760.14	2608.26	820.87	2677.62	8.77242	10.8711	8.69871	10.8479	8.80196	10.8489
A_51_P505521	1.99932e-06	7.8131e-05	2.17846	up	BC019757	chr13:22132650-22132591	Hist1h4i	Mus musculus histone cluster 1, H4i, mRNA (cDNA clone IMAGE:4205460), with apparent retained intron. [BC019757]	GO:0008150|GO:0003674|GO:0005575		Mm.14775	319158	786.955	469.002	9.25876	8.13545	388.354	640.657	516.009	841.674	502.643	878.535	8.17778	9.2736	8.13713	9.23875	8.09145	9.26394
A_55_P2266295	1.86996e-06	7.56715e-05	2.15466	up	NM_021458	chr14:65854142-65854084	Fzd3	Mus musculus frizzled homolog 3 (Drosophila) (Fzd3), mRNA [NM_021458]	GO:0005515|GO:0001736|GO:0008406|GO:0030424|GO:0017147|GO:0005886|GO:0071679|GO:0007199|GO:0030425|GO:0033278|GO:0005737|GO:0016324|GO:0043025|GO:0004871|GO:0016055|GO:0060070|GO:0001944|GO:0042813|GO:0048786|GO:0042472|GO:0006357|GO:0004930|GO:0045177|GO:0001843|GO:0007275|GO:0032589|GO:0030165|GO:0016328|GO:0007165|GO:0021754|GO:0007186|GO:0016020|GO:0030901|GO:0016021|GO:0001764|GO:0007166|GO:…	NM_021458	Mm.214687	14365	419.257	257.047	8.38777	7.28031	201.058	336.834	290.583	464.837	279.5	456.101	7.29726	8.41444	7.29229	8.40427	7.25137	8.34459
A_51_P470079	6.14747e-08	2.01324e-05	2.5723	up	NM_010555	chr1:40180014-40180073	Il1r2	Mus musculus interleukin 1 receptor, type II (Il1r2), mRNA [NM_010555]	GO:0004910|GO:0016020|GO:0005886|GO:0004908|GO:0005576|GO:0016021	NM_010555	Mm.1349	16178	2156.04	1047.3	10.67	9.30694	871.817	1761.98	1139.5	2319.11	1130.59	2387.03	9.32419	10.6599	9.31277	10.6676	9.28385	10.6825
A_51_P227004	1.59597e-05	0.000209207	2.15748	up	NM_016904	chr3:89219469-89219410	Cks1b	Mus musculus CDC28 protein kinase 1b (Cks1b), mRNA [NM_016904]	GO:0007049|GO:0016538|GO:0051301	NM_016904	Mm.3049	54124	8803.08	4538.89	12.6758	11.5664	3864.47	7197.91	5073.74	9554.64	4678.46	9656.69	11.5748	12.6489	11.6359	12.6948	11.4886	12.6836
A_55_P2072872	0.0316369	0.0540129	2.17519	up	AK033662	chr17:71581567-71581626	Lpin2	lipin 2 [Source:MGI Symbol;Acc:MGI:1891341] [ENSMUST00000156570]	GO:0006629|GO:0006355|GO:0005783|GO:0003713|GO:0005634|GO:0008195|GO:0006351|GO:0005829|GO:0005737|GO:0016787|GO:0016020|GO:0045944|GO:0016311|GO:0005789|GO:0006631		Mm.227924	64898	52.9822	26.4813	5.53271	4.41158	24.4248	43.382	34.3981	53.7834	20.6209	61.7813	4.93656	5.86611	4.40015	5.28963	3.89802	5.4424
A_55_P2085525	0.00557318	0.0125535	2.46343	up		chrX:028602020-028601961							27.8868	13.1871	4.66221	3.36154	6.98294	18.4101	18.479	32.5775	14.0992	32.6729	2.92752	4.85225	3.63882	4.57041	3.51829	4.56397
A_51_P495171	1.89185e-05	0.000229514	2.0132	up	NM_026312	chrX:102278690-102278749	Pbdc1	Mus musculus polysaccharide biosynthesis domain containing 1 (Pbdc1), transcript variant 1, mRNA [NM_026312]	GO:0008150|GO:0003674|GO:0005575	NM_026312	Mm.273405	67683	6325.65	3571.22	12.2037	11.1942	3152.74	5362.62	3821.97	6722.04	3738.94	6892.29	11.2671	12.2364	11.1837	12.1865	11.1318	12.1881
A_55_P2028532	0.000411173	0.0016318	2.18751	up	NM_001029895	chr7:137538180-137538121	Ate1	Mus musculus arginyltransferase 1 (Ate1), transcript variant 3, mRNA [NM_001029895]	GO:0005737|GO:0016746|GO:0004057|GO:0005634|GO:0016598|GO:0016740	NM_001029895	Mm.216321	11907	124.577	71.7142	6.74978	5.62049	55.8648	94.9503	75.6477	134.932	83.6303	143.849	5.78419	6.82157	5.44819	6.69332	5.6291	6.73446
A_55_P2124070	0.0297432	0.0512965	2.89667	up	NM_001162864	chr17:46583316-46583257	Ttbk1	Mus musculus tau tubulin kinase 1 (Ttbk1), mRNA [NM_001162864]	GO:0030054|GO:0005634|GO:0005524|GO:0008150|GO:0016310|GO:0005737|GO:0004672|GO:0000166|GO:0004674|GO:0016301|GO:0006468|GO:0016740|GO:0016772	NM_001162864	Mm.297613	106763	34.2321	15.897	4.90074	3.36634	6.33399	18.7759	24.4921	44.9468	16.865	38.9737	2.45914	4.87716	3.94419	5.0257	3.69568	4.79935
A_52_P618807	2.02641e-05	0.000238384	2.39608	up	NM_133656	chr11:75505892-75505951	Crk	Mus musculus v-crk sarcoma virus CT10 oncogene homolog (avian) (Crk), transcript variant 2, mRNA [NM_133656]	GO:0005515|GO:0035020|GO:0048013|GO:0005886|GO:0045309|GO:0019904|GO:0009967|GO:0016310|GO:0005737|GO:0046875|GO:0016020|GO:0016301|GO:0005070|GO:0032956|GO:0030674|GO:0032319|GO:0042169|GO:0016740	NM_133656	Mm.280125	12928	143.64	76.4277	6.95474	5.69407	54.6983	112.448	88.2457	158.365	86.3391	160.108	5.75701	7.03875	5.65319	6.93427	5.67201	6.89121
A_55_P2172934	1.71845e-05	0.000218051	2.73406	up	NM_001242368	chr8:13056223-13056290	F10	Mus musculus coagulation factor X (F10), transcript variant 1, mRNA [NM_001242368]	GO:0051897|GO:0004252|GO:0005509|GO:0005576|GO:0003824|GO:0043231|GO:0007599|GO:0005543|GO:0016020|GO:0016787|GO:0007596|GO:0006508|GO:0008236|GO:0008233	NM_001242368	Mm.262589	14058	17251.3	6601.51	13.584	12.1329	5352.78	13739.3	7281.77	17820.8	7169.97	20193.7	12.0724	13.5228	12.1815	13.5449	12.1449	13.6843
A_52_P31814	9.57933e-06	0.000162271	2.18097	up	NR_027943	chr17:35087303-35087244	1110038B12Rik	Mus musculus RIKEN cDNA 1110038B12 gene (1110038B12Rik), transcript variant 1, long non-coding RNA [NR_027943]	GO:0008150|GO:0003674|GO:0005575	NR_027943	Mm.28895	68763	12125.4	5984.94	13.1097	11.9847	5266.77	10426.2	6159.63	12615.4	6528.42	13334.5	12.039	13.1388	11.9178	13.0753	11.9973	13.1149
A_55_P2042923	0.0171648	0.0322145	3.29525	up	NM_013731	chr2:162839803-162839862	Sgk2	Mus musculus serum/glucocorticoid regulated kinase 2 (Sgk2), mRNA [NM_013731]	GO:0016310|GO:0005737|GO:0004672|GO:0000166|GO:0016301|GO:0004674|GO:0015459|GO:0006468|GO:0005634|GO:0005524|GO:0016740|GO:0016772	NM_013731	Mm.26462	27219	64.5497	19.4882	5.7513	4.03091	9.58298	55.1948	27.4737	97.0422	21.4079	41.412	4.06634	6.16376	4.08839	6.20987	3.93801	4.88027
A_52_P114282	4.76607e-05	0.000391976	2.20472	up	NM_001009575	chrX:132281644-132281703	Armcx5	Mus musculus armadillo repeat containing, X-linked 5 (Armcx5), mRNA [NM_001009575]	GO:0008150|GO:0003674|GO:0005575	NM_001009575	Mm.271980	494468	961.969	564.386	9.54479	8.40419	492.284	811.328	583.627	1029.54	617.245	1045.04	8.50547	9.59566	8.3154	9.52317	8.39171	9.51554
A_52_P601980	0.000157623	0.000846403	2.16707	up	NM_152895	chr1:136528957-136529016	Kdm5b	Mus musculus lysine (K)-specific demethylase 5B (Kdm5b), mRNA [NM_152895]	GO:0005515|GO:0006355|GO:0032453|GO:0003714|GO:0005730|GO:0051213|GO:0005634|GO:0003677|GO:0046872|GO:0006351|GO:0043231|GO:0005622|GO:0034720|GO:0034721|GO:0034648|GO:0034647|GO:0016491|GO:0016706|GO:0008270|GO:0045892|GO:0055114|GO:0016568	NM_152895	Mm.28995	75605	325.832	200.22	8.05664	6.9409	168.089	277.718	222.572	340.722	209.998	359.057	7.05711	8.16082	6.91397	7.98922	6.85163	8.01989
A_55_P2275512	0.00586497	0.013098	2.44397	up	AK034331	chr13:21537741-21537800		RIKEN cDNA 4930470G03 gene [Source:MGI Symbol;Acc:MGI:1922171] [ENSMUST00000122926]			Mm.488199		79.5768	37.2482	6.11902	4.8298	32.5104	67.6463	42.3743	84.3265	36.8599	86.7576	5.2132	6.4052	4.68483	5.97914	4.59136	5.97273
A_51_P156857	5.28997e-05	0.000417872	2.74283	up	NM_134133	chr18:60634019-60633960	Smim3	Mus musculus small integral membrane protein 3 (Smim3), mRNA [NM_134133]	GO:0008150|GO:0003674|GO:0016020|GO:0016021|GO:0005575	NM_134133	Mm.273197	106878	2221.32	1018.78	10.7206	9.26494	900.874	1873.04	1135.08	2430.8	1020.38	2360.13	9.36773	10.7538	9.30641	10.7451	9.12069	10.6629
A_55_P1987146	1.85354e-05	0.000227595	2.33151	up	NM_030067	chr17:42794167-42794108	Gpr115	Mus musculus G protein-coupled receptor 115 (Gpr115), mRNA [NM_030067]	GO:0007165|GO:0016020|GO:0007186|GO:0005886|GO:0007218|GO:0004930|GO:0016021|GO:0004871|GO:0007166|GO:0004888	NM_030067	Mm.66217	78249	534.534	301.933	8.72883	7.50757	249.415	452.02	333.566	567.942	322.818	583.639	7.57678	8.79918	7.49745	8.69129	7.44846	8.69603
A_51_P161946	2.92981e-07	3.54903e-05	2.50924	up	NM_175332	chr11:97488899-97488840	E130012A19Rik	Mus musculus RIKEN cDNA E130012A19 gene (E130012A19Rik), mRNA [NM_175332]	GO:0008150|GO:0003674|GO:0005575	NM_175332	Mm.24506	103551	1034.8	530.06	9.63817	8.31091	434.009	832.599	584.097	1105.76	572.072	1166.05	8.33218	9.63046	8.31809	9.62039	8.28247	9.66365
A_65_P15809	4.47725e-06	0.000114147	2.405	up	EU234054	chr1:88671947-88672006		Mus musculus clone 65C LINE L1 L1 unspliced fusion gene protein mRNA, complete cds. [EU234054]			Mm.478790		832.287	449.061	9.33045	8.06442	350.479	641.454	488.43	927.47	508.275	927.936	8.02924	9.27655	8.05741	9.37872	8.10659	9.33608
A_52_P350786	8.08112e-06	0.000150741	2.23777	up	NM_009434	chr7:150687523-150687464	Phlda2	Mus musculus pleckstrin homology-like domain, family A, member 2 (Phlda2), mRNA [NM_009434]	GO:0045995|GO:0030334|GO:0010468|GO:0005737|GO:0016020|GO:0009887|GO:0001890|GO:0070873	NM_009434	Mm.334344	22113	1149.05	660.778	9.78399	8.62193	550.324	958.211	698.239	1274.64	733.773	1214.31	8.65542	9.81365	8.57619	9.81792	8.63417	9.72039
A_52_P518808	2.32412e-05	0.000257237	2.12375	up	AK007961	chr11:90112402-90112461	Mmd	monocyte to macrophage differentiation-associated [Source:MGI Symbol;Acc:MGI:1914718] [ENSMUST00000134929]	GO:0016020|GO:0019835|GO:0016021|GO:0005764|GO:0005768		Mm.277518	67468	1032.13	631.029	9.63569	8.54908	490.459	862.049	683.944	1151.17	718.684	1083.16	8.49774	9.67204	8.54615	9.67437	8.60333	9.56066
A_55_P1971184	6.5773e-07	4.76518e-05	2.08463	up	NM_009456	chr16:17154223-17154164	Ube2l3	Mus musculus ubiquitin-conjugating enzyme E2L 3 (Ube2l3), mRNA [NM_009456]	GO:0071385|GO:0000209|GO:0006355|GO:0005737|GO:0004842|GO:0016567|GO:0070979|GO:0008283|GO:0071383|GO:0003713|GO:0005634|GO:0031625	NM_009456	Mm.3074	22195	9137.02	4869.55	12.7276	11.6678	4031.88	7569.85	5244.05	9915.24	5332.73	9925.99	11.6348	12.7161	11.6774	12.7459	11.6911	12.7207
A_55_P2039354	0.0167045	0.0314894	2.81102	up		chr3:051324995-051325054							32.5636	9.03362	4.87401	3.38292	9.37784	24.9009	9.02605	34.7833	8.69697	38.0066	4.05102	5.20065	2.95698	4.6604	3.14076	4.76099
A_55_P1984760	4.81647e-08	1.81659e-05	2.83081	up	NM_008454	chr7:51396915-51396974	Klk1b16	Mus musculus kallikrein 1-related peptidase b16 (Klk1b16), mRNA [NM_008454]	GO:0016787|GO:0004252|GO:0006508|GO:0008236|GO:0008233|GO:0005575|GO:0003824	NM_008454	Mm.440887	16615	4768.3	2021	11.8045	10.3033	1654.01	3963.68	2188.22	5108.43	2220.78	5232.77	10.2762	11.8037	10.3107	11.8009	10.323	11.8089
A_51_P489522	3.07667e-07	3.60423e-05	2.51719	up	NM_007797	chr13:60997469-60997410	Ctla2b	Mus musculus cytotoxic T lymphocyte-associated protein 2 beta (Ctla2b), transcript variant 1, mRNA [NM_007797]	GO:0010951|GO:0005515|GO:0004869|GO:0008234|GO:0005575	NM_007797	Mm.30144	13025	1135.63	579.214	9.76374	8.43193	466.051	902.133	625.356	1232.55	646.233	1272.22	8.4236	9.73178	8.41707	9.77465	8.45512	9.78479
A_51_P339793	1.48217e-06	6.77222e-05	10.7142	up	NM_010743	chr1:40504769-40504828	Il1rl1	Mus musculus interleukin 1 receptor-like 1 (Il1rl1), transcript variant 2, mRNA [NM_010743]	GO:0032754|GO:0008285|GO:0005886|GO:0009986|GO:0043032|GO:0002113|GO:0005576|GO:0005615|GO:0007165|GO:0002114|GO:0016020|GO:0050729|GO:0002826|GO:0004908|GO:0016021|GO:0032689|GO:0009897|GO:0090197|GO:0043124	NM_010743	Mm.289824	17082	209.609	19.2436	7.4578	4.03634	10.8378	167.389	24.9579	224.435	21.9352	237.004	4.17468	7.52054	3.96916	7.41317	3.96519	7.43969
A_55_P2170076	2.25711e-07	3.27594e-05	2.11948	up	BC108348	chr13:101425804-101425863	Taf9	Mus musculus TAF9 RNA polymerase II, TATA box binding protein (TBP)-associated factor, mRNA (cDNA clone MGC:117979 IMAGE:3994683), complete cds. [BC108348]	GO:0043066|GO:0005669|GO:0044212|GO:0030307|GO:0030914|GO:0060760|GO:0003713|GO:0070761|GO:0050821|GO:0005634|GO:0032435|GO:0003677|GO:0033276|GO:0002039|GO:0043966|GO:0000125|GO:0071339|GO:0045944|GO:0070742|GO:0033613|GO:0070555|GO:0004402		Mm.301148	108143	21279.2	10209.6	13.8631	12.7794	8713.58	17505.4	10899.8	23157.2	11015.3	23175	12.7873	13.8433	12.7688	13.8903	12.782	13.8557
A_55_P2119257	9.1577e-06	0.000160451	3.77654	up	NM_008871	chr5:137537500-137537441	Serpine1	Mus musculus serine (or cysteine) peptidase inhibitor, clade E, member 1 (Serpine1), mRNA [NM_008871]	GO:0005515|GO:0033629|GO:0010469|GO:0035491|GO:0004867|GO:0010466|GO:2000098|GO:0002020|GO:0005615|GO:0014912|GO:0032757|GO:0061044|GO:0042127|GO:0030336|GO:0005102|GO:0051918|GO:0045765|GO:0005576|GO:0050820|GO:0030414|GO:0045766|GO:0010951|GO:0031012|GO:0050829|GO:0071222|GO:0030194|GO:0042060|GO:0048260|GO:0050729|GO:0010757|GO:0090026|GO:2000352	NM_008871	Mm.250422	18787	1190.86	406.832	9.83044	7.91337	293.783	959.224	446.728	1290.67	479.985	1322.69	7.79312	9.81572	7.92192	9.8346	8.02507	9.841
A_55_P2106175	8.48231e-06	0.000154009	2.26537	up	NM_008102	chr14:47775407-47775348	Gch1	Mus musculus GTP cyclohydrolase 1 (Gch1), mRNA [NM_008102]	GO:0050662|GO:0014916|GO:0051066|GO:0006729|GO:0005634|GO:0045776|GO:0003824|GO:0051291|GO:0046872|GO:0042803|GO:0005829|GO:0042416|GO:0005737|GO:0000166|GO:0042311|GO:0050884|GO:0046654|GO:0051260|GO:0034341|GO:0031965|GO:0005509|GO:0003934|GO:0031410|GO:0005525|GO:0042559|GO:0006184|GO:0043234|GO:0030742|GO:0006461|GO:0016787|GO:0051000|GO:0008152|GO:0008217|GO:0048265|GO:0008270|GO:0034612	NM_008102	Mm.10651	14528	2028.43	1125.28	10.5856	9.40584	935.048	1671.1	1267.6	2144.62	1173.2	2269.58	9.4214	10.5906	9.46163	10.5559	9.33447	10.6103
A_55_P2063654	0.00101945	0.00320634	2.84881	up	NM_001012323	chr4:61711466-61711407	Mup20	Mus musculus major urinary protein 20 (Mup20), mRNA [NM_001012323]	GO:0005550|GO:0005215|GO:0005186|GO:0008355|GO:0036094|GO:0006810|GO:0005576|GO:0000772	NM_001012323	Mm.460005	381530	64.3608	25.4673	5.80278	4.29242	10.2522	45.3562	28.2448	71.4087	37.905	76.3175	4.12521	5.91754	4.12707	5.72492	4.62497	5.76588
A_66_P115378	1.53317e-05	0.000204877	2.28258	up	NM_008765	chr1:58522890-58521127	Orc2	Mus musculus origin recognition complex, subunit 2 (Orc2), transcript variant a, mRNA [NM_008765]	GO:0006260|GO:0000792|GO:0000808|GO:0005634|GO:0005664|GO:0003688|GO:0000785|GO:0000939	NM_008765	Mm.3411	18393	348.337	202.144	8.14147	6.95081	165.113	281.362	221.799	383.147	219.52	380.503	7.03467	8.17987	6.90943	8.14357	6.90831	8.10097
A_55_P2073709	1.03919e-05	0.000169228	2.0525	up	NM_178667	chr9:96219269-96219328	Tfdp2	Mus musculus transcription factor Dp 2 (Tfdp2), transcript variant 1, mRNA [NM_178667]	GO:0003712|GO:0005515|GO:0005667|GO:0006355|GO:0003700|GO:0019904|GO:0005634|GO:0005635|GO:0003677|GO:0006351|GO:0007049|GO:0000278|GO:0008134	NM_178667	Mm.17977	211586	1375.34	847.409	10.0282	8.99077	726.143	1111.81	888.806	1456.9	927.277	1557.31	9.04929	10.0143	8.93636	10.0047	8.98666	10.0655
A_51_P131408	1.17122e-06	6.00712e-05	2.25393	up	NM_013749	chr17:23812805-23812746	Tnfrsf12a	Mus musculus tumor necrosis factor receptor superfamily, member 12a (Tnfrsf12a), transcript variant 1, mRNA [NM_013749]	GO:0005515|GO:0008219|GO:2001238|GO:0005886|GO:0009986|GO:0045773|GO:0006915|GO:0007275|GO:0001525|GO:0001726|GO:0030154|GO:0006931|GO:0016020|GO:0016021|GO:0007155	NM_013749	Mm.28518	27279	840.653	481.817	9.34718	8.17474	400.106	671.914	520.47	902.779	524.873	947.267	8.22104	9.34073	8.15137	9.33679	8.15179	9.36401
A_55_P2004930	0.000282735	0.00125288	2.76755	up	NM_027168	chr10:31047833-31047892	Hddc2	Mus musculus HD domain containing 2 (Hddc2), mRNA [NM_027168]	GO:0005739|GO:0008150|GO:0003674|GO:0008081|GO:0003824|GO:0046872	NM_027168	Mm.245537	69692	3974.33	1689.87	11.506	10.0373	1442.11	2745.24	1787.62	4489.35	1839.88	4688.39	10.0728	11.2636	10.0038	11.6125	10.0354	11.6418
A_55_P1968365	0.000497147	0.00186818	2.12746	up		chr3:093007746-093007687							600.332	368.953	8.86331	7.77417	264.791	418.625	425.25	694.82	416.817	687.551	7.66043	8.68926	7.84894	8.97608	7.81315	8.92458
A_52_P425839	9.60879e-06	0.000162463	26.288	up	NM_181596	chr16:48874468-48874527	Retnlg	Mus musculus resistin like gamma (Retnlg), mRNA [NM_181596]	GO:0003674|GO:0002408|GO:0005615	NM_181596	Mm.231288	245195	731.354	27.0953	9.16579	4.44946	20.7202	615.253	33.3917	777.798	27.1739	801.011	4.77015	9.22216	4.36179	9.13555	4.21642	9.13965
A_52_P398925	5.62579e-08	2.01324e-05	13.6561	up	NM_173869	chr16:36160118-36161876	Stfa2l1	Mus musculus stefin A2 like 1 (Stfa2l1), mRNA [NM_173869]	GO:0008150|GO:0003674|GO:0004869|GO:0010466|GO:0005575|GO:0030414	NM_173869	Mm.187847	268885	5541.67	505.954	12.0156	8.24416	415.053	4396.25	557.35	5980.28	545.459	6248.48	8.2749	11.9564	8.25159	12.0288	8.20599	12.0618
A_51_P176583	0.0013674	0.00402147	2.56706	up	NM_029843	chr5:3582209-3584260	1700109H08Rik	Mus musculus RIKEN cDNA 1700109H08 gene (1700109H08Rik), mRNA [NM_029843]	GO:0008150|GO:0003674|GO:0005575|GO:0046872	NM_029843	Mm.389069	77036	93.0499	42.9678	6.34484	4.98472	29.2705	78.5038	48.4671	108.778	51.1657	91.8675	5.10513	6.59316	4.85369	6.38211	4.99533	6.05924
A_51_P479043	9.9877e-07	5.57305e-05	2.50887	up	NM_022988	chr1:58518255-58518314	Nif3l1	Mus musculus Ngg1 interacting factor 3-like 1 (S. pombe) (Nif3l1), mRNA [NM_022988]	GO:0005739|GO:0005737|GO:0045893|GO:0008134	NM_022988	Mm.340248	65102	4587.95	2175.97	11.7459	10.4188	1861.42	3734.05	2333.78	4876.95	2332.71	5152.85	10.4522	11.7197	10.4055	11.7307	10.3988	11.7872
A_55_P2108151	0.00160308	0.00455074	2.11176	up	NM_001278161	chr7:110976438-110976379	Hbb-b1	Mus musculus hemoglobin, beta adult major chain (Hbb-b1), mRNA [NM_001278161]	GO:0030097|GO:0005833|GO:0010999|GO:0015671|GO:0030492|GO:0031838|GO:0004601|GO:0019825|GO:0048821|GO:0005344|GO:0031722|GO:0031721|GO:0031720	NM_001278161	Mm.288567	15129	166.374	102.426	7.15448	6.07604	86.6119	144.461	111.722	183.123	108.945	171.537	6.26944	7.34316	5.97799	7.13463	5.98068	6.98565
A_55_P1959076	3.60283e-05	0.000332638	2.55449	up	NM_001013379	chr8:71752820-71752879	Zfp930	Mus musculus zinc finger protein 930 (Zfp930), mRNA [NM_001013379]	GO:0008150|GO:0003674|GO:0005575|GO:0046872	NM_001013379	Mm.334577	234358	838.714	424.901	9.35026	7.99722	372.806	680.533	462.22	915.09	439.679	920.52	8.12353	9.36149	7.9691	9.36149	7.89905	9.3278
A_55_P2013236	2.54887e-07	3.4204e-05	3.04434	up	NM_009789	chrX:159399983-159399924	S100g	Mus musculus S100 calcium binding protein G (S100g), mRNA [NM_009789]	GO:0016323|GO:0016324|GO:0005509|GO:0005499|GO:0046872	NM_009789	Mm.6891	12309	499.138	213.237	8.62641	7.02028	160.932	400.479	240.775	527.519	238.003	569.415	7.00525	8.63513	7.02887	8.58505	7.02672	8.65904
A_66_P119884	2.08268e-05	0.000242012	2.04719	up	NM_001013366	chr6:34830619-34830560	Wdr91	Mus musculus WD repeat domain 91 (Wdr91), mRNA [NM_001013366]	GO:0008150|GO:0003674|GO:0005575	NM_001013366	Mm.152120	101240	557.751	358.513	8.78099	7.74735	298.978	438.961	393.052	590.996	383.509	643.297	7.81397	8.75766	7.73245	8.74869	7.69564	8.83663
A_55_P1991688	5.30485e-06	0.000122802	2.27818	up	NM_009013	chr6:126873541-126873482	Rad51ap1	Mus musculus RAD51 associated protein 1 (Rad51ap1), mRNA [NM_009013]	GO:0006281|GO:0003690|GO:0003697|GO:0003723|GO:0006310|GO:0005634|GO:0003677|GO:0071479|GO:0010569|GO:0006974	NM_009013	Mm.204634	19362	910.779	517.369	9.46548	8.2776	437.722	728.277	563.145	978.347	551.24	1025.71	8.34286	9.4503	8.26685	9.46093	8.22309	9.48521
A_51_P303160	5.25162e-06	0.000122365	2.00447	up	NM_007482	chr10:24636253-24636194	Arg1	Mus musculus arginase, liver (Arg1), mRNA [NM_007482]	GO:0043005|GO:0019547|GO:0030145|GO:0016813|GO:0005741|GO:0005615|GO:0046872|GO:0070207|GO:0005737|GO:0010963|GO:0001938|GO:0016787|GO:0043025|GO:0000050|GO:0006525|GO:0032964|GO:0004053	NM_007482	Mm.154144	11846	2393.97	1464.6	10.8217	9.81847	1220.39	1948.57	1588.24	2676.44	1585.19	2556.91	9.82094	10.8069	9.82301	10.8804	9.81145	10.7778
A_55_P1999862	0.000106326	0.000654544	2.24682	up	NM_001111118	chr12:11469547-11469606	Rad51ap2	Mus musculus RAD51 associated protein 2 (Rad51ap2), mRNA [NM_001111118]	GO:0008150|GO:0003674|GO:0005575	NM_001111118	Mm.341257	209550	100.257	55.5915	6.43919	5.2713	30.1204	69.4195	72.799	113.793	63.855	117.559	5.13604	6.43681	5.39965	6.44795	5.27822	6.4328
A_55_P2130814	0.00291165	0.00734342	2.05687	up	NM_030260	chr6:90335011-90335070	Zxdc	Mus musculus ZXD family zinc finger C (Zxdc), transcript variant 1, mRNA [NM_030260]	GO:0006355|GO:0003700|GO:0030275|GO:0070742|GO:0005634|GO:0045893|GO:0003676|GO:0046872|GO:0006351	NM_030260	Mm.100116	80292	128.253	79.9569	6.79989	5.75943	67.8081	110.33	86.9601	131.841	85.1025	142.587	5.99299	7.01699	5.63413	6.66228	5.65119	6.72039
A_52_P550884	0.00320423	0.00795553	2.51381	up	NM_177225	chr15:53293560-53293501	Samd12	Mus musculus sterile alpha motif domain containing 12 (Samd12), mRNA [NM_177225]	GO:0008150|GO:0003674|GO:0005575	NM_177225	Mm.442455	320679	59.6563	26.1888	5.69975	4.36987	12.7196	51.0812	34.5955	69.9195	31.2514	57.9681	4.31718	6.06643	4.40808	5.68878	4.38436	5.34403
A_51_P440210	0.000327823	0.00139177	2.10338	up	NM_011160	chr19:30643622-30643563	Prkg1	Mus musculus protein kinase, cGMP-dependent, type I (Prkg1), transcript variant 2, mRNA [NM_011160]	GO:0005515|GO:0005794|GO:0005886|GO:0005246|GO:0090331|GO:0003824|GO:0005524|GO:0043087|GO:0016358|GO:0016310|GO:0007165|GO:0005737|GO:0004672|GO:0030553|GO:0000166|GO:0016301|GO:0004674|GO:0008152|GO:0006468|GO:0030900|GO:0001764|GO:0004692|GO:0016740|GO:0016772	NM_011160	Mm.381170	19091	69.5859	38.4926	5.90973	4.83702	21.2292	45.9767	48.8283	87.8262	45.4204	74.9549	4.79546	5.93533	4.86632	6.05281	4.84928	5.74104
A_55_P1978915	0.0120588	0.0239444	2.17166	up	NM_001253759	chr14:78121155-78121214	Enox1	Mus musculus ecto-NOX disulfide-thiol exchanger 1 (Enox1), transcript variant 1, mRNA [NM_001253759]	GO:0008150|GO:0003674|GO:0016020|GO:0005886|GO:0000166|GO:0016491|GO:0006810|GO:0005576|GO:0048511|GO:0003676|GO:0055114	NM_001253759	Mm.441158	239188	74.1368	39.6149	6.01759	4.89879	38.4521	56.3274	42.2911	80.8761	38.1015	85.207	5.38175	6.18817	4.6811	5.91871	4.63354	5.94588
A_55_P2069350	1.39075e-06	6.54861e-05	2.03266	up	NM_133900	chr5:130271500-130271441	Psph	Mus musculus phosphoserine phosphatase (Psph), mRNA [NM_133900]	GO:0043005|GO:0000287|GO:0005509|GO:0008652|GO:0046872|GO:0004647|GO:0042803|GO:0016791|GO:0005737|GO:0016787|GO:0016311|GO:0008152|GO:0006564|GO:0006563	NM_133900	Mm.271784	100678	8362.41	4592.97	12.6037	11.5803	3953.32	6832.48	4838.24	9011.25	4987.35	9243.5	11.606	12.5716	11.5524	12.6155	11.5826	12.6241
A_55_P2074075	0.0172894	0.032406	2.6132	up	AK155776	chr3:133176479-133176421	Tet2	Mus musculus B6-derived CD11 +ve dendritic cells cDNA, RIKEN full-length enriched library, clone:F730219J07 product:hypothetical protein, full insert sequence. [AK155776]	GO:0030097|GO:0001822|GO:0080182|GO:0005634|GO:0051213|GO:0009791|GO:0046872|GO:0007049|GO:0006493|GO:0045944|GO:0080111|GO:0016491|GO:0030099|GO:0070579|GO:0016568|GO:0055114		Mm.347816	214133	83.1577	35.6739	6.13411	4.74829	20.6122	72.1723	48.8115	115.566	37.5979	61.7347	4.76466	6.48871	4.86531	6.47188	4.61489	5.44173
A_55_P2093749	9.48195e-05	0.000608795	2.82079	up		chrX:078297222-078297281		TNFA_MOUSE (P06804) Tumor necrosis factor precursor (TNF-alpha) (Tumor necrosis factor ligand superfamily member 2) (TNF-a) (Cachectin) [Contains: Tumor necrosis factor, membrane form; Tumor necrosis factor, soluble form], partial (6%) [TC1586156]					117.617	50.186	6.67155	5.17545	35.9924	91.8844	56.2847	131.297	58.281	129.67	5.31013	6.78149	5.05536	6.65657	5.16085	6.57659
A_52_P628067	1.18679e-07	2.50166e-05	3.53785	up	NM_013538	chr6:124783233-124783292	Cdca3	Mus musculus cell division cycle associated 3 (Cdca3), mRNA [NM_013538]	GO:0008150|GO:0003674|GO:0007067|GO:0007049|GO:0005737|GO:0005575|GO:0051301	NM_013538	Mm.285723	14793	6087.82	2047.16	12.1434	10.3205	1666.45	5038.58	2208.11	6479.39	2266.92	6745.49	10.2864	12.1426	10.3203	12.1284	10.3548	12.1591
A_55_P2009042	2.31901e-05	0.000256883	3.30809	up	U16671	chr16:66756513-66756572		Mus musculus clone CCD43 LINE-1 element ORF1 mRNA, partial cds. [U16671]					1017.47	395.163	9.60772	7.88173	309.465	778.348	436.478	1219.8	439.547	1054.28	7.86036	9.53903	7.88633	9.7594	7.8985	9.52474
A_52_P334562	0.000101004	0.000633408	2.25895	up	NM_009504	chr15:97685195-97685136	Vdr	Mus musculus vitamin D receptor (Vdr), mRNA [NM_009504]	GO:0060558|GO:0010839|GO:0005515|GO:0003700|GO:0008285|GO:0006366|GO:0003707|GO:0005634|GO:0046872|GO:0043231|GO:0005829|GO:0046965|GO:0010980|GO:0045618|GO:0045944|GO:0051924|GO:0043401|GO:0009887|GO:0005499|GO:0006816|GO:0004879|GO:0008434|GO:0006355|GO:0060745|GO:0060058|GO:0006357|GO:0006874|GO:0030315|GO:0007275|GO:0000122|GO:0097190|GO:0003677|GO:0006351|GO:0043565|GO:0010628|GO:0000902|GO:…	NM_009504	Mm.245084	22337	621.947	361.978	8.937	7.76135	305.017	524.329	384.005	707.251	396.912	634.26	7.84397	8.99524	7.69752	9.00316	7.74257	8.81261
A_55_P2145521	9.46562e-06	0.000161412	2.20615	up	NM_172734	chr6:146725000-146725059	Stk38l	Mus musculus serine/threonine kinase 38 like (Stk38l), mRNA [NM_172734]	GO:0000287|GO:0005886|GO:0003779|GO:0005634|GO:0015629|GO:0005524|GO:0046872|GO:0007243|GO:0043231|GO:0016310|GO:0005737|GO:0004672|GO:0016020|GO:0000166|GO:0016301|GO:0004674|GO:0051128|GO:0006468|GO:0005856|GO:0016740|GO:0016772	NM_172734	Mm.322121	232533	2864.01	1571.78	11.0687	9.92718	1319.38	2354.94	1668.31	3225.8	1727.65	3011.29	9.94322	11.0641	9.8973	11.1362	9.94103	11.0059
A_55_P2182392	5.33342e-06	0.000122961	2.10173	up	NM_001100606	chr10:80070339-80070398	Adat3	Mus musculus adenosine deaminase, tRNA-specific 3 (Adat3), mRNA [NM_001100606]	GO:0008150|GO:0003674|GO:0016787|GO:0008270|GO:0005575|GO:0003824|GO:0046872|GO:0008033	NM_001100606	Mm.273170	100113398	432.714	272.59	8.42998	7.3584	209.051	351.711	314.386	463.978	294.332	482.453	7.34504	8.4705	7.40795	8.40236	7.3222	8.41707
A_51_P503883	0.00507975	0.011659	3.82587	up	NM_001081333	chr8:107906625-107906684	Plekhg4	Mus musculus pleckstrin homology domain containing, family G (with RhoGef domain) member 4 (Plekhg4), mRNA [NM_001081333]	GO:0008150|GO:0003674|GO:0005575	NM_001081333	Mm.32034	102075	55.4734	18.3016	5.59202	3.65623	7.04025	40.0753	26.5086	62.8842	21.3558	63.4607	2.98961	5.77599	4.04386	5.51783	3.93523	5.48224
A_66_P122621	0.0447024	0.0726732	2.02833	up	AK038322	chr3:115419560-115419619	Gm9889	Mus musculus 16 days neonate thymus cDNA, RIKEN full-length enriched library, clone:A130095K04 product:hypothetical Proline-rich region containing protein, full insert sequence. [AK038322]			Mm.370758	791369	85.9991	57.0053	6.22808	5.20779	28.6292	61.9026	103.026	97.1138	39.3603	98.9809	5.08476	6.30155	5.86841	6.21126	4.6702	6.17144
A_55_P1966649	3.58658e-05	0.000331727	2.11833	up	NM_133248	chr5:107978143-107978084	Glmn	Mus musculus glomulin, FKBP associated protein (Glmn), transcript variant 1, mRNA [NM_133248]	GO:0005515|GO:0031461|GO:0008285|GO:0005102|GO:0001843|GO:0032434|GO:0050715|GO:0043086|GO:0042130|GO:0042692|GO:0045086|GO:0031463|GO:0040029|GO:0031462|GO:0055105|GO:0031397|GO:0031464|GO:0005171|GO:0001570|GO:0007166|GO:0031625|GO:0072359|GO:0042327	NM_133248	Mm.41417	170823	2208.61	1281.82	10.698	9.61505	1102.99	1728.7	1383.54	2337.84	1358.93	2559.29	9.675	10.633	9.60755	10.6825	9.56259	10.7785
A_55_P2072458	0.0189784	0.0350695	2.37987	up	AK029367	chr16:29540605-29540546	Atp13a4	ATPase type 13A4 [Source:MGI Symbol;Acc:MGI:1924456] [ENSMUST00000182824]	GO:0019829|GO:0003674|GO:0016787|GO:0016020|GO:0000166|GO:0016021|GO:0005575|GO:0016887|GO:0005524|GO:0046872|GO:0006812		Mm.54954	224079	80.7345	42.9976	6.14181	4.89093	21.202	69.5476	75.0729	86.4818	32.718	86.1743	4.79426	6.43923	5.43877	6.02322	4.43975	5.96297
A_55_P1983638	1.27473e-06	6.31854e-05	2.34155	up	NM_027418	chr9:75234779-75234720	Mapk6	Mus musculus mitogen-activated protein kinase 6 (Mapk6), transcript variant 2, mRNA [NM_027418]	GO:0023014|GO:0005515|GO:0046982|GO:0019901|GO:0005634|GO:0005524|GO:0016310|GO:0005737|GO:0007049|GO:0004672|GO:0000166|GO:0000165|GO:0004674|GO:0016301|GO:0006468|GO:0016740|GO:0016772|GO:0004707	NM_027418	Mm.480076	50772	27470.8	11630.8	14.2149	12.9874	10135.5	22719.7	12600.2	29829.3	12156.6	29863.6	13.0183	14.1995	13.0039	14.2358	12.94	14.2093
A_55_P1991401	0.000699615	0.00239615	2.20996	up	NM_027708	chr5:138053792-138053733	Fbxo24	Mus musculus F-box protein 24 (Fbxo24), mRNA [NM_027708]	GO:0008150|GO:0003674|GO:0005575	NM_027708	Mm.474695	71176	131.677	76.0022	6.83687	5.69285	59.7288	107.876	89.9502	143.876	78.3277	143.28	5.85565	6.99285	5.6813	6.79006	5.5416	6.7277
A_55_P2012899	1.0359e-06	5.69132e-05	7.15988	up	NM_177789	chrX:93442657-93442598	Vsig4	Mus musculus V-set and immunoglobulin domain containing 4 (Vsig4), mRNA [NM_177789]	GO:0032703|GO:0042130	NM_177789	Mm.26781	278180	850.408	146.095	9.37213	6.53219	115.921	721.502	160.04	928.153	162.324	901.569	6.61209	9.43682	6.4703	9.38051	6.51419	9.29905
A_55_P2125208	3.25174e-07	3.68225e-05	2.31474	up	NM_001172205	chr1:36377312-36377371	Arid5a	Mus musculus AT rich interactive domain 5A (MRF1-like) (Arid5a), transcript variant 1, mRNA [NM_001172205]	GO:0005622|GO:0005667|GO:0006355|GO:0002062|GO:0045944|GO:0003682|GO:0005730|GO:0005634|GO:0035066|GO:0003677|GO:0006351|GO:0008134	NM_001172205	Mm.34316	214855	2280.41	1230.84	10.7549	9.54406	1033.91	1903.05	1333.38	2412.97	1325.23	2525.2	9.56855	10.7727	9.54198	10.7307	9.52165	10.7613
A_52_P661071	1.05625e-06	5.73932e-05	2.85957	up	NR_003270	chr4:131908064-131908005	Snhg3	Mus musculus small nucleolar RNA host gene (non-protein coding) 3 (Snhg3), long non-coding RNA [NR_003270]		NR_003270	Mm.486919	399101	10810.7	4180.25	12.9558	11.44	3630.94	9145.32	4513.01	11299.7	4396.79	11987	11.4814	12.9727	11.4466	12.9218	11.3919	12.9727
A_55_P2055537	4.8253e-06	0.000117719	2.4312	up	NM_001029842	chr11:109314115-109314056	Slc16a6	Mus musculus solute carrier family 16 (monocarboxylic acid transporters), member 6 (Slc16a6), transcript variant 1, mRNA [NM_001029842]	GO:0008150|GO:0003674|GO:0016020|GO:0005886|GO:0006810|GO:0016021|GO:0005575|GO:0055085|GO:0015293	NM_001029842	Mm.265874	104681	5633.91	2715.42	12.0488	10.7672	2326.27	4775.82	2791.05	6001.69	3028.92	6124.21	10.7985	12.0752	10.6952	12.0342	10.8079	12.0372
A_52_P482897	0.000361466	0.00149118	4.56384	up	NM_009704	chr5:91570090-91570149	Areg	Mus musculus amphiregulin (Areg), mRNA [NM_009704]	GO:0005154|GO:0008284|GO:0060744|GO:0009986|GO:0060750|GO:0051384|GO:0005634|GO:0060598|GO:0005125|GO:0005615|GO:0031175|GO:0014009|GO:0005622|GO:0005737|GO:0045668|GO:0007173|GO:0016020|GO:0016021|GO:0032355|GO:0008083|GO:0060749|GO:0042327	NM_009704	Mm.8039	11839	183.197	46.7792	7.28184	5.09159	39.3637	147.51	59.2218	200.583	41.752	201.498	5.40371	7.36959	5.12307	7.26359	4.748	7.21234
A_51_P221510	0.00332559	0.00820318	2.29329	up	NM_029784	chr9:69937901-69937842	Fam81a	Mus musculus family with sequence similarity 81, member A (Fam81a), mRNA [NM_029784]	GO:0008150|GO:0003674|GO:0005575	NM_029784	Mm.44355	76886	51.2561	25.3432	5.47856	4.28114	9.31232	37.1849	29.928	57.4218	36.7892	59.1616	4.04356	5.68393	4.21056	5.37831	4.5893	5.37343
A_55_P2095784	0.000334096	0.00140988	2.27237	up	NM_026053	chr17:80627778-80627837	Gemin6	Mus musculus gem (nuclear organelle) associated protein 6 (Gemin6), mRNA [NM_026053]	GO:0008380|GO:0006397|GO:0005515|GO:0016604|GO:0000245|GO:0005737|GO:0005681|GO:0005654|GO:0005634	NM_026053	Mm.279985	67242	227.505	131.601	7.55927	6.37508	89.4018	168.825	135.961	243.969	169.441	269.722	6.30575	7.53199	6.24824	7.52876	6.57123	7.61706
A_55_P2052759	0.000149483	0.000815403	2.55953	up	NM_024450	chr19:44318249-44318308	Scd3	Mus musculus stearoyl-coenzyme A desaturase 3 (Scd3), mRNA [NM_024450]	GO:0006629|GO:0016020|GO:0016491|GO:0006631|GO:0006633|GO:0016021|GO:0055114	NM_024450	Mm.480594	30049	201.002	100.68	7.40373	6.04785	81.4756	164.594	116.373	222.476	104.191	215.936	6.19434	7.49879	6.02961	7.40197	5.91959	7.31042
A_55_P2064466	1.46977e-05	0.000200973	2.3368	up		chr2:025642488-025642547							120.316	64.0326	6.69619	5.47165	44.7355	89.0615	73.3304	137.422	74.0318	134.465	5.53401	6.73652	5.40856	6.71987	5.47238	6.63218
A_55_P2011322	8.45512e-07	5.14129e-05	2.44513	up		chr6:115588372-115588313							7448.3	3463.21	12.4299	11.1399	2920.3	6301.67	3794.84	8053.59	3674.48	7989.64	11.1419	12.4554	11.1687	12.4395	11.1092	12.3947
A_52_P647919	1.1426e-06	5.94867e-05	2.56037	up	NM_011680	chr7:31730620-31730561	Usf2	Mus musculus upstream transcription factor 2 (Usf2), mRNA [NM_011680]	GO:0005515|GO:0006355|GO:0003700|GO:0046982|GO:0006357|GO:0006366|GO:0003705|GO:0055088|GO:0043425|GO:0005634|GO:0000978|GO:0003677|GO:0042803|GO:0006351|GO:0043565|GO:0003690|GO:0007595|GO:0045944|GO:0046983|GO:0000432|GO:0045893	NM_011680	Mm.322453	22282	938.04	476.41	9.50494	8.14859	367.927	769.694	531.818	1024.67	529.486	1019.76	8.10181	9.5227	8.17987	9.51778	8.16409	9.47434
A_66_P103231	6.32704e-06	0.000133951	2.96204	up	AK041614	chr15:59976661-59976602		Mus musculus 3 days neonate thymus cDNA, RIKEN full-length enriched library, clone:A630024N11 product:unclassifiable, full insert sequence. [AK041614]			Mm.482382		368.767	159.137	8.21278	6.64619	124.361	281.441	184.269	421.24	168.781	403.621	6.70287	8.1804	6.66941	8.27058	6.56628	8.18736
A_55_P2014710	0.000118881	0.000701698	2.12392	up	NM_021545	chr13:101053129-101053070	Naip7	Mus musculus NLR family, apoptosis inhibitory protein 7 (Naip7), mRNA [NM_021545]	GO:0000166|GO:0006915|GO:0005524|GO:0046872	NM_021545	Mm.218759	53880	133.737	80.9414	6.83695	5.75023	50.5192	90.6495	100.632	159.131	91.6726	151.429	5.66506	6.76441	5.83961	6.93979	5.746	6.80666
A_55_P2014555	2.86861e-05	0.000290756	3.1827	up	NM_001080926	chr4:107549365-107549424	Lrp8	Mus musculus low density lipoprotein receptor-related protein 8, apolipoprotein e receptor (Lrp8), transcript variant 2, mRNA [NM_001080926]	GO:0008035|GO:0005515|GO:0030424|GO:0005886|GO:0061098|GO:0050731|GO:0005615|GO:0030425|GO:0005041|GO:0001948|GO:0030229|GO:0045860|GO:0043025|GO:0061003|GO:1900006|GO:0021541|GO:0005875|GO:0005509|GO:0050804|GO:0014069|GO:0005576|GO:0000122|GO:0021819|GO:0038026|GO:0006898|GO:0038025|GO:0006897|GO:0021766|GO:0032793|GO:0016020|GO:0005901|GO:0016021|GO:0019894|GO:0034185|GO:0048306	NM_001080926	Mm.442134	16975	378.652	150.57	8.25175	6.5815	127.162	303.636	163.176	406.434	161.372	425.886	6.73516	8.27651	6.50304	8.22309	6.50632	8.25566
A_55_P2001218	0.00623316	0.0137866	2.10122	up	NM_009855	chr16:38486772-38486831	Cd80	Mus musculus CD80 antigen (Cd80), mRNA [NM_009855]	GO:0005515|GO:0016020|GO:0009986|GO:0042102|GO:0031295|GO:0050731|GO:0046641|GO:0016021|GO:0009897	NM_009855	Mm.89474	12519	183.325	112.898	7.26443	6.19321	87.1024	159.329	126.486	232.969	125.106	157.677	6.27581	7.45884	6.14094	7.46824	6.16286	6.86622
A_55_P2014352	8.41197e-06	0.00015339	3.11649	up		chr8:086632314-086632373							190.832	76.3898	7.33034	5.69042	53.4111	141.605	83.823	204.653	91.9351	226.239	5.73072	7.31996	5.58949	7.2935	5.75105	7.37757
A_55_P2049313	4.24068e-05	0.000365847	2.60181	up	BC016565	chr4:118972694-118972635	Ppih	Mus musculus peptidyl prolyl isomerase H, mRNA (cDNA clone IMAGE:3157034), partial cds. [BC016565]	GO:0000413|GO:0006397|GO:0008380|GO:0003755|GO:0005634|GO:0071001|GO:0005737|GO:0016607|GO:0006457|GO:0043021|GO:0005681|GO:0016853|GO:0046540|GO:0045070		Mm.304080	66101	422.931	212.107	8.40008	7.02056	177.711	343.369	226.141	434.64	232.47	490.785	7.13038	8.44028	6.93635	8.31519	6.99496	8.44477
A_55_P2111741	0.0281342	0.0489095	2.04948	up	NM_028763	chr15:79658332-79658273	Cbx6	Mus musculus chromobox 6 (Cbx6), mRNA [NM_028763]	GO:0031519|GO:0000792|GO:0006355|GO:0003727|GO:0005634|GO:0000122|GO:0006351|GO:0016568	NM_028763	Mm.38438	494448	59.5742	33.2247	5.66354	4.62828	14.3211	42.3663	46.9169	87.7217	38.4361	48.6346	4.42985	5.8382	4.81164	6.04971	4.64334	5.1027
A_55_P2421835	0.00122836	0.00370392	2.21192	up	AK015812	chr6:91640040-91639981	4930517G19Rik	Mus musculus adult male testis cDNA, RIKEN full-length enriched library, clone:4930517G19 product:unclassifiable, full insert sequence. [AK015812]				74727	130.935	77.3856	6.81432	5.66902	40.6804	95.4808	93.3046	158.2	98.1718	139.123	5.43675	6.829	5.7335	6.93276	5.8368	6.68119
A_55_P2275030	7.23541e-05	0.000512219	2.03739	up	NR_045404	chr18:48219555-48219614	G630055G22Rik	Mus musculus RIKEN cDNA G630055G22 gene (G630055G22Rik), long non-coding RNA [NR_045404]		NR_045404	Mm.491676	414127	114.319	70.8537	6.61945	5.59273	48.6362	76.8217	87.8272	124.798	76.0976	141.336	5.62064	6.5714	5.64755	6.57972	5.50999	6.70722
A_55_P1994997	6.05243e-05	0.000455222	2.49986	up	NM_181416	chr2:113673480-113673421	Arhgap11a	Mus musculus Rho GTPase activating protein 11A (Arhgap11a), mRNA [NM_181416]	GO:0005622|GO:0007165|GO:0003674|GO:0005096	NM_181416	Mm.491249	228482	204.478	105.12	7.42592	6.10407	83.1172	167.233	116.042	219.006	116.201	227.194	6.21906	7.51903	6.02671	7.37608	6.06643	7.38264
A_55_P2099760	9.79667e-06	0.000164143	2.34127	up		chr17:037268652-037268711							1046.14	573.565	9.65225	8.42496	487.585	827.764	603.102	1112.27	630.008	1198.37	8.48793	9.62263	8.3676	9.62838	8.41935	9.70576
A_66_P138584	9.1466e-05	0.000594778	2.43166	up	NM_029797	chr3:83920359-83908923	Mnd1	Mus musculus meiotic nuclear divisions 1 homolog (S. cerevisiae) (Mnd1), mRNA [NM_029797]	GO:0005515|GO:0007126|GO:0006310|GO:0005634|GO:0003677	NM_029797	Mm.274829	76915	589.63	318.74	8.87011	7.58817	273.378	498.973	344.377	662.23	338.466	607.687	7.7012	8.93654	7.54157	8.91759	7.52173	8.7562
A_55_P2078960	4.53578e-07	4.10214e-05	2.55483	up	NM_021480	chr14:64111425-64111366	Tdh	Mus musculus L-threonine dehydrogenase (Tdh), mRNA [NM_021480]	GO:0005739|GO:0050662|GO:0016491|GO:0008743|GO:0003824|GO:0044237|GO:0055114|GO:0006567	NM_021480	Mm.354229	58865	1555.87	770.976	10.2002	8.847	637.574	1246.13	841.985	1709.12	833.369	1712.36	8.85369	10.1651	8.85975	10.2349	8.82755	10.2006
A_66_P126323	0.000313928	0.00134831	2.5775	up	NR_040511	chr2:9804803-9804744	9230102O04Rik	Mus musculus RIKEN cDNA 9230102O04 gene (9230102O04Rik), long non-coding RNA [NR_040511]	GO:0008150|GO:0003674|GO:0005575	NR_040511	Mm.488621	77682	338.2	171.159	8.07943	6.71346	109.967	229.127	198.87	398.32	204.64	387.152	6.55303	7.91461	6.76798	8.19574	6.81937	8.12794
A_52_P28806	1.16718e-05	0.000180579	2.50711	up	NM_008021	chr6:128324783-128324842	Foxm1	Mus musculus forkhead box M1 (Foxm1), mRNA [NM_008021]	GO:0071156|GO:0005515|GO:0007389|GO:0008284|GO:0003700|GO:0044212|GO:0006366|GO:0003705|GO:0090344|GO:0005634|GO:0046578|GO:0009790|GO:0032873|GO:0005622|GO:0051090|GO:0005737|GO:0003690|GO:0045944|GO:0042127|GO:0000086|GO:0009888|GO:0006978|GO:0005667|GO:0006355|GO:0019901|GO:0008301|GO:0000122|GO:0003677|GO:0006351|GO:0006974|GO:0043565|GO:0001889|GO:0007049|GO:0006281|GO:2000377|GO:2000781|GO:…	NM_008021	Mm.42148	14235	804.055	418.069	9.29448	7.96845	353.598	680.204	450.913	855.351	449.697	876.611	8.04249	9.36045	7.93529	9.26227	7.92757	9.26071
A_55_P1980826	2.22814e-05	0.000250834	3.19161	up	NM_206974	chr14:62231600-62231659	Kcnrg	Mus musculus potassium channel regulator (Kcnrg), transcript variant 2, mRNA [NM_206974]	GO:0008150|GO:0005783|GO:0051260|GO:0005575|GO:0042802	NM_206974	Mm.224464	328424	238.756	94.0464	7.6314	5.95712	67.2066	194.556	101.482	265.971	113.451	255.74	5.98311	7.70562	5.84849	7.64458	6.03975	7.54401
A_55_P2126259	6.10241e-06	0.000131204	2.56426	up	NM_177186	chr4:154995063-154995122	Slc35e2	Mus musculus solute carrier family 35, member E2 (Slc35e2), mRNA [NM_177186]	GO:0008150|GO:0003674|GO:0016020|GO:0016021|GO:0005575	NM_177186	Mm.489769	320541	312.85	158.175	7.99929	6.64075	126.254	247.643	175.229	343.707	173.041	347.2	6.72444	8.01625	6.59778	8.00233	6.60003	7.97929
A_55_P2036514	1.8564e-06	7.53501e-05	2.15276	up	NM_028315	chr14:99476564-99476505	Dis3	Mus musculus DIS3 mitotic control homolog (S. cerevisiae) (Dis3), mRNA [NM_028315]	GO:0016075|GO:0090305|GO:0003723|GO:0006364|GO:0004540|GO:0005634|GO:0071034|GO:0000178|GO:0005085|GO:0050790|GO:0004518|GO:0004527|GO:0005737|GO:0004519|GO:0016787|GO:0000175|GO:0000176|GO:0005654	NM_028315	Mm.163339	72662	3382.41	1871.23	11.3018	10.1956	1590.77	2865.41	2039.91	3609.45	1983.02	3672.37	10.2242	11.3297	10.2105	11.2881	10.1522	11.2876
A_66_P100853	7.69515e-06	0.000147715	2.20433	up	BC147161	chr13:21902695-21902754		histone cluster 1, H2ap [Source:MGI Symbol;Acc:MGI:3710573] [ENSMUST00000081342]			Mm.422826		57217.6	24070.5	15.2352	14.0949	21107.8	46456.6	26202.1	62276.2	24901.5	62920.2	14.1339	15.1916	14.1181	15.2631	14.0325	15.2509
A_55_P2090060	6.65141e-06	0.000137471	3.71601	up	NM_172295	chr3:101617698-101617639	Mab21l3	Mus musculus mab-21-like 3 (C. elegans) (Mab21l3), mRNA [NM_172295]	GO:0008150|GO:0003674|GO:0005575	NM_172295	Mm.32900	242125	941.849	327.28	9.5147	7.62094	268.219	805.25	372.74	1024.45	340.881	995.845	7.67827	9.58484	7.65395	9.51719	7.53062	9.44207
A_55_P2039699	4.19563e-05	0.000364157	11.7242	up	NM_009921	chr9:109749970-109749911	Camp	Mus musculus cathelicidin antimicrobial peptide (Camp), mRNA [NM_009921]	GO:0051873|GO:0008284|GO:0050830|GO:0042581|GO:0005576|GO:0006952|GO:0042995|GO:0005615|GO:0045766|GO:0050829|GO:0005737|GO:0001934|GO:0044130|GO:0044140|GO:0042742	NM_009921	Mm.3834	12796	526.161	51.2503	8.70287	5.15146	27.3605	429.642	50.3972	555.067	75.9931	593.775	5.0404	8.72737	4.90655	8.6593	5.50743	8.72194
A_55_P2249379	0.000148443	0.000811664	2.02409	up	NR_040337	chr7:148796023-148795965	Gm16982	Mus musculus predicted gene, 16982 (Gm16982), long non-coding RNA [NR_040337]		NR_040337	Mm.398994	100036523	194.921	127.055	7.3595	6.34223	93.5122	150.637	155.963	223.571	131.689	210.556	6.35642	7.39268	6.43737	7.40827	6.23289	7.27755
A_55_P2414707	0.00391438	0.00941344	2.75692	up	AK132490	chr12:85380987-85380928	4732463B04Rik	Mus musculus 10 days neonate skin cDNA, RIKEN full-length enriched library, clone:4732463B04 product:hypothetical protein, full insert sequence. [AK132490]	GO:0008150|GO:0003674|GO:0005575		Mm.123934	100038552	65.0161	25.1801	5.82453	4.36147	21.3102	48.2396	30.9799	73.2875	23.2501	73.5213	4.79995	5.99503	4.25356	5.76718	4.0309	5.71137
A_52_P633128	1.02265e-05	0.000167956	2.0645	up	NM_026276	chr9:4296690-4296631	Aasdhppt	Mus musculus aminoadipate-semialdehyde dehydrogenase-phosphopantetheinyl transferase (Aasdhppt), mRNA [NM_026276]	GO:0005737|GO:0000287|GO:0009059|GO:0008897|GO:0046872|GO:0016740	NM_026276	Mm.33970	67618	5906.55	3272.43	12.1054	11.0596	2881.74	4907.5	3476.5	6498.74	3459.04	6313.41	11.125	12.1096	11.0364	12.1348	11.0175	12.0719
A_51_P234253	7.81123e-06	0.000148241	2.74352	up	NM_145535	chr2:151415409-151415468	Sdcbp2	Mus musculus syndecan binding protein (syntenin) 2 (Sdcbp2), mRNA [NM_145535]	GO:0008150|GO:0005737|GO:0046982|GO:0008022|GO:0042803	NM_145535	Mm.32068	228765	3571.4	1558.79	11.3758	9.91979	1382.48	2988.71	1672.42	3803.16	1621.48	3922.34	10.0101	11.395	9.90291	11.3569	9.84633	11.3756
A_55_P2133255	5.011e-06	0.00011962	2.56359	up	NM_019499	chr6:66490836-66490895	Mad2l1	Mus musculus MAD2 mitotic arrest deficient-like 1 (Mad2l1), mRNA [NM_019499]	GO:0005515|GO:0007094|GO:0072686|GO:0007093|GO:0048471|GO:0005634|GO:0090267|GO:0042803|GO:0005829|GO:0042802|GO:0005737|GO:0005643|GO:0005856|GO:0043066|GO:0005694|GO:0042177|GO:0045841|GO:0060564|GO:0007067|GO:0007049|GO:0000922|GO:0000070|GO:0000776|GO:0000775|GO:0051301	NM_019499	Mm.489653	56150	4946.22	2289.09	11.8579	10.4997	1998.68	4054.51	2362.84	5416.1	2505.74	5368.05	10.561	11.8408	10.4286	11.8863	10.5095	11.8464
A_55_P2002018	0.00166696	0.00469106	2.39186	up		chr14:045057930-045057989							53.7858	23.8642	5.55052	4.29239	15.2491	40.9279	31.5904	57.6203	24.7531	62.8093	4.48312	5.80195	4.28261	5.38277	4.11145	5.46684
A_51_P103222	1.96277e-06	7.79066e-05	2.82202	up	NM_028064	chr15:76442925-76442866	Slc39a4	Mus musculus solute carrier family 39 (zinc transporter), member 4 (Slc39a4), mRNA [NM_028064]	GO:0071577|GO:0005886|GO:0006882|GO:0034224|GO:0055085|GO:0030001|GO:0016324|GO:0005385|GO:0016020|GO:0046873|GO:0006810|GO:0016023|GO:0006829|GO:0072511|GO:0016021|GO:0005768|GO:0006811	NM_028064	Mm.276829	72027	380.734	175.038	8.26124	6.76451	131.6	309.205	191.758	423.029	201.755	409.968	6.77669	8.29844	6.71899	8.27651	6.79785	8.20877
A_51_P261999	0.000187049	0.000942978	2.04144	up	NM_001163518	chr15:75811231-75811172	Ccdc166	Mus musculus coiled-coil domain containing 166 (Ccdc166), transcript variant 2, mRNA [NM_001163518]	GO:0008150|GO:0003674|GO:0005575	NM_001163518	Mm.491594	223648	321.88	210.596	8.03921	7.00963	180.808	264.694	226.299	346.382	224.681	354.565	7.15152	8.10181	6.94004	8.01501	6.93731	8.00081
A_55_P2100290	2.72601e-05	0.000282112	2.59332	up	NM_001284381	chr11:43588206-43588147	Adra1b	Mus musculus adrenergic receptor, alpha 1b (Adra1b), transcript variant 3, mRNA [NM_001284381]	GO:0005886|GO:0035024|GO:0048148|GO:0005634|GO:0007204|GO:0007512|GO:0019229|GO:0006937|GO:0014704|GO:0035265|GO:0001987|GO:0007626|GO:0004871|GO:0009725|GO:0004935|GO:0031965|GO:0004937|GO:0046982|GO:0004930|GO:0030315|GO:0043278|GO:0042593|GO:0048545|GO:0007165|GO:0001996|GO:0045818|GO:0001975|GO:0045819|GO:0007186|GO:0016020|GO:0001974|GO:0001997|GO:0008542|GO:0055117|GO:0071875|GO:0016049|GO:…	NM_001284381	Mm.39086	11548	282.539	141.16	7.85955	6.48475	108.132	225.003	151.177	321.576	164.17	301.039	6.53451	7.89132	6.39031	7.91237	6.52945	7.77497
A_55_P2088325	1.36507e-05	0.000194965	2.41534	up	NM_001113470	chr10:126434210-126434269	Ctdsp2	Mus musculus CTD (carboxy-terminal domain, RNA polymerase II, polypeptide A) small phosphatase 2 (Ctdsp2), transcript variant a, mRNA [NM_001113470]	GO:0016791|GO:0006470|GO:0016787|GO:0005634|GO:0004721|GO:0005575|GO:0046872|GO:0008420	NM_001113470	Mm.29490	52468	1349.79	711.184	10.0041	8.73191	621.528	1122.11	768.398	1428.88	743.626	1498.37	8.82006	10.0272	8.71664	9.97511	8.65904	10.0101
A_51_P479818	1.47308e-06	6.75186e-05	3.83272	up	NM_028894	chrX:33902253-33902312	Lonrf3	Mus musculus LON peptidase N-terminal domain and ring finger 3 (Lonrf3), mRNA [NM_028894]	GO:0008150|GO:0003674|GO:0004176|GO:0006508|GO:0008270|GO:0005575|GO:0046872	NM_028894	Mm.327654	74365	466.868	153.624	8.53359	6.59522	117.172	377.386	164.686	502.49	179.013	520.727	6.62614	8.55434	6.51295	8.51368	6.64656	8.53273
A_51_P230098	7.76874e-06	0.000148178	2.32313	up	NM_023209	chr14:66436224-66436283	Pbk	Mus musculus PDZ binding kinase (Pbk), mRNA [NM_023209]	GO:0016310|GO:0004672|GO:0018105|GO:0000166|GO:0016301|GO:0004674|GO:0018107|GO:0006468|GO:0005575|GO:0005524|GO:0016740|GO:0016772	NM_023209	Mm.24337	52033	1372.58	748.707	10.0254	8.8093	647.963	1120.65	804.518	1450.89	793.642	1546.19	8.88112	10.0243	8.79345	9.99769	8.75333	10.0541
A_55_P1968664	2.60985e-05	0.000274009	2.37863	up		chr1:193817241-193817300							6780.98	3242.86	12.2977	11.0476	2904.08	5735.2	3272.37	7178.43	3552.13	7429.31	11.1365	12.325	10.9464	12.2722	11.0598	12.2959
A_55_P2051666	6.68429e-06	0.000137728	3.29191	up	NM_010908	chr7:29543329-29543270	Nfkbib	Mus musculus nuclear factor of kappa light polypeptide gene enhancer in B cells inhibitor, beta (Nfkbib), mRNA [NM_010908]	GO:0005515|GO:0007165|GO:0005737|GO:0007253|GO:0005634|GO:0005829	NM_010908	Mm.220333	18036	225.42	85.8817	7.55054	5.83162	55.23	177.899	97.8201	250.574	104.595	247.789	5.76946	7.59642	5.79985	7.55865	5.92554	7.49656
A_66_P120267	0.0249642	0.0442239	3.48091	up	AK039682	chr8:89624827-89624886	Gm5118	Mus musculus adult male spinal cord cDNA, RIKEN full-length enriched library, clone:A330085E11 product:unclassifiable, full insert sequence. [AK039682]	GO:0008150|GO:0003674|GO:0005575			330819	35.2912	13.7776	4.96738	3.16791	6.9093	24.1933	28.2119	47.2518	6.21152	34.4287	2.84007	5.16401	4.12542	5.10352	2.53824	4.6346
A_55_P2069550	0.000477036	0.00181232	3.26485	up		chr12:117744959-117744900							567.956	225.205	8.78106	7.07404	141.333	374.145	261.887	630.952	272.394	698.772	6.85821	8.54513	7.15074	8.84734	7.21317	8.95071
A_51_P392546	2.34126e-05	0.000257759	2.08036	up	NM_146159	chr5:34506220-34496745	Haus3	Mus musculus HAUS augmin-like complex, subunit 3 (Haus3), mRNA [NM_146159]	GO:0051297|GO:0007067|GO:0007049|GO:0005813|GO:0005737|GO:0005874|GO:0070652|GO:0005856|GO:0051225|GO:0051301	NM_146159	Mm.319286	231123	1737.96	1050.37	10.3688	9.31193	901.264	1488.31	1099.87	1889.84	1149.98	1835.72	9.36917	10.424	9.25871	10.3774	9.30791	10.3049
A_55_P2129348	0.000226776	0.00107546	2.61893	up	NM_153510	chr5:138263239-138263180	Pilra	Mus musculus paired immunoglobin-like type 2 receptor alpha (Pilra), mRNA [NM_153510]	GO:0005515|GO:0007165|GO:0016020|GO:0016021	NM_153510	Mm.379385	231805	196.193	94.8416	7.36313	5.97415	77.5597	146.773	110.938	201.939	96.0273	239.866	6.14415	7.36092	5.96968	7.27389	5.80863	7.45459
A_51_P310164	4.36902e-05	0.000372065	2.84429	up	NM_001144992	chr1:87950876-87950935	2810459M11Rik	Mus musculus RIKEN cDNA 2810459M11 gene (2810459M11Rik), transcript variant 1, mRNA [NM_001144992]	GO:0005515|GO:0008150|GO:0005575	NM_001144992	Mm.54981	72792	904.507	415.506	9.45069	7.94262	294.557	698.734	472.548	1003.66	479.413	1011.13	7.79679	9.39564	8.00695	9.49495	8.02413	9.46149
A_52_P481279	3.57611e-05	0.000331316	2.02132	up	NM_001033460	chr5:30668896-30668956	Drc1	Mus musculus dynein regulatory complex subunit 1 (Drc1), mRNA [NM_001033460]	GO:0005929|GO:0003674|GO:0005737|GO:0060285|GO:0042995|GO:0005575|GO:0070286|GO:0005856	NM_001033460	Mm.487656	381738	189.993	124.577	7.32265	6.30735	84.75	141.318	151.955	215.239	137.027	213.422	6.2416	7.31749	6.39826	7.35655	6.28218	7.2939
A_55_P2069724	1.41487e-05	0.000196807	4.58685	up	NM_001033239	chr16:36120143-36120084	Csta	Mus musculus cystatin A (Csta), mRNA [NM_001033239]	GO:0010951|GO:0005622|GO:0005737|GO:0004869|GO:0004866|GO:0005198|GO:0010466|GO:0005634|GO:0030674|GO:0030414|GO:0002020|GO:0001533	NM_001033239	Mm.300592	209294	619.173	168.563	8.92532	6.72782	145.557	482.94	185.366	682.125	174.766	692.454	6.8931	8.89143	6.67655	8.94754	6.61381	8.937
A_55_P1999162	0.00312698	0.00779603	2.24508	up	XR_142153	chr8_random:17657-17598		PREDICTED: Mus musculus predicted gene 15753 (Gm15753), misc_RNA [XR_142153]		XR_142153	Mm.394746		84.6504	44.6802	6.21047	5.0437	38.1888	64.6998	50.9505	95.548	44.9014	93.7035	5.37428	6.35073	4.92022	6.18938	4.83661	6.09131
A_55_P2033278	0.000122404	0.000714511	2.0989	up	NR_001582	chr10:43939023-43939082	Speer5-ps1	Mus musculus spermatogenesis associated glutamate (E)-rich protein 5, pseudogene 1 (Speer5-ps1), transcript variant 1, non-coding RNA [NR_001582]		NR_001582	Mm.87073	70365	209.683	132.212	7.45859	6.38895	92.4321	165.483	144.795	240.437	159.408	223.129	6.3415	7.50952	6.33293	7.50891	6.49243	7.35732
A_51_P465473	3.36563e-06	9.94594e-05	2.32497	up	NM_027453	chr4:108487606-108487547	Btf3l4	Mus musculus basic transcription factor 3-like 4 (Btf3l4), mRNA [NM_027453]	GO:0008150|GO:0003674|GO:0005575	NM_027453	Mm.379178	70533	875.854	486.97	9.40883	8.19163	402.89	723.83	518.035	954.453	539.986	949.28	8.23298	9.44137	8.14558	9.41741	8.19632	9.36773
A_55_P1966774	9.36043e-07	5.36248e-05	2.72996	up	NM_001199940	chr12:105504738-105504797	Serpina3i	Mus musculus serine (or cysteine) peptidase inhibitor, clade A, member 3I (Serpina3i), mRNA [NM_001199940]	GO:0003674|GO:0043434|GO:0005575|GO:0034097	NM_001199940	Mm.436602	628900	92.225	39.6064	6.32387	4.875	22.494	66.0602	49.6084	102.962	46.7167	107.653	4.85303	6.3769	4.8858	6.30178	4.88616	6.29294
A_55_P2041708	0.000298212	0.00129924	2.39616	up	NM_008087	chr7:59249736-59249795	Gas2	Mus musculus growth arrest specific 2 (Gas2), mRNA [NM_008087]	GO:0007049|GO:0005737|GO:0016020|GO:0008360|GO:0006915|GO:0007050|GO:0005856	NM_008087	Mm.207360	14453	311.523	170.185	7.99986	6.73914	148.404	266.811	176.655	333.952	185.497	333.805	6.91495	8.10988	6.60848	7.96315	6.69398	7.92656
A_55_P2258467	0.000531145	0.00195933	2.16692	up	AK076537	chr9:108471443-108471502	4833445I07Rik	Mus musculus 0 day neonate head cDNA, RIKEN full-length enriched library, clone:4833445I07 product:unclassifiable, full insert sequence. [AK076537]			Mm.486161	102731	122.008	71.3808	6.7271	5.61145	53.4074	98.9533	86.6665	135.751	74.0684	131.318	5.73045	6.87736	5.6302	6.70287	5.47372	6.60106
A_55_P2019547	0.0170604	0.0320571	2.97152	up	NM_007723	chr5:72995005-72994946	Cnga1	Mus musculus cyclic nucleotide gated channel alpha 1 (Cnga1), mRNA [NM_007723]	GO:0051899|GO:0007603|GO:0042622|GO:0005737|GO:0034220|GO:0000166|GO:0030553|GO:0005249|GO:0043195|GO:0042391|GO:0006810|GO:0034765|GO:0071805|GO:0006812|GO:0006811|GO:0017071|GO:0005223|GO:0051480|GO:0005222|GO:0055085|GO:0016020|GO:0005887|GO:0016021|GO:0007601|GO:0005216|GO:0050896|GO:0001750	NM_007723	Mm.436652	12788	37.7557	16.1486	5.07886	3.50766	6.98373	31.4122	27.9342	42.754	13.5279	39.1009	2.92817	5.48316	4.11223	4.94904	3.48259	4.80439
A_52_P238044	0.000123512	0.000718335	2.02565	up	NM_008949	chr11:100954278-100954219	Psmc3ip	Mus musculus proteasome (prosome, macropain) 26S subunit, ATPase 3, interacting protein (Psmc3ip), mRNA [NM_008949]	GO:0000502|GO:0030331|GO:0005634|GO:0006310|GO:0035259|GO:0050681|GO:0003677|GO:0050692|GO:0042803|GO:0046966|GO:0007126|GO:0030374|GO:0045944	NM_008949	Mm.18344	19183	227.298	147.143	7.5645	6.54611	121.13	178.411	166.888	246.275	153.41	257.207	6.66906	7.5996	6.52972	7.54061	6.43957	7.55328
A_55_P2058646	5.51728e-06	0.000125271	2.34447	up	NM_010916	chr1:173987697-173987638	Nhlh1	Mus musculus nescient helix loop helix 1 (Nhlh1), mRNA [NM_010916]	GO:0006355|GO:0046983|GO:0007275|GO:0005634|GO:0003677|GO:0030154|GO:0006351	NM_010916	Mm.2474	18071	399.571	223.448	8.31921	7.08995	180.25	312.83	251.557	426.285	238.538	459.598	7.14681	8.31412	7.09271	8.29105	7.03031	8.35246
A_55_P1955778	0.000255553	0.00117212	3.21771	up	NM_172845	chr1:173189952-173190011	Adamts4	Mus musculus a disintegrin-like and metallopeptidase (reprolysin type) with thrombospondin type 1 motif, 4 (Adamts4), mRNA [NM_172845]	GO:0031012|GO:0016787|GO:0006508|GO:0005578|GO:0008270|GO:0008233|GO:0005576|GO:0004222|GO:0002020|GO:0005615|GO:0046872|GO:0008237	NM_172845	Mm.491147	240913	84.2537	28.9337	6.20502	4.51899	18.5567	68.1878	33.9516	93.3996	34.2927	91.1735	4.66822	6.41568	4.38218	6.15479	4.50655	6.04458
A_55_P2024595	1.70472e-05	0.000216922	2.00461	up	NM_001033436	chr12:34053079-34053138	Atxn7l1	Mus musculus ataxin 7-like 1 (Atxn7l1), transcript variant 1, mRNA [NM_001033436]	GO:0008150|GO:0003674|GO:0005575	NM_001033436	Mm.41540	380753	261.607	172.391	7.75191	6.74859	130.766	203.478	201.035	296.116	185.372	285.228	6.76961	7.76579	6.7834	7.79586	6.69276	7.69408
A_51_P474459	2.48014e-07	3.4204e-05	2.28413	up	NM_007707	chr11:117827539-117827480	Socs3	Mus musculus suppressor of cytokine signaling 3 (Socs3), mRNA [NM_007707]	GO:0005515|GO:0060674|GO:0060708|GO:0046627|GO:0060707|GO:0045597|GO:0060670|GO:0007259|GO:0007243|GO:0035556|GO:0007165|GO:0005737|GO:0001932|GO:0045595|GO:0009968|GO:0040008	NM_007707	Mm.3468	12702	9084.99	4441.64	12.7219	11.5303	3738.17	7676.07	4730.31	9873.61	4856.43	9705.28	11.527	12.7342	11.521	12.7408	11.5428	12.6908
A_51_P140710	9.78918e-05	0.00062048	8.2758	up	NM_011337	chr11:83461417-83461358	Ccl3	Mus musculus chemokine (C-C motif) ligand 3 (Ccl3), mRNA [NM_011337]	GO:0005515|GO:0008009|GO:0032760|GO:0030595|GO:0008360|GO:0030593|GO:0045672|GO:0005576|GO:0005125|GO:0005615|GO:0007204|GO:0043615|GO:0006955|GO:0043525|GO:0006954|GO:0006935|GO:0050718|GO:0045944|GO:0050729|GO:0048246	NM_011337	Mm.1282	20302	196.455	24.6291	7.37389	4.32499	17.5782	161.714	25.0422	209.485	31.2668	218.166	4.6172	7.47584	3.97311	7.32323	4.38466	7.32259
A_55_P2032633	0.00176617	0.0049138	2.0173	up	XM_003945615	chrX:165807900-165807959	LOC101055917	PREDICTED: Mus musculus periphilin-1-like (LOC101055917), mRNA [XM_003945615]		XM_003945615	Mm.336326	101055917	143.041	92.0143	6.94961	5.93719	74.1393	125.606	98.9297	149.757	102.974	153.758	6.09393	7.16743	5.8159	6.85027	5.90173	6.83114
A_66_P112307	0.0171484	0.0321917	3.91896	up	AK144834	chr3:51977874-51977815		Mus musculus lung RCB-0558 LLC cDNA, RIKEN full-length enriched library, clone:G730040D10 product:unclassifiable, full insert sequence. [AK144834]			Mm.291407		45.119	15.6743	5.3057	3.33522	6.2192	34.5133	25.225	45.2944	15.5789	55.5493	2.40867	5.59358	3.98162	5.03592	3.61538	5.28759
A_52_P162099	2.2358e-05	0.00025128	2.3991	up	NM_001004140	chr8:23279443-23279384	Ckap2	Mus musculus cytoskeleton associated protein 2 (Ckap2), mRNA [NM_001004140]	GO:0005881|GO:0003674|GO:0007049|GO:0005813|GO:0005737|GO:0000281|GO:0045944|GO:0015630|GO:0005874|GO:0007026|GO:0006915|GO:0005856	NM_001004140	Mm.22448	80986	622.647	340.778	8.93631	7.67381	274.691	492.536	349.385	676.073	398.259	699.331	7.70757	8.91759	7.56677	8.9391	7.74709	8.95223
A_55_P2032318	3.12846e-06	9.59215e-05	2.60773	up	AK019690	chr5:110167984-110167925	4930522L14Rik	Mus musculus adult male testis cDNA, RIKEN full-length enriched library, clone:4930522L14 product:similar to KRUPPEL-RELATED ZINC FINGER PROTEIN F80-L [Mus musculus], full insert sequence. [AK019690]	GO:0008150|GO:0003674|GO:0005575|GO:0046872		Mm.381460	100041734	811.356	405.872	9.30571	7.92292	328.001	684.985	450.871	876.995	438.745	872.09	7.93734	9.37097	7.93508	9.29374	7.89634	9.25243
A_51_P401907	5.92251e-06	0.000129288	25.0669	up	NM_001082547	chr16:36188043-36188102	Gm5483	Mus musculus predicted gene 5483 (Gm5483), mRNA [NM_001082547]	GO:0004869|GO:0010466|GO:0030414	NM_001082547	Mm.235340	433016	922.567	37.8101	9.48668	4.83896	29.029	770.737	47.4309	969	36.9705	1027.96	5.09565	9.52594	4.82719	9.44607	4.59406	9.48802
A_55_P2159555	4.70058e-05	0.000388367	5.41081	up	AK028364	chr1:173190709-173190768	Adamts4	a disintegrin-like and metallopeptidase (reprolysin type) with thrombospondin type 1 motif, 4 [Source:MGI Symbol;Acc:MGI:1339949] [ENSMUST00000111315]	GO:0031012|GO:0016787|GO:0006508|GO:0005578|GO:0008270|GO:0008233|GO:0005576|GO:0004222|GO:0002020|GO:0005615|GO:0046872|GO:0008237		Mm.491147	240913	353.695	78.2446	8.16596	5.73012	63.4169	317.591	88.463	381.454	82.8538	362.039	5.91871	8.33071	5.65634	8.13686	5.61529	8.03032
A_52_P330214	8.58375e-07	5.15235e-05	2.02352	up	NM_016925	chr8:125792269-125792210	Fanca	Mus musculus Fanconi anemia, complementation group A (Fanca), mRNA [NM_016925]	GO:0008585|GO:0005737|GO:0006281|GO:0042127|GO:0005634|GO:0008584|GO:0006974|GO:0043240|GO:0007140	NM_016925	Mm.6536	14087	968.087	620.531	9.54935	8.53248	514.759	788.46	680.173	1039.53	666.661	1076.27	8.56172	9.55841	8.53799	9.53661	8.49774	9.55303
A_55_P2096189	0.00528267	0.0120319	2.68217	up	NM_001145660	chr1:39722269-39722210	Rfx8	Mus musculus regulatory factor X 8 (Rfx8), mRNA [NM_001145660]	GO:0008150|GO:0003674|GO:0006355|GO:0005634|GO:0005575|GO:0003677|GO:0006351	NM_001145660	Mm.334107	619289	77.4269	32.2486	6.07766	4.65426	26.592	67.6354	40.2495	83.9042	29.9042	80.741	5.01296	6.40468	4.61642	5.97116	4.3334	5.85714
A_66_P128313	2.01604e-05	0.000237682	2.42366	up	NM_023858	chr9:13610679-13610738	Mtmr2	Mus musculus myotubularin related protein 2 (Mtmr2), transcript variant 1, mRNA [NM_023858]	GO:0030424|GO:0005634|GO:0030425|GO:0042803|GO:0005829|GO:0016791|GO:0005737|GO:0043197|GO:0048666|GO:0045806|GO:0004725|GO:0031642|GO:0005774|GO:0051262|GO:2000643|GO:2000645|GO:0046488|GO:0008021|GO:0032288|GO:0052866|GO:0097062|GO:0090394|GO:0016787|GO:0016020|GO:0016311|GO:0046855|GO:0097060|GO:0046856|GO:0005768|GO:0002091	NM_023858	Mm.210405	77116	1477.85	771.845	10.1313	8.85411	667.701	1219.81	857.971	1592.5	789.864	1621.25	8.92699	10.1389	8.88822	10.1322	8.74713	10.1228
A_55_P1968763	1.84097e-05	0.000227076	2.36008	up	NM_199022	chr2:125453990-125453931	Shc4	Mus musculus SHC (Src homology 2 domain containing) family, member 4 (Shc4), mRNA [NM_199022]	GO:0035556|GO:0030971|GO:0008150|GO:0030054|GO:0016020|GO:0005886|GO:0045211|GO:0019904|GO:0045202|GO:0005575	NM_199022	Mm.425101	271849	524.683	291.118	8.68901	7.45018	223.835	387.568	327.259	595.207	322.258	591.273	7.43437	8.59054	7.46964	8.76101	7.44652	8.7155
A_65_P19286	3.60685e-05	0.000332791	2.18976	up	NM_001033441	chr15:90060578-90060637	Alg10b	Mus musculus asparagine-linked glycosylation 10B (alpha-1,2-glucosyltransferase) (Alg10b), mRNA [NM_001033441]	GO:0008150|GO:0016758|GO:0016020|GO:0005886|GO:0016757|GO:0015459|GO:0016021|GO:0016740	NM_001033441	Mm.17853	380959	386.743	234.868	8.27907	7.14829	176.936	318.568	280.058	412.317	247.609	429.346	7.12386	8.33443	7.24174	8.23968	7.07927	8.26309
A_55_P2087944	3.64945e-07	3.80791e-05	2.6221	up		chr1:008781796-008781737							4827.61	2198.84	11.8222	10.4315	1853.92	4014.08	2313.42	5246.61	2429.19	5222.15	10.444	11.8233	10.3921	11.8364	10.4583	11.8069
A_55_P2066081	4.75907e-07	4.21913e-05	3.1038	up	NM_178891	chr3:110051576-110051517	Prmt6	Mus musculus protein arginine N-methyltransferase 6 (Prmt6), mRNA [NM_178891]	GO:0070611|GO:0019919|GO:0006355|GO:0070612|GO:0016571|GO:0008168|GO:0035241|GO:0005634|GO:0008469|GO:0032259|GO:0006351|GO:0006974|GO:0042054|GO:0035242|GO:0042393|GO:0044020|GO:0006281|GO:0043985|GO:0006479|GO:0045892|GO:0016740|GO:0034970|GO:0016568	NM_178891	Mm.36115	99890	409.81	169.354	8.35226	6.71822	123.828	321.875	193.072	462.048	191.162	445.505	6.69499	8.34896	6.72809	8.39683	6.73159	8.31099
A_55_P1997141	3.71568e-05	0.00033843	2.08309	up	NM_008652	chr2:162909345-162909404	Mybl2	Mus musculus myeloblastosis oncogene-like 2 (Mybl2), mRNA [NM_008652]	GO:0007049|GO:0006355|GO:0003700|GO:0031523|GO:0003682|GO:0005634|GO:0090307|GO:0003677|GO:0006351	NM_008652	Mm.4594	17865	1651.75	1002.04	10.2924	9.23366	789.467	1387.26	1103.37	1850.54	1113.28	1717.45	9.17513	10.3238	9.2663	10.3482	9.25956	10.2052
A_51_P494293	0.0030421	0.00761612	2.46158	up	NR_024325	chr1:57031318-57031377	9130024F11Rik	Mus musculus RIKEN cDNA 9130024F11 gene (9130024F11Rik), transcript variant 1, long non-coding RNA [NR_024325]	GO:0008150|GO:0003674|GO:0005575	NR_024325	Mm.419039	329160	86.9403	40.8197	6.2352	4.93561	34.4932	65.4225	47.6104	86.0694	40.3555	109.329	5.26835	6.36527	4.83287	6.01682	4.70561	6.3235
A_55_P1964138	4.46103e-06	0.000114147	2.33272	up	NM_013784	chr1:107418369-107418310	Pign	Mus musculus phosphatidylinositol glycan anchor biosynthesis, class N (Pign), mRNA [NM_013784]	GO:0016780|GO:0016020|GO:0005783|GO:0008152|GO:0005789|GO:0016021|GO:0003824|GO:0016740|GO:0006506	NM_013784	Mm.268911	27392	550.486	309.49	8.76574	7.54373	254.166	446.733	338.421	582.581	335.884	622.146	7.60422	8.78226	7.51768	8.72737	7.50927	8.78758
A_55_P2089565	0.00157787	0.00449574	3.09661	up	NM_181319	chrX:104881102-104881161	Tbx22	Mus musculus T-box 22 (Tbx22), transcript variant 2, mRNA [NM_181319]	GO:0006355|GO:0003700|GO:0005634|GO:0000122|GO:0045892|GO:0003677|GO:0006351	NM_181319	Mm.137011	245572	36.6405	12.3711	5.0345	3.40381	7.28925	28.1536	19.3461	39.8077	10.4781	41.9603	3.25102	5.35152	3.68834	4.85313	3.27207	4.89885
A_55_P2117525	3.53638e-08	1.55629e-05	2.00001	up	NM_001166410	chrX:7720844-7720785	Rbm3	Mus musculus RNA binding motif protein 3 (Rbm3), transcript variant 3, mRNA [NM_001166410]	GO:0003723|GO:0009409|GO:0006950|GO:0015934|GO:0045727|GO:0005634|GO:0042995|GO:0003676|GO:0006412|GO:0006417|GO:0030425|GO:0005737|GO:0000166|GO:0035196|GO:0043023	NM_001166410	Mm.360569	19652	8474.07	4733.51	12.6262	11.6262	4030.66	7078.23	5069.58	9133.65	5100.28	9210.32	11.6328	12.632	11.6346	12.6294	11.6113	12.6173
A_55_P1982951	0.00143258	0.00416768	2.29127	up	NM_153167	chr4:45387647-45387706	Dcaf10	Mus musculus DDB1 and CUL4 associated factor 10 (Dcaf10), mRNA [NM_153167]	GO:0008150|GO:0003674|GO:0080008	NM_153167	Mm.317668	242418	410.735	235.461	8.36422	7.16807	228.691	340.318	249.638	442.416	228.054	449.472	7.45922	8.42482	7.08182	8.34169	6.96317	8.32615
A_55_P2106074	1.44267e-05	0.000198882	2.65311	up	NM_001100454	chr17:26014694-26014635	Wfikkn1	Mus musculus WAP, FS, Ig, KU, and NTR-containing protein 1 (Wfikkn1), mRNA [NM_001100454]	GO:0004857|GO:0003674|GO:0004867|GO:0010466|GO:0008191|GO:0005576|GO:0030414|GO:0005615|GO:0045861	NM_001100454	Mm.328871	215001	217.457	104.754	7.50119	6.09351	76.639	165.714	118.17	254.756	119.453	231.902	6.13067	7.51086	6.04906	7.58291	6.10079	7.40981
A_51_P120830	6.95869e-07	4.87126e-05	68.8992	up	NM_019471	chr9:7510011-7510070	Mmp10	Mus musculus matrix metallopeptidase 10 (Mmp10), mRNA [NM_019471]	GO:0030334|GO:0005509|GO:0005578|GO:0005576|GO:0046872|GO:0031012|GO:0016787|GO:0030574|GO:0006508|GO:0008233|GO:0008270|GO:0004222|GO:0008237	NM_019471	Mm.14126	17384	2352.73	35.02	10.799	4.69263	15.4673	1904.9	49.374	2491.48	40.2187	2661.79	4.49638	10.7752	4.87971	10.7807	4.70179	10.8412
A_55_P2028522	0.000319003	0.00136381	2.19581	up	NM_016853	chr9:111464021-111463962	Stac	Mus musculus src homology three (SH3) and cysteine rich domain (Stac), mRNA [NM_016853]	GO:0035556|GO:0034605|GO:0003674|GO:0005737|GO:0005575|GO:0046872	NM_016853	Mm.1414	20840	202.361	119.439	7.4088	6.27404	100.295	158.372	128.572	208.938	129.45	239.772	6.44683	7.45243	6.16404	7.31996	6.21126	7.454
A_51_P369200	2.10548e-05	0.000242557	2.13309	up	NM_028109	chr2:152719476-152719535	Tpx2	Mus musculus TPX2, microtubule-associated protein homolog (Xenopus laevis) (Tpx2), transcript variant 2, mRNA [NM_028109]	GO:0005515|GO:0019901|GO:0060236|GO:0005874|GO:0005819|GO:0005818|GO:0006915|GO:0005634|GO:0051225|GO:0032147|GO:0000922|GO:0005737|GO:0007049|GO:0007067|GO:0015630|GO:0043203|GO:0005876|GO:0005856|GO:0051301	NM_028109	Mm.407737	72119	1324.38	790.604	9.97683	8.88389	658.199	1083.78	818.615	1481.66	894.998	1407.69	8.90409	9.97473	8.81564	10.0332	8.93195	9.92253
A_55_P2056571	0.00147301	0.00426003	3.20564	up		chr3:081721989-081721930							72.4552	24.3727	5.98231	4.3017	16.1095	53.0688	36.4919	80.0939	20.5166	84.2029	4.53175	6.11451	4.48176	5.90309	3.89158	5.92932
A_55_P2025870	0.00343657	0.00842988	2.13324	up	NM_177203	chr3:54976303-54976362	Ccdc169	Mus musculus coiled-coil domain containing 169 (Ccdc169), mRNA [NM_177203]	GO:0008150|GO:0003674|GO:0005575	NM_177203	Mm.213909	320604	137.155	82.4804	6.89133	5.79828	72.7512	115.036	95.8367	148.629	78.8531	147.799	6.07354	7.06619	5.77102	6.839	5.5503	6.7688
A_55_P1955172	0.00401949	0.00961133	2.42022	up	AK142435	chr3:126543318-126543377	Camk2d	Mus musculus 13 days embryo stomach cDNA, RIKEN full-length enriched library, clone:D530006I24 product:calcium/calmodulin-dependent protein kinase II, delta, full insert sequence. [AK142435]	GO:0005515|GO:0005516|GO:0031594|GO:0060048|GO:0046777|GO:0000166|GO:0018105|GO:0016301|GO:0018107|GO:0043025|GO:0061049|GO:0086003|GO:0070374|GO:0004683|GO:0016772|GO:0010389|GO:0031432|GO:0044325|GO:0016310|GO:0043234|GO:0002028|GO:0055119|GO:0060341|GO:0050998|GO:0048471|GO:0005886|GO:0035022|GO:0005634|GO:0014911|GO:0005829|GO:0043194|GO:0000082|GO:0005737|GO:0014704|GO:0006816|GO:0010613|GO:…		Mm.255822	108058	107.962	54.4087	6.54923	5.2741	44.3678	93.8548	54.5017	123.422	64.3566	106.609	5.52519	6.80996	5.00747	6.55998	5.28963	6.27775
A_55_P2017116	6.74931e-07	4.79302e-05	3.63177	up		chr9:78169165-78169106		predicted gene 8074 [Source:MGI Symbol;Acc:MGI:3643195] [ENSMUST00000095071]					6794.12	2200.68	12.2937	10.433	1849.04	5424.21	2308.41	7291.23	2444.57	7666.91	10.4399	12.2501	10.3892	12.2956	10.47	12.3354
A_55_P2089304	2.14659e-05	0.000245242	2.46308	up	NR_024329	chr2:156217635-156217576	2900097C17Rik	Mus musculus RIKEN cDNA 2900097C17 gene (2900097C17Rik), long non-coding RNA [NR_024329]		NR_024329	Mm.324242	347740	274.201	143.718	7.81395	6.51349	115.877	205.833	162.621	307.967	152.657	308.803	6.61167	7.77763	6.49725	7.85107	6.43155	7.81315
A_55_P1952379	1.55418e-07	2.7788e-05	2.56386	up	NM_010220	chr17:28536119-28536060	Fkbp5	Mus musculus FK506 binding protein 5 (Fkbp5), mRNA [NM_010220]	GO:0005515|GO:0000413|GO:0005737|GO:0016020|GO:0006457|GO:0018208|GO:0003755|GO:0005528|GO:0005634|GO:0016853	NM_010220	Mm.276405	14229	3442.97	1610.53	11.3225	9.96415	1357.81	2859.13	1746.22	3646	1727.57	3823.79	9.98205	11.3218	9.97005	11.3021	9.94033	11.3435
A_55_P2173457	5.44231e-07	4.41794e-05	2.34643	up	NR_045287	chr17:30759453-30759394	1700097N02Rik	Mus musculus RIKEN cDNA 1700097N02 gene (1700097N02Rik), long non-coding RNA [NR_045287]		NR_045287	Mm.254797	67522	1806.57	973.931	10.4237	9.19319	789.981	1490.18	1055.33	1989.2	1076.48	1940.32	9.1756	10.4282	9.19417	10.454	9.2098	10.3888
A_55_P2001064	1.63727e-06	7.09422e-05	2.23526	up		chr4:069353560-069353619							4363.8	2315.08	11.6741	10.5137	1988.46	3691.83	2439.71	4680	2517.06	4719.58	10.5509	11.7011	10.4738	11.6692	10.5164	11.652
A_55_P2075237	2.80832e-05	0.00028691	2.2511	up	NM_027895	chr5:044819058-044819117	Ulk3	Mus musculus unc-51-like kinase 3 (Ulk3), mRNA [NM_027895]	GO:0006914|GO:0045879|GO:0005524|GO:0016310|GO:0045880|GO:0005737|GO:0046777|GO:0004672|GO:0000166|GO:0004674|GO:0016301|GO:0006468|GO:0016740|GO:0016772	NM_027895	Mm.155877	71742	2079.76	1156.27	10.6167	9.44605	972.792	1633.73	1245.49	2404.67	1250.51	2200.9	9.47054	10.5577	9.43643	10.7229	9.43118	10.5694
A_55_P2008297	0.000124052	0.000720232	2.61413	up	NM_170758	chr11:114765539-114765598	Cd300a	Mus musculus CD300A antigen (Cd300a), mRNA [NM_170758]	GO:0043305|GO:0005622|GO:0005515|GO:0016020|GO:0005886|GO:0019902|GO:0002552|GO:0016021|GO:0006898|GO:0014063	NM_170758	Mm.294439	217303	252.593	123.608	7.70734	6.32101	104.51	201.618	139.131	273.381	127.183	282.78	6.49506	7.75529	6.28052	7.68634	6.18744	7.68039
A_55_P2038942	0.000907279	0.00292384	2.03108	up		chr8:056197505-056197564							68.4294	39.181	5.89322	4.87098	25.0844	49.0105	52.5386	80.4045	39.9198	75.8732	4.96247	6.01102	4.95913	5.90902	4.69134	5.75963
A_55_P1985850	9.75615e-08	2.27622e-05	5.33971	up	NM_001044384	chrX:20451802-20451861	Timp1	Mus musculus tissue inhibitor of metalloproteinase 1 (Timp1), transcript variant 1, mRNA [NM_001044384]	GO:0004857|GO:0043066|GO:0051045|GO:0010466|GO:0005578|GO:0005576|GO:0002020|GO:0030414|GO:0046872|GO:0005604|GO:0010951|GO:0031012|GO:0043249|GO:0008191|GO:0001775	NM_001044384	Mm.8245	21857	1556.41	370.058	10.2027	7.78596	283.468	1259.16	417.32	1716.79	409.385	1693.3	7.75292	10.1817	7.81815	10.2422	7.7868	10.1842
A_55_P2059010	3.44175e-06	0.000100683	2.08156	up	NM_011254	chr9:98346908-98346967	Rbp1	Mus musculus retinol binding protein 1, cellular (Rbp1), mRNA [NM_011254]	GO:0005215|GO:0033189|GO:0016918|GO:0019841|GO:0044297|GO:0005829|GO:0008289|GO:0005737|GO:0042573|GO:0042572|GO:0005501|GO:0006810|GO:0030852	NM_011254	Mm.279741	19659	7146.73	3842.1	12.3683	11.3106	3317.23	5915.43	4096.32	7880.5	4112.75	7644.26	11.348	12.3645	11.2922	12.4088	11.2916	12.3316
A_55_P2136776	4.76881e-05	0.000392081	4.36075	up	NM_019878	chr5:87943819-87943760	Sult1b1	Mus musculus sulfotransferase family 1B, member 1 (Sult1b1), mRNA [NM_019878]	GO:0006629|GO:0042403|GO:0005737|GO:0006805|GO:0009812|GO:0004062|GO:0008146|GO:0051923|GO:0018958|GO:0016740|GO:0008202|GO:0005829	NM_019878	Mm.23502	56362	596.775	173.161	8.88467	6.76009	154.655	499.999	192.521	654.955	172.306	635.371	6.9613	8.93871	6.72444	8.89966	6.59453	8.81564
A_55_P2016262	7.98904e-06	0.000149899	2.33798	up	NM_027397	chr9:55393925-55393984	Isl2	Mus musculus insulin related protein 2 (islet 2) (Isl2), mRNA [NM_027397]	GO:0031290|GO:0021524|GO:0006355|GO:0003700|GO:0021520|GO:0005634|GO:0007275|GO:0048663|GO:0003677|GO:0046872|GO:0005622|GO:0043565|GO:0045665|GO:0008270	NM_027397	Mm.273996	104360	2077.55	1111.15	10.6186	9.39333	976.219	1697.56	1163.36	2252.34	1193.87	2282.75	9.47478	10.6071	9.34223	10.6303	9.36299	10.6184
A_51_P482121	0.0183441	0.0340701	2.34786	up	NM_007902	chr4:119839682-119839741	Edn2	Mus musculus endothelin 2 (Edn2), mRNA [NM_007902]	GO:0008284|GO:0019722|GO:0019221|GO:0007204|GO:0005615|GO:0007205|GO:0019229|GO:0005622|GO:0046888|GO:0050880|GO:0001516|GO:0045987|GO:0042310|GO:0046887|GO:0003100|GO:0014824|GO:0014826|GO:0030593|GO:0048016|GO:0005576|GO:0001543|GO:0060585|GO:0002690|GO:0005179|GO:0042116|GO:0008217|GO:0048246|GO:0010460	NM_007902	Mm.284855	13615	215.283	128.561	7.49525	6.2639	76.7664	178.407	213.62	222.46	95.2977	244.981	6.13267	7.59947	6.86292	7.40174	5.79611	7.48454
A_55_P1969341	0.0161919	0.0306496	4.23371	up	NM_178309	chr11:86011431-86011372	Brip1	Mus musculus BRCA1 interacting protein C-terminal helicase 1 (Brip1), mRNA [NM_178309]	GO:0008026|GO:0031965|GO:0051539|GO:0016817|GO:0008285|GO:0051536|GO:0006357|GO:0004386|GO:0005634|GO:0016818|GO:0003676|GO:0003677|GO:0005524|GO:0046872|GO:0006974|GO:0005737|GO:0006139|GO:0004003|GO:0006281|GO:0016787|GO:0000166	NM_178309	Mm.186143	237911	69.4263	22.0209	5.90332	3.82139	7.06907	60.5725	22.7817	88.1368	36.2119	59.5698	3.0228	6.27149	3.87328	6.05671	4.56811	5.38175
A_55_P2084512	0.000362955	0.0014964	2.70796	up	XM_003946322	chr4:151237354-151237413	9230110K08Rik	PREDICTED: Mus musculus RIKEN cDNA 9230110K08 gene (9230110K08Rik), mRNA [XM_003946322]	GO:0008150|GO:0003674|GO:0005575	XM_003946322		100041960	116.736	52.8666	6.66322	5.22601	34.989	94.8293	55.5014	128.548	68.1095	126.83	5.28306	6.81999	5.03294	6.62388	5.36204	6.54578
A_55_P2176894	3.56796e-06	0.000102	3.96895	up		chr9:005907352-005907411							2080.73	663.813	10.6196	8.6308	579.243	1714.45	694.359	2163.59	717.837	2364.17	8.72426	10.6238	8.56686	10.5694	8.60128	10.6655
A_55_P2275817	9.47099e-06	0.000161412	2.4327	up	AK049571	chr17:84251075-84251016	C430042M11Rik	Mus musculus 7 days embryo whole body cDNA, RIKEN full-length enriched library, clone:C430042M11 product:unclassifiable, full insert sequence. [AK049571]			Mm.379475	320021	356.446	193.036	8.16967	6.88712	139.749	278.522	209.728	383.954	229.631	406.862	6.84711	8.16476	6.84076	8.14758	6.97349	8.19669
A_52_P616580	0.00602656	0.0134034	2.31812	up	NM_001033409	chr1:136883841-136883782	Lgr6	Mus musculus leucine-rich repeat-containing G protein-coupled receptor 6 (Lgr6), mRNA [NM_001033409]	GO:0007165|GO:0003674|GO:0016020|GO:0007186|GO:0005886|GO:0004930|GO:0016021|GO:0004871|GO:0016055|GO:0016500	NM_001033409	Mm.279594	329252	55.4339	27.9041	5.59329	4.38034	9.09304	41.4144	37.036	67.2493	37.5832	57.6381	4.02397	5.81574	4.50269	5.6262	4.61436	5.33794
A_55_P2019838	0.00103735	0.00325005	9.8718	up	AK090034	chr14:43967907-43967966	Gm3161	Mus musculus RCB-0464 Meth-A cDNA, RIKEN full-length enriched library, clone:G430067O17 product:unclassifiable, full insert sequence. [AK090034]			Mm.491710	100041143	171.212	21.9289	7.18498	3.88167	7.2616	131.588	22.625	180.227	35.9	201.822	3.22121	7.2291	3.86717	7.1115	4.55663	7.21436
A_55_P1981230	0.00391981	0.00942481	2.18704	up		chr7:034699356-034699415		GB					88.414	51.157	6.25793	5.12896	21.1522	62.7647	68.4629	89.821	63.8559	112.656	4.79279	6.31684	5.31566	6.09041	5.27842	6.36656
A_55_P2404803	0.00139646	0.00408733	3.06124	up	AK033827	chr12:80189781-80189722	9230116L04Rik	Mus musculus adult male epididymis cDNA, RIKEN full-length enriched library, clone:9230116L04 product:PHOSPHATIDYLINOSITOL GLYCAN, CLASS H homolog [Homo sapiens], full insert sequence. [AK033827]			Mm.311575	321017	67.3955	24.6515	5.88153	4.26742	9.90944	58.1417	30.6419	72.1873	33.403	71.8575	4.093	6.2254	4.24024	5.74151	4.46901	5.67768
A_52_P573366	0.000101714	0.000636625	2.14654	up	NM_178089	chr7:26521766-26521707	Hnrnpul1	Mus musculus heterogeneous nuclear ribonucleoprotein U-like 1 (Hnrnpul1), transcript variant 2, mRNA [NM_178089]	GO:0006355|GO:0030529|GO:0003723|GO:0005634|GO:0019899|GO:0003676|GO:0006351	NM_178089	Mm.254223	232989	279.788	171.76	7.85185	6.74984	139.737	234.811	183.775	299.84	191.768	304.714	6.8467	7.94662	6.66606	7.81815	6.73675	7.79077
A_55_P2048194	0.00244451	0.00638452	2.18652	up	NM_177618	chr11:71597875-71597934	Wscd1	Mus musculus WSC domain containing 1 (Wscd1), mRNA [NM_177618]	GO:0008150|GO:0003674|GO:0016020|GO:0008146|GO:0016021|GO:0005575	NM_177618	Mm.48648	216881	66.7088	34.3828	5.85898	4.73035	25.5603	48.3814	36.6364	78.6672	40.9519	73.0778	4.98005	5.99851	4.48827	5.87618	4.72272	5.70227
A_55_P2010936	1.99308e-05	0.000236008	2.47158	up	NM_015796	chr7:29523092-29523151	Fbxo17	Mus musculus F-box protein 17 (Fbxo17), mRNA [NM_015796]	GO:0030163|GO:0008150|GO:0001948|GO:0019005	NM_015796	Mm.358659	50760	2060.02	1039.16	10.5967	9.29129	838.952	1569.92	1163.68	2243.59	1114.84	2366.54	9.26935	10.5013	9.3429	10.6213	9.26161	10.6676
A_51_P480136	0.000100782	0.000632701	5.20858	up	NM_021541	chr1:74937227-74937168	Cryba2	Mus musculus crystallin, beta A2 (Cryba2), mRNA [NM_021541]	GO:0005212|GO:0002088|GO:0042803	NM_021541	Mm.86656	12958	107.678	21.889	6.55266	4.17176	11.6131	94.9974	30.6329	115.756	23.421	112.281	4.2343	6.82276	4.23975	6.47383	4.04125	6.36138
A_65_P16081	1.14568e-05	0.000178432	2.26663	up	AK144914	chr11:061204695-061204636		Mus musculus mammary gland RCB-0526 Jyg-MC(A) cDNA, RIKEN full-length enriched library, clone:G830002J02 product:unclassifiable, full insert sequence. [AK144914]					110.897	60.6677	6.58486	5.40432	41.5598	82.9364	71.4128	122.28	69.0306	127.475	5.45671	6.65522	5.37333	6.54655	5.38292	6.55282
A_55_P2050390	4.62087e-05	0.000384848	2.35682	up	NM_174988	chr2:164937116-164937057	Cdh22	Mus musculus cadherin 22 (Cdh22), mRNA [NM_174988]	GO:0016339|GO:0016020|GO:0005886|GO:0005509|GO:0016021|GO:0007155|GO:0007156|GO:0046872	NM_174988	Mm.151819	104010	549.184	307.444	8.76839	7.53155	247.678	472.047	350.319	599.52	324.336	575.984	7.56638	8.85952	7.5734	8.76978	7.45486	8.67588
A_55_P2053838	1.92877e-05	0.000232094	2.32104	up	NM_009397	chr10:18720835-18720776	Tnfaip3	Mus musculus tumor necrosis factor, alpha-induced protein 3 (Tnfaip3), transcript variant 1, mRNA [NM_009397]	GO:0005515|GO:0043130|GO:0004842|GO:0016579|GO:0070301|GO:0004843|GO:0032715|GO:0016874|GO:0032691|GO:0002020|GO:0043621|GO:0005764|GO:0070536|GO:0060548|GO:0006508|GO:0034115|GO:0031397|GO:0043124|GO:0045824|GO:0071108|GO:0005813|GO:0070433|GO:0072573|GO:0032720|GO:0045088|GO:0010507|GO:0008270|GO:0008233|GO:0008234|GO:0004221|GO:0002315|GO:0045732|GO:0034140|GO:0045736|GO:0002237|GO:0005634|GO:…	NM_009397	Mm.116683	21929	1334.73	734.353	9.99339	8.77862	627.133	1139.6	813.784	1428.99	762.143	1435.59	8.82953	10.0545	8.80853	9.97598	8.69778	9.94968
A_51_P254045	3.79952e-05	0.000342592	2.84607	up	NM_011634	chr9:107873796-107873855	Traip	Mus musculus TRAF-interacting protein (Traip), mRNA [NM_011634]	GO:0005515|GO:0007165|GO:0005737|GO:0005886|GO:0008270|GO:0005057|GO:0046872	NM_011634	Mm.297870	22036	660.744	302.633	9.02242	7.51345	263.305	549.377	330.384	700.682	314.21	732.173	7.65362	9.05916	7.48043	8.98938	7.40632	9.01873
A_55_P2107070	0.000710162	0.00242364	2.77823	up	NM_027687	chr18:12913592-12913651	Cabyr	Mus musculus calcium-binding tyrosine-(Y)-phosphorylation regulated (fibrousheathin 2) (Cabyr), transcript variant 1, mRNA [NM_027687]	GO:0005515|GO:0019722|GO:0046982|GO:0001539|GO:0019901|GO:0031514|GO:0005509|GO:0019904|GO:0005730|GO:0005634|GO:0042995|GO:0051259|GO:0046872|GO:0005622|GO:0005929|GO:0005737|GO:0035686|GO:0005856|GO:0019899|GO:0048240	NM_027687	Mm.179740	71132	124.043	54.4291	6.75069	5.27652	44.4154	100.892	62.6117	140.637	56.2601	130.601	5.52697	6.90759	5.19165	6.75256	5.11094	6.5919
A_55_P2105181	0.0200953	0.0368026	2.0634	up	NM_016668	chr13:94387040-94386981	Bhmt	Mus musculus betaine-homocysteine methyltransferase (Bhmt), mRNA [NM_016668]	GO:0043234|GO:0005737|GO:0008168|GO:0006479|GO:0009086|GO:0047150|GO:0032403|GO:0032259|GO:0008898|GO:0005829	NM_016668	Mm.329582	12116	37.9297	21.268	5.08321	4.03819	8.1994	29.6319	36.3816	44.1821	19.2229	39.975	3.8101	5.41426	4.47847	4.99767	3.82599	4.8377
A_55_P2080931	1.92865e-05	0.000232094	4.69313	up	NM_177717	chr15:101382976-101382917	4732456N10Rik	Mus musculus RIKEN cDNA 4732456N10 gene (4732456N10Rik), mRNA [NM_177717]	GO:0005882|GO:0008150|GO:0003674|GO:0005575	NM_177717	Mm.461267	239673	1231.57	333.478	9.88054	7.64999	288.633	1081.4	357.139	1384.05	354.663	1229.25	7.77144	9.97157	7.59455	9.9331	7.58399	9.73696
A_51_P473576	5.0295e-06	0.00011972	2.03874	up	NM_009687	chr14:51546483-51546542	Apex1	Mus musculus apurinic/apyrimidinic endonuclease 1 (Apex1), mRNA [NM_009687]	GO:0003906|GO:0048471|GO:0008408|GO:0070301|GO:1900087|GO:0090305|GO:0016890|GO:0005783|GO:0003723|GO:0005634|GO:0045739|GO:0032403|GO:0046872|GO:0014912|GO:0005622|GO:0005739|GO:0004527|GO:0005737|GO:0080111|GO:2001141|GO:0043488|GO:0005667|GO:0005813|GO:0006355|GO:0051059|GO:0003713|GO:0007568|GO:0005730|GO:0006310|GO:0004521|GO:0003677|GO:0031490|GO:0016829|GO:0006351|GO:0006974|GO:0003684|GO:…	NM_009687	Mm.203	11792	4091.91	2369	11.58	10.5523	2056.99	3460.49	2506.82	4393.29	2543.2	4421.94	10.6066	11.606	10.5195	11.5794	10.5308	11.5545
A_55_P2022114	9.70108e-06	0.000163307	2.45708	up		chrX:154687330-154687389							478.527	254.392	8.56615	7.26921	209.381	374.859	284.834	515.31	268.96	545.412	7.34699	8.54686	7.26359	8.55298	7.19705	8.59861
A_55_P2102408	0.000425467	0.00167008	2.16061	up		chr5:010499150-010499209							103.162	58.8215	6.48188	5.37045	44.7985	73.9756	64.3197	108.641	67.3464	126.869	5.53636	6.51758	5.22715	6.38119	5.34783	6.54688
A_55_P2072841	2.82737e-06	9.09196e-05	2.40699	up		chr14:103410097-103410156							2761.87	1397.58	11.0111	9.74385	1156.37	2171.44	1503.21	2978.1	1533.15	3136.06	9.74339	10.9496	9.73517	11.0217	9.75297	11.0619
A_55_P1983773	4.84348e-06	0.000117742	2.52855	up	NM_001012273	chr11:117716978-117717037	Birc5	Mus musculus baculoviral IAP repeat-containing 5 (Birc5), transcript variant 3, mRNA [NM_001012273]	GO:0005515|GO:0008017|GO:0010466|GO:0009790|GO:0042803|GO:0042802|GO:0000910|GO:0043524|GO:0005856|GO:0043027|GO:0048037|GO:0046982|GO:0005694|GO:0005814|GO:0031536|GO:0030496|GO:0051303|GO:0007049|GO:0045931|GO:0000777|GO:0000776|GO:0008270|GO:0019899|GO:0045892|GO:0000775|GO:0051301|GO:0005881|GO:0031577|GO:0004869|GO:0031503|GO:0051087|GO:0005634|GO:0046872|GO:0005829|GO:0005737|GO:0007059|GO:…	NM_001012273	Mm.8552	11799	7941.2	3575.56	12.5284	11.1901	3069.46	6841.07	3811.51	8648.67	3845.72	8333.87	11.2163	12.5782	11.1758	12.5532	11.1782	12.4538
A_55_P2091861	0.00065958	0.00229728	2.31881	up	NM_001136065	chr6:38768291-38768232	Hipk2	Mus musculus homeodomain interacting protein kinase 2 (Hipk2), transcript variant 1, mRNA [NM_001136065]	GO:0005515|GO:0046330|GO:0046332|GO:0048596|GO:0007224|GO:0005622|GO:0043524|GO:0000166|GO:0018105|GO:0050882|GO:0016301|GO:0018107|GO:0007179|GO:0006978|GO:0016772|GO:0001102|GO:0005813|GO:0001105|GO:0031965|GO:0060235|GO:0003714|GO:0046790|GO:0010842|GO:0000122|GO:0016310|GO:0042771|GO:0043388|GO:0045893|GO:0008344|GO:0008284|GO:0061072|GO:0005634|GO:0009952|GO:0060395|GO:0032092|GO:0030514|GO:…	NM_001136065	Mm.23790	15258	152.575	84.9915	7.03396	5.82058	60.4856	114.82	83.3179	167.128	111.171	175.777	5.87147	7.06388	5.58234	7.00962	6.00792	7.02838
A_51_P272106	3.56928e-06	0.000102	2.76237	up	NM_007705	chr10:79634274-79634333	Cirbp	Mus musculus cold inducible RNA binding protein (Cirbp), mRNA [NM_007705]	GO:0017148|GO:0010494|GO:0003723|GO:0006950|GO:0005634|GO:0045727|GO:0030371|GO:0003676|GO:0005737|GO:0034063|GO:0000166|GO:0070181|GO:0048255|GO:0003730|GO:0009411	NM_007705	Mm.17898	12696	10374.4	4152.26	12.8981	11.4322	3712.78	8684.51	4345.04	11193.7	4398.95	11244.8	11.5128	12.901	11.3906	12.9068	11.3932	12.8865
A_55_P2419299	2.13618e-05	0.000244572	3.63039	up	AK141773	chr12:110836685-110836744	1110006E14Rik	Mus musculus 9 days embryo whole body cDNA, RIKEN full-length enriched library, clone:D030062B12 product:unclassifiable, full insert sequence. [AK141773]			Mm.393530	76286	559.877	198.801	8.79631	6.93618	170.453	475.666	209.569	599.621	216.382	604.344	7.07645	8.8703	6.839	8.77006	6.8931	8.74856
A_55_P1996484	9.88982e-07	5.54138e-05	3.15626	up	NM_130456	chr1:158258107-158258166	Nphs2	Mus musculus nephrosis 2, podocin (Nphs2), mRNA [NM_130456]	GO:0005515|GO:0043234|GO:0031532|GO:0016020|GO:0005886|GO:0005911|GO:0036057|GO:0031235|GO:0045121|GO:0016021	NM_130456	Mm.289099	170484	296.576	119.993	7.92791	6.26969	89.1049	234.694	132.233	321.428	138.64	333.605	6.30219	7.94582	6.20578	7.912	6.30112	7.9259
A_55_P2161200	0.00115573	0.00352873	2.4536	up	AF012171	chr14:53048492-53048549		T cell receptor alpha variable 1 [Source:MGI Symbol;Acc:MGI:3651476] [ENSMUST00000103567]			Mm.302901		132.63	69.295	6.82624	5.53134	39.1824	90.2408	70.9566	155.456	97.7459	152.192	5.39927	6.75848	5.36386	6.90624	5.83091	6.81401
A_52_P496726	0.00825686	0.0174097	2.07347	up	NM_009026	chr11:59777281-59777222	Rasd1	Mus musculus RAS, dexamethasone-induced 1 (Rasd1), mRNA [NM_009026]	GO:0005515|GO:0048471|GO:0005886|GO:0007263|GO:0007264|GO:0003924|GO:0005634|GO:0005525|GO:0006184|GO:0007165|GO:0005737|GO:0000166|GO:0016020|GO:0045892	NM_009026	Mm.3903	19416	84.1492	49.2295	6.20203	5.14998	41.3144	68.9989	47.1206	88.579	59.2534	94.8698	5.45103	6.43062	4.81881	6.06393	5.1801	6.11153
A_51_P496751	3.061e-06	9.46557e-05	2.10244	up	NM_018868	chr1:59768230-59768289	Nop58	Mus musculus NOP58 ribonucleoprotein (Nop58), mRNA [NM_018868]	GO:0005737|GO:0030515|GO:0015030|GO:0042254|GO:0030519|GO:0070761|GO:0005730|GO:0005732|GO:0005634|GO:0006608	NM_018868	Mm.220367	55989	17362.5	8576.95	13.6029	12.5309	7525.72	14807.5	9160.84	18616	9044.29	18664.1	12.5772	13.628	12.5211	13.6045	12.4942	13.5762
A_52_P135873	7.47856e-05	0.000523111	2.16554	up		chr12:025411632-025411573		Q66JW8_MOUSE (Q66JW8) LOC434166 protein, partial (73%) [TC1695075]					918.007	550.847	9.48341	8.36868	480.558	796.816	576.627	972.794	595.355	984.412	8.46392	9.57236	8.30065	9.45168	8.34147	9.42617
A_55_P2003753	2.5385e-08	1.53583e-05	12.8532	up	NM_001099631	chr4:137816823-137816882	Sh2d5	Mus musculus SH2 domain containing 5 (Sh2d5), mRNA [NM_001099631]	GO:0008150|GO:0003674|GO:0005575	NM_001099631	Mm.482408	230863	5226.46	507.713	11.9371	8.25301	424.575	4309.8	544.246	5685.29	554.319	5684.29	8.30682	11.9265	8.21847	11.9607	8.23375	11.9241
A_55_P2025483	2.90078e-05	0.000293354	2.08984	up	NM_178916	chr13:76139088-76139029	Rfesd	Mus musculus Rieske (Fe-S) domain containing (Rfesd), transcript variant 1, mRNA [NM_178916]	GO:0008150|GO:0003674|GO:0051536|GO:0051537|GO:0016491|GO:0005575|GO:0046872|GO:0055114	NM_178916	Mm.266515	218341	321.223	205.609	8.03446	6.97107	152.305	258.451	232.061	367.907	232.462	337.312	6.94149	8.06955	6.97713	8.09345	6.99458	7.94037
A_55_P2129925	2.94231e-05	0.000295668	2.5229	up	NM_008652	chr2:162910364-162910423	Mybl2	Mus musculus myeloblastosis oncogene-like 2 (Mybl2), mRNA [NM_008652]	GO:0007049|GO:0006355|GO:0003700|GO:0031523|GO:0003682|GO:0005634|GO:0090307|GO:0003677|GO:0006351	NM_008652	Mm.4594	17865	920.294	470.596	9.48159	8.14651	409.197	769.756	504.922	955.182	497.67	1035.94	8.25436	9.52317	8.10741	9.4197	8.07775	9.50191
A_55_P1997421	2.96042e-08	1.55629e-05	30.8168	up	NM_001082542	chr16:36217755-36217814	Gm5416	Mus musculus predicted gene 5416 (Gm5416), mRNA [NM_001082542]	GO:0008150|GO:0003674|GO:0005575	NM_001082542	Mm.432544	408196	8017.14	319.722	12.5369	7.59122	264.12	6852.32	352.54	8458.62	342.507	8740.48	7.65728	12.5798	7.57991	12.5097	7.53649	12.5211
A_55_P1982374	0.000174631	0.000901936	3.2632	up	AK034706	chr2:4088573-4088632	Frmd4a	FERM domain containing 4A [Source:MGI Symbol;Acc:MGI:1919850] [ENSMUST00000132710]	GO:0090162|GO:0005737|GO:0005923|GO:0030674|GO:0005856		Mm.37932	209630	67.4407	22.429	5.871	4.16471	9.18093	47.5622	28.5862	82.8049	29.52	71.9551	4.0327	5.97879	4.14374	5.95361	4.31769	5.6806
A_55_P1966470	0.019487	0.0358641	2.1932	up		chr9:115256652-115256593							52.7176	25.8522	5.52829	4.39525	21.7624	46.2259	28.7644	56.9924	27.0297	54.9344	4.82252	5.94426	4.15267	5.36978	4.21056	5.27083
A_55_P2014853	0.00076777	0.00257269	2.09038	up		chr17_random:000587935-000587876		TNFA_MOUSE (P06804) Tumor necrosis factor precursor (TNF-alpha) (Tumor necrosis factor ligand superfamily member 2) (TNF-a) (Cachectin) [Contains: Tumor necrosis factor, membrane form; Tumor necrosis factor, soluble form], partial (6%) [TC1586156]					140.385	86.2982	6.91978	5.85601	69.5558	113.229	97.238	142.831	92.1008	165.096	6.02443	7.04755	5.79059	6.77822	5.75302	6.93357
A_55_P2085181	8.47249e-07	5.14129e-05	2.63488	up	NM_028083	chr16:93906219-93906278	Chaf1b	Mus musculus chromatin assembly factor 1, subunit B (p60) (Chaf1b), mRNA [NM_028083]	GO:0006260|GO:0005515|GO:0007049|GO:0006355|GO:0033186|GO:0006281|GO:0031497|GO:0005654|GO:0005634|GO:0006974|GO:0006351|GO:0005829	NM_028083	Mm.274222	110749	2127.11	1010.65	10.6506	9.25282	842.933	1728.01	1074.56	2248.85	1114.47	2404.47	9.27544	10.6319	9.22194	10.6256	9.26107	10.6942
A_52_P625880	1.24075e-05	0.000186292	3.12484	up	AK029366	chr6:30431087-30431028	Tmem209	transmembrane protein 209 [Source:MGI Symbol;Acc:MGI:1919899] [ENSMUST00000138823]	GO:0008150|GO:0003674|GO:0016020|GO:0016021|GO:0005575		Mm.45418	72649	440.321	180.637	8.45451	6.81073	148.523	366.074	195.039	471.241	198.35	483.646	6.91667	8.51687	6.73841	8.42548	6.77712	8.42119
A_55_P2128220	0.000305858	0.00132113	2.61786	up		chr1:163752677-163752736		CDK7_MOUSE (Q03147) Cell division protein kinase 7 (CDK-activating kinase) (CAK) (TFIIH basal transcription factor complex kinase subunit) (39 kDa protein kinase) (P39 Mo15) (Protein-tyrosine kinase MPK-7) (CR4 protein kinas , partial (67%) [TC1607839]	GO:0006355|GO:0006367|GO:0016251|GO:0005634|GO:0000079|GO:0005524|GO:0007067|GO:0007049|GO:0004672|GO:0000166|GO:0004702|GO:0016301|GO:0004674|GO:0006468|GO:0009299|GO:0004713|GO:0005675|GO:0016740|GO:0051301|GO:0004693				103.384	47.4682	6.49243	5.10404	33.3983	82.1284	53.0994	118.212	55.9068	109.811	5.23905	6.64399	4.97077	6.50073	5.10229	6.33256
A_52_P199776	0.000141191	0.00078341	2.22385	up	NR_024068	chr2:26492921-26492862	Snhg7	Mus musculus small nucleolar RNA host gene (non-protein coding) 7 (Snhg7), long non-coding RNA [NR_024068]		NR_024068	Mm.27103	72091	488.57	288.63	8.59539	7.44233	242.12	394.15	292.437	504.583	331.334	566.978	7.53649	8.61435	7.30298	8.52085	7.48753	8.65098
A_55_P2152427	9.07372e-05	0.000591834	2.28087	up	NM_026507	chr9:63985117-63985058	Zwilch	Mus musculus zwilch kinetochore protein (Zwilch), mRNA [NM_026507]	GO:0003674|GO:0007093|GO:0007067|GO:0007049|GO:0005694|GO:0000776|GO:0000775|GO:0051301	NM_026507	Mm.335237	68014	1389.4	771.306	10.0466	8.85702	701.491	1153.37	801.639	1450.93	810.787	1563.91	8.99823	10.0694	8.78784	9.99807	8.785	10.0723
A_55_P2004153	3.51399e-05	0.000327597	2.31424	up	XM_003084766	chr8:63843013-63842954	Gm10015	PREDICTED: Mus musculus predicted gene 10015 (Gm10015), mRNA [XM_003084766]		XM_003084766		100502680	1364.45	747.816	10.0167	8.8062	653.175	1106.02	783.643	1402.05	806.631	1585.28	8.89184	10.0063	8.74924	9.95165	8.77751	10.0923
A_55_P1962509	0.0014086	0.00411482	2.41621	up	NM_015770	chr2:154876688-154876747	a	Mus musculus nonagouti (a), mRNA [NM_015770]	GO:0005515|GO:0008343|GO:0032438|GO:0005102|GO:0005623|GO:0005576|GO:0006091|GO:0032402|GO:0040030|GO:0009755|GO:0042438|GO:0071514|GO:0031781|GO:0031782|GO:0043473|GO:0031779	NM_015770	Mm.315593	50518	138.852	72.0014	6.90564	5.6329	60.8106	116.602	82.8478	139.463	72.3458	160.49	5.87821	7.0809	5.57607	6.74089	5.44442	6.89514
A_55_P2030373	5.28826e-07	4.34524e-05	2.56618	up	NM_178405	chr1:174201917-174201858	Atp1a2	Mus musculus ATPase, Na+/K+ transporting, alpha 2 polypeptide (Atp1a2), mRNA [NM_178405]	GO:0005515|GO:0015077|GO:0006942|GO:0045202|GO:0006940|GO:0019229|GO:0006937|GO:0006754|GO:0000166|GO:0006810|GO:0016820|GO:0045822|GO:0086004|GO:0005391|GO:0005890|GO:0002026|GO:0008542|GO:0001504|GO:0015991|GO:0008344|GO:0043005|GO:0005886|GO:0006200|GO:0046872|GO:0040011|GO:0002087|GO:0005737|GO:0043197|GO:0045988|GO:0035725|GO:0006814|GO:0006813|GO:0006812|GO:0071805|GO:0006811|GO:0051481|GO:…	NM_178405	Mm.207432	98660	1099.63	549.49	9.72254	8.36292	456.447	913.485	591.463	1163.69	600.561	1221.7	8.39432	9.74926	8.33996	9.69127	8.35448	9.72709
A_55_P2028949	3.61568e-07	3.80791e-05	4.3842	up	NR_002880	chr8_random:320301-320242	Gm21944	Mus musculus predicted gene, 21944 (Gm21944), non-coding RNA [NR_002880]		NR_002880	Mm.424927	654455	52999.1	11726.4	15.1275	12.9952	9454.45	44380.5	12857.9	55766.1	12866.8	58850.7	12.9334	15.116	13.0354	15.116	13.0169	15.1505
A_55_P1994477	0.00016011	0.000854158	2.01387	up	NM_001081290	chr1:164603081-164603022	Prrc2c	Mus musculus proline-rich coiled-coil 2C (Prrc2c), mRNA [NM_001081290]	GO:0008150|GO:0005575|GO:0008022	NM_001081290	Mm.245446	226562	350.74	231.136	8.15122	7.14125	198.253	282.073	242.843	372.638	252.312	397.51	7.27613	8.18358	7.04349	8.10794	7.10412	8.16215
A_55_P2047215	0.0171339	0.0321728	2.25283	up	AK040077	chr9:44205736-44205795	Slc37a4	Mus musculus 0 day neonate thymus cDNA, RIKEN full-length enriched library, clone:A430056J18 product:hypothetical protein, full insert sequence. [AK040077]	GO:0045730|GO:0042632|GO:0006089|GO:0001780|GO:0014070|GO:0032682|GO:0030593|GO:0005977|GO:0006874|GO:0015760|GO:0030176|GO:0042593|GO:0043085|GO:0001816|GO:0043231|GO:0034220|GO:0015152|GO:0015711|GO:0035166|GO:0006641|GO:0002318|GO:0008202		Mm.486672	14385	74.4545	37.2601	5.99827	4.82654	35.2137	56.3526	39.3109	67.0752	37.2557	99.9357	5.28925	6.18875	4.5876	5.62174	4.60276	6.18434
A_55_P2079116	4.31448e-05	0.000369142	4.9253	up	BC128469	chr14:51427136-51427195		Mus musculus cDNA clone IMAGE:40090117. [BC128469]					1173.89	301.428	9.8021	7.50189	243.638	951.79	348.63	1442.44	312.017	1127.45	7.54452	9.80355	7.5635	9.98768	7.39766	9.61508
A_55_P2129354	5.24319e-05	0.000415484	2.25186	up	NM_153510	chr5:138264676-138264617	Pilra	Mus musculus paired immunoglobin-like type 2 receptor alpha (Pilra), mRNA [NM_153510]	GO:0005515|GO:0007165|GO:0016020|GO:0016021	NM_153510	Mm.379385	231805	341.032	200.393	8.11068	6.93957	158.075	264.172	231.474	349.769	211.631	409.154	6.98332	8.09818	6.9726	8.02909	6.86278	8.20478
A_55_P2117574	0.00016135	0.000857361	2.18234	up	NM_001110130	chr4:118983978-118983919	Ppih	Mus musculus peptidyl prolyl isomerase H (Ppih), transcript variant 3, mRNA [NM_001110130]	GO:0000413|GO:0006397|GO:0008380|GO:0003755|GO:0005634|GO:0071001|GO:0005737|GO:0016607|GO:0006457|GO:0043021|GO:0005681|GO:0016853|GO:0046540|GO:0045070	NM_001110130	Mm.371613	66101	133.361	78.4567	6.8301	5.70423	46.2263	89.0113	96.5161	151.554	92.6277	159.517	5.57116	6.73612	5.78122	6.86995	5.76031	6.88424
A_66_P126915	0.000240117	0.00112136	2.9781	up	AK021326	chr9:116248565-116248624	D730003K21Rik	Mus musculus 10 days lactation, adult female mammary gland cDNA, RIKEN full-length enriched library, clone:D730003K21 product:unclassifiable, full insert sequence. [AK021326]	GO:0008150|GO:0003674|GO:0005575		Mm.44991	78580	80.6012	30.3305	6.13845	4.56406	18.7643	58.8173	32.8992	93.2783	39.3281	89.7079	4.68024	6.23681	4.34278	6.15285	4.66918	6.0257
A_55_P1981366	2.25043e-07	3.27594e-05	5.22054	up	NM_008485	chr1:154969946-154969887	Lamc2	Mus musculus laminin, gamma 2 (Lamc2), mRNA [NM_008485]	GO:0005515|GO:0048471|GO:0005610|GO:0016020|GO:0005578|GO:0005607|GO:0005576|GO:0007155|GO:0008201|GO:0005938|GO:0005615|GO:0005604	NM_008485	Mm.329272	16782	10362.6	2310.27	12.8991	10.5149	2015.47	8773.04	2470.84	11038	2444.5	11276.8	10.5777	12.9124	10.4977	12.8893	10.4692	12.8955
A_55_P2237440	5.91194e-05	0.000448319	3.07175	up	XM_003945341	chr2:119850620-119850561		predicted gene 13999 [Source:MGI Symbol;Acc:MGI:3651905] [ENSMUST00000141511]		XM_003945341			73.5304	25.8389	5.99187	4.37281	14.4178	49.4605	34.4638	91.1315	28.635	79.9993	4.43441	6.02032	4.40307	6.11091	4.28094	5.84436
A_55_P2115567	1.47434e-05	0.00020115	2.8005	up	NM_174870	chr5:109099622-109099563	Slc26a1	Mus musculus solute carrier family 26 (sulfate transporter), member 1 (Slc26a1), mRNA [NM_174870]	GO:0006821|GO:0019531|GO:0019532|GO:0055085|GO:0034220|GO:0015297|GO:0015116|GO:0016020|GO:0015108|GO:0015301|GO:0006810|GO:0008272|GO:0008271|GO:0016021|GO:0006811	NM_174870	Mm.440571	231583	804.536	372.631	9.28269	7.797	290.519	603.731	429.876	914.405	397.499	895.471	7.78032	9.19836	7.86594	9.3598	7.74476	9.28991
A_55_P1957993	0.000657308	0.0022931	3.30813	up		chr5:105264922-105264863							91.5673	30.8915	6.32046	4.59444	22.3168	70.7837	31.6772	101.805	38.6804	102.113	4.84541	6.46259	4.28672	6.28569	4.6512	6.2131
A_55_P2114318	2.8019e-05	0.00028669	2.13435	up		chr7:018244645-018244586							2744.98	1556.8	11.0081	9.91429	1354.87	2304.46	1616.58	2810.17	1698.97	3120.32	9.97757	11.0315	9.85052	10.9384	9.91478	11.0544
A_55_P2064984	0.000275486	0.00123388	2.34018	up	NM_145924	chrX:130897030-130897089	Cenpi	Mus musculus centromere protein I (Cenpi), mRNA [NM_145924]	GO:0008150|GO:0003674|GO:0005694|GO:0000776|GO:0005634|GO:0034508|GO:0000775	NM_145924	Mm.34903	102920	264.004	146.227	7.7687	6.54209	125.884	218.588	154.2	276.409	158.596	297.015	6.72057	7.85589	6.42159	7.69827	6.48409	7.75196
A_55_P1971619	1.03392e-05	0.000169228	2.58798	up		chr1:113777290-113777231							378.076	188.879	8.23813	6.8663	150.647	280.307	206.326	412.055	209.665	441.866	6.93147	8.17458	6.81715	8.23898	6.85027	8.30082
A_66_P113505	5.36089e-05	0.000421561	2.20052	up	AK033188	chr16:16488865-16488806	Fgd4	FYVE, RhoGEF and PH domain containing 4 [Source:MGI Symbol;Acc:MGI:2183747] [ENSMUST00000161624]	GO:0030035|GO:0035023|GO:0008360|GO:0030032|GO:0003779|GO:0042995|GO:0007257|GO:0030175|GO:0015629|GO:0046872|GO:0030027|GO:0005085|GO:0005737|GO:0051015|GO:0005089|GO:0005856		Mm.440715	224014	2227.22	1250.8	10.7092	9.57137	1054.81	1699.99	1388.47	2414.73	1309.12	2566.93	9.59751	10.6096	9.61356	10.7321	9.50303	10.7859
A_55_P1959496	9.15375e-05	0.000594804	2.6042	up	BC064113	chr10:79525221-79525162	Sbno2	Mus musculus strawberry notch homolog 2 (Drosophila), mRNA (cDNA clone IMAGE:3376209), complete cds. [BC064113]	GO:0003674|GO:0006355|GO:0002281|GO:0050727|GO:0005575|GO:0045892|GO:0006351		Mm.262102	216161	235.876	116.009	7.614	6.23317	94.531	190.378	135.027	256.124	118.469	261.127	6.37123	7.6775	6.23654	7.59086	6.09173	7.57365
A_55_P2120244	2.48118e-05	0.000266628	3.50506	up	NM_010184	chr1:175151497-175151438	Fcer1a	Mus musculus Fc receptor, IgE, high affinity I, alpha polypeptide (Fcer1a), mRNA [NM_010184]	GO:0001812|GO:0005515|GO:0045401|GO:0019370|GO:0045425|GO:0001820|GO:0005886|GO:0005623|GO:0050731|GO:0007257|GO:0050850|GO:0043306|GO:0000187|GO:0007165|GO:0019863|GO:0016020|GO:0005887|GO:0045121|GO:0019767|GO:0016021|GO:0038095|GO:0007166|GO:0009897	NM_010184	Mm.5266	14125	797.308	295.122	9.28308	7.47364	241.61	691.975	343.004	816.885	300.754	883.065	7.53362	9.38361	7.53552	9.19549	7.35179	9.27014
A_55_P1971006	1.23497e-07	2.50254e-05	3.4767	up	NM_029821	chr7:148023789-148023848	Urah	Mus musculus urate (5-hydroxyiso-) hydrolase (Urah), mRNA [NM_029821]	GO:0005739|GO:0033971|GO:0016787|GO:0006144|GO:0006810|GO:0005777	NM_029821	Mm.272359	76974	21115.9	6275.45	13.8499	12.0522	5230.54	17380.6	6671.39	22795.9	6924.41	23171.3	12.0293	13.8335	12.0359	13.8631	12.0914	13.8531
A_55_P2065429	0.0380207	0.0632529	3.13666	up		chr6:069276787-069276728							103.03	30.174	6.22941	4.58019	25.5684	47.4012	35.5798	62.8928	29.3737	198.796	4.98043	5.97448	4.44941	5.51822	4.31071	7.19554
A_55_P2037343	0.000126811	0.00073043	3.31319	up	NM_010391	chr17:35611449-35611508	H2-Q10	Mus musculus histocompatibility 2, Q region locus 10 (H2-Q10), mRNA [NM_010391]	GO:0002474|GO:0006955|GO:0016020|GO:0005886|GO:0019882|GO:0042612|GO:0001916|GO:0042605|GO:0005102|GO:0016021|GO:0016045	NM_010391	Mm.88795	15007	222.948	83.9145	7.53769	5.80946	62.2587	176.926	83.1412	240.42	106.344	251.498	5.90051	7.58959	5.58068	7.5086	5.9472	7.51486
A_55_P1966155	3.49857e-05	0.000327169	2.41408	up	NM_001012725	chr2:164442886-164442945	Wfdc6b	Mus musculus WAP four-disulfide core domain 6B (Wfdc6b), mRNA [NM_001012725]	GO:0008150|GO:0003674|GO:0004867|GO:0010466|GO:0005576|GO:0005575|GO:0030414	NM_001012725	Mm.376157	433502	160.506	84.9023	7.10058	5.82911	62.986	122.693	102.44	177.469	89.2811	181.358	5.91158	7.13988	5.86159	7.09158	5.71416	7.07028
A_55_P1997485	9.74402e-06	0.000163723	2.11333	up		chr17:035091392-035091333							5250.93	2890.93	11.9414	10.8619	2395.91	4267.86	3039.19	5521.78	3237.69	5963.14	10.8437	11.9124	10.8283	11.9137	10.9136	11.998
A_55_P2042723	0.000755711	0.00254018	2.14704	up		chr11:051910867-051910808							183.285	110.858	7.28131	6.17896	96.9849	144.522	120.462	196.587	115.126	208.744	6.40766	7.34415	6.07399	7.23503	6.05523	7.26474
A_55_P1982817	3.50077e-05	0.000327261	2.15265	up		chrX:099918992-099918933							3911.81	2156.54	11.5155	10.4094	1912.45	3383.77	2292.26	4051.25	2264.91	4300.4	10.4941	11.5708	10.3807	11.455	10.3534	11.5208
A_51_P332355	0.000120582	0.000707864	2.25911	up	NM_139303	chr2:109181416-109181475	Kif18a	Mus musculus kinesin family member 18A (Kif18a), mRNA [NM_139303]	GO:0005828|GO:0008017|GO:0043130|GO:0006200|GO:0005634|GO:0042995|GO:0015031|GO:0070463|GO:0005737|GO:0000166|GO:0051010|GO:0008574|GO:0015630|GO:0006810|GO:0005856|GO:0007019|GO:0007018|GO:0005871|GO:0005874|GO:0003779|GO:0003777|GO:0005524|GO:0001726|GO:0005901|GO:0007080	NM_139303	Mm.274086	228421	520.875	303.523	8.68969	7.51394	250.592	437.342	349.21	530.339	310.767	594.946	7.58399	8.75267	7.56615	8.59032	7.39168	8.72609
A_52_P407871	0.000211177	0.00102364	2.05458	up	NM_172947	chr11:102026771-102026712	Lsm12	Mus musculus LSM12 homolog (S. cerevisiae) (Lsm12), mRNA [NM_172947]	GO:0008150|GO:0003674|GO:0005575	NM_172947	Mm.259079	268490	778.338	492.5	9.24744	8.2086	439.915	657.768	501.767	826.371	535.817	850.875	8.34835	9.31277	8.09707	9.21138	8.1804	9.21818
A_51_P251487	0.00667477	0.0145768	2.14874	up	NM_025719	chr13:21559056-21558997	Nkapl	Mus musculus NFKB activating protein-like (Nkapl), mRNA [NM_025719]	GO:0008150|GO:0003674|GO:0005575	NM_025719	Mm.116869	66707	60.0102	30.7717	5.70631	4.60282	25.5062	44.8808	33.7705	66.901	33.0385	68.2487	4.9781	5.90522	4.37584	5.61623	4.45453	5.59749
A_55_P2122849	1.64078e-05	0.000212089	2.31016	up		chr4:115873035-115872976							5821.09	2908.4	12.0868	10.8788	2598.69	4891.02	3005.32	6202.98	3121.19	6369.27	10.9716	12.106	10.8097	12.0724	10.8549	12.0819
A_55_P2142232	0.000207019	0.00101002	5.59004	up	NM_001199940	chr12:105506705-105506764	Serpina3i	Mus musculus serine (or cysteine) peptidase inhibitor, clade A, member 3I (Serpina3i), mRNA [NM_001199940]	GO:0003674|GO:0043434|GO:0005575|GO:0034097	NM_001199940	Mm.436602	628900	211.621	42.7627	7.47459	4.99173	37.0961	181.51	48.9492	221.083	42.243	232.272	5.34149	7.62163	4.86904	7.39061	4.76466	7.41152
A_55_P2152164	0.00116888	0.0035584	3.25954	up	AF241256	chr7:67024781-67024722	Snord116	Mus musculus Pwcr1 mRNA, complete sequence. [AF241256]			Mm.423722	64243	74.5016	25.8912	6.02452	4.31985	10.3461	62.7824	30.5643	83.1861	36.7633	77.5363	4.13446	6.31718	4.23728	5.96102	4.58781	5.79536
A_55_P1952744	7.80796e-06	0.000148241	2.28355	up	NM_013898	chrX:131071923-131071864	Timm8a1	Mus musculus translocase of inner mitochondrial membrane 8A1 (Timm8a1), mRNA [NM_013898]	GO:0005739|GO:0005758|GO:0006626|GO:0008270	NM_013898	Mm.214504	30058	11746	5587.22	13.0642	11.8729	4838.22	9561.55	5752.82	12371.4	6170.63	13305.1	11.9056	13.0284	11.8082	13.0543	11.905	13.1099
A_51_P336325	0.000354537	0.00147043	4.78996	up	NM_008768	chr4:63006483-63007090	Orm1	Mus musculus orosomucoid 1 (Orm1), mRNA [NM_008768]	GO:0006810|GO:0002682|GO:0005576|GO:0006953|GO:0005615	NM_008768	Mm.4777	18405	121.533	27.3892	6.72523	4.46522	21.4583	101.66	33.2283	130.799	27.4809	132.139	4.80983	6.91643	4.35579	6.65066	4.23005	6.60861
A_55_P2158592	0.000423518	0.00166509	2.54693	up	AK041165	chr3:015731333-015731274	Sirpb1a	Mus musculus adult male aorta and vein cDNA, RIKEN full-length enriched library, clone:A530086P20 product:weakly similar to BIT (PROTEIN TYROSINE PHOSPHATASE NON-RECEPTOR TYPE SUBSTRATE I) [Mus musculus], full insert sequence. [AK041165]	GO:0035556|GO:0005622|GO:0003674|GO:0050766|GO:0005886		Mm.423523	320832	196.753	98.7776	7.3758	6.02704	82.6989	167.716	106.263	217.882	107.371	204.661	6.21069	7.52454	5.90902	7.36923	5.96141	7.23364
A_55_P2021358	8.20041e-05	0.000554464	2.868	up	NM_001039060	chrX:91499311-91499370	Klhl15	Mus musculus kelch-like 15 (Klhl15), transcript variant 2, mRNA [NM_001039060]	GO:0008150|GO:0003674|GO:0005575	NM_001039060	Mm.238117	236904	310.16	138.207	7.98541	6.46537	118.415	243.537	152.378	325.965	143.827	360.98	6.64079	7.99698	6.4016	7.9328	6.35372	8.02647
A_55_P1984168	4.01347e-06	0.000107736	2.20248	up	NM_007609	chr9:5336663-5336722	Casp4	Mus musculus caspase 4, apoptosis-related cysteine peptidase (Casp4), mRNA [NM_007609]	GO:0043005|GO:0005783|GO:0006915|GO:0042981|GO:0070269|GO:0035234|GO:0004197|GO:0005622|GO:0005739|GO:0043234|GO:0016020|GO:0016787|GO:0050718|GO:0097110|GO:0043025|GO:0006508|GO:0008233|GO:0008234	NM_007609	Mm.1569	12363	4514.79	2416.93	11.7229	10.5838	2057.33	3787.08	2514.29	4781.4	2679.19	4975.9	10.6071	11.7413	10.5239	11.6994	10.6204	11.7282
A_55_P2315762	0.0160682	0.0304539	2.50794	up	AK045275	chr2:73113346-73113287		Mus musculus 9.5 days embryo parthenogenote cDNA, RIKEN full-length enriched library, clone:B130054P17 product:hypothetical protein, full insert sequence. [AK045275]			Mm.330293		65.0345	28.6325	5.82746	4.50096	26.3163	53.4796	37.2634	67.4957	22.3176	74.1282	5.00554	6.12515	4.51257	5.63273	3.98476	5.7245
A_55_P2161410	0.0356459	0.0598376	2.73167	up	NM_009253	chr12:105632110-105632169	Serpina3m	Mus musculus serine (or cysteine) peptidase inhibitor, clade A, member 3M (Serpina3m), mRNA [NM_009253]	GO:0030162|GO:0010951|GO:0004867|GO:0010466|GO:0043434|GO:0005576|GO:0034097|GO:0030414|GO:0005615	NM_009253	Mm.482078	20717	933.67	500.871	9.48778	8.038	176.908	684.707	707.292	1074.01	618.414	1042.3	7.12351	9.36993	8.59596	9.58451	8.39453	9.50891
A_55_P2093023	0.000302677	0.0013117	2.66996	up	NM_026858	chr10:126305548-126305489	Xrcc6bp1	Mus musculus XRCC6 binding protein 1 (Xrcc6bp1), transcript variant 2, mRNA [NM_026858]	GO:0008150|GO:0003674|GO:0016787|GO:0006508|GO:0008233|GO:0005575|GO:0004222|GO:0046872|GO:0008237	NM_026858	Mm.276769	68876	164.111	77.3506	7.13564	5.71882	64.0506	133.683	82.6327	175.016	85.3686	183.633	5.92845	7.2453	5.57239	7.07092	5.65562	7.09069
A_55_P1998872	2.26086e-07	3.27594e-05	10.4062	up	NM_198865	chr14:112082255-112082314	Slitrk5	Mus musculus SLIT and NTRK-like family, member 5 (Slitrk5), mRNA [NM_198865]	GO:0048813|GO:0021756|GO:0003674|GO:0016020|GO:0007268|GO:0043588|GO:0030534|GO:0016021|GO:0007625|GO:0007409|GO:0072358|GO:0009410	NM_198865	Mm.235097	75409	528.695	57.4798	8.7067	5.32733	35.7343	423.393	65.7304	574.439	70.9746	588.252	5.30296	8.70924	5.26075	8.70414	5.41827	8.7067
A_55_P2010758	0.000309057	0.00133334	2.16732	up	NM_008723	chr19:45822331-45822272	Npm3	Mus musculus nucleoplasmin 3 (Npm3), mRNA [NM_008723]	GO:0005515|GO:0009303|GO:0006364|GO:0005730|GO:0005634|GO:0003676	NM_008723	Mm.1406	18150	4408.76	2395.01	11.679	10.5631	1884.77	3468.33	2729.43	4435.54	2570.83	5322.4	10.4714	11.6094	10.6666	11.5946	10.5512	11.833
A_55_P1997821	5.41173e-09	9.11572e-06	6.09197	up	NM_001001985	chr5:34348343-34348402	Nat8l	Mus musculus N-acetyltransferase 8-like (Nat8l), mRNA [NM_001001985]	GO:0008080|GO:0016746|GO:0031966|GO:0005783|GO:0043231|GO:0005739|GO:0005737|GO:0017188|GO:0016020|GO:0051586|GO:0005789|GO:0016021|GO:0016740	NM_001001985	Mm.274610	269642	341.431	65.9531	8.1125	5.50559	44.5919	270.724	77.9709	372.385	75.2964	381.185	5.53026	8.12675	5.49364	8.10718	5.49286	8.10356
A_52_P483129	7.50726e-06	0.000145907	2.24124	up	NM_030132	chr15:51714144-51714203	Utp23	Mus musculus UTP23, small subunit (SSU) processome component, homolog (yeast) (Utp23), mRNA [NM_030132]	GO:0008150|GO:0003674|GO:0042254|GO:0006364|GO:0032040|GO:0005634|GO:0005575	NM_030132	Mm.176347	78581	1231.58	706.145	9.87848	8.71418	552.12	1034.34	785.47	1280.23	780.845	1380.17	8.66003	9.9144	8.7538	9.82528	8.72873	9.89576
A_55_P2051596	4.34414e-07	4.0726e-05	3.61904	up		chr16:061259121-061259062							3675.55	1247.6	11.4195	9.56387	1029.14	3076.39	1329.6	4042.92	1384.06	3907.33	9.56208	11.4377	9.53799	11.453	9.59156	11.3678
A_55_P2116515	0.00025939	0.00118268	2.00201	up		chr4:014098069-014098128							120.404	76.5666	6.6878	5.68635	50.4392	82.7259	96.0574	125.891	83.2034	152.594	5.66212	6.65168	5.7754	6.59233	5.62152	6.81937
A_55_P1964302	1.41463e-07	2.67315e-05	2.42558	up	NM_013898	chrX:131072743-131072684	Timm8a1	Mus musculus translocase of inner mitochondrial membrane 8A1 (Timm8a1), mRNA [NM_013898]	GO:0005739|GO:0005758|GO:0006626|GO:0008270	NM_013898	Mm.214504	30058	1025.82	543.512	9.62563	8.3473	442.224	822.417	597.016	1096.4	591.295	1158.63	8.35485	9.61356	8.35343	9.60924	8.33363	9.6541
A_51_P463003	0.00098315	0.00311691	2.63733	up	NM_021367	chr18:32978885-32978944	Tslp	Mus musculus thymic stromal lymphopoietin (Tslp), transcript variant 1, mRNA [NM_021367]	GO:0005576|GO:0005615|GO:0005125	NM_021367	Mm.143716	53603	70.7674	30.3666	5.95091	4.55183	16.4981	58.6867	34.8173	75.7708	39.7845	77.8449	4.55258	6.23479	4.41727	5.81678	4.68564	5.80116
A_55_P2088720	0.00107783	0.00334468	2.12326	up	AK035396	chr7:18125402-18125459		Mus musculus adult male urinary bladder cDNA, RIKEN full-length enriched library, clone:9530030H05 product:unclassifiable, full insert sequence. [AK035396]					775.333	484.835	9.2348	8.14852	318.763	620.381	569.197	818.588	566.545	887.029	7.89519	9.23019	8.2816	9.19876	8.26876	9.27544
A_55_P2117243	2.9315e-06	9.27964e-05	3.00345	up	NM_001252261	chr11:33055085-33055026	Npm1	Mus musculus nucleophosmin 1 (Npm1), transcript variant 3, mRNA [NM_001252261]	GO:0005515|GO:0048025|GO:0001652|GO:0032071|GO:0051259|GO:0042803|GO:0006884|GO:0005622|GO:0043523|GO:0006407|GO:0045860|GO:0051260|GO:0043023|GO:0042273|GO:0043024|GO:0042274|GO:0005856|GO:0005813|GO:0046982|GO:0019901|GO:0007569|GO:0045740|GO:0003713|GO:0006950|GO:0006334|GO:0005547|GO:0043085|GO:0030957|GO:0006281|GO:0016049|GO:0005654|GO:0051082|GO:0019899|GO:0060735|GO:0008284|GO:0008285|GO:…	NM_001252261	Mm.485384	18148	15231	5460.01	13.4172	11.8306	4386.24	12303.1	5981.16	16417.6	6012.63	16972.4	11.76	13.373	11.8717	13.4327	11.8602	13.446
A_51_P334739	0.020037	0.0367128	3.77713	up	NM_021339	chr9:35311862-35311922	Cdon	Mus musculus cell adhesion molecule-related/down-regulated by oncogenes (Cdon), mRNA [NM_021339]	GO:0005515|GO:0043497|GO:0021987|GO:0005886|GO:0009952|GO:0048598|GO:0014816|GO:0007224|GO:0016337|GO:0002088|GO:0045944|GO:0016202|GO:0007155|GO:2000179|GO:0010172|GO:0009986|GO:0001708|GO:0051057|GO:0007520|GO:0060059|GO:0048643|GO:0016020|GO:0005887|GO:0045666|GO:0045663|GO:0045664|GO:0001934|GO:0016021|GO:0043410|GO:0051146	NM_021339	Mm.80509	57810	57.8156	21.5235	5.6554	3.73811	6.84642	47.0142	31.4723	63.152	26.2519	63.2807	2.76389	5.96413	4.27577	5.5238	4.17468	5.47829
A_55_P1956598	0.000802903	0.00266294	2.19035	up	BC019489	chr12:114525555-114525496		Mus musculus immunoglobulin heavy chain 1a (serum IgG2a), mRNA (cDNA clone IMAGE:4011654). [BC019489]			Mm.342177		125.839	74.7823	6.77241	5.64125	44.3633	105.281	87.2037	127.5	92.7797	144.736	5.52503	6.9644	5.63654	6.60966	5.76217	6.74316
A_55_P2303478	7.38558e-05	0.000519438	2.4206	up	NR_102289	chr9:56977885-56977826	Man2c1os	Mus musculus Man2c1 opposite strand transcript (Man2c1os), long non-coding RNA [NR_102289]	GO:0008150|GO:0003674|GO:0005575	NR_102289	Mm.472839	76794	280.325	150.805	7.85381	6.57845	122.535	238.003	164.138	296.658	165.743	306.313	6.68343	7.96227	6.51065	7.7991	6.54126	7.80007
A_55_P2182222	0.000360439	0.00148781	2.04288	up	NM_023852	chr13:110850589-110850530	Rab3c	Mus musculus RAB3C, member RAS oncogene family (Rab3c), mRNA [NM_023852]	GO:0005515|GO:0016020|GO:0005886|GO:0000166|GO:0007264|GO:0017157|GO:0006810|GO:0015031|GO:0005525|GO:0008021|GO:0005829	NM_023852	Mm.151600	67295	2129.8	1297.94	10.6443	9.6137	980.099	1627.36	1480.01	2235.95	1433.72	2526.07	9.483	10.5528	9.7118	10.618	9.64632	10.7621
A_51_P300395	0.0011017	0.00340207	2.44608	up	NM_027037	chr7:138469646-138469587	1700007K09Rik	Mus musculus RIKEN cDNA 1700007K09 gene (1700007K09Rik), mRNA [NM_027037]	GO:0008150|GO:0003674|GO:0005576|GO:0005575	NM_027037	Mm.233840	69318	69.255	32.496	5.92048	4.63001	16.6388	57.8064	41.0816	74.3491	39.7678	75.6094	4.56093	6.21847	4.64448	5.78907	4.68461	5.75389
A_66_P111433	5.11859e-05	0.00041005	2.22617	up		chrX:087309101-087309160							3908.41	2079.67	11.5084	10.3539	1827.61	3225.83	2065.95	4157.03	2345.45	4342.36	10.4229	11.5039	10.2313	11.4893	10.4073	11.532
A_55_P2041240	0.000753933	0.00253515	3.67334	up	AK129480	chr7:56748591-56748650	Nav2	Mus musculus mRNA for mKIAA3015 protein. [AK129480]	GO:0007608|GO:0021554|GO:0007605|GO:0005614|GO:0021564|GO:0003025|GO:0005524|GO:0007399|GO:0021563|GO:0031012|GO:0000166|GO:0007626|GO:0008201		Mm.333881	78286	118.289	38.9118	6.66229	4.7852	14.6814	81.6422	58.4989	123.053	43.5552	150.172	4.44818	6.63623	5.10636	6.55668	4.80106	6.79397
A_55_P2056654	9.47704e-06	0.000161412	2.31544	up	NM_145588	chr7:134171314-134171255	Kif22	Mus musculus kinesin family member 22 (Kif22), mRNA [NM_145588]	GO:0008017|GO:0005871|GO:0005874|GO:0005819|GO:0005634|GO:0003777|GO:0003677|GO:0005524|GO:0005737|GO:0006281|GO:0000166|GO:0005856|GO:0000785|GO:0005925|GO:0007018	NM_145588	Mm.286488	110033	2272.48	1222.23	10.7477	9.53642	1054.5	1849.29	1275.98	2382.1	1336.2	2586.05	9.59694	10.737	9.47434	10.7117	9.53799	10.7944
[truncated: 162 more rows]

## Sheet: EvMdown
# Fold Change cut-off: 2.0 # P-value cut-off: 0.05 # Condition pairs: E vs M # Column A: ProbeName, it represents probe name. # Column B: P-value, P-value calculated from t-test. # Column C: FDR is calculated from Benjamini Hochberg FDR. # Column D: FCAbsolute, the absolute ratio (no log scale) of normalized intensities between two conditions. # Column E: Regulation, it depicts which group has gr…
[truncated: 1,417 more rows]

[truncated: 4 more sheets: EvCup, EvCdown, MvCup, MvCdown]
