# Supplementary material for: Alterations of 63 hub genes during lingual carcinogenesis in C57BL/6J mice
Source: Sci Rep. 2018 Aug 22;8:12626. doi: 10.1038/s41598-018-31103-3 (PMC6105652; doi:10.1038/s41598-018-31103-3)
Supplement: Supplementary file 2 — Supplementary dataset [file 41598_2018_31103_MOESM2_ESM.zip › Supplementary Table S2 Gene Ontology(GO) terms in which candidate genes are involved.xlsx]

## Sheet: BP-EvCup-Hdac2
Gene Ontology(GO) terms of Biological Process in the EvC up set involving Hdac2
GO terms about the domain of Biological Process were enriched in the upregulated genes in the EvC set.
Column A stands for the ID of gene ontology term.
Column B stands for the name of gene ontology term.
Column C stands for the ontology of GOID belongs to.
Column D stands for the number of DE genes associated with the listed GOID.
Column E stands for the number of background population genes associated with the listed GOID.
Column F stands for the total number of DE genes.
Column G stands for the total number of background population genes.
Column H stands for the Fold Enrichment value of the GOID, it equals (Count/Pop.Hits)/(List.Total/Pop.Total).
Column I stands for the significance testing value of the GOID.
Column J stands for the false discovery rate of the GOID, using Benjamini & Hochberg (1995) method.
Column K stands for the Enrichment Score value of the GOID, it equals (-log10(Pvalue)).
Column L stands for the DE genes associated with the GOID.
GO:0008152	metabolic process	Biological process	701	9272	1169	23448	1.51648	2.02212e-47	8.39786e-44	46.6942	MAP1LC3A//CEBPA//MCM3//PCNA//POLA2//PRIM2//RECQL//ORC4//RBMS1//MCM8//CINP//RPA3//GINS1//POLD4//LIN9//GINS2//CCNL1//CCNH//CCNO//CCNB1//COPS2//EDNRB//HDAC2//HIPK1//HMGB1//KLF12//MBD2//MEF2A//NFKB1//PITX2//PTCH1//RBL1//SNAI2//SOX15//SP3//AURKB//STRAP//TRP63//UBE2I//LMCD1//PSMD10//DDX20//TCERG1//TXNIP//STRN3//WWTR1//WHSC1//HIVEP1//LCOR//CDC73//EP300//DKC1//EIF3E//RNPS1//TGFBR1//MAP3K7//MAP3K8//THBS1/…
GO:0044237	cellular metabolic process	Biological process	605	7615	1169	23448	1.59359	1.80509e-44	3.74828e-41	43.7435	MAP1LC3A//CEBPA//MCM3//PCNA//POLA2//PRIM2//RECQL//ORC4//RBMS1//MCM8//CINP//RPA3//GINS1//POLD4//LIN9//GINS2//CCNL1//CCNH//CCNO//CCNB1//COPS2//EDNRB//HDAC2//HIPK1//HMGB1//KLF12//MBD2//MEF2A//NFKB1//PITX2//PTCH1//RBL1//SNAI2//SOX15//SP3//AURKB//STRAP//TRP63//UBE2I//LMCD1//PSMD10//DDX20//TCERG1//TXNIP//STRN3//WWTR1//WHSC1//HIVEP1//LCOR//CDC73//EP300//DKC1//EIF3E//RNPS1//TGFBR1//MAP3K7//MAP3K8//THBS1/…
GO:0044238	primary metabolic process	Biological process	608	7712	1169	23448	1.58135	1.27181e-43	1.76061e-40	42.8956	MCM3//PCNA//POLA2//PRIM2//RECQL//ORC4//RBMS1//MCM8//CINP//RPA3//GINS1//POLD4//LIN9//GINS2//CCNL1//CCNH//CCNO//CCNB1//CEBPA//COPS2//EDNRB//HDAC2//HIPK1//HMGB1//KLF12//MBD2//MEF2A//NFKB1//PITX2//PTCH1//RBL1//SNAI2//SOX15//SP3//AURKB//STRAP//TRP63//UBE2I//LMCD1//PSMD10//DDX20//TCERG1//TXNIP//STRN3//WWTR1//WHSC1//HIVEP1//LCOR//CDC73//EP300//DKC1//EIF3E//RNPS1//TGFBR1//MAP3K7//MAP3K8//THBS1//MAP2K1//C…
GO:0043170	macromolecule metabolic process	Biological process	524	6243	1169	23448	1.68356	4.55802e-43	4.73236e-40	42.3412	MCM3//PCNA//POLA2//PRIM2//RECQL//ORC4//RBMS1//MCM8//CINP//RPA3//GINS1//POLD4//LIN9//GINS2//CCNL1//CCNH//CCNO//CCNB1//CEBPA//COPS2//EDNRB//HDAC2//HIPK1//HMGB1//KLF12//MBD2//MEF2A//NFKB1//PITX2//PTCH1//RBL1//SNAI2//SOX15//SP3//AURKB//STRAP//TRP63//UBE2I//LMCD1//PSMD10//DDX20//TCERG1//TXNIP//STRN3//WWTR1//WHSC1//HIVEP1//LCOR//CDC73//EP300//DKC1//EIF3E//RNPS1//TGFBR1//MAP3K7//MAP3K8//THBS1//MAP2K1//C…
GO:0044260	cellular macromolecule metabolic process	Biological process	478	5478	1169	23448	1.75024	1.12011e-42	9.30366e-40	41.9507	MCM3//PCNA//POLA2//PRIM2//RECQL//ORC4//RBMS1//MCM8//CINP//RPA3//GINS1//POLD4//LIN9//GINS2//CCNL1//CCNH//CCNO//CCNB1//CEBPA//COPS2//EDNRB//HDAC2//HIPK1//HMGB1//KLF12//MBD2//MEF2A//NFKB1//PITX2//PTCH1//RBL1//SNAI2//SOX15//SP3//AURKB//STRAP//TRP63//UBE2I//LMCD1//PSMD10//DDX20//TCERG1//TXNIP//STRN3//WWTR1//WHSC1//HIVEP1//LCOR//CDC73//EP300//DKC1//EIF3E//RNPS1//TGFBR1//MAP3K7//MAP3K8//THBS1//MAP2K1//C…
GO:0009987	cellular process	Biological process	843	13121	1169	23448	1.2887	1.36775e-31	9.46711e-29	30.864	MEF2A//RPF1//NOP14//DCAF13//DKC1//RPS15//GCC1//MAP1LC3A//CEBPA//ARNTL//POLA2//RBM22//MCM3//PCNA//PRIM2//RECQL//ORC4//RBMS1//MCM8//CINP//RPA3//GINS1//POLD4//LIN9//GINS2//BIRC5//RAD21//UBE2I//STAG3//KIF2C//SMC3//ERCC1//CDCA8//SON//DCLRE1B//TIPIN//CCNL1//CCNH//CCNO//CCNB1//CDC23//TAF1//CAMK2A//E2F5//INHBA//ITGB1//TFDP1//LSM11//DLGAP5//COPS2//EDNRB//HDAC2//HIPK1//HMGB1//KLF12//MBD2//NFKB1//PITX2//PTC…
GO:0034641	cellular nitrogen compound metabolic process	Biological process	401	4760	1169	23448	1.68977	1.35676e-30	8.04946e-28	29.8675	CEBPA//MCM3//PCNA//POLA2//PRIM2//RECQL//ORC4//RBMS1//MCM8//CINP//RPA3//GINS1//POLD4//LIN9//GINS2//COPS2//EDNRB//HDAC2//HIPK1//HMGB1//KLF12//MBD2//MEF2A//NFKB1//PITX2//PTCH1//RBL1//SNAI2//SOX15//SP3//AURKB//STRAP//TRP63//UBE2I//LMCD1//PSMD10//DDX20//TCERG1//TXNIP//STRN3//WWTR1//WHSC1//HIVEP1//LCOR//CDC73//EP300//DKC1//EIF3E//RNPS1//DDX39B//GEMIN6//RBM25//CCDC55//PSIP1//AQR//ERCC1//DCLRE1B//UBE2V2/…
GO:0006807	nitrogen compound metabolic process	Biological process	406	4850	1169	23448	1.6791	1.86018e-30	9.65668e-28	29.7304	CEBPA//MCM3//PCNA//POLA2//PRIM2//RECQL//ORC4//RBMS1//MCM8//CINP//RPA3//GINS1//POLD4//LIN9//GINS2//COPS2//EDNRB//HDAC2//HIPK1//HMGB1//KLF12//MBD2//MEF2A//NFKB1//PITX2//PTCH1//RBL1//SNAI2//SOX15//SP3//AURKB//STRAP//TRP63//UBE2I//LMCD1//PSMD10//DDX20//TCERG1//TXNIP//STRN3//WWTR1//WHSC1//HIVEP1//LCOR//CDC73//EP300//DKC1//EIF3E//RNPS1//DDX39B//GEMIN6//RBM25//CCDC55//PSIP1//AQR//ERCC1//DCLRE1B//UBE2V2/…
GO:0006139	nucleobase-containing compound metabolic process	Biological process	378	4427	1169	23448	1.71267	1.17108e-29	5.40387e-27	28.9314	MCM3//PCNA//POLA2//PRIM2//RECQL//ORC4//RBMS1//MCM8//CINP//RPA3//GINS1//POLD4//LIN9//GINS2//CEBPA//COPS2//EDNRB//HDAC2//HIPK1//HMGB1//KLF12//MBD2//MEF2A//NFKB1//PITX2//PTCH1//RBL1//SNAI2//SOX15//SP3//AURKB//STRAP//TRP63//UBE2I//LMCD1//PSMD10//DDX20//TCERG1//TXNIP//STRN3//WWTR1//WHSC1//HIVEP1//LCOR//CDC73//EP300//DKC1//EIF3E//RNPS1//DDX39B//GEMIN6//RBM25//CCDC55//PSIP1//AQR//ERCC1//DCLRE1B//UBE2V2/…
GO:0090304	nucleic acid metabolic process	Biological process	319	3540	1169	23448	1.8075	2.20502e-28	9.15747e-26	27.6566	MCM3//PCNA//POLA2//PRIM2//RECQL//ORC4//RBMS1//MCM8//CINP//RPA3//GINS1//POLD4//LIN9//GINS2//CEBPA//COPS2//EDNRB//HDAC2//HIPK1//HMGB1//KLF12//MBD2//MEF2A//NFKB1//PITX2//PTCH1//RBL1//SNAI2//SOX15//SP3//AURKB//STRAP//TRP63//UBE2I//LMCD1//PSMD10//DDX20//TCERG1//TXNIP//STRN3//WWTR1//WHSC1//HIVEP1//LCOR//CDC73//EP300//DKC1//EIF3E//RNPS1//DDX39B//GEMIN6//RBM25//CCDC55//PSIP1//AQR//ERCC1//DCLRE1B//UBE2V2/…
GO:0019222	regulation of metabolic process	Biological process	362	4435	1169	23448	1.63722	2.16033e-24	8.15621e-22	23.6655	CCNL1//CCNH//CCNO//CCNB1//CEBPA//COPS2//EDNRB//HDAC2//HIPK1//HMGB1//KLF12//MBD2//MEF2A//NFKB1//PCNA//PITX2//PTCH1//RBL1//SNAI2//SOX15//SP3//AURKB//STRAP//TRP63//UBE2I//LMCD1//PSMD10//DDX20//TCERG1//TXNIP//STRN3//WWTR1//WHSC1//HIVEP1//LCOR//CDC73//EP300//TGFBR1//MAP3K7//MAP3K8//THBS1//MAP2K1//C1QTNF2//DUSP14//DUSP18//DUSP7//DUSP4//RBM25//CCDC55//TRNAU1AP//VAMP3//SOCS3//PRKAR1A//BDKRB1//IGFBP3//ABI…
GO:0031323	regulation of cellular metabolic process	Biological process	319	3822	1169	23448	1.67414	1.27206e-22	4.4024e-20	21.8955	CCNL1//CCNH//CCNO//CCNB1//CEBPA//COPS2//EDNRB//HDAC2//HIPK1//HMGB1//KLF12//MBD2//MEF2A//NFKB1//PCNA//PITX2//PTCH1//RBL1//SNAI2//SOX15//SP3//AURKB//STRAP//TRP63//UBE2I//LMCD1//PSMD10//DDX20//TCERG1//TXNIP//STRN3//WWTR1//WHSC1//HIVEP1//LCOR//CDC73//EP300//TGFBR1//MAP3K7//MAP3K8//THBS1//MAP2K1//C1QTNF2//DUSP14//DUSP18//DUSP7//DUSP4//RBM25//CCDC55//TRNAU1AP//VAMP3//SOCS3//PRKAR1A//BDKRB1//IGFBP3//ABI…
GO:0010467	gene expression	Biological process	303	3573	1169	23448	1.70099	2.00339e-22	6.40007e-20	21.6982	CEBPA//COPS2//EDNRB//HDAC2//HIPK1//HMGB1//KLF12//MBD2//MEF2A//NFKB1//PCNA//PITX2//PTCH1//RBL1//SNAI2//SOX15//SP3//AURKB//STRAP//TRP63//UBE2I//LMCD1//PSMD10//DDX20//TCERG1//TXNIP//STRN3//WWTR1//WHSC1//HIVEP1//LCOR//CDC73//EP300//DKC1//DDX39B//GEMIN6//RBM25//CCDC55//PSIP1//AQR//TRNAU1AP//RPP40//ATP6AP2//TAF1B//CDK7//TBP//CCNH//TCEB2//POLR2I//POLR2H//GTF3C2//TCEA1//XRN2//HELLS//NR3C1//SMARCD1//ARNTL…
GO:0060255	regulation of macromolecule metabolic process	Biological process	304	3592	1169	23448	1.69757	2.27541e-22	6.74984e-20	21.6429	CCNL1//CCNH//CCNO//CCNB1//CEBPA//COPS2//EDNRB//HDAC2//HIPK1//HMGB1//KLF12//MBD2//MEF2A//NFKB1//PCNA//PITX2//PTCH1//RBL1//SNAI2//SOX15//SP3//AURKB//STRAP//TRP63//UBE2I//LMCD1//PSMD10//DDX20//TCERG1//TXNIP//STRN3//WWTR1//WHSC1//HIVEP1//LCOR//CDC73//EP300//TGFBR1//MAP3K7//MAP3K8//THBS1//MAP2K1//C1QTNF2//DUSP14//DUSP18//DUSP7//DUSP4//RBM25//CCDC55//TRNAU1AP//VAMP3//SOCS3//PRKAR1A//BDKRB1//IGFBP3//ABI…
GO:0080090	regulation of primary metabolic process	Biological process	315	3785	1169	23448	1.66931	4.28265e-22	1.18572e-19	21.3683	CCNL1//CCNH//CCNO//CCNB1//CEBPA//COPS2//EDNRB//HDAC2//HIPK1//HMGB1//KLF12//MBD2//MEF2A//NFKB1//PCNA//PITX2//PTCH1//RBL1//SNAI2//SOX15//SP3//AURKB//STRAP//TRP63//UBE2I//LMCD1//PSMD10//DDX20//TCERG1//TXNIP//STRN3//WWTR1//WHSC1//HIVEP1//LCOR//CDC73//EP300//TGFBR1//MAP3K7//MAP3K8//THBS1//MAP2K1//C1QTNF2//DUSP14//DUSP18//DUSP7//DUSP4//RBM25//CCDC55//TRNAU1AP//SOCS3//PRKAR1A//BDKRB1//IGFBP3//ABI1//ACVR…
GO:0016070	RNA metabolic process	Biological process	268	3049	1169	23448	1.76307	9.02871e-22	2.34351e-19	21.0444	CEBPA//COPS2//EDNRB//HDAC2//HIPK1//HMGB1//KLF12//MBD2//MEF2A//NFKB1//PCNA//PITX2//PTCH1//RBL1//SNAI2//SOX15//SP3//AURKB//STRAP//TRP63//UBE2I//LMCD1//PSMD10//DDX20//TCERG1//TXNIP//STRN3//WWTR1//WHSC1//HIVEP1//LCOR//CDC73//EP300//DKC1//EIF3E//RNPS1//DDX39B//GEMIN6//RBM25//CCDC55//PSIP1//AQR//TRUB2//RPP40//TAF1B//CDK7//TBP//CCNH//TCEB2//POLR2I//POLR2H//GTF3C2//TCEA1//XRN2//PRIM2//HELLS//NR3C1//SMARC…
GO:0019538	protein metabolic process	Biological process	285	3416	1169	23448	1.67347	6.58425e-20	1.60849e-17	19.1815	CCNL1//CCNH//CCNO//CCNB1//TGFBR1//MAP3K7//MAP3K8//THBS1//MAP2K1//C1QTNF2//DUSP14//DUSP18//DUSP7//DUSP4//UBE2L3//UBE2B//AMFR//UBE2D3//ERCC8//G2E3//SIAH1A//UBE3A//WWP1//PIN1//PPIE//PPIH//TRNAU1AP//MASP1//SOCS3//PRKAR1A//BDKRB1//IGFBP3//WWTR1//ABI1//ACVR2A//CAMP//EDNRB//HMGB1//CYR61//SQSTM1//NPTN//MAPK9//MTOR//RGMA//EP300//ATP6AP2//ACR//HSPA8//VBP1//DNAJB6//EIF5A2//EREG//SOCS4//UBE2M//UBE2I//RNF103/…
GO:0009058	biosynthetic process	Biological process	327	4158	1169	23448	1.57745	4.68693e-19	1.03608e-16	18.3291	CEBPA//MCM3//PCNA//POLA2//PRIM2//RECQL//ORC4//RBMS1//MCM8//CINP//RPA3//GINS1//POLD4//LIN9//GINS2//COPS2//EDNRB//HDAC2//HIPK1//HMGB1//KLF12//MBD2//MEF2A//NFKB1//PITX2//PTCH1//RBL1//SNAI2//SOX15//SP3//AURKB//STRAP//TRP63//UBE2I//LMCD1//PSMD10//DDX20//TCERG1//TXNIP//STRN3//WWTR1//WHSC1//HIVEP1//LCOR//CDC73//EP300//TRNAU1AP//EDN2//PTGS2//PTGES//ALDH1A3//TAF1B//CDK7//TBP//CCNH//TCEB2//POLR2I//POLR2H//…
GO:0044249	cellular biosynthetic process	Biological process	320	4041	1169	23448	1.58837	4.74009e-19	1.03608e-16	18.3242	CEBPA//MCM3//PCNA//POLA2//PRIM2//RECQL//ORC4//RBMS1//MCM8//CINP//RPA3//GINS1//POLD4//LIN9//GINS2//COPS2//EDNRB//HDAC2//HIPK1//HMGB1//KLF12//MBD2//MEF2A//NFKB1//PITX2//PTCH1//RBL1//SNAI2//SOX15//SP3//AURKB//STRAP//TRP63//UBE2I//LMCD1//PSMD10//DDX20//TCERG1//TXNIP//STRN3//WWTR1//WHSC1//HIVEP1//LCOR//CDC73//EP300//TRNAU1AP//EDN2//PTGS2//PTGES//ALDH1A3//TAF1B//CDK7//TBP//CCNH//TCEB2//POLR2I//POLR2H//…
GO:0044267	cellular protein metabolic process	Biological process	241	2765	1169	23448	1.74829	5.87327e-19	1.21958e-16	18.2311	CCNL1//CCNH//CCNO//CCNB1//TGFBR1//MAP3K7//MAP3K8//THBS1//MAP2K1//C1QTNF2//DUSP14//DUSP18//DUSP7//DUSP4//UBE2L3//UBE2B//AMFR//UBE2D3//ERCC8//G2E3//SIAH1A//UBE3A//WWP1//PIN1//PPIE//PPIH//TRNAU1AP//SOCS3//PRKAR1A//BDKRB1//IGFBP3//WWTR1//ABI1//ACVR2A//CAMP//EDNRB//HMGB1//CYR61//SQSTM1//NPTN//MAPK9//MTOR//RGMA//EP300//ACR//HSPA8//VBP1//DNAJB6//EIF5A2//EREG//SOCS4//UBE2M//UBE2I//RNF103//CUL1//CYHR1//RN…
GO:0051171	regulation of nitrogen compound metabolic process	Biological process	251	3009	1169	23448	1.67318	2.42425e-17	4.79424e-15	16.6154	CEBPA//COPS2//EDNRB//HDAC2//HIPK1//HMGB1//KLF12//MBD2//MEF2A//NFKB1//PCNA//PITX2//PTCH1//RBL1//SNAI2//SOX15//SP3//AURKB//STRAP//TRP63//UBE2I//LMCD1//PSMD10//DDX20//TCERG1//TXNIP//STRN3//WWTR1//WHSC1//HIVEP1//LCOR//CDC73//EP300//RBM25//CCDC55//TCEA1//SMC3//ESCO2//ESCO1//USP1//HELLS//NR3C1//SMARCD1//UBE2B//ARNTL//ATF1//ATF2//ATF4//HNRNPD//PHB2//CDK7//CDYL//CEBPD//DLX3//E2F5//GABPB1//HIF1A//HSPA8//I…
GO:0019219	regulation of nucleobase-containing compound metabolic process	Biological process	248	2977	1169	23448	1.67095	4.73743e-17	8.94297e-15	16.3245	CEBPA//COPS2//EDNRB//HDAC2//HIPK1//HMGB1//KLF12//MBD2//MEF2A//NFKB1//PCNA//PITX2//PTCH1//RBL1//SNAI2//SOX15//SP3//AURKB//STRAP//TRP63//UBE2I//LMCD1//PSMD10//DDX20//TCERG1//TXNIP//STRN3//WWTR1//WHSC1//HIVEP1//LCOR//CDC73//EP300//RBM25//CCDC55//TCEA1//SMC3//ESCO2//ESCO1//USP1//HELLS//NR3C1//SMARCD1//UBE2B//ARNTL//ATF1//ATF2//ATF4//HNRNPD//PHB2//CDK7//CDYL//CEBPD//DLX3//E2F5//GABPB1//HIF1A//HSPA8//I…
GO:0043412	macromolecule modification	Biological process	199	2224	1169	23448	1.79477	9.71469e-17	1.75413e-14	16.0126	CCNL1//CCNH//CCNO//CCNB1//DKC1//TGFBR1//MAP3K7//MAP3K8//THBS1//MAP2K1//C1QTNF2//DUSP14//DUSP18//DUSP7//DUSP4//UBE2L3//UBE2B//AMFR//UBE2D3//ERCC8//G2E3//SIAH1A//UBE3A//WWP1//PIN1//PPIE//PPIH//TRUB2//SOCS3//PRKAR1A//BDKRB1//IGFBP3//WWTR1//ABI1//ACVR2A//CAMP//EDNRB//HMGB1//CYR61//SQSTM1//NPTN//MAPK9//MTOR//RGMA//EP300//EIF5A2//EREG//SOCS4//UBE2M//UBE2I//RNF103//CUL1//CYHR1//RNF130//UBE2G1//UBE2C//TO…
GO:0009059	macromolecule biosynthetic process	Biological process	267	3316	1169	23448	1.61506	1.6163e-16	2.79687e-14	15.7915	MCM3//PCNA//POLA2//PRIM2//RECQL//ORC4//RBMS1//MCM8//CINP//RPA3//GINS1//POLD4//LIN9//GINS2//CEBPA//COPS2//EDNRB//HDAC2//HIPK1//HMGB1//KLF12//MBD2//MEF2A//NFKB1//PITX2//PTCH1//RBL1//SNAI2//SOX15//SP3//AURKB//STRAP//TRP63//UBE2I//LMCD1//PSMD10//DDX20//TCERG1//TXNIP//STRN3//WWTR1//WHSC1//HIVEP1//LCOR//CDC73//EP300//TRNAU1AP//TAF1B//CDK7//TBP//CCNH//TCEB2//POLR2I//POLR2H//GTF3C2//TCEA1//XRN2//MTOR//BA…
GO:0034645	cellular macromolecule biosynthetic process	Biological process	261	3232	1169	23448	1.6198	2.796e-16	4.64472e-14	15.5535	MCM3//PCNA//POLA2//PRIM2//RECQL//ORC4//RBMS1//MCM8//CINP//RPA3//GINS1//POLD4//LIN9//GINS2//CEBPA//COPS2//EDNRB//HDAC2//HIPK1//HMGB1//KLF12//MBD2//MEF2A//NFKB1//PITX2//PTCH1//RBL1//SNAI2//SOX15//SP3//AURKB//STRAP//TRP63//UBE2I//LMCD1//PSMD10//DDX20//TCERG1//TXNIP//STRN3//WWTR1//WHSC1//HIVEP1//LCOR//CDC73//EP300//TRNAU1AP//TAF1B//CDK7//TBP//CCNH//TCEB2//POLR2I//POLR2H//GTF3C2//TCEA1//XRN2//MTOR//BA…
GO:0006464	protein modification process	Biological process	190	2143	1169	23448	1.77837	1.40864e-15	2.25002e-13	14.8512	CCNL1//CCNH//CCNO//CCNB1//TGFBR1//MAP3K7//MAP3K8//THBS1//MAP2K1//C1QTNF2//DUSP14//DUSP18//DUSP7//DUSP4//UBE2L3//UBE2B//AMFR//UBE2D3//ERCC8//G2E3//SIAH1A//UBE3A//WWP1//PIN1//PPIE//PPIH//SOCS3//PRKAR1A//BDKRB1//IGFBP3//WWTR1//ABI1//ACVR2A//CAMP//EDNRB//HMGB1//CYR61//SQSTM1//NPTN//MAPK9//MTOR//RGMA//EP300//EIF5A2//EREG//SOCS4//UBE2M//UBE2I//RNF103//CUL1//CYHR1//RNF130//UBE2G1//UBE2C//TOPORS//FBXO40/…
GO:0048518	positive regulation of biological process	Biological process	244	3029	1169	23448	1.61578	4.88114e-15	7.29393e-13	14.3115	FCGR3//EREG//SH3GLB1//MASP1//IL12B//VAMP3//ABI1//ACVR2A//CAMP//EDNRB//HMGB1//CYR61//SQSTM1//NPTN//PIN1//MAPK9//MTOR//RGMA//EP300//POLD4//ILK//HIF1A//ARHGAP5//GAS1//TRP63//CLEC7A//PGLYRP4//TLR7//IL13RA1//IL6//BDKRB1//EDN2//MAP3K7//RAET1B//TPM1//NR3C1//SMARCD1//BNIP3L//DFFB//GPX1//INHBA//TGFBR1//THBS1//DDX20//TRP53INP1//DIABLO//STK17B//PAWR//IL19//SIRT7//CRHR1//GNA13//GNAL//CALCRL//ACR//SLC9A3R1//G…
GO:0009889	regulation of biosynthetic process	Biological process	235	2883	1169	23448	1.63499	4.91765e-15	7.29393e-13	14.3082	CEBPA//COPS2//EDNRB//HDAC2//HIPK1//HMGB1//KLF12//MBD2//MEF2A//NFKB1//PCNA//PITX2//PTCH1//RBL1//SNAI2//SOX15//SP3//AURKB//STRAP//TRP63//UBE2I//LMCD1//PSMD10//DDX20//TCERG1//TXNIP//STRN3//WWTR1//WHSC1//HIVEP1//LCOR//CDC73//EP300//TRNAU1AP//TCEA1//MTOR//NR3C1//SMC3//ESCO2//ESCO1//HELLS//SMARCD1//UBE2B//ARNTL//ATF1//ATF2//ATF4//HNRNPD//PHB2//CDK7//CDYL//CEBPD//DLX3//E2F5//GABPB1//HIF1A//HSPA8//ILF3//…
GO:0010468	regulation of gene expression	Biological process	233	2859	1169	23448	1.63468	6.81129e-15	9.75424e-13	14.1668	CEBPA//COPS2//EDNRB//HDAC2//HIPK1//HMGB1//KLF12//MBD2//MEF2A//NFKB1//PCNA//PITX2//PTCH1//RBL1//SNAI2//SOX15//SP3//AURKB//STRAP//TRP63//UBE2I//LMCD1//PSMD10//DDX20//TCERG1//TXNIP//STRN3//WWTR1//WHSC1//HIVEP1//LCOR//CDC73//EP300//RBM25//CCDC55//TRNAU1AP//TCEA1//HELLS//NR3C1//SMARCD1//UBE2B//ARNTL//ATF1//ATF2//ATF4//HNRNPD//PHB2//CDK7//CDYL//CEBPD//DLX3//E2F5//GABPB1//HIF1A//HSPA8//ILF3//SMAD1//SMAD…
GO:0031326	regulation of cellular biosynthetic process	Biological process	232	2848	1169	23448	1.63395	8.33136e-15	1.15334e-12	14.0793	CEBPA//COPS2//EDNRB//HDAC2//HIPK1//HMGB1//KLF12//MBD2//MEF2A//NFKB1//PCNA//PITX2//PTCH1//RBL1//SNAI2//SOX15//SP3//AURKB//STRAP//TRP63//UBE2I//LMCD1//PSMD10//DDX20//TCERG1//TXNIP//STRN3//WWTR1//WHSC1//HIVEP1//LCOR//CDC73//EP300//TRNAU1AP//TCEA1//MTOR//NR3C1//SMC3//ESCO2//ESCO1//HELLS//SMARCD1//UBE2B//ARNTL//ATF1//ATF2//ATF4//HNRNPD//PHB2//CDK7//CDYL//CEBPD//DLX3//E2F5//GABPB1//HIF1A//HSPA8//ILF3//…
GO:0048522	positive regulation of cellular process	Biological process	225	2753	1169	23448	1.63933	1.68411e-14	2.25616e-12	13.7736	FCGR3//SH3GLB1//IL12B//VAMP3//ABI1//ACVR2A//CAMP//EDNRB//HMGB1//CYR61//SQSTM1//NPTN//PIN1//MAPK9//MTOR//RGMA//EP300//POLD4//ILK//HIF1A//ARHGAP5//GAS1//TRP63//BDKRB1//EDN2//EREG//NR3C1//SMARCD1//BNIP3L//DFFB//GPX1//INHBA//TGFBR1//THBS1//DDX20//TRP53INP1//DIABLO//STK17B//PAWR//IL19//SIRT7//CRHR1//GNA13//GNAL//CALCRL//ACR//SLC9A3R1//GM3258//CCKBR//CRLF1//DLG1//S1PR1//HDAC2//HIPK1//IL6//ITGAV//ITGB1/…
GO:0051252	regulation of RNA metabolic process	Biological process	208	2497	1169	23448	1.67084	3.23359e-14	4.19659e-12	13.4903	CEBPA//COPS2//EDNRB//HDAC2//HIPK1//HMGB1//KLF12//MBD2//MEF2A//NFKB1//PCNA//PITX2//PTCH1//RBL1//SNAI2//SOX15//SP3//AURKB//STRAP//TRP63//UBE2I//LMCD1//PSMD10//DDX20//TCERG1//TXNIP//STRN3//WWTR1//WHSC1//HIVEP1//LCOR//CDC73//EP300//RBM25//CCDC55//TCEA1//HELLS//NR3C1//SMARCD1//UBE2B//ARNTL//ATF1//ATF2//ATF4//HNRNPD//PHB2//CDK7//CDYL//CEBPD//DLX3//E2F5//GABPB1//HIF1A//HSPA8//ILF3//SMAD1//SMAD4//SMAD5//…
GO:0010556	regulation of macromolecule biosynthetic process	Biological process	220	2694	1169	23448	1.63801	3.90895e-14	4.91936e-12	13.4079	CEBPA//COPS2//EDNRB//HDAC2//HIPK1//HMGB1//KLF12//MBD2//MEF2A//NFKB1//PCNA//PITX2//PTCH1//RBL1//SNAI2//SOX15//SP3//AURKB//STRAP//TRP63//UBE2I//LMCD1//PSMD10//DDX20//TCERG1//TXNIP//STRN3//WWTR1//WHSC1//HIVEP1//LCOR//CDC73//EP300//TRNAU1AP//TCEA1//MTOR//SMC3//ESCO2//ESCO1//HELLS//NR3C1//SMARCD1//UBE2B//ARNTL//ATF1//ATF2//ATF4//HNRNPD//PHB2//CDK7//CDYL//CEBPD//DLX3//E2F5//GABPB1//HIF1A//HSPA8//ILF3//…
GO:2000112	regulation of cellular macromolecule biosynthetic process	Biological process	215	2628	1169	23448	1.64098	6.87426e-14	8.39671e-12	13.1628	CEBPA//COPS2//EDNRB//HDAC2//HIPK1//HMGB1//KLF12//MBD2//MEF2A//NFKB1//PCNA//PITX2//PTCH1//RBL1//SNAI2//SOX15//SP3//AURKB//STRAP//TRP63//UBE2I//LMCD1//PSMD10//DDX20//TCERG1//TXNIP//STRN3//WWTR1//WHSC1//HIVEP1//LCOR//CDC73//EP300//TRNAU1AP//TCEA1//MTOR//SMC3//ESCO2//ESCO1//HELLS//NR3C1//SMARCD1//UBE2B//ARNTL//ATF1//ATF2//ATF4//HNRNPD//PHB2//CDK7//CDYL//CEBPD//DLX3//E2F5//GABPB1//HIF1A//HSPA8//ILF3//…
GO:0006351	transcription, DNA-dependent	Biological process	204	2485	1169	23448	1.64663	2.54904e-13	3.02462e-11	12.5936	CEBPA//COPS2//EDNRB//HDAC2//HIPK1//HMGB1//KLF12//MBD2//MEF2A//NFKB1//PCNA//PITX2//PTCH1//RBL1//SNAI2//SOX15//SP3//AURKB//STRAP//TRP63//UBE2I//LMCD1//PSMD10//DDX20//TCERG1//TXNIP//STRN3//WWTR1//WHSC1//HIVEP1//LCOR//CDC73//EP300//TAF1B//CDK7//TBP//CCNH//TCEB2//POLR2I//POLR2H//GTF3C2//TCEA1//XRN2//HELLS//NR3C1//SMARCD1//RTF1//TAF9//TAF1//ARNTL//ATF1//ATF2//ATF4//HNRNPD//PHB2//CDYL//CEBPD//DLX3//E2F5…
GO:0032774	RNA biosynthetic process	Biological process	205	2503	1169	23448	1.6428	2.75202e-13	3.17476e-11	12.5603	CEBPA//COPS2//EDNRB//HDAC2//HIPK1//HMGB1//KLF12//MBD2//MEF2A//NFKB1//PCNA//PITX2//PTCH1//RBL1//SNAI2//SOX15//SP3//AURKB//STRAP//TRP63//UBE2I//LMCD1//PSMD10//DDX20//TCERG1//TXNIP//STRN3//WWTR1//WHSC1//HIVEP1//LCOR//CDC73//EP300//TAF1B//CDK7//TBP//CCNH//TCEB2//POLR2I//POLR2H//GTF3C2//TCEA1//XRN2//PRIM2//HELLS//NR3C1//SMARCD1//ARNTL//ATF1//ATF2//ATF4//HNRNPD//PHB2//CDYL//CEBPD//E2F5//GABPB1//HIF1A//…
GO:0065007	biological regulation	Biological process	559	8875	1169	23448	1.26338	6.67143e-13	7.2184e-11	12.1758	DCLRE1B//TIPIN//CCNL1//CCNH//CCNO//CCNB1//CEBPA//COPS2//EDNRB//HDAC2//HIPK1//HMGB1//KLF12//MBD2//MEF2A//NFKB1//PCNA//PITX2//PTCH1//RBL1//SNAI2//SOX15//SP3//AURKB//STRAP//TRP63//UBE2I//LMCD1//PSMD10//DDX20//TCERG1//TXNIP//STRN3//WWTR1//WHSC1//HIVEP1//LCOR//CDC73//EP300//PDE8A//SMAD1//MAP2K1//MAP3K7//MAPK9//TGFBR1//MAP3K8//THBS1//C1QTNF2//DUSP14//DUSP18//DUSP7//DUSP4//RBM25//CCDC55//TRNAU1AP//CYR61…
GO:0006355	regulation of transcription, DNA-dependent	Biological process	198	2414	1169	23448	1.6452	6.77866e-13	7.2184e-11	12.1689	CEBPA//COPS2//EDNRB//HDAC2//HIPK1//HMGB1//KLF12//MBD2//MEF2A//NFKB1//PCNA//PITX2//PTCH1//RBL1//SNAI2//SOX15//SP3//AURKB//STRAP//TRP63//UBE2I//LMCD1//PSMD10//DDX20//TCERG1//TXNIP//STRN3//WWTR1//WHSC1//HIVEP1//LCOR//CDC73//EP300//TCEA1//HELLS//NR3C1//SMARCD1//UBE2B//ATF4//CEBPD//INHBA//SMAD1//SMAD4//PFN1//RAD21//TCF7//ESRRG//MED10//FZD2//MED18//ELF2//WDR77//TRAK2//BRIP1//ARNTL2//SIRT7//GM3258//HIF1…
GO:2001141	regulation of RNA biosynthetic process	Biological process	199	2431	1169	23448	1.64195	7.04122e-13	7.31054e-11	12.1524	CEBPA//COPS2//EDNRB//HDAC2//HIPK1//HMGB1//KLF12//MBD2//MEF2A//NFKB1//PCNA//PITX2//PTCH1//RBL1//SNAI2//SOX15//SP3//AURKB//STRAP//TRP63//UBE2I//LMCD1//PSMD10//DDX20//TCERG1//TXNIP//STRN3//WWTR1//WHSC1//HIVEP1//LCOR//CDC73//EP300//TCEA1//HELLS//NR3C1//SMARCD1//UBE2B//ARNTL//ATF1//ATF2//ATF4//HNRNPD//PHB2//CDK7//CDYL//CEBPD//DLX3//E2F5//GABPB1//HIF1A//HSPA8//ILF3//SMAD1//SMAD4//SMAD5//MYBL2//NFYB//NS…
GO:0050789	regulation of biological process	Biological process	540	8525	1169	23448	1.27055	9.58823e-13	9.71218e-11	12.0183	DCLRE1B//TIPIN//CCNL1//CCNH//CCNO//CCNB1//CEBPA//COPS2//EDNRB//HDAC2//HIPK1//HMGB1//KLF12//MBD2//MEF2A//NFKB1//PCNA//PITX2//PTCH1//RBL1//SNAI2//SOX15//SP3//AURKB//STRAP//TRP63//UBE2I//LMCD1//PSMD10//DDX20//TCERG1//TXNIP//STRN3//WWTR1//WHSC1//HIVEP1//LCOR//CDC73//EP300//PDE8A//SMAD1//MAP2K1//MAP3K7//MAPK9//TGFBR1//MAP3K8//THBS1//C1QTNF2//DUSP14//DUSP18//DUSP7//DUSP4//RBM25//CCDC55//TRNAU1AP//CYR61…
GO:0071840	cellular component organization or biogenesis	Biological process	258	3470	1169	23448	1.49136	6.27803e-12	6.20778e-10	11.2022	MEF2A//RPF1//NOP14//DCAF13//DKC1//RPS15//MAP1LC3A//SMC3//ERCC1//CDCA8//SON//BIRC5//TACC3//WEE1//GABARAP//HOOK1//ATXN3//CDC42BPA//TUBGCP5//CCNB1//DDX39B//GEMIN6//COX10//PSIP1//DCLRE1B//ECT2//HMGB1//CSNK1A1//STRADB//SSH1//CYR61//IGFBP2//IGFBP3//ILK//NOV//TLK2//GPX1//MAPK9//HIF1A//SNAI2//TGFBR1//SH3GLB1//GRK4//SH3GL2//RAC1//SUV39H2//H1F0//HIST1H1C//NAP1L3//TSPYL5//HIST1H2AH//HIST1H2AK//HIST1H2AF//HI…
GO:0016043	cellular component organization	Biological process	250	3345	1169	23448	1.49912	8.75649e-12	8.26494e-10	11.0577	MEF2A//RPS15//MAP1LC3A//SMC3//ERCC1//CDCA8//SON//BIRC5//TACC3//WEE1//GABARAP//HOOK1//ATXN3//CDC42BPA//TUBGCP5//CCNB1//DDX39B//GEMIN6//COX10//PSIP1//DCLRE1B//ECT2//HMGB1//CSNK1A1//STRADB//SSH1//CYR61//IGFBP2//IGFBP3//ILK//NOV//TLK2//GPX1//MAPK9//HIF1A//SNAI2//TGFBR1//SH3GLB1//GRK4//SH3GL2//RAC1//SUV39H2//H1F0//HIST1H1C//NAP1L3//TSPYL5//HIST1H2AH//HIST1H2AK//HIST1H2AF//HIST2H2AC//HIST1H2BP//MYO1B//…
GO:0071841	cellular component organization or biogenesis at cellular level	Biological process	205	2666	1169	23448	1.54236	9.61525e-11	8.69329e-09	10.017	MEF2A//RPF1//NOP14//DCAF13//DKC1//RPS15//MAP1LC3A//SMC3//ERCC1//CDCA8//SON//BIRC5//TACC3//WEE1//GABARAP//HOOK1//ATXN3//CDC42BPA//TUBGCP5//CCNB1//DDX39B//GEMIN6//COX10//PSIP1//DCLRE1B//TLK2//GPX1//MAPK9//SH3GLB1//SUV39H2//H1F0//HIST1H1C//NAP1L3//TSPYL5//HIST1H2AH//HIST1H2AK//HIST1H2AF//HIST2H2AC//HIST1H2BP//MYO1B//PAWR//PFN1//TMSB4X//CAPZA1//ENAH//RAC1//SLC9A3R1//SSH1//PDZD8//LARP4//ABLIM1//STRADB…
GO:0031325	positive regulation of cellular metabolic process	Biological process	133	1524	1169	23448	1.75048	1.35672e-10	1.19882e-08	9.86751	VAMP3//ABI1//ACVR2A//CAMP//EDNRB//HMGB1//CYR61//SQSTM1//NPTN//PIN1//MAPK9//MTOR//RGMA//EP300//NR3C1//SMARCD1//SIRT7//CRHR1//GNA13//GNAL//CALCRL//ACR//SLC9A3R1//GM3258//PRKAA1//IL12B//THBS1//UBE2B//SMAD4//TGFBR1//HDAC2//HIF1A//ABHD5//IL6//RBM3//ATF4//CEBPA//ILF3//ILK//INHBA//MEF2A//NFKB1//NFYB//NSD1//ETV4//PITX2//TMSB4X//SP3//SREBF2//TBP//TCEA1//TFDP1//TRP63//ESRRG//ZFP326//PATZ1//RNF14//FZD2//YAF…
GO:0050794	regulation of cellular process	Biological process	502	8027	1169	23448	1.25442	1.41719e-10	1.22616e-08	9.84857	DCLRE1B//TIPIN//CCNL1//CCNH//CCNO//CCNB1//CEBPA//COPS2//EDNRB//HDAC2//HIPK1//HMGB1//KLF12//MBD2//MEF2A//NFKB1//PCNA//PITX2//PTCH1//RBL1//SNAI2//SOX15//SP3//AURKB//STRAP//TRP63//UBE2I//LMCD1//PSMD10//DDX20//TCERG1//TXNIP//STRN3//WWTR1//WHSC1//HIVEP1//LCOR//CDC73//EP300//PDE8A//SMAD1//MAP2K1//MAP3K7//MAPK9//TGFBR1//MAP3K8//THBS1//C1QTNF2//DUSP14//DUSP18//DUSP7//DUSP4//RBM25//CCDC55//TRNAU1AP//CYR61…
GO:0071842	cellular component organization at cellular level	Biological process	197	2552	1169	23448	1.54838	1.76063e-10	1.49222e-08	9.75433	MEF2A//RPS15//MAP1LC3A//SMC3//ERCC1//CDCA8//SON//BIRC5//TACC3//WEE1//GABARAP//HOOK1//ATXN3//CDC42BPA//TUBGCP5//CCNB1//DDX39B//GEMIN6//COX10//PSIP1//DCLRE1B//TLK2//GPX1//MAPK9//SH3GLB1//SUV39H2//H1F0//HIST1H1C//NAP1L3//TSPYL5//HIST1H2AH//HIST1H2AK//HIST1H2AF//HIST2H2AC//HIST1H2BP//MYO1B//PAWR//PFN1//TMSB4X//CAPZA1//ENAH//RAC1//SLC9A3R1//SSH1//PDZD8//LARP4//ABLIM1//STRADB//CAV2//STX7//DFFB//SMARCB1…
GO:0009893	positive regulation of metabolic process	Biological process	139	1623	1169	23448	1.71786	1.79944e-10	1.49462e-08	9.74486	VAMP3//ABI1//ACVR2A//CAMP//EDNRB//HMGB1//CYR61//SQSTM1//NPTN//PIN1//MAPK9//MTOR//RGMA//EP300//NR3C1//SMARCD1//SIRT7//CRHR1//GNA13//GNAL//CALCRL//ACR//SLC9A3R1//GM3258//PRKAA1//IL12B//CDK1//IL6//SMAD1//PLAUR//QK//TNFRSF1A//THBS1//UBE2B//SMAD4//TGFBR1//HDAC2//HIF1A//ABHD5//RBM3//ATF4//CEBPA//ILF3//ILK//INHBA//MEF2A//NFKB1//NFYB//NSD1//ETV4//PITX2//TMSB4X//SP3//SREBF2//TBP//TCEA1//TFDP1//TRP63//ESRR…
GO:0006996	organelle organization	Biological process	146	1747	1169	23448	1.6763	3.29657e-10	2.63282e-08	9.48194	MEF2A//RPS15//MAP1LC3A//SMC3//ERCC1//CDCA8//SON//BIRC5//TACC3//WEE1//GABARAP//HOOK1//ATXN3//CDC42BPA//TUBGCP5//CCNB1//COX10//DCLRE1B//TLK2//GPX1//MAPK9//SH3GLB1//SUV39H2//H1F0//HIST1H1C//NAP1L3//TSPYL5//HIST1H2AH//HIST1H2AK//HIST1H2AF//HIST2H2AC//HIST1H2BP//MYO1B//PAWR//PFN1//TMSB4X//CAPZA1//ENAH//RAC1//SLC9A3R1//SSH1//PDZD8//LARP4//ABLIM1//STRADB//CAV2//STX7//SMARCB1//SMARCD1//NR3C1//TRP63//ACTL…
GO:0031328	positive regulation of cellular biosynthetic process	Biological process	106	1194	1169	23448	1.78071	4.82303e-09	3.45345e-07	8.31668	NR3C1//SMARCD1//SIRT7//CRHR1//GNA13//GNAL//CALCRL//ACR//SLC9A3R1//GM3258//EP300//IL6//RBM3//THBS1//MTOR//ATF4//CEBPA//HIF1A//ILF3//ILK//INHBA//SMAD4//MEF2A//NFKB1//NFYB//NSD1//ETV4//PITX2//TMSB4X//SP3//SREBF2//TBP//TCEA1//TFDP1//TGFBR1//TRP63//ESRRG//MAPK9//ZFP326//PATZ1//RNF14//FZD2//YAF2//RGMB//ELF2//NOLC1//TOPORS//ZFP711//MC3R//ADNP//GUCA1A//ANXA1//PLA2G4A//MAP2K1//TCEB1//EREG//FCGR3//PAWR//SM…
GO:0010604	positive regulation of macromolecule metabolic process	Biological process	124	1471	1169	23448	1.69083	4.98996e-09	3.51242e-07	8.3019	VAMP3//ABI1//ACVR2A//CAMP//EDNRB//HMGB1//CYR61//SQSTM1//NPTN//PIN1//MAPK9//MTOR//RGMA//EP300//NR3C1//SMARCD1//SIRT7//GM3258//IL12B//CDK1//IL6//SMAD1//PLAUR//QK//TNFRSF1A//UBE2B//SMAD4//TGFBR1//HDAC2//HIF1A//RBM3//THBS1//ATF4//CEBPA//ILF3//ILK//INHBA//MEF2A//NFKB1//NFYB//NSD1//ETV4//PITX2//TMSB4X//SP3//SREBF2//TBP//TCEA1//TFDP1//TRP63//ESRRG//ZFP326//PATZ1//RNF14//FZD2//YAF2//RGMB//ELF2//NOLC1//TO…
GO:0051173	positive regulation of nitrogen compound metabolic process	Biological process	102	1137	1169	23448	1.79941	5.58213e-09	3.86377e-07	8.2532	NR3C1//SMARCD1//SIRT7//CRHR1//GNA13//GNAL//CALCRL//ACR//SLC9A3R1//GM3258//UBE2B//ATF4//CEBPA//HIF1A//IL6//ILF3//ILK//INHBA//SMAD4//MEF2A//NFKB1//NFYB//NSD1//ETV4//PITX2//TMSB4X//SP3//SREBF2//TBP//TCEA1//TFDP1//TGFBR1//TRP63//ESRRG//MAPK9//ZFP326//PATZ1//RNF14//FZD2//YAF2//RGMB//ELF2//NOLC1//TOPORS//ZFP711//EP300//MC3R//ADNP//GUCA1A//CCNB1//MAP2K1//TCEB1//SMARCB1//PTGS2//RAET1B//UBE2V2//FAM175A//E…
GO:0009891	positive regulation of biosynthetic process	Biological process	107	1217	1169	23448	1.76354	6.84059e-09	4.65721e-07	8.16491	NR3C1//SMARCD1//SIRT7//CRHR1//GNA13//GNAL//CALCRL//ACR//SLC9A3R1//GM3258//EP300//HDAC2//HIF1A//IL6//RBM3//THBS1//MTOR//ATF4//CEBPA//ILF3//ILK//INHBA//SMAD4//MEF2A//NFKB1//NFYB//NSD1//ETV4//PITX2//TMSB4X//SP3//SREBF2//TBP//TCEA1//TFDP1//TGFBR1//TRP63//ESRRG//MAPK9//ZFP326//PATZ1//RNF14//FZD2//YAF2//RGMB//ELF2//NOLC1//TOPORS//ZFP711//MC3R//ADNP//GUCA1A//ANXA1//PLA2G4A//MAP2K1//TCEB1//EREG//FCGR3//P…
GO:0045935	positive regulation of nucleobase-containing compound metabolic process	Biological process	100	1116	1169	23448	1.79733	8.44111e-09	5.47749e-07	8.0736	NR3C1//SMARCD1//SIRT7//CRHR1//GNA13//GNAL//CALCRL//ACR//SLC9A3R1//GM3258//UBE2B//ATF4//CEBPA//HIF1A//IL6//ILF3//ILK//INHBA//SMAD4//MEF2A//NFKB1//NFYB//NSD1//ETV4//PITX2//TMSB4X//SP3//SREBF2//TBP//TCEA1//TFDP1//TGFBR1//TRP63//ESRRG//MAPK9//ZFP326//PATZ1//RNF14//FZD2//YAF2//RGMB//ELF2//NOLC1//TOPORS//ZFP711//EP300//MC3R//ADNP//GUCA1A//CCNB1//MAP2K1//TCEB1//SMARCB1//UBE2V2//FAM175A//ERCC8//ATF1//CAC…
GO:0006915	apoptotic process	Biological process	114	1377	1169	23448	1.66059	5.7742e-08	3.3775e-06	7.23851	IL6//FCGR3//GPX1//MAPK9//SH3GLB1//AURKB//CYR61//DFFB//BIRC5//CDK1//NR3C1//GSTP1//HELLS//HMOX1//MCL1//NFKB1//SON//TRP63//SGK3//STRADB//BNIP3L//INHBA//TGFBR1//THBS1//DDX20//TRP53INP1//DIABLO//STK17B//PAWR//IL19//CASP8AP2//GZMA//TOPORS//ILK//PDPK1//GAS1//HIF1A//IER3//TCF7//TNFRSF1A//2610018G03RIK//HMGB1//IL12B//HIPK1//EP300//ECT2//IGFBP3//ITGB1//ANXA1//MMP9//PLA2G4A//PTGS2//SIAH1A//TXNIP//NET1//ALDH…
GO:0012501	programmed cell death	Biological process	115	1394	1169	23448	1.65473	6.06645e-08	3.45123e-06	7.21707	IL6//FCGR3//GPX1//MAPK9//SH3GLB1//AURKB//CYR61//BIRC5//ARF6//BCAP29//BCL7C//BNIP3L//CCKBR//CDK1//DFFB//GZMA//HIPK1//MCL1//MEF2A//NFKB1//SQSTM1//PURB//RAD21//RTN3//SGK1//SIAH1A//TFDP1//TGFBR1//TIA1//TNFRSF1A//TRP63//MAP3K7//CASP8AP2//SLC9A3R1//CUL1//EBAG9//PDCD10//GABARAP//RNF130//TRP53INP1//UBE2D3//DIABLO//RBM25//PDCL3//1810011O10RIK//2610018G03RIK//TPX2//TNFRSF21//STK17B//TOPORS//PAWR//CSRNP2//G…
GO:0048519	negative regulation of biological process	Biological process	197	2748	1169	23448	1.43794	6.40763e-08	3.59606e-06	7.1933	DCLRE1B//TIPIN//CEBPA//COPS2//EDNRB//HDAC2//HIPK1//HMGB1//KLF12//MBD2//MEF2A//NFKB1//PCNA//PITX2//PTCH1//RBL1//SNAI2//SOX15//SP3//AURKB//STRAP//TRP63//UBE2I//LMCD1//PSMD10//DDX20//TCERG1//TXNIP//STRN3//WWTR1//WHSC1//HIVEP1//LCOR//CDC73//EP300//DUSP14//DUSP18//DUSP7//DUSP4//BDKRB1//IGFBP3//CCNB1//CAV2//THBS1//IL1RN//IL1F6//GRK4//GSTP1//ANXA1//NME1//IL1RL1//GPX1//GPX2//IL12B//TACC3//PFN1//TMSB4X//S…
GO:0016265	death	Biological process	119	1472	1169	23448	1.62155	1.04935e-07	5.44742e-06	6.97908	IL6//FCGR3//GPX1//MAPK9//SH3GLB1//AURKB//CYR61//BIRC5//ARF6//BCAP29//BCL7C//BNIP3L//CCKBR//CDK1//DFFB//GZMA//HIPK1//MCL1//MEF2A//NFKB1//SQSTM1//PURB//RAD21//RTN3//SGK1//SIAH1A//TFDP1//TGFBR1//TIA1//TNFRSF1A//TRP63//MAP3K7//CASP8AP2//SLC9A3R1//CUL1//EBAG9//PDCD10//GABARAP//RNF130//TRP53INP1//UBE2D3//DIABLO//RBM25//PDCL3//1810011O10RIK//2610018G03RIK//TPX2//TNFRSF21//STK17B//TOPORS//PAWR//CSRNP2//G…
GO:0048523	negative regulation of cellular process	Biological process	180	2478	1169	23448	1.45701	1.09235e-07	5.60067e-06	6.96164	DCLRE1B//TIPIN//CEBPA//COPS2//EDNRB//HDAC2//HIPK1//HMGB1//KLF12//MBD2//MEF2A//NFKB1//PCNA//PITX2//PTCH1//RBL1//SNAI2//SOX15//SP3//AURKB//STRAP//TRP63//UBE2I//LMCD1//PSMD10//DDX20//TCERG1//TXNIP//STRN3//WWTR1//WHSC1//HIVEP1//LCOR//CDC73//EP300//DUSP14//DUSP18//DUSP7//DUSP4//BDKRB1//IGFBP3//CCNB1//CAV2//THBS1//IL1RN//IL1F6//GRK4//NME1//TACC3//PFN1//TMSB4X//SOCS4//HELLS//UBE2B//BIRC5//CDK1//GPX1//NR…
GO:0008219	cell death	Biological process	118	1464	1169	23448	1.61671	1.39677e-07	7.07411e-06	6.85488	IL6//FCGR3//GPX1//MAPK9//SH3GLB1//AURKB//CYR61//BIRC5//ARF6//BCAP29//BCL7C//BNIP3L//CCKBR//CDK1//DFFB//GZMA//HIPK1//MCL1//MEF2A//NFKB1//SQSTM1//PURB//RAD21//RTN3//SGK1//SIAH1A//TFDP1//TGFBR1//TIA1//TNFRSF1A//TRP63//MAP3K7//CASP8AP2//SLC9A3R1//CUL1//EBAG9//PDCD10//GABARAP//RNF130//TRP53INP1//UBE2D3//DIABLO//RBM25//PDCL3//1810011O10RIK//2610018G03RIK//TPX2//TNFRSF21//STK17B//TOPORS//PAWR//CSRNP2//G…
GO:0051246	regulation of protein metabolic process	Biological process	99	1183	1169	23448	1.67858	2.77251e-07	1.33886e-05	6.55713	CCNL1//CCNH//CCNO//CCNB1//TGFBR1//MAP3K7//MAP3K8//THBS1//MAP2K1//C1QTNF2//DUSP14//DUSP18//DUSP7//DUSP4//TRNAU1AP//SOCS3//PRKAR1A//BDKRB1//IGFBP3//WWTR1//ABI1//ACVR2A//CAMP//EDNRB//HMGB1//CYR61//SQSTM1//NPTN//PIN1//MAPK9//MTOR//RGMA//EP300//ATP6AP2//EREG//SOCS4//QK//RBM3//TRMT6//EIF3K//GSTP1//IL6//ILK//PDPK1//AKT1S1//EDN2//DGKE//GPX1//PSMD14//IL12B//ADNP//SMAD4//GAS1//ANG3//PURB//TIA1//SERPINA3C//…
GO:0042127	regulation of cell proliferation	Biological process	88	1026	1169	23448	1.72039	4.67889e-07	2.13532e-05	6.32986	CAV2//THBS1//MTOR//POLD4//HIF1A//ARHGAP5//GAS1//HMGB1//TRP63//CCKBR//CAMP//CRLF1//DLG1//S1PR1//EDN2//EDNRB//EREG//HDAC2//HIPK1//IL6//ILK//ITGAV//ITGB1//ODC1//PLA2G4A//PTGS2//TGFBR1//THPO//CALCRL//PDCD10//TIPIN//WDR77//NOLC1//WWTR1//PRKAA1//FNTB//EIF5A2//CDCA7L//TSPYL5//CEBPA//GJB6//HMOX1//IGFBP3//INHBA//IL1RL1//SMAD1//SMAD4//PEMT//PTCH1//SMARCB1//MAP2K1//SLC9A3R1//PTGES//EEF1E1//CTH//RERG//BRIP1/…
GO:0023051	regulation of signaling	Biological process	129	1678	1169	23448	1.54202	4.81242e-07	2.17239e-05	6.31764	THBS1//MAP2K1//MAP3K7//C1QTNF2//DUSP14//DUSP18//DUSP7//DUSP4//VAMP3//IL1RN//IL1F6//GRK4//EREG//SOCS4//PSMD10//ITGB1//GAS1//PTCH1//LANCL2//ACVR2A//ILK//PPP1R2//CDC42SE2//CNKSR3//CRK//STAP1//SOCS3//RGS19//UBE2I//IL12B//SLC9A3R1//AKAP6//HIPK1//SMAD4//TGFBR1//NR3C1//TRH//UBE3A//EDN2//SLC30A1//CAV2//MBD2//CSNK1E//RGMA//PDPK1//STRAP//PIN1//LEMD3//CYR61//HIF1A//MMP9//PTGS2//AKT1S1//PRKAA1//RHEB//CYTH3//…
GO:0008283	cell proliferation	Biological process	102	1257	1169	23448	1.62763	7.66686e-07	3.35163e-05	6.11538	GINS1//DLG1//CAV2//THBS1//MTOR//POLD4//HIF1A//ARHGAP5//GAS1//HMGB1//TRP63//CCKBR//CAMP//CRLF1//S1PR1//EDN2//EDNRB//EREG//HDAC2//HIPK1//IL6//ILK//ITGAV//ITGB1//ODC1//PLA2G4A//PTGS2//TGFBR1//THPO//CALCRL//PDCD10//TIPIN//WDR77//NOLC1//WWTR1//PRKAA1//FNTB//EIF5A2//CDCA7L//TSPYL5//CEBPA//GJB6//HMOX1//IGFBP3//INHBA//IL1RL1//SMAD1//SMAD4//PEMT//PTCH1//SMARCB1//MAP2K1//SLC9A3R1//PTGES//EEF1E1//CTH//RERG/…
GO:0010557	positive regulation of macromolecule biosynthetic process	Biological process	91	1087	1169	23448	1.6792	8.45135e-07	3.6184e-05	6.07307	NR3C1//SMARCD1//SIRT7//EP300//HDAC2//HIF1A//IL6//RBM3//THBS1//MTOR//ATF4//CEBPA//ILF3//ILK//INHBA//SMAD4//MEF2A//NFKB1//NFYB//NSD1//ETV4//PITX2//TMSB4X//SP3//SREBF2//TBP//TCEA1//TFDP1//TGFBR1//TRP63//ESRRG//MAPK9//ZFP326//PATZ1//RNF14//FZD2//YAF2//RGMB//ELF2//NOLC1//TOPORS//ZFP711//EREG//FCGR3//PAWR//TLR7//HNRNPK//C1QTNF2//ATF1//CACYBP//CDK1//RAC1//EIF5A2//RASL11A//ARNTL//ATF2//CDK7//CEBPD//S1PR1…
GO:0051254	positive regulation of RNA metabolic process	Biological process	83	971	1169	23448	1.71455	1.1461e-06	4.75974e-05	5.94078	NR3C1//SMARCD1//SIRT7//GM3258//ATF4//CEBPA//HIF1A//IL6//ILF3//ILK//INHBA//SMAD4//MEF2A//NFKB1//NFYB//NSD1//ETV4//PITX2//TMSB4X//SP3//SREBF2//TBP//TCEA1//TFDP1//TGFBR1//TRP63//ESRRG//MAPK9//ZFP326//PATZ1//RNF14//FZD2//YAF2//RGMB//ELF2//NOLC1//TOPORS//ZFP711//EP300//CCNB1//MAP2K1//TCEB1//SMARCB1//RASL11A//ARNTL//ATF1//ATF2//CDK7//CEBPD//S1PR1//GABPB1//HDAC2//HMGB1//HNRNPK//CYR61//IL17A//KLF12//SMAD…
GO:0010605	negative regulation of macromolecule metabolic process	Biological process	93	1129	1169	23448	1.65227	1.27882e-06	5.20679e-05	5.89319	CEBPA//COPS2//EDNRB//HDAC2//HIPK1//HMGB1//KLF12//MBD2//MEF2A//NFKB1//PCNA//PITX2//PTCH1//RBL1//SNAI2//SOX15//SP3//AURKB//STRAP//TRP63//UBE2I//LMCD1//PSMD10//DDX20//TCERG1//TXNIP//STRN3//WWTR1//WHSC1//HIVEP1//LCOR//CDC73//EP300//BDKRB1//IGFBP3//CCNB1//HELLS//UBE2B//GMNN//BNIP3L//RBM3//ADNP//NME1//PLAUR//TNFRSF1A//NDFIP2//BIRC5//PHB2//CEBPD//EREG//HSPA8//ILF3//SMAD4//PURB//RASD1//ATXN1//DNAJB6//ATP…
GO:0010646	regulation of cell communication	Biological process	102	1286	1169	23448	1.59093	2.14171e-06	8.12934e-05	5.66924	DUSP14//DUSP18//DUSP7//DUSP4//IL1RN//IL1F6//GRK4//EREG//SOCS4//PSMD10//LANCL2//CRK//STAP1//SOCS3//RGS19//IL12B//SLC9A3R1//THBS1//SMAD4//TGFBR1//NR3C1//TRH//UBE3A//MTOR//ACVR2A//EDN2//SLC30A1//CAV2//MBD2//CSNK1E//PDPK1//STRAP//PIN1//LEMD3//CYR61//ILK//HIF1A//MMP9//PTGS2//AKT1S1//PRKAA1//RHEB//USP46//CCKBR//GSTP1//UBE2I//PHB2//CYP7B1//STRN3//RTN4//TNFRSF1A//CRLF1//IL6//ECT2//HMOX1//MAP3K7//TRIM13//…
GO:0006325	chromatin organization	Biological process	47	457	1169	23448	2.06288	2.29722e-06	8.59492e-05	5.6388	TLK2//SUV39H2//H1F0//HIST1H1C//NAP1L3//TSPYL5//HIST1H2AH//HIST1H2AK//HIST1H2AF//HIST2H2AC//HIST1H2BP//SMARCB1//SMARCD1//NR3C1//TRP63//ACTL6A//BAZ1A//HELLS//CDC73//NSD1//HDAC2//RBL1//MORF4L2//FAM175A//RCBTB1//CCDC101//BRD8//HMGN3//MBTD1//PRKAA1//WHSC1//L3MBTL2//EPC2//USP3//L3MBTL3//RTF1//CDK1//PIM3//CCNB1//CDYL//TAF1//EP300//UBE2B//SNAI2//MAP3K7//TAF9//AICDA
GO:0048583	regulation of response to stimulus	Biological process	136	1853	1169	23448	1.47216	2.8437e-06	0.000103595	5.54612	THBS1//MAP2K1//MAP3K7//C1QTNF2//DUSP14//DUSP18//DUSP7//DUSP4//FCGR3//MASP1//IL12B//IL1RN//IL1F6//GRK4//CLEC7A//PGLYRP4//TLR7//GSTP1//ANXA1//IL6//EDN2//IL1RL1//RAET1B//GPX1//GPX2//EREG//SOCS4//USP1//PSMD10//ITGB1//GAS1//PTCH1//LANCL2//ACVR2A//ILK//PPP1R2//CDC42SE2//CNKSR3//CRK//STAP1//SOCS3//RGS19//UBE2I//HRG//SLC9A3R1//AKAP6//HIPK1//CXCL13//SMAD4//TGFBR1//UBE3A//MTOR//CAV2//MBD2//CSNK1E//RGMA//NR…
GO:0032268	regulation of cellular protein metabolic process	Biological process	83	1008	1169	23448	1.65162	4.90974e-06	0.000171346	5.30894	CCNL1//CCNH//CCNO//CCNB1//TGFBR1//MAP3K7//MAP3K8//THBS1//MAP2K1//C1QTNF2//DUSP14//DUSP18//DUSP7//DUSP4//TRNAU1AP//SOCS3//PRKAR1A//BDKRB1//IGFBP3//WWTR1//ABI1//ACVR2A//CAMP//EDNRB//HMGB1//CYR61//SQSTM1//NPTN//PIN1//MAPK9//MTOR//RGMA//EP300//EREG//SOCS4//QK//RBM3//TRMT6//EIF3K//GSTP1//IL6//ILK//PDPK1//AKT1S1//EDN2//DGKE//GPX1//PSMD14//IL12B//ADNP//SMAD4//ANG3//PURB//TIA1//UBE2B//N4BP1//PSMD10//NDFI…
GO:0043067	regulation of programmed cell death	Biological process	89	1106	1169	23448	1.61408	5.56114e-06	0.000192462	5.25484	FCGR3//SH3GLB1//IL12B//AURKB//BIRC5//CDK1//GPX1//NR3C1//GSTP1//HELLS//HMOX1//MCL1//NFKB1//SON//TRP63//SGK3//STRADB//BNIP3L//DFFB//INHBA//TGFBR1//THBS1//DDX20//TRP53INP1//DIABLO//STK17B//PAWR//IL19//CASP8AP2//TOPORS//ILK//PDPK1//GAS1//HIF1A//IER3//IL6//TCF7//TNFRSF1A//2610018G03RIK//RTN4//MAPK9//HMGB1//RAET1B//HIPK1//EP300//ECT2//GZMA//CYR61//IGFBP3//ITGB1//ANXA1//MMP9//PLA2G4A//PTGS2//SIAH1A//TXN…
GO:0045893	positive regulation of transcription, DNA-dependent	Biological process	79	950	1169	23448	1.668	5.81934e-06	0.000199733	5.23513	NR3C1//SMARCD1//SIRT7//SREBF2//RASL11A//ARNTL//ATF1//ATF2//ATF4//CDK7//CEBPA//CEBPD//S1PR1//GABPB1//HDAC2//HIF1A//HMGB1//HNRNPK//CYR61//IL17A//IL6//INHBA//KLF12//SMAD1//SMAD4//SMAD5//MEF2A//MYO6//NFKB1//PFN1//PITX2//CNOT7//ATXN1//SMARCB1//SOX15//TCEA1//TNFRSF1A//TRP63//UBE3A//MED10//PREB//LPIN2//CCNH//TCEB2//BCL9//STRN3//HMGN3//WWTR1//PSIP1//TAF9//CSRNP2//ABLIM1//TAF1//ARNTL2//EP300//MTOR//AICDA/…
GO:0032502	developmental process	Biological process	243	3757	1169	23448	1.29735	6.14084e-06	0.000209003	5.21177	ECT2//HMGB1//CSNK1A1//STRADB//SSH1//ERCC1//TRP63//BMPR1B//MMP9//TGFBR1//TRAPPC2//COL11A1//ANG3//S1PR1//ENPEP//EPHB4//EREG//GNA13//HIF1A//HMOX1//ITGAV//SMAD5//PTGS2//TNFAIP2//MAP3K7//HS6ST1//CALCRL//PDCD10//RTN4//INHBA//LFNG//UBE3A//ZFX//IMMP2L//OAS1D//AFP//PLA2G4A//EDN2//TRIP13//CCNB1//DLX3//CXCR4//PITX2//QK//TIPARP//CYR61//WWTR1//HELLS//DLG1//ILK//SMAD4//PTCH1//DLL1//GNA12//ITGB1//SP3//TPM1//UBE…
GO:0009892	negative regulation of metabolic process	Biological process	97	1237	1169	23448	1.57287	6.19008e-06	0.000209003	5.2083	CEBPA//COPS2//EDNRB//HDAC2//HIPK1//HMGB1//KLF12//MBD2//MEF2A//NFKB1//PCNA//PITX2//PTCH1//RBL1//SNAI2//SOX15//SP3//AURKB//STRAP//TRP63//UBE2I//LMCD1//PSMD10//DDX20//TCERG1//TXNIP//STRN3//WWTR1//WHSC1//HIVEP1//LCOR//CDC73//EP300//BDKRB1//IGFBP3//CCNB1//HELLS//UBE2B//S1PR1//GMNN//BNIP3L//GSTP1//RBM3//MTOR//ADNP//NME1//PLAUR//TNFRSF1A//NDFIP2//BIRC5//PHB2//CEBPD//EREG//HSPA8//ILF3//SMAD4//PURB//RASD1…
GO:0051276	chromosome organization	Biological process	55	589	1169	23448	1.873	6.27224e-06	0.000210069	5.20258	DCLRE1B//TLK2//SUV39H2//H1F0//HIST1H1C//NAP1L3//TSPYL5//HIST1H2AH//HIST1H2AK//HIST1H2AF//HIST2H2AC//HIST1H2BP//SMARCB1//SMARCD1//NR3C1//TRP63//ACTL6A//BAZ1A//HDAC2//UBE2B//HELLS//SMC3//STAG3//CDC23//CCNB1//TRIP13//CDC73//NSD1//RBL1//MORF4L2//FAM175A//RCBTB1//CCDC101//BRD8//HMGN3//MBTD1//PRKAA1//WHSC1//L3MBTL2//EPC2//USP3//L3MBTL3//RTF1//CDK1//PIM3//CDYL//TAF1//EP300//DFFB//ERCC1//SNAI2//MAP3K7//T…
GO:0042981	regulation of apoptotic process	Biological process	88	1096	1169	23448	1.61051	6.85083e-06	0.000224221	5.16426	FCGR3//SH3GLB1//IL12B//AURKB//BIRC5//CDK1//GPX1//NR3C1//GSTP1//HELLS//HMOX1//MCL1//NFKB1//SON//TRP63//SGK3//STRADB//BNIP3L//DFFB//INHBA//TGFBR1//THBS1//DDX20//TRP53INP1//DIABLO//STK17B//PAWR//IL19//CASP8AP2//TOPORS//ILK//PDPK1//RTN4//MAPK9//HMGB1//RAET1B//HIPK1//EP300//ECT2//GZMA//HIF1A//IER3//CYR61//IGFBP3//ITGB1//ANXA1//MMP9//PLA2G4A//PTGS2//SIAH1A//TXNIP//NET1//ALDH1A3//EEF1E1//EDNRB//ERCC1//G…
GO:0010941	regulation of cell death	Biological process	91	1144	1169	23448	1.59554	6.90447e-06	0.000224221	5.16087	FCGR3//SH3GLB1//IL12B//AURKB//BIRC5//CDK1//GPX1//NR3C1//GSTP1//HELLS//HMOX1//MCL1//NFKB1//SON//TRP63//SGK3//STRADB//BNIP3L//DFFB//INHBA//TGFBR1//THBS1//DDX20//TRP53INP1//DIABLO//STK17B//PAWR//IL19//CASP8AP2//TOPORS//ILK//PDPK1//HMGB1//GAS1//HIF1A//IER3//IL6//TCF7//TNFRSF1A//2610018G03RIK//RTN4//MAPK9//RAET1B//HIPK1//EP300//ECT2//GZMA//CYR61//IGFBP3//ITGB1//ANXA1//MMP9//PLA2G4A//PTGS2//SIAH1A//TXN…
GO:0048856	anatomical structure development	Biological process	212	3218	1169	23448	1.32142	8.6726e-06	0.000277639	5.06185	ECT2//HMGB1//CSNK1A1//STRADB//SSH1//BMPR1B//MMP9//TGFBR1//TRP63//TRAPPC2//COL11A1//ANG3//S1PR1//ENPEP//EPHB4//EREG//GNA13//HIF1A//HMOX1//ITGAV//SMAD5//PTGS2//TNFAIP2//MAP3K7//HS6ST1//CALCRL//PDCD10//RTN4//INHBA//LFNG//UBE3A//ZFX//IMMP2L//OAS1D//AFP//PLA2G4A//EDN2//TRIP13//CCNB1//DLX3//CXCR4//PITX2//QK//TIPARP//HELLS//DLG1//ILK//SMAD4//PTCH1//ACVR2A//NSD1//DUSP4//PRKAR1A//SMAD1//EDNRB//ABI1//DLL1/…
GO:0009966	regulation of signal transduction	Biological process	109	1443	1169	23448	1.51514	8.69086e-06	0.000277639	5.06094	THBS1//MAP2K1//MAP3K7//C1QTNF2//DUSP14//DUSP18//DUSP7//DUSP4//IL1RN//IL1F6//GRK4//EREG//SOCS4//PSMD10//ITGB1//GAS1//PTCH1//LANCL2//CRK//STAP1//SOCS3//RGS19//UBE2I//IL12B//SLC9A3R1//AKAP6//HIPK1//SMAD4//TGFBR1//UBE3A//CAV2//MBD2//CSNK1E//ACVR2A//RGMA//NR3C1//PDPK1//STRAP//PIN1//LEMD3//CYR61//ILK//HIF1A//AKT1S1//PRKAA1//RHEB//CYTH3//FBXO8//TBC1D15//TBC1D14//MTOR//EPHA3//S1PR1//ECT2//NET1//RAB3GAP1/…
GO:0010628	positive regulation of gene expression	Biological process	83	1036	1169	23448	1.60698	1.36021e-05	0.000418441	4.86639	NR3C1//SMARCD1//SIRT7//ATF4//CEBPA//HIF1A//IL6//ILF3//ILK//INHBA//SMAD4//MEF2A//NFKB1//NFYB//NSD1//ETV4//PITX2//TMSB4X//SP3//SREBF2//TBP//TCEA1//TFDP1//TGFBR1//TRP63//ESRRG//MAPK9//ZFP326//PATZ1//RNF14//FZD2//YAF2//RGMB//ELF2//NOLC1//TOPORS//ZFP711//EP300//SNAI2//RASL11A//ARNTL//ATF1//ATF2//CDK7//CEBPD//S1PR1//GABPB1//HDAC2//HMGB1//HNRNPK//CYR61//IL17A//KLF12//SMAD1//SMAD5//MYO6//PFN1//CNOT7//ATX…
GO:0007275	multicellular organismal development	Biological process	219	3369	1169	23448	1.30387	1.45247e-05	0.000443538	4.83789	BMPR1B//MMP9//TGFBR1//TRP63//TRAPPC2//COL11A1//ANG3//S1PR1//ENPEP//EPHB4//EREG//GNA13//HIF1A//HMOX1//ITGAV//SMAD5//PTGS2//TNFAIP2//MAP3K7//HS6ST1//CALCRL//PDCD10//RTN4//INHBA//LFNG//UBE3A//ZFX//IMMP2L//OAS1D//AFP//PLA2G4A//EDN2//DLX3//CXCR4//PITX2//QK//TIPARP//HMGB1//HELLS//DLG1//ILK//SMAD4//PTCH1//DLL1//GNA12//ITGB1//SP3//TPM1//UBE2B//SLC30A1//NCKAP1//OOEP//BTF3//CCNB1//N4BP2L2//ACVR2A//NSD1//DU…
GO:0065009	regulation of molecular function	Biological process	132	1871	1169	23448	1.41511	2.77137e-05	0.000777669	4.55731	CCNL1//CCNH//CCNO//CCNB1//TGFBR1//MAP3K7//MAP3K8//THBS1//MAP2K1//C1QTNF2//DUSP14//DUSP18//DUSP7//DUSP4//EREG//SOCS4//GSTP1//IL6//ILK//PDPK1//AKT1S1//WWTR1//MAPK9//CASP8AP2//DIABLO//CRHR1//GNA13//GNAL//CALCRL//ACR//SLC9A3R1//S1PR1//EDNRB//BDKRB1//EDN2//DGKE//BIRC5//CAST//CSTB//ITIH3//SERPINA3C//SERPINB2//SERPINA3M//STFA1//STFA3//SPINK2//2010005H15RIK//SPINK12//CSTA//STFA2L1//GM5483//UBE2I//CYR61//…
GO:0010629	negative regulation of gene expression	Biological process	72	884	1169	23448	1.6337	2.98703e-05	0.000832559	4.52476	CEBPA//COPS2//EDNRB//HDAC2//HIPK1//HMGB1//KLF12//MBD2//MEF2A//NFKB1//PCNA//PITX2//PTCH1//RBL1//SNAI2//SOX15//SP3//AURKB//STRAP//TRP63//UBE2I//LMCD1//PSMD10//DDX20//TCERG1//TXNIP//STRN3//WWTR1//WHSC1//HIVEP1//LCOR//CDC73//EP300//HELLS//UBE2B//BNIP3L//RBM3//BIRC5//PHB2//CEBPD//EREG//HSPA8//ILF3//SMAD4//PURB//RASD1//ATXN1//DNAJB6//ATP8B1//PATZ1//GMNN//BHLHE22//YAF2//ELF2//LANCL2//DEPDC1A//WWP1//SBNO…
GO:0006366	transcription from RNA polymerase II promoter	Biological process	88	1156	1169	23448	1.52692	4.98734e-05	0.0012553	4.30213	CEBPA//COPS2//EDNRB//HDAC2//HIPK1//HMGB1//KLF12//MBD2//MEF2A//NFKB1//PCNA//PITX2//PTCH1//RBL1//SNAI2//SOX15//SP3//AURKB//STRAP//TRP63//UBE2I//LMCD1//PSMD10//DDX20//TCERG1//TXNIP//STRN3//WWTR1//WHSC1//HIVEP1//LCOR//CDC73//EP300//ATF4//CEBPD//INHBA//SMAD1//SMAD4//PFN1//RAD21//TCEA1//TCF7//ESRRG//MED10//FZD2//MED18//ELF2//WDR77//TRAK2//BRIP1//ARNTL2//TBP//MAP2K1//TCEB1//HIF1A//SREBF2//HMOX1//ARNTL//…
GO:0006357	regulation of transcription from RNA polymerase II promoter	Biological process	85	1111	1169	23448	1.5346	5.6333e-05	0.0014009	4.24924	CEBPA//COPS2//EDNRB//HDAC2//HIPK1//HMGB1//KLF12//MBD2//MEF2A//NFKB1//PCNA//PITX2//PTCH1//RBL1//SNAI2//SOX15//SP3//AURKB//STRAP//TRP63//UBE2I//LMCD1//PSMD10//DDX20//TCERG1//TXNIP//STRN3//WWTR1//WHSC1//HIVEP1//LCOR//CDC73//EP300//MAP2K1//TCEB1//HIF1A//SREBF2//HMOX1//ARNTL//ATF1//ATF2//ATF4//CDK7//CEBPD//S1PR1//GABPB1//NR3C1//HNRNPK//CYR61//IL17A//IL6//INHBA//SMAD1//SMAD4//SMAD5//MYO6//PFN1//CNOT7//…
GO:0051128	regulation of cellular component organization	Biological process	83	1088	1169	23448	1.53017	7.59293e-05	0.00185491	4.11959	CYR61//IGFBP2//IGFBP3//ILK//NOV//TLK2//SH3GL2//PFN1//TMSB4X//SSH1//ANXA7//GNA12//GNA13//IL6//CDC42SE2//RAC1//MTOR//TMED9//SMAD4//WWTR1//MAPK9//PKHD1//FRMD7//ADNP//ATF1//EPHA3//HMGB1//ITGB1//NME1//NPTN//UBE2V2//HDAC2//PTPRG//RTN4//PDZD8//LARP4//CDC23//SGK1//TGFBR1//PSMD10//TAF9//EP300//BDKRB1//GAS1//INHBA//CGRRF1//CTH//RERG//ARPC3//ARPC5//ARF6//DLG1//UBE2B//MPP7//ANXA1//PLA2G4A//RAB8B//ERCC1//SH3G…
GO:0006508	proteolysis	Biological process	71	899	1169	23448	1.58413	8.87011e-05	0.0021171	4.05207	SIAH1A//UBE3A//WWP1//ACR//GZMA//PSMB1//USP34//UBE2B//AMFR//CUL1//FBXO8//UCHL3//UBE2D3//TCEB1//UBE2C//USP46//CUL4A//TOPORS//ATXN3//USP1//UBA6//USP3//GPX1//PSMD14//SERPINA3C//SERPINB2//SERPINA3N//SERPINA3M//SERPINB3B//SERPINB3D//RNF103//TRIM13//YOD1//FBXL5//N4BP1//TAF9//CSNK1E//PSMD10//UBE2V2//TAF1//H13//UBE2I//ERCC8//SPINK12//HDAC2//EP300//TIMP1//ENPEP//F9//KLK1//MASP1//MCPT2//MMP13//MMP3//MMP9//E…
GO:0016568	chromatin modification	Biological process	38	398	1169	23448	1.9151	0.00010349	0.00238775	3.9851	NR3C1//SMARCB1//TRP63//ACTL6A//SUV39H2//SMARCD1//BAZ1A//HELLS//CDC73//NSD1//RTF1//CDK1//PIM3//CCNB1//CDYL//TAF1//EP300//HDAC2//USP3//UBE2B//SNAI2//PRKAA1//MAP3K7//CCDC101//TAF9//BRD8//AICDA//RBL1//TLK2//MORF4L2//FAM175A//RCBTB1//HMGN3//MBTD1//WHSC1//L3MBTL2//EPC2//L3MBTL3
GO:0031324	negative regulation of cellular metabolic process	Biological process	83	1107	1169	23448	1.50391	0.000135053	0.00299527	3.8695	CEBPA//COPS2//EDNRB//HDAC2//HIPK1//HMGB1//KLF12//MBD2//MEF2A//NFKB1//PCNA//PITX2//PTCH1//RBL1//SNAI2//SOX15//SP3//AURKB//STRAP//TRP63//UBE2I//LMCD1//PSMD10//DDX20//TCERG1//TXNIP//STRN3//WWTR1//WHSC1//HIVEP1//LCOR//CDC73//EP300//BDKRB1//IGFBP3//CCNB1//HELLS//UBE2B//S1PR1//GMNN//MTOR//BIRC5//PHB2//CEBPD//EREG//HSPA8//ILF3//SMAD4//PURB//RASD1//ATXN1//DNAJB6//ATP8B1//PATZ1//BHLHE22//YAF2//ELF2//LANCL…
GO:0051172	negative regulation of nitrogen compound metabolic process	Biological process	69	893	1169	23448	1.54985	0.000210373	0.0043684	3.67701	CEBPA//COPS2//EDNRB//HDAC2//HIPK1//HMGB1//KLF12//MBD2//MEF2A//NFKB1//PCNA//PITX2//PTCH1//RBL1//SNAI2//SOX15//SP3//AURKB//STRAP//TRP63//UBE2I//LMCD1//PSMD10//DDX20//TCERG1//TXNIP//STRN3//WWTR1//WHSC1//HIVEP1//LCOR//CDC73//EP300//HELLS//UBE2B//S1PR1//GMNN//BIRC5//PHB2//CEBPD//EREG//HSPA8//ILF3//SMAD4//PURB//RASD1//ATXN1//DNAJB6//ATP8B1//PATZ1//BHLHE22//YAF2//ELF2//LANCL2//DEPDC1A//WWP1//SBNO2//ZFP1…
GO:0051253	negative regulation of RNA metabolic process	Biological process	63	797	1169	23448	1.58553	0.00021319	0.0043745	3.67123	CEBPA//COPS2//EDNRB//HDAC2//HIPK1//HMGB1//KLF12//MBD2//MEF2A//NFKB1//PCNA//PITX2//PTCH1//RBL1//SNAI2//SOX15//SP3//AURKB//STRAP//TRP63//UBE2I//LMCD1//PSMD10//DDX20//TCERG1//TXNIP//STRN3//WWTR1//WHSC1//HIVEP1//LCOR//CDC73//EP300//HELLS//UBE2B//BIRC5//PHB2//CEBPD//EREG//HSPA8//ILF3//SMAD4//PURB//RASD1//ATXN1//DNAJB6//ATP8B1//PATZ1//GMNN//BHLHE22//YAF2//ELF2//LANCL2//DEPDC1A//WWP1//SBNO2//ZFP12//HIF1…
GO:0048731	system development	Biological process	181	2835	1169	23448	1.28061	0.00023916	0.00476196	3.62131	BMPR1B//MMP9//TGFBR1//TRP63//TRAPPC2//COL11A1//ANG3//S1PR1//ENPEP//EPHB4//EREG//GNA13//HIF1A//HMOX1//ITGAV//SMAD5//PTGS2//TNFAIP2//MAP3K7//HS6ST1//CALCRL//PDCD10//RTN4//INHBA//LFNG//UBE3A//ZFX//IMMP2L//OAS1D//AFP//PLA2G4A//EDN2//DLX3//CXCR4//PITX2//QK//TIPARP//HMGB1//HELLS//EDNRB//TUBB2B//CELSR3//SP3//SMAD4//ODC1//TET2//PKHD1//SNAI2//PTCH1//ENAH//PFN1//NCKAP1//RGMA//ARF6//CEBPA//ZDHHC21//EDARADD/…
GO:0043066	negative regulation of apoptotic process	Biological process	50	596	1169	23448	1.68273	0.000240642	0.00476196	3.61863	AURKB//BIRC5//CDK1//GPX1//NR3C1//GSTP1//HELLS//HMOX1//MCL1//NFKB1//SON//TRP63//SH3GLB1//SGK3//STRADB//BNIP3L//ILK//PDPK1//RTN4//ADNP//CRLF1//HIF1A//UBE2V2//MEX3D//IL6//SNAI2//AKT1S1//TGFBR1//4632434I11RIK//EDNRB//ERCC1//GAS1//HDAC2//CYR61//IL1RN//ITGAV//ANXA1//PLAUR//SGK1//THBS1//TIMP1//UBE2B//MAP3K7//PSMD10//PDCD10//PRKAA1//TAF9//ATAD3A//G2E3//PIM3
GO:0060548	negative regulation of cell death	Biological process	52	627	1169	23448	1.66352	0.000240792	0.00476196	3.61836	AURKB//BIRC5//CDK1//GPX1//NR3C1//GSTP1//HELLS//HMOX1//MCL1//NFKB1//SON//TRP63//SH3GLB1//SGK3//STRADB//BNIP3L//ILK//PDPK1//RTN4//EDNRB//ERCC1//GAS1//HDAC2//HIF1A//CYR61//IL1RN//IL6//ITGAV//ANXA1//PLAUR//SGK1//SNAI2//TGFBR1//THBS1//TIMP1//UBE2B//MAP3K7//PSMD10//PDCD10//PRKAA1//TAF9//ATAD3A//G2E3//PIM3//ADNP//CRLF1//UBE2V2//MEX3D//AKT1S1//4632434I11RIK//CACYBP//SMAD4
GO:0045934	negative regulation of nucleobase-containing compound metabolic process	Biological process	68	882	1169	23448	1.54643	0.000248286	0.0048189	3.60505	CEBPA//COPS2//EDNRB//HDAC2//HIPK1//HMGB1//KLF12//MBD2//MEF2A//NFKB1//PCNA//PITX2//PTCH1//RBL1//SNAI2//SOX15//SP3//AURKB//STRAP//TRP63//UBE2I//LMCD1//PSMD10//DDX20//TCERG1//TXNIP//STRN3//WWTR1//WHSC1//HIVEP1//LCOR//CDC73//EP300//HELLS//UBE2B//S1PR1//GMNN//BIRC5//PHB2//CEBPD//EREG//HSPA8//ILF3//SMAD4//PURB//RASD1//ATXN1//DNAJB6//ATP8B1//PATZ1//BHLHE22//YAF2//ELF2//LANCL2//DEPDC1A//WWP1//SBNO2//ZFP1…
GO:0008284	positive regulation of cell proliferation	Biological process	50	597	1169	23448	1.67991	0.000250302	0.0048349	3.60154	MTOR//POLD4//HIF1A//ARHGAP5//GAS1//HMGB1//TRP63//IL13RA1//IL12B//CYR61//ITGAV//IL6//VCAM1//IGFBP2//EREG//FNTB//AKR1B3//S1PR1//HMOX1//PTGS2//CALCRL//RAB5A//CYP7B1//NME1//CDK1//CCNB1//PITX2//CCKBR//CAMP//CRLF1//DLG1//EDN2//EDNRB//HDAC2//HIPK1//ILK//ITGB1//ODC1//PLA2G4A//TGFBR1//THPO//PDCD10//TIPIN//WDR77//NOLC1//WWTR1//PRKAA1//EIF5A2//CDCA7L//TSPYL5
GO:0009653	anatomical structure morphogenesis	Biological process	117	1712	1169	23448	1.3708	0.000290146	0.00537936	3.53738	ECT2//HMGB1//CSNK1A1//STRADB//SSH1//BMPR1B//COL11A1//ANG3//S1PR1//ENPEP//EPHB4//EREG//GNA13//HIF1A//HMOX1//ITGAV//SMAD5//PTGS2//TNFAIP2//MAP3K7//HS6ST1//CALCRL//PDCD10//RTN4//CXCR4//PITX2//QK//TIPARP//DLG1//ILK//SMAD4//PTCH1//ACVR2A//NSD1//DUSP4//INHBA//PRKAR1A//SMAD1//TRP63//ABI1//DLL1//NCKAP1//IFITM1//EP300//SP3//SNAI2//TGFBR1//ENAH//PFN1//RGMA//THBS1//CYR61//ITGB1//ALDH1A3//RAC1//FZD2//WHSC1//…
GO:0043069	negative regulation of programmed cell death	Biological process	50	601	1169	23448	1.66873	0.000292536	0.00539957	3.53382	AURKB//BIRC5//CDK1//GPX1//NR3C1//GSTP1//HELLS//HMOX1//MCL1//NFKB1//SON//TRP63//SH3GLB1//SGK3//STRADB//BNIP3L//ILK//PDPK1//RTN4//EDNRB//ERCC1//GAS1//HDAC2//HIF1A//CYR61//IL1RN//IL6//ITGAV//ANXA1//PLAUR//SGK1//SNAI2//TGFBR1//THBS1//TIMP1//UBE2B//MAP3K7//PSMD10//PDCD10//PRKAA1//TAF9//ATAD3A//G2E3//PIM3//ADNP//CRLF1//UBE2V2//MEX3D//AKT1S1//4632434I11RIK
GO:0010558	negative regulation of macromolecule biosynthetic process	Biological process	67	874	1169	23448	1.53764	0.000322053	0.00584055	3.49207	CEBPA//COPS2//EDNRB//HDAC2//HIPK1//HMGB1//KLF12//MBD2//MEF2A//NFKB1//PCNA//PITX2//PTCH1//RBL1//SNAI2//SOX15//SP3//AURKB//STRAP//TRP63//UBE2I//LMCD1//PSMD10//DDX20//TCERG1//TXNIP//STRN3//WWTR1//WHSC1//HIVEP1//LCOR//CDC73//EP300//HELLS//UBE2B//GMNN//BIRC5//PHB2//CEBPD//EREG//HSPA8//ILF3//SMAD4//PURB//RASD1//ATXN1//DNAJB6//ATP8B1//PATZ1//BHLHE22//YAF2//ELF2//LANCL2//DEPDC1A//WWP1//SBNO2//ZFP12//ANG3…
GO:0009890	negative regulation of biosynthetic process	Biological process	71	950	1169	23448	1.49908	0.000444798	0.00750913	3.35184	CEBPA//COPS2//EDNRB//HDAC2//HIPK1//HMGB1//KLF12//MBD2//MEF2A//NFKB1//PCNA//PITX2//PTCH1//RBL1//SNAI2//SOX15//SP3//AURKB//STRAP//TRP63//UBE2I//LMCD1//PSMD10//DDX20//TCERG1//TXNIP//STRN3//WWTR1//WHSC1//HIVEP1//LCOR//CDC73//EP300//HELLS//UBE2B//S1PR1//GMNN//BIRC5//PHB2//CEBPD//EREG//HSPA8//ILF3//SMAD4//PURB//RASD1//ATXN1//DNAJB6//ATP8B1//PATZ1//BHLHE22//YAF2//ELF2//LANCL2//DEPDC1A//WWP1//SBNO2//ZFP1…
GO:0045892	negative regulation of transcription, DNA-dependent	Biological process	60	772	1169	23448	1.55893	0.000460676	0.0077457	3.3366	CEBPA//COPS2//EDNRB//HDAC2//HIPK1//HMGB1//KLF12//MBD2//MEF2A//NFKB1//PCNA//PITX2//PTCH1//RBL1//SNAI2//SOX15//SP3//AURKB//STRAP//TRP63//UBE2I//LMCD1//PSMD10//DDX20//TCERG1//TXNIP//STRN3//WWTR1//WHSC1//HIVEP1//LCOR//CDC73//EP300//HELLS//UBE2B//ZFP386//SREBF2//AICDA//BIRC5//PHB2//CEBPD//EREG//HSPA8//ILF3//SMAD4//PURB//RASD1//ATXN1//DNAJB6//ATP8B1//PATZ1//GMNN//BHLHE22//YAF2//ELF2//LANCL2//DEPDC1A//W…
GO:0048646	anatomical structure formation involved in morphogenesis	Biological process	57	726	1169	23448	1.57481	0.000494966	0.00823547	3.30543	ANG3//S1PR1//ENPEP//EPHB4//EREG//GNA13//HIF1A//HMOX1//ITGAV//SMAD5//PTGS2//TNFAIP2//MAP3K7//HS6ST1//CALCRL//PDCD10//RTN4//CXCR4//PITX2//DUSP4//INHBA//PRKAR1A//SMAD1//ABI1//DLL1//NCKAP1//IFITM1//EP300//SP3//PTCH1//ENAH//PFN1//RGMA//THBS1//CYR61//ITGB1//ALDH1A3//SNAI2//ERCC1//UBE2B//HIPK1//HRG//ILK//SMAD4//RAB8A//PKHD1//ACTG1//TPM1//EGLN1//CAMP//MMP9//TNFRSF1A//MEF2A//GPX1//TRP63//HDAC2//FZD2
GO:0009790	embryo development	Biological process	67	888	1169	23448	1.5134	0.000495754	0.00823547	3.30473	DLL1//GNA12//GNA13//ITGB1//SMAD4//PITX2//SP3//TGFBR1//TPM1//UBE2B//SLC30A1//NCKAP1//OOEP//BTF3//CCNB1//N4BP2L2//ACVR2A//NSD1//DUSP4//INHBA//PRKAR1A//SMAD1//ABI1//IFITM1//EP300//SMARCB1//G2E3//GINS1//PTCH1//MAP3K7//ENAH//PFN1//RGMA//CEBPA//HIF1A//ALDH1A3//RAC1//GRSF1//GAS1//TCF7//TRP63//SP8//SP9//TDRD5//IL1RN//GJB6//COL11A1//MYO6//HDAC2//HIPK1//DLG1//VCAM1//SOCS3//ITGAV//PLK4//CYR61//DNAJB6//MAP2K…
GO:2000113	negative regulation of cellular macromolecule biosynthetic process	Biological process	64	848	1169	23448	1.51382	0.000652251	0.010433	3.18559	CEBPA//COPS2//EDNRB//HDAC2//HIPK1//HMGB1//KLF12//MBD2//MEF2A//NFKB1//PCNA//PITX2//PTCH1//RBL1//SNAI2//SOX15//SP3//AURKB//STRAP//TRP63//UBE2I//LMCD1//PSMD10//DDX20//TCERG1//TXNIP//STRN3//WWTR1//WHSC1//HIVEP1//LCOR//CDC73//EP300//HELLS//UBE2B//GMNN//BIRC5//PHB2//CEBPD//EREG//HSPA8//ILF3//SMAD4//PURB//RASD1//ATXN1//DNAJB6//ATP8B1//PATZ1//BHLHE22//YAF2//ELF2//LANCL2//DEPDC1A//WWP1//SBNO2//ZFP12//ANG3…
GO:0031327	negative regulation of cellular biosynthetic process	Biological process	69	933	1169	23448	1.4834	0.000706931	0.0111631	3.15062	CEBPA//COPS2//EDNRB//HDAC2//HIPK1//HMGB1//KLF12//MBD2//MEF2A//NFKB1//PCNA//PITX2//PTCH1//RBL1//SNAI2//SOX15//SP3//AURKB//STRAP//TRP63//UBE2I//LMCD1//PSMD10//DDX20//TCERG1//TXNIP//STRN3//WWTR1//WHSC1//HIVEP1//LCOR//CDC73//EP300//HELLS//UBE2B//S1PR1//GMNN//BIRC5//PHB2//CEBPD//EREG//HSPA8//ILF3//SMAD4//PURB//RASD1//ATXN1//DNAJB6//ATP8B1//PATZ1//BHLHE22//YAF2//ELF2//LANCL2//DEPDC1A//WWP1//SBNO2//ZFP1…
GO:0045944	positive regulation of transcription from RNA polymerase II promoter	Biological process	52	671	1169	23448	1.55443	0.00114235	0.016588	2.9422	SREBF2//HNRNPK//ARNTL//ATF1//ATF2//ATF4//CDK7//CEBPA//CEBPD//S1PR1//GABPB1//NR3C1//HDAC2//HIF1A//HMGB1//CYR61//IL17A//IL6//INHBA//KLF12//SMAD1//SMAD4//SMAD5//MEF2A//MYO6//NFKB1//PFN1//PITX2//CNOT7//ATXN1//SMARCB1//SOX15//TCEA1//TNFRSF1A//TRP63//UBE3A//MED10//PREB//LPIN2//CCNH//TCEB2//BCL9//STRN3//HMGN3//WWTR1//PSIP1//TAF9//CSRNP2//ABLIM1//TAF1//ARNTL2//EP300
GO:0051247	positive regulation of protein metabolic process	Biological process	40	489	1169	23448	1.64075	0.00154675	0.0208684	2.81058	ABI1//ACVR2A//CAMP//EDNRB//HMGB1//CYR61//SQSTM1//NPTN//PIN1//MAPK9//MTOR//RGMA//EP300//IL12B//SMAD4//TGFBR1//IL6//RBM3//THBS1//PSMD10//NDFIP2//TSPYL5//CSNK1E//UBE2V2//TAF1//CCNB1//SNAI2//EREG//TNFRSF1A//CRLF1//FCGR3//TLR7//IER3//CUL4A//LPCAT1//HDAC2//EIF5A2//ADNP//ITGB1//PEMT
GO:0048513	organ development	Biological process	134	2099	1169	23448	1.28051	0.00165037	0.0218005	2.78242	BMPR1B//COL11A1//INHBA//LFNG//UBE3A//ZFX//IMMP2L//OAS1D//AFP//PLA2G4A//EDN2//EREG//HMGB1//EDNRB//HIF1A//SP3//SMAD4//ODC1//TGFBR1//TIPARP//TET2//PKHD1//SNAI2//ARF6//CEBPA//DLX3//TRP63//ZDHHC21//EDARADD//GSDMA3//ALDH1A3//PITX2//DLG1//RAC1//NME1//EPHB4//PTCH1//FZD2//WHSC1//ATF2//CYR61//PDPK1//THBS1//CXCR4//DLL1//E2F5//PRKAR1A//CUL1//GMNN//EP300//S1PR1//TCF7//RAB3GAP1//VCAM1//CALCRL//NFKB1//CXCL13//S…
GO:0009888	tissue development	Biological process	77	1100	1169	23448	1.40407	0.00166975	0.0218752	2.77735	BMPR1B//COL11A1//CXCR4//GNA13//PITX2//DLG1//ILK//SMAD4//PTCH1//DUSP4//INHBA//PRKAR1A//SMAD1//TRP63//EDNRB//HIF1A//SNAI2//TGFBR1//MAP3K7//ENAH//PFN1//NCKAP1//RGMA//GPX1//ZDHHC21//EDARADD//GSDMA3//ALDH1A3//RAC1//THBS1//ACVR2A//EP300//SPRR2K//TFDP1//HDAC2//WWTR1//BCL9//GRSF1//ANXA1//PTGS2//MAP2K1//TXNIP//GM5483//MMP13//BMP2K//TXLNG//CRHR1//FZD2//PHB2//ETV4//EMD//LEMD3//NINJ1//MREG//SOX15//HMGB1//IGF…
GO:0048598	embryonic morphogenesis	Biological process	39	480	1169	23448	1.62973	0.00198206	0.0251727	2.70288	ACVR2A//SMAD4//NSD1//DUSP4//INHBA//PRKAR1A//SMAD1//PTCH1//MAP3K7//ENAH//PFN1//NCKAP1//RGMA//HIF1A//ALDH1A3//RAC1//GRSF1//TRP63//SP8//SP9//TCF7//IL1RN//PITX2//GJB6//COL11A1//DLL1//MYO6//GAS1//GNA12//HDAC2//HIPK1//SP3//TGFBR1//DLG1//VCAM1//SOCS3//CYR61//DNAJB6//FZD2
GO:0044092	negative regulation of molecular function	Biological process	50	661	1169	23448	1.51726	0.00231982	0.0283762	2.63455	DUSP14//DUSP18//DUSP7//DUSP4//SOCS4//GSTP1//IL6//ILK//PDPK1//AKT1S1//WWTR1//S1PR1//BIRC5//CAST//CSTB//ITIH3//SERPINA3C//SERPINB2//SERPINA3M//STFA1//STFA3//SPINK2//2010005H15RIK//SPINK12//CSTA//STFA2L1//GM5483//TSKS//CSRNP2//GPX1//SERPINA3N//TIMP1//SERPINB3D//NFKB1//GZMA//PSMD10//ADNP//NDFIP2//SLC9A3R1//NQO1//THBS1//DNAJB6//HMOX1//STK38//HDAC2//PTCH1//EGLN1//OAS1D//TMLHE//IL1F6
GO:0031344	regulation of cell projection organization	Biological process	24	259	1169	23448	1.85867	0.00270071	0.0323229	2.56852	SSH1//RAC1//MTOR//FRMD7//ADNP//ATF1//EPHA3//HMGB1//ITGB1//NME1//NPTN//UBE2V2//HDAC2//PTPRG//RTN4//RAB8B//PODXL//ILK//EP300//SGK1//ARF6//RAB5A//TGFBR1//PDLIM5
GO:0030162	regulation of proteolysis	Biological process	18	174	1169	23448	2.07498	0.00274653	0.0327769	2.56121	GPX1//PSMD14//N4BP1//TAF9//CSNK1E//PSMD10//UBE2V2//TAF1//SPINK12//HDAC2//EP300//TIMP1//SERPINA3C//SERPINB2//SERPINA3N//SERPINA3M//SERPINB3B//SERPINB3D
GO:0048585	negative regulation of response to stimulus	Biological process	48	634	1169	23448	1.5186	0.00275704	0.0328079	2.55956	DUSP14//DUSP18//DUSP7//DUSP4//IL1RN//IL1F6//GRK4//GSTP1//ANXA1//IL1RL1//GPX1//GPX2//IL12B//SOCS4//PSMD10//SOCS3//RGS19//SLC9A3R1//THBS1//MTOR//CSNK1E//NR3C1//PDPK1//STRAP//PIN1//LEMD3//HIF1A//AKT1S1//PRKAA1//CRHR1//PHB2//CYP7B1//STRN3//ZMYND11//SNAI2//ATXN1//UBE2B//GAS1//PTCH1//MASP1//IER3//CALCRL//PAWR//CNKSR3//RTN4//HDAC2//WWTR1//MCL1
GO:0010648	negative regulation of cell communication	Biological process	42	538	1169	23448	1.56588	0.00285352	0.0334764	2.54462	DUSP14//DUSP18//DUSP7//DUSP4//IL1RN//IL1F6//GRK4//SOCS4//PSMD10//SOCS3//RGS19//SLC9A3R1//THBS1//MTOR//CSNK1E//NR3C1//PDPK1//STRAP//PIN1//LEMD3//HIF1A//AKT1S1//PRKAA1//PTGS2//GSTP1//PHB2//CYP7B1//STRN3//IL1RL1//ZMYND11//SNAI2//ATXN1//UBE2B//GAS1//PTCH1//ADNP//PAWR//SLC24A2//CNKSR3//HDAC2//WWTR1//MCL1
GO:0032270	positive regulation of cellular protein metabolic process	Biological process	34	418	1169	23448	1.63153	0.00364854	0.0406451	2.43788	ABI1//ACVR2A//CAMP//EDNRB//HMGB1//CYR61//SQSTM1//NPTN//PIN1//MAPK9//MTOR//RGMA//EP300//IL12B//SMAD4//TGFBR1//IL6//RBM3//THBS1//PSMD10//NDFIP2//TSPYL5//CSNK1E//UBE2V2//TAF1//CCNB1//SNAI2//TNFRSF1A//CRLF1//HDAC2//EIF5A2//ADNP//ITGB1//PEMT
GO:0023057	negative regulation of signaling	Biological process	41	537	1169	23448	1.53144	0.00466853	0.0500992	2.33082	DUSP14//DUSP18//DUSP7//DUSP4//IL1RN//IL1F6//GRK4//SOCS4//PSMD10//SOCS3//RGS19//SLC9A3R1//THBS1//CSNK1E//NR3C1//PDPK1//STRAP//PIN1//LEMD3//HIF1A//AKT1S1//PRKAA1//PTGS2//GSTP1//PHB2//CYP7B1//STRN3//IL1RL1//ZMYND11//SNAI2//ATXN1//UBE2B//GAS1//PTCH1//ADNP//PAWR//SLC24A2//CNKSR3//HDAC2//WWTR1//MCL1
GO:0010869	regulation of receptor biosynthetic process	Biological process	4	15	1169	23448	5.34885	0.00539225	0.0566937	2.26823	HDAC2//HIF1A//ITGAV//HNRNPK
GO:0030154	cell differentiation	Biological process	143	2336	1169	23448	1.22788	0.00545747	0.0570904	2.26301	EREG//TRIP13//CCNB1//PITX2//QK//TIPARP//CYR61//WWTR1//ITGB1//SMAD1//EDNRB//HIF1A//CXCR4//TUBB2B//CELSR3//SP3//SNAI2//TGFBR1//GPX1//GSDMA3//SMAD5//COL11A1//TRP63//RAC1//INHBA//NME1//PDPK1//ERCC1//ZFX//MTOR//STRBP//4632434I11RIK//HOOK1//TDRD5//FNDC3A//UBE2B//FZD2//ENAH//GAS1//B3GNT2//ABLIM1//RTN4//ETV4//DLL1//HDAC2//SMAD4//MSR1//MAPK9//ITGAV//FRMD7//ADNP//ATF1//EPHA3//HMGB1//NPTN//UBE2V2//PTPRG//BC…
GO:0048869	cellular developmental process	Biological process	151	2484	1169	23448	1.21932	0.0055585	0.0578557	2.25504	ECT2//HMGB1//CSNK1A1//STRADB//SSH1//EREG//TRIP13//CCNB1//PITX2//QK//TIPARP//CYR61//WWTR1//ITGB1//SMAD1//EDNRB//HIF1A//CXCR4//TUBB2B//CELSR3//SP3//SNAI2//TGFBR1//GPX1//GSDMA3//SMAD5//COL11A1//TRP63//RAC1//INHBA//NME1//PDPK1//ERCC1//ZFX//MTOR//STRBP//4632434I11RIK//HOOK1//TDRD5//FNDC3A//UBE2B//FZD2//ENAH//GAS1//B3GNT2//ABLIM1//RTN4//ETV4//ANXA7//GNA12//GNA13//IL6//CDC42SE2//DLL1//HDAC2//SMAD4//MSR1…
GO:0009968	negative regulation of signal transduction	Biological process	38	498	1169	23448	1.53054	0.00634756	0.0643221	2.19739	DUSP14//DUSP18//DUSP7//DUSP4//IL1RN//IL1F6//GRK4//SOCS4//PSMD10//SLC9A3R1//THBS1//CSNK1E//NR3C1//PDPK1//STRAP//PIN1//LEMD3//HIF1A//AKT1S1//PRKAA1//GSTP1//PHB2//CYP7B1//STRN3//RGS19//IL1RL1//ZMYND11//SNAI2//ATXN1//UBE2B//GAS1//PTCH1//SOCS3//PAWR//CNKSR3//HDAC2//WWTR1//MCL1
GO:0051239	regulation of multicellular organismal process	Biological process	105	1663	1169	23448	1.26645	0.00710957	0.069484	2.14816	NFKB1//EREG//HIF1A//MAP3K7//NME1//MAP2K1//TPM1//EDNRB//CALCRL//EDN2//PTGS2//HRG//IL6//LMCD1//SMAD4//WWTR1//FRMD7//ADNP//ATF1//EPHA3//HMGB1//ITGB1//NPTN//UBE2V2//HDAC2//PTPRG//RTN4//HNRNPK//THBS1//ACVR2A//SLC30A1//BMP2K//TXLNG//BMPR1B//MMP9//USP46//CCKBR//SNAI2//ZC3HAV1//IL1RL1//GSTP1//IL12B//RAC1//TNFRSF1A//MAPK9//TLR7//IFNAR1//RAET1B//IL17A//CD14//CLEC7A//HMOX1//ATP6AP2//ATF2//EP300//CLPTM1//GPX…
GO:0045597	positive regulation of cell differentiation	Biological process	35	457	1169	23448	1.53618	0.00810612	0.0772126	2.09119	HIF1A//SMAD4//WWTR1//MSR1//MAPK9//H2-AA//CEBPA//SNAI2//UCHL3//IL6//HMGB1//ACVR2A//INHBA//IGFBP3//ILK//ECT2//ITGB1//BMPR1B//CEBPD//CYR61//SMAD1//SMAD5//IL12B//IL17A//RTN4//ADNP//EP300//NPTN//CXCR4//HDAC2//SGK1//TMSB4X//PTGS2//SOCS3//MAP2K1
GO:0050793	regulation of developmental process	Biological process	82	1286	1169	23448	1.27898	0.0130398	0.109726	1.88473	HIF1A//NME1//ANXA7//GNA12//GNA13//IL6//CDC42SE2//SMAD4//WWTR1//MSR1//MAPK9//ITGAV//FRMD7//ADNP//ATF1//EPHA3//HMGB1//ITGB1//NPTN//UBE2V2//HDAC2//PTPRG//RTN4//EDNRB//THBS1//HRG//PDZD8//LARP4//BMP2K//TXLNG//ACVR2A//BMPR1B//SNAI2//CLPTM1//GPX1//PHB2//ETV4//IL1RN//BCL9//HMGN2//H2-AA//SOCS3//DLL1//CYR61//SMAD1//MAP2K1//CEBPA//UCHL3//TGFBR1//TRP63//INHBA//IGFBP3//ILK//YWHAG//ECT2//PTCH1//CEBPD//SMAD5//C…
GO:0040029	regulation of gene expression, epigenetic	Biological process	13	130	1169	23448	2.00582	0.0130761	0.109726	1.88352	HELLS//NR3C1//SMARCD1//HDAC2//UBE2B//RBM3//CLP1//SRRT//LIN28B//TDRD5//AICDA//APOBEC2//GPX1
GO:0042303	molting cycle	Biological process	10	91	1169	23448	2.20419	0.0151311	0.122494	1.82013	INHBA//TRP63//ZDHHC21//EDARADD//GSDMA3//MPZL3//PTGS2//MREG//SMAD4//HDAC2
GO:0042633	hair cycle	Biological process	10	91	1169	23448	2.20419	0.0151311	0.122494	1.82013	INHBA//TRP63//ZDHHC21//EDARADD//GSDMA3//PTGS2//MREG//SMAD4//HDAC2//MPZL3
GO:0051094	positive regulation of developmental process	Biological process	44	629	1169	23448	1.40312	0.0152465	0.123188	1.81683	HIF1A//SMAD4//WWTR1//MSR1//MAPK9//ACVR2A//BMPR1B//H2-AA//SOCS3//CYR61//SMAD1//MAP2K1//CEBPA//SNAI2//UCHL3//IL6//HMGB1//INHBA//IGFBP3//ILK//ECT2//ITGB1//CEBPD//SMAD5//IL12B//IL17A//RTN4//CAMP//HMOX1//MMP9//THBS1//TNFRSF1A//ADNP//EP300//NPTN//DLG1//CXCR4//HDAC2//SGK1//TMSB4X//UBE2V2//CDK1//CCNB1//PTGS2
GO:0032800	receptor biosynthetic process	Biological process	4	20	1169	23448	4.01163	0.015701	0.124635	1.80407	HDAC2//HIF1A//ITGAV//HNRNPK
GO:0016569	covalent chromatin modification	Biological process	22	276	1169	23448	1.59884	0.0208569	0.153579	1.68075	HELLS//CDC73//NSD1//RTF1//CDK1//PIM3//CCNB1//CDYL//TAF1//EP300//HDAC2//USP3//UBE2B//SUV39H2//SNAI2//PRKAA1//MAP3K7//CCDC101//TAF9//ACTL6A//BRD8//AICDA
GO:0001942	hair follicle development	Biological process	9	85	1169	23448	2.12381	0.025574	0.176452	1.5922	TRP63//GSDMA3//PTGS2//MREG//SMAD4//INHBA//HDAC2//ZDHHC21//EDARADD
GO:0043112	receptor metabolic process	Biological process	10	99	1169	23448	2.02608	0.025786	0.1773	1.58862	VAMP3//GRK4//SH3GL2//HDAC2//HIF1A//MMP13//CALCRL//ITGAV//HNRNPK//RAB5A
GO:0010975	regulation of neuron projection development	Biological process	18	219	1169	23448	1.64862	0.0262584	0.179953	1.58073	ADNP//ATF1//EPHA3//HMGB1//ITGB1//NME1//NPTN//UBE2V2//HDAC2//PTPRG//RTN4//ILK//EP300//SSH1//SGK1//ARF6//PDLIM5//FRMD7
GO:0022404	molting cycle process	Biological process	9	86	1169	23448	2.09911	0.0273475	0.184674	1.56308	INHBA//TRP63//ZDHHC21//EDARADD//GSDMA3//PTGS2//MREG//SMAD4//HDAC2
GO:0022405	hair cycle process	Biological process	9	86	1169	23448	2.09911	0.0273475	0.184674	1.56308	INHBA//TRP63//ZDHHC21//EDARADD//GSDMA3//PTGS2//MREG//SMAD4//HDAC2
GO:0030030	cell projection organization	Biological process	47	713	1169	23448	1.32221	0.0316301	0.202404	1.4999	UBE2B//FZD2//ENAH//GAS1//RAC1//B3GNT2//ABLIM1//RTN4//CELSR3//CXCR4//ETV4//SSH1//MTOR//FRMD7//ADNP//ATF1//EPHA3//HMGB1//ITGB1//NME1//NPTN//UBE2V2//HDAC2//PTPRG//MYO6//ABI2//NCKAP1//SLC9A3R1//IL6//MAPK9//BMPR1B//RAB8B//ARF6//PODXL//RAB8A//PKHD1//ILK//EP300//SH3GLB1//SGK1//WEE1//MAP2K1//RAB5A//TGFBR1//WWTR1//PDLIM5//TUBB4A
GO:0009887	organ morphogenesis	Biological process	47	717	1169	23448	1.31483	0.0343243	0.211811	1.4644	BMPR1B//COL11A1//HIF1A//ALDH1A3//RAC1//EPHB4//PTCH1//FZD2//WHSC1//ATF2//SNAI2//PITX2//CYR61//THBS1//HIPK1//TCF7//TRP63//GSDMA3//CDK1//ITGAV//GJB6//DLL1//MYO6//GAS1//HDAC2//EDARADD//INHBA//NCKAP1//SP3//TGFBR1//DLG1//TIPARP//EGLN1//TPM1//BHLHE22//RTN4//CYP7B1//PHB2//ETV4//SMAD4//CXCR4//E2F5//EREG//PRKAR1A//CUL1//GMNN//EP300
GO:0006342	chromatin silencing	Biological process	4	26	1169	23448	3.08587	0.0383017	0.227563	1.41678	HDAC2//UBE2B//HELLS//AICDA
GO:0060070	canonical Wnt receptor signaling pathway	Biological process	14	169	1169	23448	1.66162	0.0435495	0.243093	1.36102	EMD//HDAC2//SNAI2//WWTR1//ILK//USP34//NFKB1//CSNK1E//RAB5A//SDC1//TCF7//UBE2B//FZD2//BCL9
GO:0016458	gene silencing	Biological process	9	95	1169	23448	1.90025	0.0473208	0.257458	1.32495	HELLS//HDAC2//UBE2B//RBM3//CLP1//ERI1//SRRT//LIN28B//AICDA
GO:0031175	neuron projection development	Biological process	34	507	1169	23448	1.34512	0.0495393	0.261951	1.30505	FZD2//ENAH//GAS1//RAC1//B3GNT2//ABLIM1//RTN4//CELSR3//CXCR4//ETV4//FRMD7//ADNP//ATF1//EPHA3//HMGB1//ITGB1//NME1//NPTN//UBE2V2//HDAC2//PTPRG//MYO6//ABI2//BMPR1B//ILK//EP300//SGK1//WEE1//MAP2K1//SSH1//ARF6//PDLIM5//IL6//MAPK9

## Sheet: CC-EvCup-Hdac2
Gene Ontology(GO) terms of Cellular Component in the EvC up set involving Hdac2
GO terms about the domain of Cellular Component were enriched in the upregulated genes in the EvC set.
Column A stands for the ID of gene ontology term.
Column B stands for the name of gene ontology term.
Column C stands for the ontology of GOID belongs to.
Column D stands for the number of DE genes associated with the listed GOID.
Column E stands for the number of background population genes associated with the listed GOID.
Column F stands for the total number of DE genes.
Column G stands for the total number of background population genes.
Column H stands for the Fold Enrichment value of the GOID, it equals (Count/Pop.Hits)/(List.Total/Pop.Total).
Column I stands for the significance testing value of the GOID.
Column J stands for the false discovery rate of the GOID, using Benjamini & Hochberg (1995) method.
Column K stands for the Enrichment Score value of the GOID, it equals (-log10(Pvalue)).
Column L stands for the DE genes associated with the GOID.
GO:0044424	intracellular part	Cellular component	803	10879	1187	23539	1.46374	9.87718e-53	2.70568e-50	52.0054	ERCC1//ERCC8//HDAC2//MBD2//TAF1B//TBP//EP300//TAF9//GTF3C2//GOLGA5//MAN1A//RAC1//SEC23A//TRAPPC3//GOLGA7//SLC35A4//SLC35A5//SLC35A3//ZDHHC13//FBXO8//SHOC2//RPL27//RPL28//RPL15//RPL13//RPL17//RPS15//RPS19//CLP1//BIRC5//RAD21//SMARCB1//ATRX//BAZ1A//HMGB1//GNA12//GNA13//GNAL//GNG10//ATP8//PCNA//DDX39B//THOC2//GABARAP//MAP1LC3A//VMP1//PSMB1//PSMD10//PSMD8//PSMD14//PSMD12//PSMC6//CENPC1//SMC3//HELLS//…
GO:0005622	intracellular	Cellular component	825	11332	1187	23539	1.44373	1.02488e-52	2.70568e-50	51.9893	ERCC1//ERCC8//HDAC2//MBD2//TAF1B//TBP//EP300//TAF9//GTF3C2//GOLGA5//MAN1A//RAC1//SEC23A//TRAPPC3//GOLGA7//SLC35A4//SLC35A5//SLC35A3//ZDHHC13//FBXO8//SHOC2//RPL27//RPL28//RPL15//RPL13//RPL17//RPS15//RPS19//CLP1//BIRC5//RAD21//SMARCB1//ATRX//BAZ1A//HMGB1//GNA12//GNA13//GNAL//GNG10//ATP8//PCNA//DDX39B//THOC2//GABARAP//MAP1LC3A//VMP1//PSMB1//PSMD10//PSMD8//PSMD14//PSMD12//PSMC6//CENPC1//SMC3//HELLS//…
GO:0005623	cell	Cellular component	897	13163	1187	23539	1.35137	3.43843e-47	6.05164e-45	46.4636	CHRNE//ANXA7//ARF4//ARF6//ATF4//BDKRB1//BSG//CAMK2A//CAV2//CCKBR//CD14//CD68//CDH11//CDH3//CXCR4//CRHR1//CRK//CRLF1//DLG1//DLL1//DSC1//DSG3//S1PR1//EDNRB//EHD1//ENAH//ENPEP//STOM//EPHB4//EREG//FRK//GAS1//GEM//GJB6//GLRB//GNG10//GPC4//H13//H2-AA//HEPH//IL1RAP//ILK//ITGAV//ITGB1//LAMP2//ANXA1//LY6C1//IL1RL1//MC3R//RAB8A//MINPP1//MPDZ//MYO1B//MYO6//P4HB//PDPK1//PIK3C2A//PIK3C2G//PLAUR//PLP2//PPAP2A/…
GO:0044464	cell part	Cellular component	894	13142	1187	23539	1.349	2.31081e-46	3.05027e-44	45.6362	CHRNE//ANXA7//ARF4//ARF6//ATF4//BDKRB1//BSG//CAMK2A//CAV2//CCKBR//CD14//CD68//CDH11//CDH3//CXCR4//CRHR1//CRK//CRLF1//DLG1//DLL1//DSC1//DSG3//S1PR1//EDNRB//EHD1//ENAH//ENPEP//STOM//EPHB4//EREG//FRK//GAS1//GEM//GJB6//GLRB//GNG10//GPC4//H13//H2-AA//HEPH//IL1RAP//ILK//ITGAV//ITGB1//LAMP2//ANXA1//LY6C1//IL1RL1//MC3R//RAB8A//MINPP1//MPDZ//MYO1B//MYO6//P4HB//PDPK1//PIK3C2A//PIK3C2G//PLAUR//PLP2//PPAP2A/…
GO:0043229	intracellular organelle	Cellular component	712	9449	1187	23539	1.49428	1.78473e-45	1.88468e-43	44.7484	ERCC1//ERCC8//HDAC2//MBD2//TAF1B//TBP//EP300//TAF9//GTF3C2//GOLGA5//MAN1A//RAC1//SEC23A//TRAPPC3//GOLGA7//SLC35A4//SLC35A5//SLC35A3//ZDHHC13//RPL27//RPL28//RPL15//RPL13//RPL17//RPS15//RPS19//CLP1//BIRC5//RAD21//SMARCB1//ATRX//BAZ1A//HMGB1//ATP8//DDX39B//THOC2//GABARAP//MAP1LC3A//VMP1//CENPC1//SMC3//HELLS//PPP1CC//AURKB//STAG3//CDCA8//SUV39H2//CENPW//CENPM//NUF2//SPC24//OIP5//MLF1IP//CENPN//KIF2C/…
GO:0043226	organelle	Cellular component	712	9472	1187	23539	1.49065	4.91649e-45	4.32651e-43	44.3083	ERCC1//ERCC8//HDAC2//MBD2//TAF1B//TBP//EP300//TAF9//GTF3C2//GOLGA5//MAN1A//RAC1//SEC23A//TRAPPC3//GOLGA7//SLC35A4//SLC35A5//SLC35A3//ZDHHC13//RPL27//RPL28//RPL15//RPL13//RPL17//RPS15//RPS19//CLP1//BIRC5//RAD21//SMARCB1//ATRX//BAZ1A//HMGB1//ATP8//DDX39B//THOC2//GABARAP//MAP1LC3A//VMP1//CENPC1//SMC3//HELLS//PPP1CC//AURKB//STAG3//CDCA8//SUV39H2//CENPW//CENPM//NUF2//SPC24//OIP5//MLF1IP//CENPN//KIF2C/…
GO:0043231	intracellular membrane-bounded organelle	Cellular component	651	8360	1187	23539	1.54423	2.97237e-44	2.09663e-42	43.5269	ERCC1//ERCC8//HDAC2//MBD2//TAF1B//TBP//EP300//TAF9//GTF3C2//GOLGA5//MAN1A//RAC1//SEC23A//TRAPPC3//GOLGA7//SLC35A4//SLC35A5//SLC35A3//ZDHHC13//CLP1//BIRC5//RAD21//SMARCB1//ATRX//BAZ1A//ATP8//DDX39B//THOC2//GABARAP//MAP1LC3A//VMP1//CENPC1//AURKB//DFFB//H1F0//HNRNPK//MEF2A//SNAI2//UBE2B//TIPIN//USP3//STAG3//LEPREL4//SMC3//CCNB1//UBE2I//ACR//ITGB1//TSKS//FNDC3A//TRIP13//H3F3A//SLC2A1//BSG//CAV2//NOLC…
GO:0043227	membrane-bounded organelle	Cellular component	652	8380	1187	23539	1.54291	3.17672e-44	2.09663e-42	43.498	ERCC1//ERCC8//HDAC2//MBD2//TAF1B//TBP//EP300//TAF9//GTF3C2//GOLGA5//MAN1A//RAC1//SEC23A//TRAPPC3//GOLGA7//SLC35A4//SLC35A5//SLC35A3//ZDHHC13//CLP1//BIRC5//RAD21//SMARCB1//ATRX//BAZ1A//ATP8//DDX39B//THOC2//GABARAP//MAP1LC3A//VMP1//CENPC1//AURKB//DFFB//H1F0//HNRNPK//MEF2A//SNAI2//UBE2B//TIPIN//USP3//STAG3//LEPREL4//SMC3//CCNB1//UBE2I//ACR//ITGB1//TSKS//FNDC3A//TRIP13//H3F3A//SLC2A1//BSG//CAV2//NOLC…
GO:0005634	nucleus	Cellular component	458	5128	1187	23539	1.77115	1.55903e-41	9.14633e-40	40.8071	ERCC1//ERCC8//HDAC2//MBD2//TAF1B//TBP//EP300//TAF9//GTF3C2//CLP1//BIRC5//RAD21//SMARCB1//ATRX//BAZ1A//DDX39B//THOC2//CENPC1//AURKB//DFFB//H1F0//HNRNPK//MEF2A//SNAI2//UBE2B//TIPIN//USP3//STAG3//LEPREL4//SMC3//CCNB1//UBE2I//TRIP13//H3F3A//SLC2A1//NOLC1//ANXA7//BNIP3L//E2F5//EMD//PIK3C2G//TMPO//CYHR1//RTN4//AKAP6//LEMD3//SMAD1//LBR//CACYBP//PTGES//EIF5A2//NUPL2//PCNA//MYO6//ATXN1//TCEA1//TRP63//WTAP…
GO:0005737	cytoplasm	Cellular component	595	8219	1187	23539	1.43561	1.95265e-28	1.031e-26	27.7094	GOLGA5//MAN1A//RAC1//SEC23A//TRAPPC3//GOLGA7//SLC35A4//SLC35A5//SLC35A3//ZDHHC13//SHOC2//RPL27//RPL28//RPL15//RPL13//RPL17//RPS15//RPS19//ATP8//GABARAP//MAP1LC3A//VMP1//CNOT7//BTBD1//CNOT1//TRIM5//ACR//ITGB1//TSKS//FNDC3A//BSG//CAV2//ASAH1//CD68//H2-AA//LAMP2//MMP13//RRAGC//CALCRL//ACPP//MTOR//VMA21//SNX16//LRBA//TLR7//TMEM55B//PON2//ZNRF2//ABCB7//PHB2//BNIP3L//CDK1//CDK7//GPX1//GYK//IDH1//ILF3//…
GO:0044446	intracellular organelle part	Cellular component	353	4119	1187	23539	1.6995	1.35492e-26	6.50361e-25	25.8681	ERCC1//ERCC8//HDAC2//MBD2//TAF1B//TBP//EP300//TAF9//GTF3C2//GOLGA5//MAN1A//RAC1//SEC23A//TRAPPC3//GOLGA7//SLC35A4//SLC35A5//SLC35A3//ZDHHC13//RPL27//RPL28//RPL15//RPL13//RPL17//RPS15//RPS19//CLP1//BIRC5//RAD21//SMARCB1//ATRX//BAZ1A//ATP8//DDX39B//THOC2//GABARAP//MAP1LC3A//VMP1//CENPC1//SMC3//HELLS//PPP1CC//AURKB//STAG3//CDCA8//SUV39H2//CENPW//CENPM//NUF2//SPC24//OIP5//MLF1IP//CENPN//KIF2C//CENPQ/…
GO:0044422	organelle part	Cellular component	356	4204	1187	23539	1.67929	7.09967e-26	3.12385e-24	25.1488	ERCC1//ERCC8//HDAC2//MBD2//TAF1B//TBP//EP300//TAF9//GTF3C2//GOLGA5//MAN1A//RAC1//SEC23A//TRAPPC3//GOLGA7//SLC35A4//SLC35A5//SLC35A3//ZDHHC13//RPL27//RPL28//RPL15//RPL13//RPL17//RPS15//RPS19//CLP1//BIRC5//RAD21//SMARCB1//ATRX//BAZ1A//ATP8//DDX39B//THOC2//GABARAP//MAP1LC3A//VMP1//CENPC1//SMC3//HELLS//PPP1CC//AURKB//STAG3//CDCA8//SUV39H2//CENPW//CENPM//NUF2//SPC24//OIP5//MLF1IP//CENPN//KIF2C//CENPQ/…
GO:0044428	nuclear part	Cellular component	187	1733	1187	23539	2.13984	5.75548e-24	2.33761e-22	23.2399	ERCC1//ERCC8//HDAC2//MBD2//TAF1B//TBP//EP300//TAF9//GTF3C2//CLP1//BIRC5//RAD21//SMARCB1//ATRX//BAZ1A//DDX39B//THOC2//CENPC1//AURKB//DFFB//H1F0//HNRNPK//MEF2A//SNAI2//UBE2B//TIPIN//USP3//STAG3//LEPREL4//SMC3//CCNB1//UBE2I//H3F3A//NOLC1//ANXA7//BNIP3L//E2F5//EMD//PIK3C2G//TMPO//CYHR1//RTN4//AKAP6//LEMD3//SMAD1//LBR//CACYBP//PTGES//EIF5A2//NUPL2//PCNA//MYO6//ATXN1//TCEA1//TRP63//WTAP//PSPC1//GEMIN6/…
GO:0032991	macromolecular complex	Cellular component	286	3485	1187	23539	1.62742	3.24213e-18	1.22274e-16	17.4892	ERCC1//ERCC8//HDAC2//MBD2//TAF1B//TBP//EP300//TAF9//GTF3C2//FBXO8//SHOC2//RPL27//RPL28//RPL15//RPL13//RPL17//RPS15//RPS19//CLP1//GNA12//GNA13//GNAL//GNG10//ATP8//PCNA//DDX39B//THOC2//PSMB1//PSMD10//PSMD8//PSMD14//PSMD12//PSMC6//CENPC1//PPP1CC//CENPM//NUF2//SPC24//MLF1IP//CENPN//KIF2C//CSNK1A1//BIRC5//H1F0//HIST1H1C//HIST1H2AA//HIST1H2AH//HIST1H2AK//HIST1H2AF//HIST2H2AC//HIST1H2BP//ORC4//CNOT7//BT…
GO:0031981	nuclear lumen	Cellular component	145	1375	1187	23539	2.09123	1.08753e-17	3.82811e-16	16.9636	HDAC2//MBD2//TAF1B//TBP//EP300//TAF9//GTF3C2//BIRC5//RAD21//SMARCB1//ATRX//BAZ1A//CENPC1//AURKB//ERCC1//DFFB//H1F0//HNRNPK//MEF2A//SNAI2//UBE2B//TIPIN//USP3//STAG3//LEPREL4//SMC3//CCNB1//UBE2I//H3F3A//EMD//PCNA//LBR//MYO6//ATXN1//TCEA1//TRP63//WTAP//PSPC1//GEMIN6//NOLC1//SHQ1//XPOT//SRRT//STRN3//PSIP1//CCNO//DUSP4//RPP40//POLA2//PRIM2//PURB//RPA3//ORC4//POLR2I//POLR2H//ARNTL//ATF1//ATF4//CEBPA//E…
GO:0031974	membrane-enclosed lumen	Cellular component	160	1599	1187	23539	1.98431	2.52849e-17	8.34401e-16	16.5971	HDAC2//MBD2//TAF1B//TBP//EP300//TAF9//GTF3C2//BIRC5//RAD21//SMARCB1//ATRX//BAZ1A//CENPC1//AURKB//ERCC1//DFFB//H1F0//HNRNPK//MEF2A//SNAI2//UBE2B//TIPIN//USP3//STAG3//LEPREL4//SMC3//CCNB1//UBE2I//H3F3A//CACYBP//PTGES//EMD//PCNA//LBR//MYO6//ATXN1//TCEA1//TRP63//WTAP//PSPC1//GEMIN6//NOLC1//SHQ1//XPOT//SRRT//STRN3//PSIP1//CCNO//DUSP4//RPP40//POLA2//PRIM2//PURB//RPA3//ORC4//POLR2I//POLR2H//ARNTL//ATF1/…
GO:0070013	intracellular organelle lumen	Cellular component	153	1554	1187	23539	1.95244	5.8097e-16	1.80442e-14	15.2358	HDAC2//MBD2//TAF1B//TBP//EP300//TAF9//GTF3C2//BIRC5//RAD21//SMARCB1//ATRX//BAZ1A//CENPC1//AURKB//ERCC1//DFFB//H1F0//HNRNPK//MEF2A//SNAI2//UBE2B//TIPIN//USP3//STAG3//LEPREL4//SMC3//CCNB1//UBE2I//H3F3A//EMD//PCNA//LBR//MYO6//ATXN1//TCEA1//TRP63//WTAP//PSPC1//GEMIN6//NOLC1//SHQ1//XPOT//SRRT//STRN3//PSIP1//CCNO//DUSP4//RPP40//POLA2//PRIM2//PURB//RPA3//ORC4//POLR2I//POLR2H//ARNTL//ATF1//ATF4//CEBPA//E…
GO:0043233	organelle lumen	Cellular component	153	1558	1187	23539	1.94743	7.26546e-16	2.1312e-14	15.1387	HDAC2//MBD2//TAF1B//TBP//EP300//TAF9//GTF3C2//BIRC5//RAD21//SMARCB1//ATRX//BAZ1A//CENPC1//AURKB//ERCC1//DFFB//H1F0//HNRNPK//MEF2A//SNAI2//UBE2B//TIPIN//USP3//STAG3//LEPREL4//SMC3//CCNB1//UBE2I//H3F3A//EMD//PCNA//LBR//MYO6//ATXN1//TCEA1//TRP63//WTAP//PSPC1//GEMIN6//NOLC1//SHQ1//XPOT//SRRT//STRN3//PSIP1//CCNO//DUSP4//RPP40//POLA2//PRIM2//PURB//RPA3//ORC4//POLR2I//POLR2H//ARNTL//ATF1//ATF4//CEBPA//E…
GO:0005694	chromosome	Cellular component	71	552	1187	23539	2.55068	4.02044e-13	1.11726e-11	12.3957	BIRC5//RAD21//SMARCB1//ATRX//BAZ1A//HMGB1//CENPC1//SMC3//HELLS//PPP1CC//AURKB//STAG3//CDCA8//SUV39H2//CENPW//CENPM//NUF2//SPC24//OIP5//MLF1IP//CENPN//KIF2C//CENPQ//CSNK1A1//DCLRE1B//ERCC1//HDAC2//MBD2//TMPO//TRP63//UBE2B//RAD18//ESCO2//ESCO1//HMGN3//EP300//H1F0//HIST1H1C//HIST1H2AA//HIST1H2AH//HIST1H2AK//HIST1H2AF//HIST2H2AC//HIST1H2BP//DFFB//HNRNPK//MEF2A//SNAI2//TIPIN//USP3//LEPREL4//ORC4//CCNB…
GO:0044427	chromosomal part	Cellular component	63	470	1187	23539	2.65815	1.41321e-12	3.73087e-11	11.8498	BIRC5//CENPC1//SMC3//HELLS//PPP1CC//RAD21//AURKB//STAG3//CDCA8//SUV39H2//CENPW//CENPM//NUF2//SPC24//OIP5//MLF1IP//CENPN//KIF2C//CENPQ//CSNK1A1//DCLRE1B//ERCC1//HDAC2//MBD2//TMPO//TRP63//UBE2B//RAD18//ESCO2//ESCO1//HMGN3//EP300//H1F0//HIST1H1C//HIST1H2AA//HIST1H2AH//HIST1H2AK//HIST1H2AF//HIST2H2AC//HIST1H2BP//DFFB//HNRNPK//MEF2A//SNAI2//TIPIN//USP3//ATRX//LEPREL4//ORC4//CCNB1//PCNA//POLA2//PRIM2//…
GO:0043234	protein complex	Cellular component	226	2880	1187	23539	1.55616	3.39967e-12	8.54774e-11	11.4686	ERCC1//ERCC8//HDAC2//MBD2//TAF1B//TBP//EP300//TAF9//GTF3C2//FBXO8//SHOC2//CLP1//GNA12//GNA13//GNAL//GNG10//ATP8//PCNA//DDX39B//THOC2//PSMB1//PSMD10//PSMD8//PSMD14//PSMD12//PSMC6//CENPC1//PPP1CC//CENPM//NUF2//SPC24//MLF1IP//CENPN//KIF2C//CSNK1A1//BIRC5//ORC4//CCNB1//KRT32//NME1//TLK2//KRT42//VCAM1//PRPS2//H2-AA//THBS1//LAMC2//LAMA3//ITGAV//ITGB1//LBR//EIF5A2//NUPL2//POLA2//PRIM2//PURB//RPA3//POLR2…
GO:0043228	non-membrane-bounded organelle	Cellular component	216	2794	1187	23539	1.53308	4.75885e-11	1.09247e-09	10.3225	TAF1B//TBP//RPL27//RPL28//RPL15//RPL13//RPL17//RPS15//RPS19//BIRC5//RAD21//SMARCB1//ATRX//BAZ1A//HMGB1//CENPC1//SMC3//HELLS//PPP1CC//AURKB//STAG3//CDCA8//SUV39H2//CENPW//CENPM//NUF2//SPC24//OIP5//MLF1IP//CENPN//KIF2C//CENPQ//CSNK1A1//DCLRE1B//ERCC1//HDAC2//MBD2//TMPO//TRP63//UBE2B//RAD18//ESCO2//ESCO1//HMGN3//EP300//H1F0//HIST1H1C//HIST1H2AA//HIST1H2AH//HIST1H2AK//HIST1H2AF//HIST2H2AC//HIST1H2BP/…
GO:0043232	intracellular non-membrane-bounded organelle	Cellular component	216	2794	1187	23539	1.53308	4.75885e-11	1.09247e-09	10.3225	TAF1B//TBP//RPL27//RPL28//RPL15//RPL13//RPL17//RPS15//RPS19//BIRC5//RAD21//SMARCB1//ATRX//BAZ1A//HMGB1//CENPC1//SMC3//HELLS//PPP1CC//AURKB//STAG3//CDCA8//SUV39H2//CENPW//CENPM//NUF2//SPC24//OIP5//MLF1IP//CENPN//KIF2C//CENPQ//CSNK1A1//DCLRE1B//ERCC1//HDAC2//MBD2//TMPO//TRP63//UBE2B//RAD18//ESCO2//ESCO1//HMGN3//EP300//H1F0//HIST1H1C//HIST1H2AA//HIST1H2AH//HIST1H2AK//HIST1H2AF//HIST2H2AC//HIST1H2BP/…
GO:0000228	nuclear chromosome	Cellular component	36	254	1187	23539	2.81065	2.12188e-08	4.48141e-07	7.67328	CENPC1//AURKB//ERCC1//DFFB//H1F0//HDAC2//HNRNPK//MEF2A//SNAI2//UBE2B//TIPIN//USP3//STAG3//LEPREL4//SMC3//CCNB1//H3F3A//POLA2//PRIM2//PURB//RPA3//ORC4//TBP//CECR2//SUV39H2//PSIP1//SIRT7//ACTL6A//INO80C//MCM3//PCNA//BIRC5//RAD21//SMARCB1//ATRX//BAZ1A
GO:0005654	nucleoplasm	Cellular component	76	797	1187	23539	1.891	7.35374e-08	1.49337e-06	7.13349	HDAC2//MBD2//TAF1B//TBP//EP300//TAF9//GTF3C2//POLR2I//POLR2H//ARNTL//ATF1//ATF4//CEBPA//E2F5//HIF1A//SMAD1//SMAD4//SMAD5//NFYB//PITX2//RBL1//TCF7//TFDP1//TRP63//TCEB2//WWTR1//ARNTL2//TAF1//MAP3K7//CCDC101//CDK7//CCNH//NUDT21//CCNL1//EFTUD2//OIP5//NOLC1//MYO6//MED10//MED18//CDC73//UBE2I//GEMIN6//HIPK1//MTOR//N4BP1//TOPORS//SRSF2//SRSF3//SON//PPIH//RBM25//CSNK1A1//U2AF1//CCDC55//SP3//DDX20//DEPDC1A…
GO:0000785	chromatin	Cellular component	35	257	1187	23539	2.70067	9.12998e-08	1.78542e-06	7.03953	H1F0//HIST1H1C//HIST1H2AA//HIST1H2AH//HIST1H2AK//HIST1H2AF//HIST2H2AC//HIST1H2BP//DFFB//HDAC2//HNRNPK//MEF2A//SNAI2//UBE2B//TIPIN//USP3//MBD2//ATRX//TBP//CECR2//SUV39H2//PSIP1//HELLS//SIRT7//ACTL6A//INO80C//SMC3//TMPO//TRP63//RAD18//OIP5//ESCO2//ESCO1//HMGN3//EP300
GO:0044454	nuclear chromosome part	Cellular component	30	221	1187	23539	2.69195	7.96788e-07	1.50251e-05	6.09866	CENPC1//AURKB//ERCC1//DFFB//H1F0//HDAC2//HNRNPK//MEF2A//SNAI2//UBE2B//TIPIN//USP3//STAG3//LEPREL4//SMC3//CCNB1//POLA2//PRIM2//PURB//RPA3//ORC4//TBP//CECR2//SUV39H2//PSIP1//SIRT7//ACTL6A//INO80C//MCM3//PCNA
GO:0044451	nucleoplasm part	Cellular component	66	707	1187	23539	1.85124	1.13213e-06	2.06126e-05	5.9461	HDAC2//MBD2//TAF1B//TBP//EP300//TAF9//GTF3C2//POLR2I//POLR2H//ARNTL//ATF1//ATF4//CEBPA//E2F5//HIF1A//SMAD1//SMAD4//SMAD5//NFYB//PITX2//RBL1//TCF7//TFDP1//TRP63//TCEB2//WWTR1//ARNTL2//TAF1//MAP3K7//CCDC101//CDK7//CCNH//NUDT21//CCNL1//EFTUD2//OIP5//NOLC1//MYO6//MED10//MED18//CDC73//UBE2I//GEMIN6//HIPK1//MTOR//N4BP1//TOPORS//SRSF2//SRSF3//SON//PPIH//RBM25//CSNK1A1//U2AF1//CCDC55//SP3//DDX20//DEPDC1A…
GO:0005657	replication fork	Cellular component	8	32	1187	23539	4.95767	0.000145165	0.00182493	3.83814	POLA2//PRIM2//PURB//RPA3//PCNA//HDAC2//UBE2B//RAD18
GO:0000790	nuclear chromatin	Cellular component	16	134	1187	23539	2.36784	0.00118867	0.0125523	2.92494	TBP//CECR2//SUV39H2//PSIP1//SIRT7//HDAC2//ACTL6A//INO80C//DFFB//H1F0//HNRNPK//MEF2A//SNAI2//UBE2B//TIPIN//USP3
GO:0005667	transcription factor complex	Cellular component	28	323	1187	23539	1.71907	0.00387789	0.0330246	2.4114	TAF1B//TBP//GTF3C2//TAF9//TAF1//CDK7//CCNH//NFYB//CNOT7//SMAD4//CEBPA//ARNTL//ATF1//ATF4//E2F5//HDAC2//HIF1A//SMAD1//SMAD5//PITX2//RBL1//TCF7//TFDP1//TRP63//TCEB2//WWTR1//ARNTL2//EP300
GO:0000792	heterochromatin	Cellular component	6	52	1187	23539	2.28815	0.0459019	0.190836	1.33817	SUV39H2//PSIP1//HELLS//HDAC2//MBD2//ATRX

## Sheet: MF-EvCup-Hdac2
Gene Ontology(GO) terms of Molecular Function in the EvC up set involving Hdac2
GO terms about the domain of Molecular Function were enriched in the upregulated genes in the EvC set.
Column A stands for the ID of gene ontology term.
Column B stands for the name of gene ontology term.
Column C stands for the ontology of GOID belongs to.
Column D stands for the number of DE genes associated with the listed GOID.
Column E stands for the number of background population genes associated with the listed GOID.
Column F stands for the total number of DE genes.
Column G stands for the total number of background population genes.
Column H stands for the Fold Enrichment value of the GOID, it equals (Count/Pop.Hits)/(List.Total/Pop.Total).
Column I stands for the significance testing value of the GOID.
Column J stands for the false discovery rate of the GOID, using Benjamini & Hochberg (1995) method.
Column K stands for the Enrichment Score value of the GOID, it equals (-log10(Pvalue)).
Column L stands for the DE genes associated with the GOID.
GO:0005488	binding	Molecular function	764	10871	1157	23059	1.40065	2.6702e-40	2.38983e-37	39.5735	HSPA8//VBP1//DNAJB6//TOMM20//FARSA//TRNT1//XPOT//RARS//CAV2//VAMP3//STX7//ABCB7//ACTG1//ACVR2A//ARF4//ARF6//HNRNPD//BMPR1B//CAMK2A//CDK1//CDK7//SMC3//DDX3X//EHD1//EPHA3//EPHB4//FRK//G6PD2//GEM//GNA12//GNA13//GNAL//GRK4//GYK//HELLS//HIPK1//HNRNPC//HPGD//ILK//KIF5B//MATR3//MCM3//RAB8A//MTHFD2//MYO1B//MYO6//NME1//PDPK1//PIK3C2A//PIK3C2G//PRKAR1A//PRPF4B//RAC1//RASD1//RBM3//RECQL//RHEB//RNPS1//RP2H//…
GO:0003824	catalytic activity	Molecular function	384	5078	1157	23059	1.50711	1.84031e-19	8.23538e-17	18.7351	MYO1B//DEGS2//ATP6AP1//ARF6//EHD1//GEM//GNA12//GNA13//GNAL//RAC1//RASD1//RHEB//EFTUD2//TUBA1B//TUBA1C//TUBB4A//EIF2S3X//RRAGC//RASL11A//TUBB2B//RAP1A//GUF1//RERG//RAB5A//NMNAT3//PCNA//USP34//GAL3ST3//RECQL//DKC1//PIN1//PPIE//PPIH//P4HB//HSPA8//KIF5B//KIF2C//ACR//F9//GZMA//KLK1//MASP1//MCPT2//TMPRSS15//RHBDD1//TMPRSS11BNL//TMPRSS11G//ABHD5//DGAT1//PLA2G7//AMPD3//POLA2//POLD4//PRIM2//TWISTNB//POLR2…
GO:0005515	protein binding	Molecular function	414	5788	1157	23059	1.42554	7.41799e-17	2.21303e-14	16.1297	HSPA8//VBP1//DNAJB6//TOMM20//CAV2//VAMP3//STX7//MEF2A//PITX2//EP300//ATF2//TCERG1//MTOR//GNA13//GNAL//SAA1//ITGAV//CLEC7A//ITGB1//SDC1//SDCBP//CSNK1A1//CRHR1//RGS19//IGFBP3//MMP13//MMP9//THBS1//CAST//CSTB//TNFRSF1A//GM5483//SMARCB1//TRP63//TAF9//TAF1//IL1RL1//BNIP3L//GYK//L3MBTL2//IPO7//USP3//BIRC5//TFRC//CAPZA1//CXCR4//EMD//ENAH//MYO1B//PFN1//TMSB4X//TPM1//HIP1R//TMOD3//PDLIM5//ARPC3//ARPC5//POF…
GO:0003676	nucleic acid binding	Molecular function	206	2565	1157	23059	1.60062	2.74744e-12	3.5128e-10	11.5611	FARSA//TRNT1//XPOT//RARS//HMGB1//RAD18//RECQL//PURB//NFKB1//DLX3//PITX2//MEF2A//NME1//HNRNPK//SREBF2//EP300//SMAD1//SMAD5//SP3//ATF2//SMAD4//NR3C1//MTOR//ADNP//ARNTL//ATF1//ATF4//HNRNPD//CEBPA//CEBPD//CENPC1//DDX3X//DFFB//E2F5//H1F0//HELLS//HIF1A//ILF3//KLF12//MBD2//MCM3//MYBL2//NFYB//PCNA//ETV4//POLA2//PRIM2//ATXN1//SNAI2//SON//SOS2//SOX15//TAF1B//TBP//TCEA1//TCF7//TFDP1//TMPO//TRP63//ATRX//ZFP2…
GO:0016787	hydrolase activity	Molecular function	154	2171	1157	23059	1.41373	5.72442e-06	0.000189754	5.24227	MYO1B//ATP6AP1//ARF6//EHD1//GEM//GNA12//GNA13//GNAL//RAC1//RASD1//RHEB//EFTUD2//TUBA1B//TUBA1C//TUBB4A//EIF2S3X//RRAGC//RASL11A//TUBB2B//RAP1A//GUF1//RERG//RAB5A//PCNA//USP34//RECQL//HSPA8//KIF5B//KIF2C//ACR//F9//GZMA//KLK1//MASP1//MCPT2//TMPRSS15//RHBDD1//TMPRSS11BNL//TMPRSS11G//PLA2G7//AMPD3//MINPP1//ACPP//ACYP2//BRIP1//DDX39B//ABCB7//ABCB8//ATP8B1//AHCYL1//MCM3//ORC4//NTPCR//MCM8//PSMC6//TRIP1…
GO:0019899	enzyme binding	Molecular function	85	1053	1157	23059	1.60878	1.01654e-05	0.000313726	4.99287	CAST//CSTB//ITGB1//TNFRSF1A//GM5483//EP300//ITGAV//SQSTM1//YWHAG//PDLIM5//BIRC5//NUP153//STAU1//GSTP1//MAP2K1//RAP1A//TOPORS//ECT2//PFN1//IQGAP1//BICD1//RAC1//GOLGA5//WDR44//RAB3GAP1//ZC3HAV1//MOB4//SLC2A1//PRKAA1//ATF2//DLG1//HIF1A//ILK//SMAD1//MEF2A//NME1//PDPK1//PPP1CC//TSKS//RNF138//CCNL1//CCNH//TPX2//CCNO//CCNB1//SLC9A3R1//CSRNP2//PPP6R3//SHOC2//PIN1//MAPK9//STK38//MARCH6//CXCR4//SMAD5//PRKA…
GO:0003677	DNA binding	Molecular function	126	1753	1157	23059	1.4325	2.43511e-05	0.000726474	4.61348	HMGB1//RAD18//RECQL//NFKB1//DLX3//PITX2//MEF2A//NME1//HNRNPK//SREBF2//EP300//SMAD1//SMAD5//SP3//ATF2//SMAD4//NR3C1//MTOR//ERCC1//TRP63//ORC4//PURB//TARDBP//ANXA1//RTF1//HNRNPD//MBD2//CEBPA//CEBPD//GABPB1//HIF1A//TBP//TCF7//TAF9//PMS1//HDAC2//PCNA//HNRNPA2B1//ATF1//ATF4//E2F5//NFYB//SNAI2//ESRRG//ELF2//DMRT3//ZFP711//PSIP1//ADNP//ARNTL//CENPC1//DDX3X//DFFB//H1F0//HELLS//ILF3//KLF12//MCM3//MYBL2//E…
GO:0003682	chromatin binding	Molecular function	26	255	1157	23059	2.03208	0.000499635	0.00931611	3.30135	HDAC2//PITX2//EP300//ADNP//ATF2//NR3C1//HELLS//SMAD4//MBD2//MEF2A//NSD1//SNAI2//SOX15//SP3//SREBF2//TCF7//TRP63//ATRX//PATZ1//ZFP386//ACTL6A//SUV39H2//HMGN3//PSIP1//PRKAA1//WHSC1
GO:0008134	transcription factor binding	Molecular function	33	395	1157	23059	1.66504	0.00302426	0.0437841	2.51938	MEF2A//PITX2//EP300//ATF2//TCERG1//MTOR//HNRNPF//TAF1//ARNTL//SMARCB1//PSIP1//TAF9//UBE2I//HMGB1//NFYB//TBP//GMNN//CEBPA//E2F5//NR3C1//HDAC2//HIF1A//PCNA//PURB//RBL1//TFDP1//YWHAZ//MAPK9//PSMD10//TRAPPC2//NOLC1//LCOR//DIP2B
GO:0043566	structure-specific DNA binding	Molecular function	21	218	1157	23059	1.91986	0.00329454	0.044676	2.4822	HMGB1//RAD18//RECQL//NR3C1//NFKB1//PURB//SP3//TRP63//TARDBP//ERCC1//HNRNPK//ANXA1//NME1//RTF1//PMS1//HDAC2//PITX2//EP300//PCNA//HNRNPA2B1//PSIP1

## Sheet: BP-MvCup-Hdac2
Gene Ontology(GO) terms of Biological Process in the MvC up set involving Hdac2
GO terms about the domain of Biological Process were enriched in the upregulated genes in the MvC set.
Column A stands for the ID of gene ontology term.
Column B stands for the name of gene ontology term.
Column C stands for the ontology of GOID belongs to.
Column D stands for the number of DE genes associated with the listed GOID.
Column E stands for the number of background population genes associated with the listed GOID.
Column F stands for the total number of DE genes.
Column G stands for the total number of background population genes.
Column H stands for the Fold Enrichment value of the GOID, it equals (Count/Pop.Hits)/(List.Total/Pop.Total).
Column I stands for the significance testing value of the GOID.
Column J stands for the false discovery rate of the GOID, using Benjamini & Hochberg (1995) method.
Column K stands for the Enrichment Score value of the GOID, it equals (-log10(Pvalue)).
Column L stands for the DE genes associated with the GOID.
GO:0008152	metabolic process	Biological process	927	9272	1578	23448	1.48561	2.73271e-57	1.1349e-53	56.5634	SIRT1//CTSD//BECN1//MAP1LC3A//CEBPA//NFIB//POLA2//POLB//ORC4//RBMS1//POLD4//LIN9//CCDC88A//GINS2//CCNL1//CCNH//CDK5RAP1//PAPSS1//BARX2//CAV1//CBX4//CD36//CREBBP//EDNRB//ENG//FGFR1//HDAC2//HMGB1//KLF12//KLF4//MBD3//MEF2A//NFKB1//PITX2//PKIA//PTCH1//RARG//RBL1//SIX1//SOX15//SOX6//SP3//AURKB//TDG//TGFB1//THRB//TLE4//TRP63//OSR1//TAF7//DDX20//TXNIP//PIAS1//NIPBL//FOXP4//HOPX//STRN3//WWTR1//SALL4//OSR…
GO:0009987	cellular process	Biological process	1174	13121	1578	23448	1.32954	1.44161e-55	2.48588e-52	54.8412	MEF2A//ERAL1//RPF1//MRPL10//SIRT1//RPS15//GCC1//CTSD//BECN1//MAP1LC3A//CEBPA//POLA2//TGFB1//RBM22//NFIB//POLB//ORC4//RBMS1//POLD4//LIN9//CCDC88A//GINS2//RAD21//PPP2R1A//PMF1//MAU2//CASC5//NDEL1//HJURP//ERCC1//SON//DCLRE1B//ATM//CHEK2//CCNL1//CCNH//CDK5RAP1//CDC23//TAF1//CAMK2A//ITGB1//PIM2//LATS2//TFDP1//TAF2//PAPSS1//BARX2//CAV1//CBX4//CD36//CREBBP//EDNRB//ENG//FGFR1//HDAC2//HMGB1//KLF12//KLF4//…
GO:0044237	cellular metabolic process	Biological process	803	7615	1578	23448	1.56691	1.79572e-55	2.48588e-52	54.7458	SIRT1//CTSD//BECN1//MAP1LC3A//CEBPA//NFIB//POLA2//POLB//ORC4//RBMS1//POLD4//LIN9//CCDC88A//GINS2//CCNL1//CCNH//CDK5RAP1//PAPSS1//BARX2//CAV1//CBX4//CD36//CREBBP//EDNRB//ENG//FGFR1//HDAC2//HMGB1//KLF12//KLF4//MBD3//MEF2A//NFKB1//PITX2//PKIA//PTCH1//RARG//RBL1//SIX1//SOX15//SOX6//SP3//AURKB//TDG//TGFB1//THRB//TLE4//TRP63//OSR1//TAF7//DDX20//TXNIP//PIAS1//NIPBL//FOXP4//HOPX//STRN3//WWTR1//SALL4//OSR…
GO:0044238	primary metabolic process	Biological process	805	7712	1578	23448	1.55106	1.25015e-53	1.29797e-50	52.903	SIRT1//NFIB//POLA2//POLB//ORC4//RBMS1//POLD4//LIN9//CCDC88A//GINS2//CCNL1//CCNH//CDK5RAP1//BARX2//CAV1//CBX4//CD36//CEBPA//CREBBP//EDNRB//ENG//FGFR1//HDAC2//HMGB1//KLF12//KLF4//MBD3//MEF2A//NFKB1//PITX2//PKIA//PTCH1//RARG//RBL1//SIX1//SOX15//SOX6//SP3//AURKB//TDG//TGFB1//THRB//TLE4//TRP63//OSR1//TAF7//DDX20//TXNIP//PIAS1//NIPBL//FOXP4//HOPX//STRN3//WWTR1//SALL4//OSR2//WHSC1//HIVEP1//LCOR//SATB2//…
GO:0043170	macromolecule metabolic process	Biological process	677	6243	1578	23448	1.61137	1.20613e-47	1.00181e-44	46.9186	SIRT1//NFIB//POLA2//POLB//ORC4//RBMS1//POLD4//LIN9//CCDC88A//GINS2//CCNL1//CCNH//CDK5RAP1//BARX2//CAV1//CBX4//CD36//CEBPA//CREBBP//EDNRB//ENG//FGFR1//HDAC2//HMGB1//KLF12//KLF4//MBD3//MEF2A//NFKB1//PITX2//PKIA//PTCH1//RARG//RBL1//SIX1//SOX15//SOX6//SP3//AURKB//TDG//TGFB1//THRB//TLE4//TRP63//OSR1//TAF7//DDX20//TXNIP//PIAS1//NIPBL//FOXP4//HOPX//STRN3//WWTR1//SALL4//OSR2//WHSC1//HIVEP1//LCOR//SATB2//…
GO:0044260	cellular macromolecule metabolic process	Biological process	614	5478	1578	23448	1.6655	1.30672e-46	9.04465e-44	45.8838	SIRT1//NFIB//POLA2//POLB//ORC4//RBMS1//POLD4//LIN9//CCDC88A//GINS2//CCNL1//CCNH//CDK5RAP1//BARX2//CAV1//CBX4//CD36//CEBPA//CREBBP//EDNRB//ENG//FGFR1//HDAC2//HMGB1//KLF12//KLF4//MBD3//MEF2A//NFKB1//PITX2//PKIA//PTCH1//RARG//RBL1//SIX1//SOX15//SOX6//SP3//AURKB//TDG//TGFB1//THRB//TLE4//TRP63//OSR1//TAF7//DDX20//TXNIP//PIAS1//NIPBL//FOXP4//HOPX//STRN3//WWTR1//SALL4//OSR2//WHSC1//HIVEP1//LCOR//SATB2//…
GO:0031323	regulation of cellular metabolic process	Biological process	457	3822	1578	23448	1.77674	2.77241e-39	1.64483e-36	38.5571	CCNL1//CCNH//CDK5RAP1//BARX2//CAV1//CBX4//CD36//CEBPA//CREBBP//EDNRB//ENG//FGFR1//HDAC2//HMGB1//KLF12//KLF4//MBD3//MEF2A//NFIB//NFKB1//PITX2//PKIA//PTCH1//RARG//RBL1//SIX1//SOX15//SOX6//SP3//AURKB//TDG//TGFB1//THRB//TLE4//TRP63//OSR1//TAF7//DDX20//TXNIP//PIAS1//NIPBL//FOXP4//HOPX//SIRT1//STRN3//WWTR1//SALL4//OSR2//WHSC1//HIVEP1//LCOR//SATB2//CDC73//ZBTB10//WDTC1//JAZF1//IRF2BP2//IRF2BP1//EP300//P…
GO:0034641	cellular nitrogen compound metabolic process	Biological process	530	4760	1578	23448	1.6545	1.01938e-37	5.29187e-35	36.9917	SIRT1//CEBPA//NFIB//POLA2//POLB//ORC4//RBMS1//POLD4//LIN9//CCDC88A//GINS2//BARX2//CAV1//CBX4//CD36//CREBBP//EDNRB//ENG//FGFR1//HDAC2//HMGB1//KLF12//KLF4//MBD3//MEF2A//NFKB1//PITX2//PKIA//PTCH1//RARG//RBL1//SIX1//SOX15//SOX6//SP3//AURKB//TDG//TGFB1//THRB//TLE4//TRP63//OSR1//TAF7//DDX20//TXNIP//PIAS1//NIPBL//FOXP4//HOPX//STRN3//WWTR1//SALL4//OSR2//WHSC1//HIVEP1//LCOR//SATB2//CDC73//ZBTB10//WDTC1//J…
GO:0006807	nitrogen compound metabolic process	Biological process	536	4850	1578	23448	1.64218	2.6066e-37	1.2028e-34	36.5839	SIRT1//CEBPA//NFIB//POLA2//POLB//ORC4//RBMS1//POLD4//LIN9//CCDC88A//GINS2//BARX2//CAV1//CBX4//CD36//CREBBP//EDNRB//ENG//FGFR1//HDAC2//HMGB1//KLF12//KLF4//MBD3//MEF2A//NFKB1//PITX2//PKIA//PTCH1//RARG//RBL1//SIX1//SOX15//SOX6//SP3//AURKB//TDG//TGFB1//THRB//TLE4//TRP63//OSR1//TAF7//DDX20//TXNIP//PIAS1//NIPBL//FOXP4//HOPX//STRN3//WWTR1//SALL4//OSR2//WHSC1//HIVEP1//LCOR//SATB2//CDC73//ZBTB10//WDTC1//J…
GO:0080090	regulation of primary metabolic process	Biological process	448	3785	1578	23448	1.75878	3.05256e-37	1.23933e-34	36.5153	CCNL1//CCNH//CDK5RAP1//BARX2//CAV1//CBX4//CD36//CEBPA//CREBBP//EDNRB//ENG//FGFR1//HDAC2//HMGB1//KLF12//KLF4//MBD3//MEF2A//NFIB//NFKB1//PITX2//PKIA//PTCH1//RARG//RBL1//SIX1//SOX15//SOX6//SP3//AURKB//TDG//TGFB1//THRB//TLE4//TRP63//OSR1//TAF7//DDX20//TXNIP//PIAS1//NIPBL//FOXP4//HOPX//SIRT1//STRN3//WWTR1//SALL4//OSR2//WHSC1//HIVEP1//LCOR//SATB2//CDC73//ZBTB10//WDTC1//JAZF1//IRF2BP2//IRF2BP1//EP300//P…
GO:0019222	regulation of metabolic process	Biological process	502	4435	1578	23448	1.68193	3.28261e-37	1.23933e-34	36.4838	CCNL1//CCNH//CDK5RAP1//BARX2//CAV1//CBX4//CD36//CEBPA//CREBBP//EDNRB//ENG//FGFR1//HDAC2//HMGB1//KLF12//KLF4//MBD3//MEF2A//NFIB//NFKB1//PITX2//PKIA//PTCH1//RARG//RBL1//SIX1//SOX15//SOX6//SP3//AURKB//TDG//TGFB1//THRB//TLE4//TRP63//OSR1//TAF7//DDX20//TXNIP//PIAS1//NIPBL//FOXP4//HOPX//SIRT1//STRN3//WWTR1//SALL4//OSR2//WHSC1//HIVEP1//LCOR//SATB2//CDC73//ZBTB10//WDTC1//JAZF1//IRF2BP2//IRF2BP1//EP300//P…
GO:0060255	regulation of macromolecule metabolic process	Biological process	431	3592	1578	23448	1.78295	4.88971e-37	1.69225e-34	36.3107	CCNL1//CCNH//CDK5RAP1//BARX2//CAV1//CBX4//CD36//CEBPA//CREBBP//EDNRB//ENG//FGFR1//HDAC2//HMGB1//KLF12//KLF4//MBD3//MEF2A//NFIB//NFKB1//PITX2//PKIA//PTCH1//RARG//RBL1//SIX1//SOX15//SOX6//SP3//AURKB//TDG//TGFB1//THRB//TLE4//TRP63//OSR1//TAF7//DDX20//TXNIP//PIAS1//NIPBL//FOXP4//HOPX//SIRT1//STRN3//WWTR1//SALL4//OSR2//WHSC1//HIVEP1//LCOR//SATB2//CDC73//ZBTB10//WDTC1//JAZF1//IRF2BP2//IRF2BP1//EP300//P…
GO:0006139	nucleobase-containing compound metabolic process	Biological process	493	4427	1578	23448	1.65476	1.64789e-34	5.26437e-32	33.7831	SIRT1//NFIB//POLA2//POLB//ORC4//RBMS1//POLD4//LIN9//CCDC88A//GINS2//BARX2//CAV1//CBX4//CD36//CEBPA//CREBBP//EDNRB//ENG//FGFR1//HDAC2//HMGB1//KLF12//KLF4//MBD3//MEF2A//NFKB1//PITX2//PKIA//PTCH1//RARG//RBL1//SIX1//SOX15//SOX6//SP3//AURKB//TDG//TGFB1//THRB//TLE4//TRP63//OSR1//TAF7//DDX20//TXNIP//PIAS1//NIPBL//FOXP4//HOPX//STRN3//WWTR1//SALL4//OSR2//WHSC1//HIVEP1//LCOR//SATB2//CDC73//ZBTB10//WDTC1//J…
GO:0044249	cellular biosynthetic process	Biological process	454	4041	1578	23448	1.66942	3.56008e-32	1.05607e-29	31.4485	CEBPA//NFIB//POLA2//POLB//ORC4//RBMS1//POLD4//LIN9//CCDC88A//GINS2//BARX2//CAV1//CBX4//CD36//CREBBP//EDNRB//ENG//FGFR1//HDAC2//HMGB1//KLF12//KLF4//MBD3//MEF2A//NFKB1//PITX2//PKIA//PTCH1//RARG//RBL1//SIX1//SOX15//SOX6//SP3//AURKB//TDG//TGFB1//THRB//TLE4//TRP63//OSR1//TAF7//DDX20//TXNIP//PIAS1//NIPBL//FOXP4//HOPX//SIRT1//STRN3//WWTR1//SALL4//OSR2//WHSC1//HIVEP1//LCOR//SATB2//CDC73//ZBTB10//WDTC1//J…
GO:0009058	biosynthetic process	Biological process	463	4158	1578	23448	1.65461	5.53962e-32	1.53374e-29	31.2565	CEBPA//NFIB//POLA2//POLB//ORC4//RBMS1//POLD4//LIN9//CCDC88A//GINS2//BARX2//CAV1//CBX4//CD36//CREBBP//EDNRB//ENG//FGFR1//HDAC2//HMGB1//KLF12//KLF4//MBD3//MEF2A//NFKB1//PITX2//PKIA//PTCH1//RARG//RBL1//SIX1//SOX15//SOX6//SP3//AURKB//TDG//TGFB1//THRB//TLE4//TRP63//OSR1//TAF7//DDX20//TXNIP//PIAS1//NIPBL//FOXP4//HOPX//SIRT1//STRN3//WWTR1//SALL4//OSR2//WHSC1//HIVEP1//LCOR//SATB2//CDC73//ZBTB10//WDTC1//J…
GO:0051171	regulation of nitrogen compound metabolic process	Biological process	364	3009	1578	23448	1.79754	2.88924e-31	7.49939e-29	30.5392	BARX2//CAV1//CBX4//CD36//CEBPA//CREBBP//EDNRB//ENG//FGFR1//HDAC2//HMGB1//KLF12//KLF4//MBD3//MEF2A//NFIB//NFKB1//PITX2//PKIA//PTCH1//RARG//RBL1//SIX1//SOX15//SOX6//SP3//AURKB//TDG//TGFB1//THRB//TLE4//TRP63//OSR1//TAF7//DDX20//TXNIP//PIAS1//NIPBL//FOXP4//HOPX//SIRT1//STRN3//WWTR1//SALL4//OSR2//WHSC1//HIVEP1//LCOR//SATB2//CDC73//ZBTB10//WDTC1//JAZF1//IRF2BP2//IRF2BP1//EP300//PPP1R13L//CBX6//RBM15B//…
GO:0019219	regulation of nucleobase-containing compound metabolic process	Biological process	360	2977	1578	23448	1.79689	7.49578e-31	1.83117e-28	30.1252	BARX2//CAV1//CBX4//CD36//CEBPA//CREBBP//EDNRB//ENG//FGFR1//HDAC2//HMGB1//KLF12//KLF4//MBD3//MEF2A//NFIB//NFKB1//PITX2//PKIA//PTCH1//RARG//RBL1//SIX1//SOX15//SOX6//SP3//AURKB//TDG//TGFB1//THRB//TLE4//TRP63//OSR1//TAF7//DDX20//TXNIP//PIAS1//NIPBL//FOXP4//HOPX//SIRT1//STRN3//WWTR1//SALL4//OSR2//WHSC1//HIVEP1//LCOR//SATB2//CDC73//ZBTB10//WDTC1//JAZF1//IRF2BP2//IRF2BP1//EP300//PPP1R13L//CBX6//RBM15B//…
GO:0010467	gene expression	Biological process	407	3573	1578	23448	1.69262	1.29819e-29	2.9952e-27	28.8867	BARX2//CAV1//CBX4//CD36//CEBPA//CREBBP//EDNRB//ENG//FGFR1//HDAC2//HMGB1//KLF12//KLF4//MBD3//MEF2A//NFIB//NFKB1//PITX2//PKIA//PTCH1//RARG//RBL1//SIX1//SOX15//SOX6//SP3//AURKB//TDG//TGFB1//THRB//TLE4//TRP63//OSR1//TAF7//DDX20//TXNIP//PIAS1//NIPBL//FOXP4//HOPX//SIRT1//STRN3//WWTR1//SALL4//OSR2//WHSC1//HIVEP1//LCOR//SATB2//CDC73//ZBTB10//WDTC1//JAZF1//IRF2BP2//IRF2BP1//EP300//PPP1R13L//CBX6//DDX39B//…
GO:0010468	regulation of gene expression	Biological process	344	2859	1578	23448	1.7879	6.38993e-29	1.3967e-26	28.1945	BARX2//CAV1//CBX4//CD36//CEBPA//CREBBP//EDNRB//ENG//FGFR1//HDAC2//HMGB1//KLF12//KLF4//MBD3//MEF2A//NFIB//NFKB1//PITX2//PKIA//PTCH1//RARG//RBL1//SIX1//SOX15//SOX6//SP3//AURKB//TDG//TGFB1//THRB//TLE4//TRP63//OSR1//TAF7//DDX20//TXNIP//PIAS1//NIPBL//FOXP4//HOPX//SIRT1//STRN3//WWTR1//SALL4//OSR2//WHSC1//HIVEP1//LCOR//SATB2//CDC73//ZBTB10//WDTC1//JAZF1//IRF2BP2//IRF2BP1//EP300//PPP1R13L//CBX6//RBM15B//…
GO:0050794	regulation of cellular process	Biological process	746	8027	1578	23448	1.38097	1.20897e-28	2.51043e-26	27.9176	DCLRE1B//ATM//CHEK2//CCNL1//CCNH//CDK5RAP1//BARX2//CAV1//CBX4//CD36//CEBPA//CREBBP//EDNRB//ENG//FGFR1//HDAC2//HMGB1//KLF12//KLF4//MBD3//MEF2A//NFIB//NFKB1//PITX2//PKIA//PTCH1//RARG//RBL1//SIX1//SOX15//SOX6//SP3//AURKB//TDG//TGFB1//THRB//TLE4//TRP63//OSR1//TAF7//DDX20//TXNIP//PIAS1//NIPBL//FOXP4//HOPX//SIRT1//STRN3//WWTR1//SALL4//OSR2//WHSC1//HIVEP1//LCOR//SATB2//CDC73//ZBTB10//WDTC1//JAZF1//IRF2B…
GO:0016070	RNA metabolic process	Biological process	359	3049	1578	23448	1.74959	1.85411e-28	3.66672e-26	27.7319	BARX2//CAV1//CBX4//CD36//CEBPA//CREBBP//EDNRB//ENG//FGFR1//HDAC2//HMGB1//KLF12//KLF4//MBD3//MEF2A//NFIB//NFKB1//PITX2//PKIA//PTCH1//RARG//RBL1//SIX1//SOX15//SOX6//SP3//AURKB//TDG//TGFB1//THRB//TLE4//TRP63//OSR1//TAF7//DDX20//TXNIP//PIAS1//NIPBL//FOXP4//HOPX//SIRT1//STRN3//WWTR1//SALL4//OSR2//WHSC1//HIVEP1//LCOR//SATB2//CDC73//ZBTB10//WDTC1//JAZF1//IRF2BP2//IRF2BP1//EP300//PPP1R13L//CBX6//PABPC1//…
GO:0050789	regulation of biological process	Biological process	780	8525	1578	23448	1.35956	2.98554e-28	5.63589e-26	27.525	DCLRE1B//ATM//CHEK2//CCNL1//CCNH//CDK5RAP1//BARX2//CAV1//CBX4//CD36//CEBPA//CREBBP//EDNRB//ENG//FGFR1//HDAC2//HMGB1//KLF12//KLF4//MBD3//MEF2A//NFIB//NFKB1//PITX2//PKIA//PTCH1//RARG//RBL1//SIX1//SOX15//SOX6//SP3//AURKB//TDG//TGFB1//THRB//TLE4//TRP63//OSR1//TAF7//DDX20//TXNIP//PIAS1//NIPBL//FOXP4//HOPX//SIRT1//STRN3//WWTR1//SALL4//OSR2//WHSC1//HIVEP1//LCOR//SATB2//CDC73//ZBTB10//WDTC1//JAZF1//IRF2B…
GO:0065007	biological regulation	Biological process	804	8875	1578	23448	1.34613	4.52937e-28	8.17847e-26	27.344	DCLRE1B//ATM//CHEK2//CCNL1//CCNH//CDK5RAP1//BARX2//CAV1//CBX4//CD36//CEBPA//CREBBP//EDNRB//ENG//FGFR1//HDAC2//HMGB1//KLF12//KLF4//MBD3//MEF2A//NFIB//NFKB1//PITX2//PKIA//PTCH1//RARG//RBL1//SIX1//SOX15//SOX6//SP3//AURKB//TDG//TGFB1//THRB//TLE4//TRP63//OSR1//TAF7//DDX20//TXNIP//PIAS1//NIPBL//FOXP4//HOPX//SIRT1//STRN3//WWTR1//SALL4//OSR2//WHSC1//HIVEP1//LCOR//SATB2//CDC73//ZBTB10//WDTC1//JAZF1//IRF2B…
GO:0090304	nucleic acid metabolic process	Biological process	399	3540	1578	23448	1.67482	5.51645e-28	9.54575e-26	27.2583	SIRT1//NFIB//POLA2//POLB//ORC4//RBMS1//POLD4//LIN9//CCDC88A//GINS2//BARX2//CAV1//CBX4//CD36//CEBPA//CREBBP//EDNRB//ENG//FGFR1//HDAC2//HMGB1//KLF12//KLF4//MBD3//MEF2A//NFKB1//PITX2//PKIA//PTCH1//RARG//RBL1//SIX1//SOX15//SOX6//SP3//AURKB//TDG//TGFB1//THRB//TLE4//TRP63//OSR1//TAF7//DDX20//TXNIP//PIAS1//NIPBL//FOXP4//HOPX//STRN3//WWTR1//SALL4//OSR2//WHSC1//HIVEP1//LCOR//SATB2//CDC73//ZBTB10//WDTC1//J…
GO:0009889	regulation of biosynthetic process	Biological process	343	2883	1578	23448	1.76786	6.65088e-28	1.10484e-25	27.1771	BARX2//CAV1//CBX4//CD36//CEBPA//CREBBP//EDNRB//ENG//FGFR1//HDAC2//HMGB1//KLF12//KLF4//MBD3//MEF2A//NFIB//NFKB1//PITX2//PKIA//PTCH1//RARG//RBL1//SIX1//SOX15//SOX6//SP3//AURKB//TDG//TGFB1//THRB//TLE4//TRP63//OSR1//TAF7//DDX20//TXNIP//PIAS1//NIPBL//FOXP4//HOPX//SIRT1//STRN3//WWTR1//SALL4//OSR2//WHSC1//HIVEP1//LCOR//SATB2//CDC73//ZBTB10//WDTC1//JAZF1//IRF2BP2//IRF2BP1//EP300//PPP1R13L//CBX6//LDB1//NR…
GO:0031326	regulation of cellular biosynthetic process	Biological process	339	2848	1578	23448	1.76872	1.38218e-27	2.20777e-25	26.8594	BARX2//CAV1//CBX4//CD36//CEBPA//CREBBP//EDNRB//ENG//FGFR1//HDAC2//HMGB1//KLF12//KLF4//MBD3//MEF2A//NFIB//NFKB1//PITX2//PKIA//PTCH1//RARG//RBL1//SIX1//SOX15//SOX6//SP3//AURKB//TDG//TGFB1//THRB//TLE4//TRP63//OSR1//TAF7//DDX20//TXNIP//PIAS1//NIPBL//FOXP4//HOPX//SIRT1//STRN3//WWTR1//SALL4//OSR2//WHSC1//HIVEP1//LCOR//SATB2//CDC73//ZBTB10//WDTC1//JAZF1//IRF2BP2//IRF2BP1//EP300//PPP1R13L//CBX6//LDB1//NR…
GO:0051252	regulation of RNA metabolic process	Biological process	306	2497	1578	23448	1.82097	8.07659e-27	1.2423e-24	26.0928	BARX2//CAV1//CBX4//CD36//CEBPA//CREBBP//EDNRB//ENG//FGFR1//HDAC2//HMGB1//KLF12//KLF4//MBD3//MEF2A//NFIB//NFKB1//PITX2//PKIA//PTCH1//RARG//RBL1//SIX1//SOX15//SOX6//SP3//AURKB//TDG//TGFB1//THRB//TLE4//TRP63//OSR1//TAF7//DDX20//TXNIP//PIAS1//NIPBL//FOXP4//HOPX//SIRT1//STRN3//WWTR1//SALL4//OSR2//WHSC1//HIVEP1//LCOR//SATB2//CDC73//ZBTB10//WDTC1//JAZF1//IRF2BP2//IRF2BP1//EP300//PPP1R13L//CBX6//RBM15B//…
GO:0010556	regulation of macromolecule biosynthetic process	Biological process	323	2694	1578	23448	1.78157	1.00103e-26	1.48475e-24	25.9996	BARX2//CAV1//CBX4//CD36//CEBPA//CREBBP//EDNRB//ENG//FGFR1//HDAC2//HMGB1//KLF12//KLF4//MBD3//MEF2A//NFIB//NFKB1//PITX2//PKIA//PTCH1//RARG//RBL1//SIX1//SOX15//SOX6//SP3//AURKB//TDG//TGFB1//THRB//TLE4//TRP63//OSR1//TAF7//DDX20//TXNIP//PIAS1//NIPBL//FOXP4//HOPX//SIRT1//STRN3//WWTR1//SALL4//OSR2//WHSC1//HIVEP1//LCOR//SATB2//CDC73//ZBTB10//WDTC1//JAZF1//IRF2BP2//IRF2BP1//EP300//PPP1R13L//CBX6//LDB1//ES…
GO:0009059	macromolecule biosynthetic process	Biological process	376	3316	1578	23448	1.68489	1.1167e-26	1.59919e-24	25.9521	NFIB//POLA2//POLB//ORC4//RBMS1//POLD4//LIN9//CCDC88A//GINS2//BARX2//CAV1//CBX4//CD36//CEBPA//CREBBP//EDNRB//ENG//FGFR1//HDAC2//HMGB1//KLF12//KLF4//MBD3//MEF2A//NFKB1//PITX2//PKIA//PTCH1//RARG//RBL1//SIX1//SOX15//SOX6//SP3//AURKB//TDG//TGFB1//THRB//TLE4//TRP63//OSR1//TAF7//DDX20//TXNIP//PIAS1//NIPBL//FOXP4//HOPX//SIRT1//STRN3//WWTR1//SALL4//OSR2//WHSC1//HIVEP1//LCOR//SATB2//CDC73//ZBTB10//WDTC1//J…
GO:2000112	regulation of cellular macromolecule biosynthetic process	Biological process	317	2628	1578	23448	1.79239	1.19966e-26	1.66073e-24	25.9209	BARX2//CAV1//CBX4//CD36//CEBPA//CREBBP//EDNRB//ENG//FGFR1//HDAC2//HMGB1//KLF12//KLF4//MBD3//MEF2A//NFIB//NFKB1//PITX2//PKIA//PTCH1//RARG//RBL1//SIX1//SOX15//SOX6//SP3//AURKB//TDG//TGFB1//THRB//TLE4//TRP63//OSR1//TAF7//DDX20//TXNIP//PIAS1//NIPBL//FOXP4//HOPX//SIRT1//STRN3//WWTR1//SALL4//OSR2//WHSC1//HIVEP1//LCOR//SATB2//CDC73//ZBTB10//WDTC1//JAZF1//IRF2BP2//IRF2BP1//EP300//PPP1R13L//CBX6//LDB1//ES…
GO:0048518	positive regulation of biological process	Biological process	351	3029	1578	23448	1.72189	1.88122e-26	2.52023e-24	25.7256	FGFR1//SIX1//SPRY1//EREG//SH3GLB1//MASP1//B2M//H2-T23//TAP1//VAMP3//ABI1//ACVR2A//CD24A//CDC42//CSF1R//EDNRB//ENG//ERBB3//FGF13//HMGB1//CYR61//SQSTM1//NPTN//TGFA//TGFB1//MAPK9//SIRT1//RGMA//EP300//CYBA//F3//NF1//PDGFB//VIP//POLD4//RICTOR//CD36//ILK//EPB4.1L5//RIPK2//NOTCH1//ARHGAP5//GAS1//MYCN//TRP63//RPS6KA3//TLR7//ANO6//HPX//IL13RA1//CBLB//F2RL1//CXCL10//RAET1B//TPM1//GM5077//EGF//NR3C1//SMARCD…
GO:0034645	cellular macromolecule biosynthetic process	Biological process	367	3232	1578	23448	1.6873	4.37893e-26	5.68303e-24	25.3586	NFIB//POLA2//POLB//ORC4//RBMS1//POLD4//LIN9//CCDC88A//GINS2//BARX2//CAV1//CBX4//CD36//CEBPA//CREBBP//EDNRB//ENG//FGFR1//HDAC2//HMGB1//KLF12//KLF4//MBD3//MEF2A//NFKB1//PITX2//PKIA//PTCH1//RARG//RBL1//SIX1//SOX15//SOX6//SP3//AURKB//TDG//TGFB1//THRB//TLE4//TRP63//OSR1//TAF7//DDX20//TXNIP//PIAS1//NIPBL//FOXP4//HOPX//SIRT1//STRN3//WWTR1//SALL4//OSR2//WHSC1//HIVEP1//LCOR//SATB2//CDC73//ZBTB10//WDTC1//J…
GO:2001141	regulation of RNA biosynthetic process	Biological process	294	2431	1578	23448	1.79705	9.13057e-25	1.14907e-22	24.0395	BARX2//CAV1//CBX4//CD36//CEBPA//CREBBP//EDNRB//ENG//FGFR1//HDAC2//HMGB1//KLF12//KLF4//MBD3//MEF2A//NFIB//NFKB1//PITX2//PKIA//PTCH1//RARG//RBL1//SIX1//SOX15//SOX6//SP3//AURKB//TDG//TGFB1//THRB//TLE4//TRP63//OSR1//TAF7//DDX20//TXNIP//PIAS1//NIPBL//FOXP4//HOPX//SIRT1//STRN3//WWTR1//SALL4//OSR2//WHSC1//HIVEP1//LCOR//SATB2//CDC73//ZBTB10//WDTC1//JAZF1//IRF2BP2//IRF2BP1//EP300//PPP1R13L//CBX6//LDB1//UB…
GO:0006355	regulation of transcription, DNA-dependent	Biological process	292	2414	1578	23448	1.7974	1.33594e-24	1.63181e-22	23.8742	BARX2//CAV1//CBX4//CD36//CEBPA//CREBBP//EDNRB//ENG//FGFR1//HDAC2//HMGB1//KLF12//KLF4//MBD3//MEF2A//NFIB//NFKB1//PITX2//PKIA//PTCH1//RARG//RBL1//SIX1//SOX15//SOX6//SP3//AURKB//TDG//TGFB1//THRB//TLE4//TRP63//OSR1//TAF7//DDX20//TXNIP//PIAS1//NIPBL//FOXP4//HOPX//SIRT1//STRN3//WWTR1//SALL4//OSR2//WHSC1//HIVEP1//LCOR//SATB2//CDC73//ZBTB10//WDTC1//JAZF1//IRF2BP2//IRF2BP1//EP300//PPP1R13L//CBX6//LDB1//UB…
GO:0016043	cellular component organization	Biological process	371	3345	1578	23448	1.64807	1.86297e-24	2.21055e-22	23.7298	MEF2A//RPS15//ERAL1//CTSD//BECN1//MAP1LC3A//ERCC1//SON//NDE1//DST//WEE1//GABARAP//HOOK1//NDEL1//CCDC88A//ATXN3//CDC42BPA//TUBGCP5//HOOK3//DDX39B//COX10//PSIP1//DCLRE1B//HMGB1//SOX6//CSNK1A1//STRADB//KRT8//EPB4.1L5//LDB1//CYR61//IGFBP2//IGFBP3//ILK//NOV//TLK2//CASP7//GPX1//MAPK9//NOTCH1//TGFB1//TGFBR1//SH3GLB1//GRK4//SH3GL2//RAC1//SUV39H2//H1F0//NAP1L4//NAP1L3//SHPRH//HIST1H2AK//CDC42//EPS8//FSCN1…
GO:0032774	RNA biosynthetic process	Biological process	298	2503	1578	23448	1.76911	5.07438e-24	5.85386e-22	23.2946	BARX2//CAV1//CBX4//CD36//CEBPA//CREBBP//EDNRB//ENG//FGFR1//HDAC2//HMGB1//KLF12//KLF4//MBD3//MEF2A//NFIB//NFKB1//PITX2//PKIA//PTCH1//RARG//RBL1//SIX1//SOX15//SOX6//SP3//AURKB//TDG//TGFB1//THRB//TLE4//TRP63//OSR1//TAF7//DDX20//TXNIP//PIAS1//NIPBL//FOXP4//HOPX//SIRT1//STRN3//WWTR1//SALL4//OSR2//WHSC1//HIVEP1//LCOR//SATB2//CDC73//ZBTB10//WDTC1//JAZF1//IRF2BP2//IRF2BP1//EP300//PPP1R13L//CBX6//TAF1B//C…
GO:0006351	transcription, DNA-dependent	Biological process	296	2485	1578	23448	1.76996	6.96668e-24	7.81962e-22	23.157	BARX2//CAV1//CBX4//CD36//CEBPA//CREBBP//EDNRB//ENG//FGFR1//HDAC2//HMGB1//KLF12//KLF4//MBD3//MEF2A//NFIB//NFKB1//PITX2//PKIA//PTCH1//RARG//RBL1//SIX1//SOX15//SOX6//SP3//AURKB//TDG//TGFB1//THRB//TLE4//TRP63//OSR1//TAF7//DDX20//TXNIP//PIAS1//NIPBL//FOXP4//HOPX//SIRT1//STRN3//WWTR1//SALL4//OSR2//WHSC1//HIVEP1//LCOR//SATB2//CDC73//ZBTB10//WDTC1//JAZF1//IRF2BP2//IRF2BP1//EP300//PPP1R13L//CBX6//TAF1B//C…
GO:0048522	positive regulation of cellular process	Biological process	319	2753	1578	23448	1.7218	7.81851e-24	8.54481e-22	23.1069	SH3GLB1//B2M//H2-T23//TAP1//VAMP3//ABI1//ACVR2A//CD24A//CDC42//CSF1R//EDNRB//ENG//ERBB3//FGF13//HMGB1//CYR61//SQSTM1//NPTN//TGFA//TGFB1//MAPK9//SIRT1//RGMA//EP300//CYBA//F3//NF1//PDGFB//VIP//POLD4//RICTOR//CD36//ILK//EPB4.1L5//RIPK2//NOTCH1//ARHGAP5//FGFR1//GAS1//MYCN//TRP63//F2RL1//CXCL10//EGF//EREG//NR3C1//SMARCD1//BNIP3L//CASP7//EI24//GPX1//PRKCD//TGFBR1//ETS1//DDX20//TRP53INP1//DIABLO//CTNNBL…
GO:0044267	cellular protein metabolic process	Biological process	319	2765	1578	23448	1.71433	1.61608e-23	1.72092e-21	22.7915	CCNL1//CCNH//CDK5RAP1//EGF//TGFBR1//MAP3K3//MAP3K13//BRAF//CD81//GHR//TGFA//MAP2K1//C1QTNF2//CAV1//DUSP18//DUSP7//TNKS//AMFR//UBE2D3//ERCC8//UBE4A//UBE2D1//G2E3//ISG15//UBE3A//RNF11//RNF146//CBLC//WWP1//HACE1//FKBP4//PPIE//FKBP14//IGF1//PRKAR1A//PRKAR2B//CCDC88A//IGFBP3//TGFB1//DNAJC10//PPAP2B//WWTR1//ABI1//ACVR2A//CD24A//CDC42//CSF1R//EDNRB//ENG//ERBB3//FGF13//HMGB1//CYR61//SQSTM1//NPTN//MAPK9//…
GO:0019538	protein metabolic process	Biological process	371	3416	1578	23448	1.61382	8.99888e-23	9.34309e-21	22.0458	CCNL1//CCNH//CDK5RAP1//EGF//TGFBR1//MAP3K3//MAP3K13//BRAF//CD81//GHR//TGFA//MAP2K1//C1QTNF2//CAV1//DUSP18//DUSP7//TNKS//AMFR//UBE2D3//ERCC8//UBE4A//UBE2D1//G2E3//ISG15//UBE3A//RNF11//RNF146//CBLC//WWP1//HACE1//FKBP4//PPIE//FKBP14//MASP1//IGF1//PRKAR1A//PRKAR2B//CCDC88A//IGFBP3//TGFB1//DNAJC10//PPAP2B//WWTR1//ABI1//ACVR2A//CD24A//CDC42//CSF1R//EDNRB//ENG//ERBB3//FGF13//HMGB1//CYR61//SQSTM1//NPTN//…
GO:0071842	cellular component organization at cellular level	Biological process	297	2552	1578	23448	1.72932	2.23371e-22	2.23434e-20	21.651	MEF2A//RPS15//ERAL1//CTSD//BECN1//MAP1LC3A//ERCC1//SON//NDE1//DST//WEE1//GABARAP//HOOK1//NDEL1//CCDC88A//ATXN3//CDC42BPA//TUBGCP5//HOOK3//DDX39B//COX10//PSIP1//DCLRE1B//LDB1//TLK2//CASP7//GPX1//MAPK9//SH3GLB1//SUV39H2//H1F0//NAP1L4//NAP1L3//SHPRH//HIST1H2AK//CDC42//EPS8//FSCN1//LCP1//CALD1//PAWR//PFN1//TMSB4X//CAPZA1//ENAH//NF1//PDGFB//PFN2//RAC1//VASP//SLC9A3R1//WIPF1//CORO6//EPB4.1L5//NEB//CFL1…
GO:0071840	cellular component organization or biogenesis	Biological process	374	3470	1578	23448	1.60155	2.25963e-22	2.23434e-20	21.646	MEF2A//ERAL1//RPF1//MRPL10//RPS15//CTSD//BECN1//MAP1LC3A//ERCC1//SON//NDE1//DST//WEE1//GABARAP//HOOK1//NDEL1//CCDC88A//ATXN3//CDC42BPA//TUBGCP5//HOOK3//DDX39B//COX10//PSIP1//DCLRE1B//HMGB1//SOX6//CSNK1A1//STRADB//KRT8//EPB4.1L5//LDB1//CYR61//IGFBP2//IGFBP3//ILK//NOV//TLK2//CASP7//GPX1//MAPK9//NOTCH1//TGFB1//TGFBR1//SH3GLB1//GRK4//SH3GL2//RAC1//SUV39H2//H1F0//NAP1L4//NAP1L3//SHPRH//HIST1H2AK//CDC4…
GO:0043412	macromolecule modification	Biological process	267	2224	1578	23448	1.78392	6.35341e-22	6.13621e-20	21.197	CCNL1//CCNH//CDK5RAP1//EGF//TGFBR1//MAP3K3//MAP3K13//BRAF//CD81//GHR//TGFA//MAP2K1//C1QTNF2//CAV1//DUSP18//DUSP7//TNKS//AMFR//UBE2D3//ERCC8//UBE4A//UBE2D1//G2E3//UBE3A//RNF11//RNF146//CBLC//WWP1//HACE1//FKBP4//PPIE//FKBP14//METTL3//RPUSD1//TRUB2//IGF1//PRKAR1A//PRKAR2B//CCDC88A//IGFBP3//TGFB1//DNAJC10//PPAP2B//WWTR1//ABI1//ACVR2A//CD24A//CDC42//CSF1R//EDNRB//ENG//ERBB3//FGF13//HMGB1//CYR61//SQSTM…
GO:0006996	organelle organization	Biological process	224	1747	1578	23448	1.90526	7.3587e-22	6.94561e-20	21.1332	MEF2A//RPS15//ERAL1//CTSD//BECN1//MAP1LC3A//ERCC1//SON//NDE1//DST//WEE1//GABARAP//HOOK1//NDEL1//CCDC88A//ATXN3//CDC42BPA//TUBGCP5//HOOK3//COX10//DCLRE1B//LDB1//TLK2//CASP7//GPX1//MAPK9//SH3GLB1//SUV39H2//H1F0//NAP1L4//NAP1L3//SHPRH//HIST1H2AK//CDC42//EPS8//FSCN1//LCP1//CALD1//PAWR//PFN1//TMSB4X//CAPZA1//ENAH//NF1//PDGFB//PFN2//RAC1//VASP//SLC9A3R1//WIPF1//CORO6//EPB4.1L5//NEB//CFL1//PCLO//PRPF40A…
GO:0006464	protein modification process	Biological process	259	2143	1578	23448	1.79588	1.19531e-21	1.10314e-19	20.9225	CCNL1//CCNH//CDK5RAP1//EGF//TGFBR1//MAP3K3//MAP3K13//BRAF//CD81//GHR//TGFA//MAP2K1//C1QTNF2//CAV1//DUSP18//DUSP7//TNKS//AMFR//UBE2D3//ERCC8//UBE4A//UBE2D1//G2E3//UBE3A//RNF11//RNF146//CBLC//WWP1//HACE1//FKBP4//PPIE//FKBP14//IGF1//PRKAR1A//PRKAR2B//CCDC88A//IGFBP3//TGFB1//DNAJC10//PPAP2B//WWTR1//ABI1//ACVR2A//CD24A//CDC42//CSF1R//EDNRB//ENG//ERBB3//FGF13//HMGB1//CYR61//SQSTM1//NPTN//MAPK9//SIRT1//…
GO:0048519	negative regulation of biological process	Biological process	306	2748	1578	23448	1.65464	4.177e-20	3.77111e-18	19.3791	DCLRE1B//ATM//CHEK2//BARX2//CAV1//CBX4//CD36//CEBPA//CREBBP//EDNRB//ENG//FGFR1//HDAC2//HMGB1//KLF12//KLF4//MBD3//MEF2A//NFIB//NFKB1//PITX2//PKIA//PTCH1//RARG//RBL1//SIX1//SOX15//SOX6//SP3//AURKB//TDG//TGFB1//THRB//TLE4//TRP63//OSR1//TAF7//DDX20//TXNIP//PIAS1//NIPBL//FOXP4//HOPX//SIRT1//STRN3//WWTR1//SALL4//OSR2//WHSC1//HIVEP1//LCOR//SATB2//CDC73//ZBTB10//WDTC1//JAZF1//IRF2BP2//IRF2BP1//EP300//PPP…
GO:0071841	cellular component organization or biogenesis at cellular level	Biological process	299	2666	1578	23448	1.66652	4.41688e-20	3.90283e-18	19.3549	MEF2A//ERAL1//RPF1//MRPL10//RPS15//CTSD//BECN1//MAP1LC3A//ERCC1//SON//NDE1//DST//WEE1//GABARAP//HOOK1//NDEL1//CCDC88A//ATXN3//CDC42BPA//TUBGCP5//HOOK3//DDX39B//COX10//PSIP1//DCLRE1B//LDB1//TLK2//CASP7//GPX1//MAPK9//SH3GLB1//SUV39H2//H1F0//NAP1L4//NAP1L3//SHPRH//HIST1H2AK//CDC42//EPS8//FSCN1//LCP1//CALD1//PAWR//PFN1//TMSB4X//CAPZA1//ENAH//NF1//PDGFB//PFN2//RAC1//VASP//SLC9A3R1//WIPF1//CORO6//EPB4.…
GO:0031325	positive regulation of cellular metabolic process	Biological process	194	1524	1578	23448	1.89154	1.37083e-18	1.18605e-16	17.863	VAMP3//ABI1//ACVR2A//CD24A//CDC42//CSF1R//EDNRB//ENG//ERBB3//FGF13//HMGB1//CYR61//SQSTM1//NPTN//TGFA//TGFB1//MAPK9//SIRT1//RGMA//EP300//NR3C1//SMARCD1//SIRT7//CRHR1//GNA13//PTGER4//CALCRL//ACR//OPRM1//SLC9A3R1//NOTCH1//PIM2//PRKAA1//CD36//GADD45A//GRB2//NFE2L2//PDGFB//EGF//SMAD4//RBPMS//TGFBR1//GPAM//HDAC2//ABHD5//SOX4//MAPK3//BECN1//ATF4//CDK2//CEBPA//CNBP//COL1A1//CREBBP//DYRK1B//FZD4//FZD7//IG…
GO:0009893	positive regulation of metabolic process	Biological process	203	1623	1578	23448	1.85856	1.41138e-18	1.19621e-16	17.8504	VAMP3//ABI1//ACVR2A//CD24A//CDC42//CSF1R//EDNRB//ENG//ERBB3//FGF13//HMGB1//CYR61//SQSTM1//NPTN//TGFA//TGFB1//MAPK9//SIRT1//RGMA//EP300//NR3C1//SMARCD1//SIRT7//CRHR1//GNA13//PTGER4//CALCRL//ACR//OPRM1//SLC9A3R1//NOTCH1//PIM2//PRKAA1//CNN2//HSPA4//IL2RG//SMAD1//QK//RARG//OSR1//MAPK8//TMED2//TADA3//OSR2//BRAF//FEV//CD36//GADD45A//GRB2//NFE2L2//PDGFB//EGF//SMAD4//RBPMS//TGFBR1//GPAM//HDAC2//ABHD5//SO…
GO:0048523	negative regulation of cellular process	Biological process	276	2478	1578	23448	1.65503	4.58747e-18	3.73564e-16	17.3384	DCLRE1B//ATM//CHEK2//BARX2//CAV1//CBX4//CD36//CEBPA//CREBBP//EDNRB//ENG//FGFR1//HDAC2//HMGB1//KLF12//KLF4//MBD3//MEF2A//NFIB//NFKB1//PITX2//PKIA//PTCH1//RARG//RBL1//SIX1//SOX15//SOX6//SP3//AURKB//TDG//TGFB1//THRB//TLE4//TRP63//OSR1//TAF7//DDX20//TXNIP//PIAS1//NIPBL//FOXP4//HOPX//SIRT1//STRN3//WWTR1//SALL4//OSR2//WHSC1//HIVEP1//LCOR//SATB2//CDC73//ZBTB10//WDTC1//JAZF1//IRF2BP2//IRF2BP1//EP300//PPP…
GO:0010604	positive regulation of macromolecule metabolic process	Biological process	185	1471	1578	23448	1.86878	3.35402e-17	2.6787e-15	16.4744	VAMP3//ABI1//ACVR2A//CD24A//CDC42//CSF1R//EDNRB//ENG//ERBB3//FGF13//HMGB1//CYR61//SQSTM1//NPTN//TGFA//TGFB1//MAPK9//SIRT1//RGMA//EP300//NR3C1//SMARCD1//SIRT7//NOTCH1//CNN2//HSPA4//IL2RG//SMAD1//QK//RARG//OSR1//MAPK8//TMED2//TADA3//OSR2//BRAF//FEV//EGF//SMAD4//RBPMS//TGFBR1//HDAC2//SOX4//MAPK3//ATF4//CDK2//CEBPA//CNBP//COL1A1//CREBBP//DYRK1B//FZD4//FZD7//IGF1//ILF3//ILK//KLF4//MEF2A//MEF2D//NFE2L2…
GO:0045935	positive regulation of nucleobase-containing compound metabolic process	Biological process	145	1116	1578	23448	1.93065	8.9114e-15	6.27272e-13	14.0501	NR3C1//SMARCD1//SIRT7//CRHR1//GNA13//PTGER4//CALCRL//ACR//OPRM1//SLC9A3R1//NOTCH1//ATF4//CDK2//CEBPA//CNBP//COL1A1//CREBBP//DYRK1B//EGF//FZD4//FZD7//IGF1//ILF3//ILK//KLF4//SMAD4//MEF2A//MEF2D//NFE2L2//NFKB1//NFYB//MYCN//PAX8//PDGFB//PIM2//PITX2//PKNOX1//TMSB4X//SIX1//SIX4//SOX4//SOX6//SP3//SREBF2//TBP//TFDP1//TGFB1//TGFBR1//TRP63//ETS1//ESRRG//MAPK9//RNF10//CHEK2//PATZ1//PIAS1//RNF14//FZD2//PBRM1…
GO:0051173	positive regulation of nitrogen compound metabolic process	Biological process	146	1137	1578	23448	1.90806	1.88195e-14	1.28127e-12	13.7254	NR3C1//SMARCD1//SIRT7//CRHR1//GNA13//PTGER4//CALCRL//ACR//OPRM1//SLC9A3R1//NOTCH1//ATF4//CDK2//CEBPA//CNBP//COL1A1//CREBBP//DYRK1B//EGF//FZD4//FZD7//IGF1//ILF3//ILK//KLF4//SMAD4//MEF2A//MEF2D//NFE2L2//NFKB1//NFYB//MYCN//PAX8//PDGFB//PIM2//PITX2//PKNOX1//TMSB4X//SIX1//SIX4//SOX4//SOX6//SP3//SREBF2//TBP//TFDP1//TGFB1//TGFBR1//TRP63//ETS1//ESRRG//MAPK9//RNF10//CHEK2//PATZ1//PIAS1//RNF14//FZD2//PBRM1…
GO:0031328	positive regulation of cellular biosynthetic process	Biological process	151	1194	1578	23448	1.87919	2.3149e-14	1.55061e-12	13.6355	NR3C1//SMARCD1//SIRT7//CRHR1//GNA13//PTGER4//CALCRL//ACR//OPRM1//SLC9A3R1//NOTCH1//EP300//GPAM//SOX4//MAPK3//ATF4//CDK2//CEBPA//CNBP//COL1A1//CREBBP//DYRK1B//EGF//FZD4//FZD7//IGF1//ILF3//ILK//KLF4//SMAD4//MEF2A//MEF2D//NFE2L2//NFKB1//NFYB//MYCN//PAX8//PDGFB//PIM2//PITX2//PKNOX1//TMSB4X//SIX1//SIX4//SOX6//SP3//SREBF2//TBP//TFDP1//TGFB1//TGFBR1//TRP63//ETS1//ESRRG//MAPK9//RNF10//CHEK2//PATZ1//PIAS1…
GO:0023051	regulation of signaling	Biological process	194	1678	1578	23448	1.71794	2.82541e-14	1.85752e-12	13.5489	CD81//GHR//TGFA//MAP2K1//C1QTNF2//CAV1//DUSP18//DUSP7//ACHE//GRIA3//VAMP3//CD24A//IRAK1//RIPK2//GRK4//THRA//EGF//EREG//CBLC//RAB7//IKBKG//MAP4K2//SSTR5//ITGB1//GAS1//PTCH1//RAB23//POSTN//LANCL2//ACVR2A//ILK//MGLL//SPRY1//PPP1R2//CNKSR3//CRK//EIF2AK3//GRB2//STAP1//ERBB3//SOCS6//RGS19//RGS20//F3//SLC9A3R1//PJA2//AKAP6//F2RL1//ENG//SMAD4//RBPMS//TGFB1//TGFBR1//DPYSL2//NR3C1//KLF4//CAT//IGF1//PDGFB//…
GO:0048583	regulation of response to stimulus	Biological process	209	1853	1578	23448	1.67598	3.10037e-14	1.9809e-12	13.5086	CD81//GHR//TGFA//MAP2K1//C1QTNF2//CAV1//DUSP18//DUSP7//MASP1//B2M//H2-T23//TAP1//CD24A//IRAK1//RIPK2//GRK4//THRA//RPS6KA3//TLR7//ANO6//GSTP1//F2RL1//CXCL10//SIRT1//RAET1B//GPX1//GPX2//HPX//GM5077//EGF//EREG//CBLC//RAB7//IKBKG//MAP4K2//ITGB1//GAS1//PTCH1//RAB23//POSTN//LANCL2//ACVR2A//ILK//MGLL//SPRY1//PPP1R2//CNKSR3//CRK//EIF2AK3//GRB2//STAP1//ERBB3//SOCS6//RGS19//RGS20//HRG//PDGFB//PPP4C//PPP4R2…
GO:0009891	positive regulation of biosynthetic process	Biological process	152	1217	1578	23448	1.85589	5.32381e-14	3.15854e-12	13.2738	NR3C1//SMARCD1//SIRT7//CRHR1//GNA13//PTGER4//CALCRL//ACR//OPRM1//SLC9A3R1//NOTCH1//EP300//GPAM//HDAC2//SOX4//MAPK3//ATF4//CDK2//CEBPA//CNBP//COL1A1//CREBBP//DYRK1B//EGF//FZD4//FZD7//IGF1//ILF3//ILK//KLF4//SMAD4//MEF2A//MEF2D//NFE2L2//NFKB1//NFYB//MYCN//PAX8//PDGFB//PIM2//PITX2//PKNOX1//TMSB4X//SIX1//SIX4//SOX6//SP3//SREBF2//TBP//TFDP1//TGFB1//TGFBR1//TRP63//ETS1//ESRRG//MAPK9//RNF10//CHEK2//PATZ1…
GO:0016568	chromatin modification	Biological process	70	398	1578	23448	2.61345	1.09706e-13	6.32793e-12	12.9598	NR3C1//SMARCB1//MORF4L1//TRP63//SUV39H2//SMARCC2//SMARCD2//SMARCD1//ARID1A//SATB2//BAZ1A//SIRT1//MBD3//CDC73//HLCS//ATM//CDK2//PIM3//CDYL//CREBBP//ELP4//TAF1//EP300//RING1//HDAC2//HDAC8//HOPX//MAPK8//TGFB1//NIPBL//MAPK3//PHF2//KDM4C//JHDM1D//UBE2A//UBR2//HJURP//SMYD3//SETD7//SETMAR//SETD1B//TAF7//PRKAA1//DR1//TAF12//CCDC101//TADA3//BRD8//LDB1//OGT//AICDA//CBX4//HIRA//RBL1//RBL2//PHF1//KDM6A//TLK2…
GO:0045893	positive regulation of transcription, DNA-dependent	Biological process	125	950	1578	23448	1.95517	2.9181e-13	1.61585e-11	12.5349	NR3C1//SMARCD1//SIRT7//NOTCH1//SREBF2//RASL11A//ATF1//ATF2//ATF4//BARX2//CASK//CDK7//CEBPA//CNBP//CREBBP//ENG//F2RL1//FGFR1//GABPB1//HDAC2//HMGB1//HNRNPK//IGF1//CYR61//IRAK1//KLF12//KLF4//LDB1//LMX1B//SMAD1//SMAD4//MEF2A//MEF2D//MYO6//NFE2L2//NFIB//NFKB1//MYCN//PAX8//PBX1//PFN1//PITX2//PKNOX1//CNOT7//RARG//ATXN1//SIX1//SIX4//SMARCB1//SOX15//SOX4//SOX6//TGFB1//THRA//THRB//TRP63//UBE3A//ETS1//OSR1/…
GO:0010628	positive regulation of gene expression	Biological process	133	1036	1578	23448	1.90761	3.05813e-13	1.67111e-11	12.5145	NR3C1//SMARCD1//SIRT7//NOTCH1//ATF4//CDK2//CEBPA//CNBP//COL1A1//CREBBP//DYRK1B//EGF//FZD4//FZD7//IGF1//ILF3//ILK//KLF4//SMAD4//MEF2A//MEF2D//NFE2L2//NFKB1//NFYB//MYCN//PAX8//PDGFB//PIM2//PITX2//PKNOX1//TMSB4X//SIX1//SIX4//SOX4//SOX6//SP3//SREBF2//TBP//TFDP1//TGFB1//TGFBR1//TRP63//ETS1//ESRRG//MAPK9//RNF10//CHEK2//PATZ1//PIAS1//RNF14//FZD2//PBRM1//YAF2//SMARCC2//RGMB//ELF2//ING2//NOLC1//LBH//ARID1…
GO:0010557	positive regulation of macromolecule biosynthetic process	Biological process	137	1087	1578	23448	1.87279	5.28374e-13	2.81325e-11	12.2771	NR3C1//SMARCD1//SIRT7//NOTCH1//EP300//HDAC2//SOX4//MAPK3//ATF4//CDK2//CEBPA//CNBP//COL1A1//CREBBP//DYRK1B//EGF//FZD4//FZD7//IGF1//ILF3//ILK//KLF4//SMAD4//MEF2A//MEF2D//NFE2L2//NFKB1//NFYB//MYCN//PAX8//PDGFB//PIM2//PITX2//PKNOX1//TMSB4X//SIX1//SIX4//SOX6//SP3//SREBF2//TBP//TFDP1//TGFB1//TGFBR1//TRP63//ETS1//ESRRG//MAPK9//RNF10//CHEK2//PATZ1//PIAS1//RNF14//FZD2//PBRM1//YAF2//SMARCC2//RGMB//ELF2//IN…
GO:0009966	regulation of signal transduction	Biological process	169	1443	1578	23448	1.74028	5.35531e-13	2.81527e-11	12.2712	CD81//GHR//TGFA//MAP2K1//C1QTNF2//CAV1//DUSP18//DUSP7//CD24A//IRAK1//RIPK2//GRK4//THRA//EGF//EREG//CBLC//RAB7//IKBKG//MAP4K2//ITGB1//GAS1//PTCH1//RAB23//POSTN//LANCL2//CRK//EIF2AK3//GRB2//STAP1//ERBB3//SOCS6//RGS19//RGS20//F3//SLC9A3R1//PJA2//AKAP6//F2RL1//ENG//SMAD4//RBPMS//TGFB1//TGFBR1//KLF4//CAT//IGF1//PDGFB//UBE3A//CAV2//PRKCD//PPAP2B//SOX4//BARX1//LRP1//WIF1//CSNK1E//APCDD1//ACVR2A//RGMA//I…
GO:0006325	chromatin organization	Biological process	75	457	1578	23448	2.43862	5.58047e-13	2.89696e-11	12.2533	TLK2//SUV39H2//H1F0//NAP1L4//NAP1L3//SHPRH//HIST1H2AK//SMARCB1//SMARCC2//SMARCD2//SMARCD1//ARID1A//NR3C1//MORF4L1//TRP63//SATB2//BAZ1A//SIRT1//MBD3//CDC73//CBX4//HDAC2//HIRA//PHF2//RBL1//RBL2//RING1//PHF1//KDM6A//MORF4L2//PBRM1//ING2//SMYD3//HDAC8//FAM175A//RCBTB1//SETD7//SETMAR//CCDC101//KDM4C//BRD8//HMGN3//PRKAA1//WHSC1//SETD1B//L3MBTL2//EPC2//L3MBTL3//SS18L1//KDM3B//JHDM1D//HLCS//ATM//CDK2//PI…
GO:0051254	positive regulation of RNA metabolic process	Biological process	126	971	1578	23448	1.92819	6.29744e-13	3.2288e-11	12.2008	NR3C1//SMARCD1//SIRT7//NOTCH1//ATF4//CDK2//CEBPA//CNBP//COL1A1//CREBBP//DYRK1B//EGF//FZD4//FZD7//IGF1//ILF3//ILK//KLF4//SMAD4//MEF2A//MEF2D//NFE2L2//NFKB1//NFYB//MYCN//PAX8//PDGFB//PIM2//PITX2//PKNOX1//TMSB4X//SIX1//SIX4//SOX4//SOX6//SP3//SREBF2//TBP//TFDP1//TGFB1//TGFBR1//TRP63//ETS1//ESRRG//MAPK9//RNF10//CHEK2//PATZ1//PIAS1//RNF14//FZD2//PBRM1//YAF2//SMARCC2//RGMB//ELF2//ING2//NOLC1//LBH//ARID1…
GO:0032502	developmental process	Biological process	354	3757	1578	23448	1.40011	3.51194e-12	1.77867e-10	11.4545	HMGB1//SOX6//CSNK1A1//STRADB//KRT8//EPB4.1L5//ERCC1//TRP63//BMPR1B//CACNA1S//COL1A1//DLL3//EIF2AK3//GJA5//SOX4//TGFB1//TGFBR1//TRAPPC2//BARX2//COL11A1//MYCN//THRA//ANG3//EFNB2//EGF//ENG//ENPEP//EPHB4//EREG//FGFR1//GNA13//HMOX1//ITGAV//LEPR//PIK3CA//PKNOX1//PTPRB//TGFA//TNFSF12//HS6ST1//CALCRL//RTN4//SIRT1//LFNG//UBE3A//ZFX//FZD4//PLEKHA1//DLX3//PPAP2B//PITX2//CAV1//QK//CYR61//MEF2D//NF1//WWTR1//P…
GO:0048856	anatomical structure development	Biological process	309	3218	1578	23448	1.42683	1.49377e-11	7.38528e-10	10.8257	HMGB1//SOX6//CSNK1A1//STRADB//KRT8//EPB4.1L5//BMPR1B//CACNA1S//COL1A1//DLL3//EIF2AK3//GJA5//SOX4//TGFB1//TGFBR1//TRP63//TRAPPC2//BARX2//COL11A1//MYCN//THRA//ANG3//EFNB2//EGF//ENG//ENPEP//EPHB4//EREG//FGFR1//GNA13//HMOX1//ITGAV//LEPR//PIK3CA//PKNOX1//PTPRB//TGFA//TNFSF12//HS6ST1//CALCRL//RTN4//SIRT1//LFNG//UBE3A//ZFX//FZD4//PLEKHA1//DLX3//PPAP2B//PITX2//CAV1//QK//PAX8//PBX1//OSR1//NF1//SPRY1//DLG1…
GO:0007275	multicellular organismal development	Biological process	319	3369	1578	23448	1.40698	3.3913e-11	1.63768e-09	10.4696	BMPR1B//CACNA1S//COL1A1//DLL3//EIF2AK3//GJA5//SOX4//TGFB1//TGFBR1//TRP63//TRAPPC2//BARX2//COL11A1//MYCN//THRA//ANG3//EFNB2//EGF//ENG//ENPEP//EPHB4//EREG//FGFR1//GNA13//HMOX1//ITGAV//LEPR//PIK3CA//PKNOX1//PTPRB//TGFA//TNFSF12//HS6ST1//CALCRL//RTN4//SIRT1//LFNG//UBE3A//ZFX//FZD4//PLEKHA1//DLX3//PPAP2B//PITX2//CAV1//QK//HMGB1//PAX8//PBX1//OSR1//NF1//SPRY1//DLG1//SIX1//ILK//SMAD4//PTCH1//DLL1//DSC3//…
GO:0032268	regulation of cellular protein metabolic process	Biological process	124	1008	1578	23448	1.82793	3.64195e-11	1.73851e-09	10.4387	CCNL1//CCNH//CDK5RAP1//EGF//TGFBR1//MAP3K3//MAP3K13//BRAF//CD81//GHR//TGFA//MAP2K1//C1QTNF2//CAV1//DUSP18//DUSP7//IGF1//PRKAR1A//PRKAR2B//CCDC88A//IGFBP3//TGFB1//DNAJC10//PPAP2B//WWTR1//ABI1//ACVR2A//CD24A//CDC42//CSF1R//EDNRB//ENG//ERBB3//FGF13//HMGB1//CYR61//SQSTM1//NPTN//MAPK9//SIRT1//RGMA//EP300//EREG//CBLC//EIF2AK3//EIF4EBP2//EIF4G2//QK//TACO1//PUM2//EIF4G1//NANOS1//TRMT6//EIF3K//GATC//GADD4…
GO:0051246	regulation of protein metabolic process	Biological process	138	1183	1578	23448	1.73338	1.15279e-10	5.37926e-09	9.93825	CCNL1//CCNH//CDK5RAP1//EGF//TGFBR1//MAP3K3//MAP3K13//BRAF//CD81//GHR//TGFA//MAP2K1//C1QTNF2//CAV1//DUSP18//DUSP7//IGF1//PRKAR1A//PRKAR2B//CCDC88A//IGFBP3//TGFB1//DNAJC10//PPAP2B//WWTR1//ABI1//ACVR2A//CD24A//CDC42//CSF1R//EDNRB//ENG//ERBB3//FGF13//HMGB1//CYR61//SQSTM1//NPTN//MAPK9//SIRT1//RGMA//EP300//ATP6AP2//EREG//CBLC//EIF2AK3//EIF4EBP2//EIF4G2//QK//TACO1//PUM2//EIF4G1//NANOS1//TRMT6//EIF3K//GA…
GO:0010646	regulation of cell communication	Biological process	147	1286	1578	23448	1.69854	1.18009e-10	5.44544e-09	9.92809	CAV1//DUSP18//DUSP7//RIPK2//GRK4//EGF//EREG//TGFA//CBLC//RAB7//SSTR5//LANCL2//CRK//EIF2AK3//GRB2//STAP1//ERBB3//SOCS6//RGS19//RGS20//F3//SLC9A3R1//F2RL1//ENG//SMAD4//RBPMS//TGFB1//TGFBR1//DPYSL2//NR3C1//KLF4//CAT//IGF1//PDGFB//UBE3A//BECN1//SIRT1//ACVR2A//UCN2//NF1//CAV2//PRKCD//SOX4//BARX1//LRP1//WIF1//CSNK1E//APCDD1//ING2//PDPK1//ASPN//SNX6//LEMD3//CYR61//ILK//TOB1//RNF10//AKT1S1//PRKAA1//UBR2/…
GO:0048731	system development	Biological process	274	2835	1578	23448	1.43614	1.50112e-10	6.85073e-09	9.82358	BMPR1B//CACNA1S//COL1A1//DLL3//EIF2AK3//GJA5//SOX4//TGFB1//TGFBR1//TRP63//TRAPPC2//BARX2//COL11A1//MYCN//THRA//ANG3//EFNB2//EGF//ENG//ENPEP//EPHB4//EREG//FGFR1//GNA13//HMOX1//ITGAV//LEPR//PIK3CA//PKNOX1//PTPRB//TGFA//TNFSF12//HS6ST1//CALCRL//RTN4//SIRT1//LFNG//UBE3A//ZFX//FZD4//PLEKHA1//DLX3//PPAP2B//PITX2//CAV1//QK//HMGB1//PAX8//PBX1//OSR1//NF1//SPRY1//CFL1//EDNRB//SIX1//DAB1//LMX1B//BARHL1//NDE…
GO:0051128	regulation of cellular component organization	Biological process	129	1088	1578	23448	1.76181	1.69067e-10	7.63192e-09	9.77194	CYR61//IGFBP2//IGFBP3//ILK//NOV//TLK2//SH3GL2//PFN1//TMSB4X//NEB//CDC42//PDXP//ATM//ANXA7//CSF1R//GNA12//GNA13//PRPF40A//RAC1//TMED9//ETS1//COL1A1//SMAD4//NOTCH1//TGFB1//WWTR1//EPB4.1L5//MAPK9//GOLPH3//PKHD1//NDEL1//CCDC88A//FRMD7//ADNP//ATF1//CD24A//EPHA3//FGFR1//HMGB1//ITGB1//NPTN//PTK7//SCARF1//HDAC2//PTPRG//VIM//ITM2C//RTN4//THRA//CFL1//PDZD8//LARP4//CDC23//RAB4A//RAB5B//CYBA//IGF1//SGK1//TGF…
GO:0051276	chromosome organization	Biological process	81	589	1578	23448	2.04347	6.32967e-10	2.76706e-08	9.19862	DCLRE1B//LDB1//TLK2//SUV39H2//H1F0//NAP1L4//NAP1L3//SHPRH//HIST1H2AK//ARID1A//SMARCB1//SMARCC2//SMARCD2//SMARCD1//NR3C1//MORF4L1//TRP63//SATB2//BAZ1A//SIRT1//HDAC2//MBD3//NIPBL//CDC23//CDC73//CBX4//HIRA//PHF2//RBL1//RBL2//RING1//PHF1//KDM6A//MORF4L2//PBRM1//ING2//SMYD3//HDAC8//FAM175A//RCBTB1//SETD7//SETMAR//CCDC101//KDM4C//BRD8//HMGN3//PRKAA1//WHSC1//SETD1B//L3MBTL2//EPC2//L3MBTL3//SS18L1//KDM3B…
GO:0006357	regulation of transcription from RNA polymerase II promoter	Biological process	129	1111	1578	23448	1.72534	6.5412e-10	2.82975e-08	9.18434	BARX2//CAV1//CBX4//CD36//CEBPA//CREBBP//EDNRB//ENG//FGFR1//HDAC2//HMGB1//KLF12//KLF4//MBD3//MEF2A//NFIB//NFKB1//PITX2//PKIA//PTCH1//RARG//RBL1//SIX1//SOX15//SOX6//SP3//AURKB//TDG//TGFB1//THRB//TLE4//TRP63//OSR1//TAF7//DDX20//TXNIP//PIAS1//NIPBL//FOXP4//HOPX//SIRT1//STRN3//WWTR1//SALL4//OSR2//WHSC1//HIVEP1//LCOR//SATB2//CDC73//ZBTB10//WDTC1//JAZF1//IRF2BP2//IRF2BP1//EP300//PPP1R13L//CBX6//NOTCH1//…
GO:0009653	anatomical structure morphogenesis	Biological process	180	1712	1578	23448	1.56231	7.90622e-10	3.385e-08	9.10203	HMGB1//SOX6//CSNK1A1//STRADB//KRT8//EPB4.1L5//BARX2//BMPR1B//COL11A1//MYCN//THRA//ANG3//EFNB2//EGF//ENG//ENPEP//EPHB4//EREG//FGFR1//GNA13//HMOX1//ITGAV//LEPR//PIK3CA//PKNOX1//PTPRB//TGFA//TNFSF12//HS6ST1//CALCRL//RTN4//SIRT1//PITX2//CAV1//FZD4//QK//DLG1//ILK//SMAD4//PBX1//PTCH1//SIX1//ACVR2A//LDB1//CML1//PPAP2B//PRKACA//PRKAR1A//SMAD1//TRP63//PTK7//ABI1//ATM//DLL1//DLL3//NCKAP1//MSGN1//TMED2//EP3…
GO:0008283	cell proliferation	Biological process	141	1257	1578	23448	1.6668	1.04348e-09	4.42201e-08	8.98152	NDEL1//SALL4//CD34//DLG1//CAV1//CAV2//ENG//NF1//CYBA//F3//PDGFB//VIP//POLD4//RICTOR//NOTCH1//ARHGAP5//FGFR1//GAS1//HMGB1//MYCN//TRP63//NDE1//CD24A//TGFB1//CD81//CNBP//CRLF1//CSF1R//EDNRB//EGF//EREG//HDAC2//HMGCR//CXCL10//IGF1//ILK//ITGAV//ITGB1//ODC1//PBX1//PURA//ST8SIA1//SOX4//TGFA//TSC22D1//TGFBR1//THPO//THRB//UBE2A//ETS1//MAB21L2//CALCRL//ROGDI//WDR77//NOLC1//KDM4C//SIRT1//WWTR1//PRKAA1//OSR2/…
GO:0006366	transcription from RNA polymerase II promoter	Biological process	132	1156	1578	23448	1.69674	1.20222e-09	4.9928e-08	8.92002	BARX2//CAV1//CBX4//CD36//CEBPA//CREBBP//EDNRB//ENG//FGFR1//HDAC2//HMGB1//KLF12//KLF4//MBD3//MEF2A//NFIB//NFKB1//PITX2//PKIA//PTCH1//RARG//RBL1//SIX1//SOX15//SOX6//SP3//AURKB//TDG//TGFB1//THRB//TLE4//TRP63//OSR1//TAF7//DDX20//TXNIP//PIAS1//NIPBL//FOXP4//HOPX//SIRT1//STRN3//WWTR1//SALL4//OSR2//WHSC1//HIVEP1//LCOR//SATB2//CDC73//ZBTB10//WDTC1//JAZF1//IRF2BP2//IRF2BP1//EP300//PPP1R13L//CBX6//ABCA2//A…
GO:0010605	negative regulation of macromolecule metabolic process	Biological process	126	1129	1578	23448	1.65835	1.15523e-08	4.40152e-07	7.93733	BARX2//CAV1//CBX4//CD36//CEBPA//CREBBP//EDNRB//ENG//FGFR1//HDAC2//HMGB1//KLF12//KLF4//MBD3//MEF2A//NFIB//NFKB1//PITX2//PKIA//PTCH1//RARG//RBL1//SIX1//SOX15//SOX6//SP3//AURKB//TDG//TGFB1//THRB//TLE4//TRP63//OSR1//TAF7//DDX20//TXNIP//PIAS1//NIPBL//FOXP4//HOPX//SIRT1//STRN3//WWTR1//SALL4//OSR2//WHSC1//HIVEP1//LCOR//SATB2//CDC73//ZBTB10//WDTC1//JAZF1//IRF2BP2//IRF2BP1//EP300//PPP1R13L//CBX6//IGFBP3//…
GO:0042127	regulation of cell proliferation	Biological process	117	1026	1578	23448	1.69448	1.1936e-08	4.50637e-07	7.92314	CAV1//CAV2//ENG//NF1//CYBA//F3//PDGFB//VIP//POLD4//RICTOR//NOTCH1//ARHGAP5//FGFR1//GAS1//HMGB1//MYCN//TRP63//CD24A//TGFB1//CD81//CNBP//CRLF1//CSF1R//DLG1//EDNRB//EGF//EREG//HDAC2//HMGCR//CXCL10//IGF1//ILK//ITGAV//ITGB1//ODC1//PBX1//PURA//ST8SIA1//SOX4//TGFA//TSC22D1//TGFBR1//THPO//THRB//UBE2A//ETS1//MAB21L2//CALCRL//ROGDI//WDR77//NOLC1//KDM4C//SIRT1//WWTR1//PRKAA1//OSR2//FNTB//EIF5A2//PGGT1B//EIF…
GO:0009888	tissue development	Biological process	123	1100	1578	23448	1.66154	1.55892e-08	5.78052e-07	7.80718	BARX2//BMPR1B//COL11A1//MYCN//THRA//ENG//GNA13//PITX2//DLG1//ILK//SMAD4//PBX1//PTCH1//SIX1//PRKACA//PRKAR1A//SMAD1//TRP63//PTK7//CFL1//EDNRB//NOTCH1//TGFB1//TGFBR1//EPB4.1L5//SHANK3//SOX4//ENAH//PFN1//VASP//NCKAP1//TMED2//SALL4//RGMA//GPX1//LDB1//ZDHHC21//EDARADD//SOX21//GSDMA3//APCDD1//KRT6A//VCL//DAG1//FGFR1//MEF2D//NFIB//OSR1//OSR2//EIF2AK3//RARG//CACNA1S//ERBB3//PPP1R13L//CDC42//RAC1//ACVR2A/…
GO:0048646	anatomical structure formation involved in morphogenesis	Biological process	89	726	1578	23448	1.8216	2.7386e-08	9.88992e-07	7.56247	ANG3//EFNB2//EGF//ENG//ENPEP//EPHB4//EREG//FGFR1//GNA13//HMOX1//ITGAV//LEPR//PIK3CA//PKNOX1//PTPRB//TGFA//TNFSF12//HS6ST1//CALCRL//RTN4//SIRT1//PITX2//PRKACA//PRKAR1A//SMAD1//ABI1//ATM//DLL1//DLL3//NCKAP1//MSGN1//TMED2//EPB4.1L5//EP300//SIX1//SPRY1//SP3//HOPX//SHANK3//PTCH1//SOX4//CFL1//ENAH//PFN1//VASP//PTK7//SALL4//RGMA//NOTCH1//CYR61//ITGB1//ERCC1//CACNA1S//DYRK1B//PROM1//CD36//CXCL10//NF1//HR…
GO:0009790	embryo development	Biological process	103	888	1578	23448	1.72355	3.92888e-08	1.39459e-06	7.40573	DLL1//DLL3//DSC3//FGFR1//GNA12//GNA13//ITGB1//SMAD4//MBD3//NOTCH1//PITX2//SOX6//SP3//TGFBR1//TPM1//UBE2A//NCKAP1//PITPNB//TMED2//SALL4//BTF3//EPB4.1L5//WDTC1//MKL2//N4BP2L2//ACVR2A//LDB1//CML1//PPAP2B//PRKACA//PRKAR1A//SMAD1//ABI1//ATM//MSGN1//EP300//SMARCB1//G2E3//HOPX//NDEL1//SHANK3//PTCH1//SOX4//CFL1//ENAH//PFN1//VASP//PTK7//RGMA//CEBPA//PDGFB//ENG//RAC1//SATB2//HIRA//MAB21L2//GAS1//NF1//TCF7/…
GO:0009892	negative regulation of metabolic process	Biological process	133	1237	1578	23448	1.59765	4.23944e-08	1.49207e-06	7.37269	BARX2//CAV1//CBX4//CD36//CEBPA//CREBBP//EDNRB//ENG//FGFR1//HDAC2//HMGB1//KLF12//KLF4//MBD3//MEF2A//NFIB//NFKB1//PITX2//PKIA//PTCH1//RARG//RBL1//SIX1//SOX15//SOX6//SP3//AURKB//TDG//TGFB1//THRB//TLE4//TRP63//OSR1//TAF7//DDX20//TXNIP//PIAS1//NIPBL//FOXP4//HOPX//SIRT1//STRN3//WWTR1//SALL4//OSR2//WHSC1//HIVEP1//LCOR//SATB2//CDC73//ZBTB10//WDTC1//JAZF1//IRF2BP2//IRF2BP1//EP300//PPP1R13L//CBX6//IGFBP3//…
GO:0050793	regulation of developmental process	Biological process	137	1286	1578	23448	1.58299	4.56713e-08	1.59389e-06	7.34036	FGFR1//SIX1//SPRY1//NOTCH1//CBLB//CD24A//NF1//TGFB1//ANXA7//CSF1R//GNA12//GNA13//PRPF40A//RNF10//COL1A1//SMAD4//WWTR1//EPB4.1L5//CD36//MAPK9//ITGAV//ABCA5//RBM38//THRA//NDEL1//CCDC88A//FRMD7//ADNP//ATF1//EPHA3//HMGB1//ITGB1//NPTN//PTK7//SCARF1//HDAC2//PTPRG//VIM//ITM2C//RTN4//EDNRB//FZD7//IGF1//CXCL10//HRG//KLF4//EGF//CFL1//PDZD8//LARP4//NBR1//TXLNG//ACVR2A//BMPR1B//OSR1//OSR2//CREBBP//OGT//CAV1/…
GO:0030154	cell differentiation	Biological process	222	2336	1578	23448	1.41214	4.73767e-08	1.63189e-06	7.32444	KRT8//EPB4.1L5//EREG//CAV1//ENG//FZD4//PITX2//QK//CYR61//MEF2D//NF1//WWTR1//ITGB1//NOTCH1//DLL3//SMAD1//CFL1//EDNRB//FGFR1//SIX1//SPRY1//DAB1//LMX1B//BARHL1//NDE1//NDEL1//SATB2//FKTN//SP3//HOPX//TGFB1//TGFBR1//GPX1//GSDMA3//NFIB//OSR1//OSR2//COL11A1//EIF2AK3//RARG//TRP63//RAC1//SOX4//CD24A//ATM//PDPK1//CDC42//PBRM1//ERCC1//ZFX//ING2//4632434I11RIK//HOOK1//FNDC3A//DST//FZD7//FZD2//RTN4R//KALRN//EN…
GO:0045944	positive regulation of transcription from RNA polymerase II promoter	Biological process	83	671	1578	23448	1.83804	5.4542e-08	1.85666e-06	7.26327	NOTCH1//SREBF2//HNRNPK//ATF1//ATF2//ATF4//BARX2//CASK//CDK7//CEBPA//CNBP//CREBBP//ENG//F2RL1//FGFR1//GABPB1//NR3C1//HDAC2//HMGB1//IGF1//CYR61//IRAK1//KLF12//KLF4//LDB1//LMX1B//SMAD1//SMAD4//MEF2A//MEF2D//MYO6//NFE2L2//NFIB//NFKB1//MYCN//PAX8//PBX1//PFN1//PITX2//PKNOX1//CNOT7//RARG//ATXN1//SIX1//SIX4//SMARCB1//SOX15//SOX4//SOX6//TGFB1//THRA//THRB//TRP63//UBE3A//ETS1//OSR1//TAF7//MAPK3//MED10//RNF1…
GO:0010629	negative regulation of gene expression	Biological process	102	884	1578	23448	1.71454	5.95218e-08	1.9935e-06	7.22532	BARX2//CAV1//CBX4//CD36//CEBPA//CREBBP//EDNRB//ENG//FGFR1//HDAC2//HMGB1//KLF12//KLF4//MBD3//MEF2A//NFIB//NFKB1//PITX2//PKIA//PTCH1//RARG//RBL1//SIX1//SOX15//SOX6//SP3//AURKB//TDG//TGFB1//THRB//TLE4//TRP63//OSR1//TAF7//DDX20//TXNIP//PIAS1//NIPBL//FOXP4//HOPX//SIRT1//STRN3//WWTR1//SALL4//OSR2//WHSC1//HIVEP1//LCOR//SATB2//CDC73//ZBTB10//WDTC1//JAZF1//IRF2BP2//IRF2BP1//EP300//PPP1R13L//CBX6//UBR2//BN…
GO:0048869	cellular developmental process	Biological process	233	2484	1578	23448	1.39381	6.12851e-08	2.03614e-06	7.21264	HMGB1//SOX6//CSNK1A1//STRADB//KRT8//EPB4.1L5//EREG//CAV1//ENG//FZD4//PITX2//QK//CYR61//MEF2D//NF1//WWTR1//ITGB1//NOTCH1//DLL3//SMAD1//CFL1//EDNRB//FGFR1//SIX1//SPRY1//DAB1//LMX1B//BARHL1//NDE1//NDEL1//SATB2//FKTN//SP3//HOPX//TGFB1//TGFBR1//GPX1//GSDMA3//NFIB//OSR1//OSR2//COL11A1//EIF2AK3//RARG//TRP63//RAC1//SOX4//CD24A//ATM//PDPK1//CDC42//PBRM1//ERCC1//ZFX//ING2//4632434I11RIK//HOOK1//FNDC3A//DST…
GO:0051253	negative regulation of RNA metabolic process	Biological process	94	797	1578	23448	1.75254	7.16358e-08	2.34255e-06	7.14487	BARX2//CAV1//CBX4//CD36//CEBPA//CREBBP//EDNRB//ENG//FGFR1//HDAC2//HMGB1//KLF12//KLF4//MBD3//MEF2A//NFIB//NFKB1//PITX2//PKIA//PTCH1//RARG//RBL1//SIX1//SOX15//SOX6//SP3//AURKB//TDG//TGFB1//THRB//TLE4//TRP63//OSR1//TAF7//DDX20//TXNIP//PIAS1//NIPBL//FOXP4//HOPX//SIRT1//STRN3//WWTR1//SALL4//OSR2//WHSC1//HIVEP1//LCOR//SATB2//CDC73//ZBTB10//WDTC1//JAZF1//IRF2BP2//IRF2BP1//EP300//PPP1R13L//CBX6//UBR2//PH…
GO:0016265	death	Biological process	151	1472	1578	23448	1.52429	1.00402e-07	3.18296e-06	6.99826	CASP7//GPX1//MAPK9//SH3GLB1//AURKB//CD24A//CYR61//ARF6//BCL7C//BNIP3L//CFLAR//EI24//EIF2AK3//KRT8//MCL1//MEF2A//MEF2D//NFKB1//SQSTM1//PIM2//PRKCD//PURA//PURB//RAD21//RTN3//SGK1//TFDP1//TGFBR1//TIA1//TNFSF12//TRP63//MAPK3//CASP8AP2//SLC9A3R1//CHEK2//GABARAP//RHOT1//TRP53INP1//UBE2D3//DIABLO//CTNNBL1//1810011O10RIK//2610018G03RIK//TPX2//SIRT1//TNFRSF21//TOPORS//ANK2//TMBIM6//PAWR//RIPK2//TNS4//G2E3…
GO:0045892	negative regulation of transcription, DNA-dependent	Biological process	91	772	1578	23448	1.75155	1.19164e-07	3.73322e-06	6.92385	BARX2//CAV1//CBX4//CD36//CEBPA//CREBBP//EDNRB//ENG//FGFR1//HDAC2//HMGB1//KLF12//KLF4//MBD3//MEF2A//NFIB//NFKB1//PITX2//PKIA//PTCH1//RARG//RBL1//SIX1//SOX15//SOX6//SP3//AURKB//TDG//TGFB1//THRB//TLE4//TRP63//OSR1//TAF7//DDX20//TXNIP//PIAS1//NIPBL//FOXP4//HOPX//SIRT1//STRN3//WWTR1//SALL4//OSR2//WHSC1//HIVEP1//LCOR//SATB2//CDC73//ZBTB10//WDTC1//JAZF1//IRF2BP2//IRF2BP1//EP300//PPP1R13L//CBX6//UBR2//TH…
GO:0008219	cell death	Biological process	150	1464	1578	23448	1.52247	1.19557e-07	3.73322e-06	6.92243	CASP7//GPX1//MAPK9//SH3GLB1//AURKB//CD24A//CYR61//ARF6//BCL7C//BNIP3L//CFLAR//EI24//EIF2AK3//KRT8//MCL1//MEF2A//MEF2D//NFKB1//SQSTM1//PIM2//PRKCD//PURA//PURB//RAD21//RTN3//SGK1//TFDP1//TGFBR1//TIA1//TNFSF12//TRP63//MAPK3//CASP8AP2//SLC9A3R1//CHEK2//GABARAP//RHOT1//TRP53INP1//UBE2D3//DIABLO//CTNNBL1//1810011O10RIK//2610018G03RIK//TPX2//SIRT1//TNFRSF21//TOPORS//ANK2//TMBIM6//PAWR//RIPK2//TNS4//G2E3…
GO:0048513	organ development	Biological process	201	2099	1578	23448	1.42293	1.30221e-07	4.03587e-06	6.88532	BARX2//BMPR1B//COL11A1//MYCN//THRA//LFNG//UBE3A//ZFX//SIRT1//EREG//FZD4//PLEKHA1//HMGB1//NF1//PAX8//OSR1//SPRY1//CFL1//EDNRB//FGFR1//SIX1//SP3//ANXA4//SMAD4//ODC1//TGFBR1//PYGO1//TET2//PKHD1//NOTCH1//TGFB1//EPB4.1L5//ARF6//CEBPA//MKL2//DLX3//PBRM1//PDGFB//TMED2//LDB1//TRP63//ZDHHC21//EDARADD//SOX21//GSDMA3//APCDD1//ENG//COL1A1//MEF2D//NFIB//OSR2//EIF2AK3//RARG//CACNA1S//PITX2//DLG1//RAC1//SOX4//C…
GO:0006915	apoptotic process	Biological process	142	1377	1578	23448	1.53233	1.82448e-07	5.45111e-06	6.73886	CASP7//GPX1//MAPK9//SH3GLB1//AURKB//CD24A//CYR61//CFLAR//EEF1A2//NR3C1//GSTP1//HMOX1//IGF1//MCL1//NFKB1//PIK3CA//PIM2//POLB//SON//TGFA//TRP63//SGK3//MKL1//STRADB//BNIP3L//EI24//PRKCD//TGFB1//TGFBR1//ETS1//DDX20//TRP53INP1//DIABLO//CTNNBL1//OGT//PAWR//EIF5A//EIF2AK3//F3//CASP8AP2//SENP1//CAV1//ATM//CHEK2//SIRT1//TOPORS//HMGCR//ILK//PDPK1//GAS1//PAX8//TCF7//PPP2R1A//2610018G03RIK//ANK2//RIPK2//MAPK…
GO:0065009	regulation of molecular function	Biological process	182	1871	1578	23448	1.44543	1.92513e-07	5.71076e-06	6.71554	CCNL1//CCNH//CDK5RAP1//EGF//TGFBR1//MAP3K3//MAP3K13//BRAF//CD81//GHR//TGFA//MAP2K1//C1QTNF2//CAV1//DUSP18//DUSP7//EREG//CBLC//GADD45A//GSTP1//ILK//NF1//PDPK1//PKIA//TAF7//AKT1S1//WWTR1//DNAJC3//EIF2AK3//F3//MAPK9//CASP8AP2//DIABLO//SENP1//CRHR1//GNA13//PTGER4//CALCRL//ACR//OPRM1//SLC9A3R1//SSTR5//EDNRB//LRP1//STK36//IKBKG//IRAK1//MAP4K2//SPINT2//SERPINI2//SERPINB12//CYR61//FGFR1//TSKS//CASC5//TME…
GO:0012501	programmed cell death	Biological process	143	1394	1578	23448	1.52431	2.24502e-07	6.46971e-06	6.64878	CASP7//GPX1//MAPK9//SH3GLB1//AURKB//CD24A//CYR61//ARF6//BCL7C//BNIP3L//CFLAR//EI24//EIF2AK3//KRT8//MCL1//MEF2A//MEF2D//NFKB1//SQSTM1//PIM2//PRKCD//PURA//PURB//RAD21//RTN3//SGK1//TFDP1//TGFBR1//TIA1//TNFSF12//TRP63//MAPK3//CASP8AP2//SLC9A3R1//CHEK2//GABARAP//RHOT1//TRP53INP1//UBE2D3//DIABLO//CTNNBL1//1810011O10RIK//2610018G03RIK//TPX2//SIRT1//TNFRSF21//TOPORS//ANK2//TMBIM6//PAWR//RIPK2//TNS4//G2E3…
GO:0010558	negative regulation of macromolecule biosynthetic process	Biological process	99	874	1578	23448	1.68315	2.25887e-07	6.46971e-06	6.64611	BARX2//CAV1//CBX4//CD36//CEBPA//CREBBP//EDNRB//ENG//FGFR1//HDAC2//HMGB1//KLF12//KLF4//MBD3//MEF2A//NFIB//NFKB1//PITX2//PKIA//PTCH1//RARG//RBL1//SIX1//SOX15//SOX6//SP3//AURKB//TDG//TGFB1//THRB//TLE4//TRP63//OSR1//TAF7//DDX20//TXNIP//PIAS1//NIPBL//FOXP4//HOPX//SIRT1//STRN3//WWTR1//SALL4//OSR2//WHSC1//HIVEP1//LCOR//SATB2//CDC73//ZBTB10//WDTC1//JAZF1//IRF2BP2//IRF2BP1//EP300//PPP1R13L//CBX6//UBR2//PH…
GO:0031324	negative regulation of cellular metabolic process	Biological process	119	1107	1578	23448	1.59734	2.28444e-07	6.49813e-06	6.64122	BARX2//CAV1//CBX4//CD36//CEBPA//CREBBP//EDNRB//ENG//FGFR1//HDAC2//HMGB1//KLF12//KLF4//MBD3//MEF2A//NFIB//NFKB1//PITX2//PKIA//PTCH1//RARG//RBL1//SIX1//SOX15//SOX6//SP3//AURKB//TDG//TGFB1//THRB//TLE4//TRP63//OSR1//TAF7//DDX20//TXNIP//PIAS1//NIPBL//FOXP4//HOPX//SIRT1//STRN3//WWTR1//SALL4//OSR2//WHSC1//HIVEP1//LCOR//SATB2//CDC73//ZBTB10//WDTC1//JAZF1//IRF2BP2//IRF2BP1//EP300//PPP1R13L//CBX6//IGFBP3//…
GO:0048598	embryonic morphogenesis	Biological process	63	480	1578	23448	1.95029	2.79745e-07	7.79719e-06	6.55324	ACVR2A//LDB1//SMAD4//CML1//PPAP2B//PRKACA//PRKAR1A//SMAD1//SHANK3//EPB4.1L5//PTCH1//SOX4//CFL1//ENAH//PFN1//VASP//NCKAP1//TMED2//PTK7//SALL4//RGMA//ENG//RAC1//HIRA//MAB21L2//FGFR1//GJA5//LMX1B//NOTCH1//PBX1//TRP63//SP8//SP9//TCF7//KLF4//OSR1//OSR2//LNP//PITX2//RARG//NIPBL//COL11A1//DLL1//MYO6//PAX8//SIX1//SIX4//GAS1//FZD7//GNA12//HDAC2//MYCN//RAB23//SP3//FOXP4//TGFBR1//DLG1//SATB2//VCAM1//GRB2//C…
GO:0009890	negative regulation of biosynthetic process	Biological process	105	950	1578	23448	1.64235	3.21985e-07	8.85565e-06	6.49216	BARX2//CAV1//CBX4//CD36//CEBPA//CREBBP//EDNRB//ENG//FGFR1//HDAC2//HMGB1//KLF12//KLF4//MBD3//MEF2A//NFIB//NFKB1//PITX2//PKIA//PTCH1//RARG//RBL1//SIX1//SOX15//SOX6//SP3//AURKB//TDG//TGFB1//THRB//TLE4//TRP63//OSR1//TAF7//DDX20//TXNIP//PIAS1//NIPBL//FOXP4//HOPX//SIRT1//STRN3//WWTR1//SALL4//OSR2//WHSC1//HIVEP1//LCOR//SATB2//CDC73//ZBTB10//WDTC1//JAZF1//IRF2BP2//IRF2BP1//EP300//PPP1R13L//CBX6//UBR2//OP…
GO:0051172	negative regulation of nitrogen compound metabolic process	Biological process	100	893	1578	23448	1.66398	3.3667e-07	9.13851e-06	6.4728	BARX2//CAV1//CBX4//CD36//CEBPA//CREBBP//EDNRB//ENG//FGFR1//HDAC2//HMGB1//KLF12//KLF4//MBD3//MEF2A//NFIB//NFKB1//PITX2//PKIA//PTCH1//RARG//RBL1//SIX1//SOX15//SOX6//SP3//AURKB//TDG//TGFB1//THRB//TLE4//TRP63//OSR1//TAF7//DDX20//TXNIP//PIAS1//NIPBL//FOXP4//HOPX//SIRT1//STRN3//WWTR1//SALL4//OSR2//WHSC1//HIVEP1//LCOR//SATB2//CDC73//ZBTB10//WDTC1//JAZF1//IRF2BP2//IRF2BP1//EP300//PPP1R13L//CBX6//UBR2//OP…
GO:2000113	negative regulation of cellular macromolecule biosynthetic process	Biological process	96	848	1578	23448	1.68219	3.54508e-07	9.56021e-06	6.45037	BARX2//CAV1//CBX4//CD36//CEBPA//CREBBP//EDNRB//ENG//FGFR1//HDAC2//HMGB1//KLF12//KLF4//MBD3//MEF2A//NFIB//NFKB1//PITX2//PKIA//PTCH1//RARG//RBL1//SIX1//SOX15//SOX6//SP3//AURKB//TDG//TGFB1//THRB//TLE4//TRP63//OSR1//TAF7//DDX20//TXNIP//PIAS1//NIPBL//FOXP4//HOPX//SIRT1//STRN3//WWTR1//SALL4//OSR2//WHSC1//HIVEP1//LCOR//SATB2//CDC73//ZBTB10//WDTC1//JAZF1//IRF2BP2//IRF2BP1//EP300//PPP1R13L//CBX6//UBR2//PH…
GO:0051239	regulation of multicellular organismal process	Biological process	163	1663	1578	23448	1.45645	5.61412e-07	1.46316e-05	6.25072	FGFR1//SIX1//SPRY1//NFKB1//EREG//ATP2A2//NOTCH1//GLS//ANO6//CBLB//F2RL1//MAP2K1//TPM1//EDNRB//PDGFB//CYBA//CALCRL//CAV1//CALD1//CD24A//NF1//TGFB1//THRA//THRB//HOPX//VIP//TACR3//HRG//IGF1//RNF10//EPB4.1L5//COL1A1//SMAD4//WWTR1//RBM38//NDEL1//CCDC88A//FRMD7//ADNP//ATF1//EPHA3//HMGB1//ITGB1//NPTN//PTK7//SCARF1//HDAC2//PTPRG//VIM//ITM2C//RTN4//HNRNPK//CSK//KLF4//CD36//CXCL10//ACVR2A//UCN2//EGF//NFE2L…
GO:0045934	negative regulation of nucleobase-containing compound metabolic process	Biological process	98	882	1578	23448	1.65104	6.31266e-07	1.6183e-05	6.19979	BARX2//CAV1//CBX4//CD36//CEBPA//CREBBP//EDNRB//ENG//FGFR1//HDAC2//HMGB1//KLF12//KLF4//MBD3//MEF2A//NFIB//NFKB1//PITX2//PKIA//PTCH1//RARG//RBL1//SIX1//SOX15//SOX6//SP3//AURKB//TDG//TGFB1//THRB//TLE4//TRP63//OSR1//TAF7//DDX20//TXNIP//PIAS1//NIPBL//FOXP4//HOPX//SIRT1//STRN3//WWTR1//SALL4//OSR2//WHSC1//HIVEP1//LCOR//SATB2//CDC73//ZBTB10//WDTC1//JAZF1//IRF2BP2//IRF2BP1//EP300//PPP1R13L//CBX6//UBR2//OP…
GO:0031327	negative regulation of cellular biosynthetic process	Biological process	102	933	1578	23448	1.62449	7.91608e-07	1.99245e-05	6.10149	BARX2//CAV1//CBX4//CD36//CEBPA//CREBBP//EDNRB//ENG//FGFR1//HDAC2//HMGB1//KLF12//KLF4//MBD3//MEF2A//NFIB//NFKB1//PITX2//PKIA//PTCH1//RARG//RBL1//SIX1//SOX15//SOX6//SP3//AURKB//TDG//TGFB1//THRB//TLE4//TRP63//OSR1//TAF7//DDX20//TXNIP//PIAS1//NIPBL//FOXP4//HOPX//SIRT1//STRN3//WWTR1//SALL4//OSR2//WHSC1//HIVEP1//LCOR//SATB2//CDC73//ZBTB10//WDTC1//JAZF1//IRF2BP2//IRF2BP1//EP300//PPP1R13L//CBX6//UBR2//OP…
GO:0045595	regulation of cell differentiation	Biological process	99	902	1578	23448	1.6309	9.6555e-07	2.34499e-05	6.01523	NOTCH1//CD24A//NF1//TGFB1//RNF10//COL1A1//SMAD4//WWTR1//EPB4.1L5//CD36//MAPK9//ITGAV//ABCA5//RBM38//THRA//NDEL1//CCDC88A//FRMD7//ADNP//ATF1//EPHA3//FGFR1//HMGB1//ITGB1//NPTN//PTK7//SCARF1//HDAC2//PTPRG//VIM//ITM2C//RTN4//EDNRB//FZD7//IGF1//KLF4//CREBBP//OGT//CAV1//OSR1//RARG//SOX6//THRB//IL2RG//CLPTM1//LDB1//SOX4//BCL9//H2-AA//H2-DMA//DLL1//HOPX//BMPR1B//CYR61//SMAD1//MAP2K1//SIRT1//CEBPA//WIF1//…
GO:0008284	positive regulation of cell proliferation	Biological process	72	597	1578	23448	1.79208	1.07679e-06	2.55538e-05	5.96787	CYBA//F3//NF1//PDGFB//VIP//POLD4//RICTOR//NOTCH1//ARHGAP5//FGFR1//GAS1//HMGB1//MYCN//TRP63//EGF//IGF1//IL13RA1//RIPK2//CYR61//ITGAV//ITGAL//VCAM1//CD24A//GPAM//IGFBP2//EREG//FNTB//AKR1B3//HMGCR//HMOX1//IRAK1//CALCRL//TGFA//TGFB1//OSR1//OSR2//FZD7//CDC42//SIX1//PITX2//CD81//CNBP//CRLF1//CSF1R//DLG1//EDNRB//HDAC2//CXCL10//ILK//ITGB1//ODC1//PBX1//PURA//ST8SIA1//SOX4//TSC22D1//TGFBR1//THPO//THRB//UBE…
GO:0051247	positive regulation of protein metabolic process	Biological process	62	489	1578	23448	1.884	1.14317e-06	2.68224e-05	5.94189	ABI1//ACVR2A//CD24A//CDC42//CSF1R//EDNRB//ENG//ERBB3//FGF13//HMGB1//CYR61//SQSTM1//NPTN//TGFA//TGFB1//MAPK9//SIRT1//RGMA//EP300//EGF//SMAD4//RBPMS//TGFBR1//SOX4//MAPK3//NIPBL//DNAJB2//HSPBP1//RIPK2//UBE2D1//PDGFB//CSNK1E//TAF1//CAV1//PIK3CA//BRAF//PIAS1//PRKCD//EREG//HPX//CRLF1//IGF1//TLR7//CUL4A//CBLB//LPCAT1//HDAC2//OGT//EIF5A2//EIF5A//RPS6KB2//KLF4//LDB1//ADNP//CD36//CD81//GHR//ITGB1//TNK2//PP…
GO:0032270	positive regulation of cellular protein metabolic process	Biological process	55	418	1578	23448	1.95517	1.45316e-06	3.35277e-05	5.83769	ABI1//ACVR2A//CD24A//CDC42//CSF1R//EDNRB//ENG//ERBB3//FGF13//HMGB1//CYR61//SQSTM1//NPTN//TGFA//TGFB1//MAPK9//SIRT1//RGMA//EP300//EGF//SMAD4//RBPMS//TGFBR1//SOX4//MAPK3//NIPBL//DNAJB2//HSPBP1//RIPK2//UBE2D1//PDGFB//CSNK1E//TAF1//CAV1//PIK3CA//BRAF//PIAS1//PRKCD//HPX//CRLF1//IGF1//HDAC2//OGT//EIF5A2//EIF5A//RPS6KB2//ADNP//CD36//CD81//GHR//ITGB1//TNK2//PPAP2B//RICTOR//PEMT
GO:0016569	covalent chromatin modification	Biological process	41	276	1578	23448	2.20736	1.50395e-06	3.41307e-05	5.82277	MBD3//CDC73//HLCS//ATM//CDK2//PIM3//CDYL//CREBBP//ELP4//TAF1//EP300//RING1//HDAC2//MORF4L1//HDAC8//HOPX//SIRT1//MAPK8//TGFB1//NIPBL//MAPK3//PHF2//KDM4C//JHDM1D//UBE2A//UBR2//SUV39H2//SMYD3//SETD7//SETMAR//SETD1B//TAF7//PRKAA1//DR1//TAF12//CCDC101//TADA3//BRD8//LDB1//OGT//AICDA
GO:0016570	histone modification	Biological process	40	270	1578	23448	2.20138	2.15235e-06	4.76281e-05	5.66709	CDC73//ATM//CDK2//PIM3//CDYL//CREBBP//MBD3//ELP4//TAF1//EP300//RING1//HDAC2//MORF4L1//HDAC8//HOPX//SIRT1//MAPK8//TGFB1//NIPBL//MAPK3//PHF2//KDM4C//JHDM1D//UBE2A//UBR2//SUV39H2//SMYD3//SETD7//SETMAR//SETD1B//TAF7//PRKAA1//DR1//TAF12//CCDC101//TADA3//BRD8//LDB1//OGT//HLCS
GO:2000026	regulation of multicellular organismal development	Biological process	109	1039	1578	23448	1.55887	2.36001e-06	5.15848e-05	5.62709	FGFR1//SIX1//SPRY1//NOTCH1//CBLB//CD24A//NF1//TGFB1//RNF10//COL1A1//SMAD4//WWTR1//EPB4.1L5//RBM38//THRA//NDEL1//CCDC88A//FRMD7//ADNP//ATF1//EPHA3//HMGB1//ITGB1//NPTN//PTK7//SCARF1//HDAC2//PTPRG//VIM//ITM2C//RTN4//EDNRB//CD36//CXCL10//HRG//EGF//IGF1//NBR1//TXLNG//ACVR2A//BMPR1B//OSR1//OSR2//OGT//CAV1//EIF2AK3//RARG//SOX6//THRB//IL2RG//CLPTM1//GPX1//PHB2//KLF4//PDGFB//CD34//FZD7//HOPX//H2-AA//H2-DM…
GO:0043067	regulation of programmed cell death	Biological process	112	1106	1578	23448	1.50474	8.72568e-06	0.000172561	5.0592	SH3GLB1//B2M//H2-T23//TAP1//AURKB//CD24A//CFLAR//EEF1A2//GPX1//NR3C1//GSTP1//HMOX1//IGF1//MCL1//NFKB1//PIK3CA//PIM2//POLB//SON//TGFA//TRP63//SGK3//MKL1//STRADB//BNIP3L//CASP7//EI24//PRKCD//TGFB1//TGFBR1//ETS1//DDX20//TRP53INP1//DIABLO//CTNNBL1//OGT//PAWR//EIF5A//CAV1//SENP1//CASP8AP2//ATM//CHEK2//SIRT1//TOPORS//HMGCR//ILK//PDPK1//ITM2C//GAS1//PAX8//TCF7//PPP2R1A//2610018G03RIK//ANK2//RIPK2//RTN4/…
GO:0010941	regulation of cell death	Biological process	115	1144	1578	23448	1.49372	9.23076e-06	0.000181684	5.03476	SH3GLB1//B2M//H2-T23//TAP1//AURKB//CD24A//CFLAR//EEF1A2//GPX1//NR3C1//GSTP1//HMOX1//IGF1//MCL1//NFKB1//PIK3CA//PIM2//POLB//SON//TGFA//TRP63//SGK3//MKL1//STRADB//BNIP3L//CASP7//EI24//PRKCD//TGFB1//TGFBR1//ETS1//DDX20//TRP53INP1//DIABLO//CTNNBL1//OGT//PAWR//EIF5A//CAV1//SENP1//CASP8AP2//ATM//CHEK2//SIRT1//TOPORS//HMGCR//ILK//PDPK1//HMGB1//MYCN//ITM2C//GAS1//PAX8//TCF7//PPP2R1A//2610018G03RIK//ANK2/…
GO:0042981	regulation of apoptotic process	Biological process	111	1096	1578	23448	1.50491	9.52662e-06	0.000185747	5.02106	SH3GLB1//B2M//H2-T23//TAP1//AURKB//CD24A//CFLAR//EEF1A2//GPX1//NR3C1//GSTP1//HMOX1//IGF1//MCL1//NFKB1//PIK3CA//PIM2//POLB//SON//TGFA//TRP63//SGK3//MKL1//STRADB//BNIP3L//CASP7//EI24//PRKCD//TGFB1//TGFBR1//ETS1//DDX20//TRP53INP1//DIABLO//CTNNBL1//OGT//PAWR//EIF5A//CAV1//SENP1//CASP8AP2//ATM//CHEK2//SIRT1//TOPORS//HMGCR//ILK//PDPK1//RTN4//MAPK8//MAPK9//THRA//HMGB1//H2-BL//RAET1B//EP300//CYR61//IGFBP…
GO:0000122	negative regulation of transcription from RNA polymerase II promoter	Biological process	60	508	1578	23448	1.75504	1.57824e-05	0.000288741	4.80183	HMGB1//THRA//SREBF2//BARX2//CAV1//CBX4//CD36//CEBPA//CREBBP//EDNRB//ENG//FGFR1//HDAC2//KLF12//KLF4//MBD3//MEF2A//NFIB//NFKB1//PITX2//PKIA//PTCH1//RARG//RBL1//SIX1//SOX15//SOX6//SP3//AURKB//TDG//TGFB1//THRB//TLE4//TRP63//OSR1//TAF7//DDX20//TXNIP//PIAS1//NIPBL//FOXP4//HOPX//SIRT1//STRN3//WWTR1//SALL4//OSR2//WHSC1//HIVEP1//LCOR//SATB2//CDC73//ZBTB10//WDTC1//JAZF1//IRF2BP2//IRF2BP1//EP300//PPP1R13L//…
GO:0050896	response to stimulus	Biological process	524	6694	1578	23448	1.16317	1.59747e-05	0.000290977	4.79657	SIRT1//CTSD//BECN1//MAP1LC3A//ATM//CHEK2//PDE8A//CAV1//FGF13//SMAD1//MEF2A//NF1//TGFA//TGFB1//MAP2K1//MAPK3//MAPK8//MAPK9//SHANK3//BRAF//CD81//GHR//C1QTNF2//DUSP18//DUSP7//PRDX6//CAT//GPX1//GSTP1//UCP3//ERCC1//MORF4L1//RTP4//CD24A//CRHR1//ENG//SMAD4//SOX4//EGLN1//EP300//MASP1//B2M//H2-T23//TAP1//IRAK1//RIPK2//GLRB//PPP1R1B//GRK4//THRA//RPS6KA3//TLR7//HMOX1//F2RL1//LCP1//ITGAL//DLG1//NOTCH1//MGST3…
GO:0030326	embryonic limb morphogenesis	Biological process	21	112	1578	23448	2.78612	1.64072e-05	0.000294974	4.78497	OSR1//OSR2//LNP//NOTCH1//PITX2//RARG//NIPBL//GAS1//GNA12//HDAC2//MYCN//RAB23//FGFR1//GJA5//LMX1B//PBX1//PTCH1//TRP63//SALL4//SP8//SP9
GO:0035113	embryonic appendage morphogenesis	Biological process	21	112	1578	23448	2.78612	1.64072e-05	0.000294974	4.78497	FGFR1//GJA5//LMX1B//NOTCH1//PBX1//PTCH1//TRP63//SALL4//SP8//SP9//OSR1//OSR2//LNP//PITX2//RARG//NIPBL//GAS1//GNA12//HDAC2//MYCN//RAB23
GO:0043066	negative regulation of apoptotic process	Biological process	67	596	1578	23448	1.67043	2.58104e-05	0.00045038	4.58821	AURKB//CFLAR//EEF1A2//GPX1//NR3C1//GSTP1//HMOX1//IGF1//MCL1//NFKB1//PIK3CA//PIM2//POLB//SON//TGFA//TRP63//SH3GLB1//SGK3//MKL1//STRADB//BNIP3L//HMGCR//ILK//PDPK1//RTN4//PRKCD//ADNP//CRLF1//ERBB3//SIX1//SIX4//BARHL1//BRAF//MEX3D//CAV1//LRP1//SIRT1//AKT1S1//TGFBR1//GPAM//PAX8//4632434I11RIK//NOTCH1//ATM//CAT//EDNRB//ERCC1//FGFR1//GAS1//HDAC2//HSPA4//CYR61//ITGAV//SGK1//SOX4//TSC22D1//VIP//OSR1//MAPK…
GO:0048585	negative regulation of response to stimulus	Biological process	70	634	1578	23448	1.64062	3.08121e-05	0.000524437	4.51128	CAV1//DUSP18//DUSP7//GRK4//GSTP1//GPX1//GPX2//CBLC//RAB7//ERBB3//SOCS6//RGS19//RGS20//SLC9A3R1//F2RL1//KLF4//PRKCD//BARX1//LRP1//WIF1//CSNK1E//APCDD1//NR3C1//PDPK1//ASPN//SNX6//SIRT1//LEMD3//TOB1//AKT1S1//PRKAA1//UBR2//CRHR1//PHB2//STRN3//NF1//SPRY1//H2-BL//TAP1//ZMYND11//DAG1//ATXN1//OPRM1//DLL3//GAS1//PTCH1//MASP1//AIDA//FKTN//DAB1//PCBP2//PTGER4//CALCRL//TGFB1//PAWR//CBLB//PLEKHA1//ENG//IGF1//…
GO:0043069	negative regulation of programmed cell death	Biological process	67	601	1578	23448	1.65653	3.35435e-05	0.000559463	4.47439	AURKB//CFLAR//EEF1A2//GPX1//NR3C1//GSTP1//HMOX1//IGF1//MCL1//NFKB1//PIK3CA//PIM2//POLB//SON//TGFA//TRP63//SH3GLB1//SGK3//MKL1//STRADB//BNIP3L//HMGCR//ILK//PDPK1//RTN4//PRKCD//ATM//CAT//EDNRB//ERCC1//FGFR1//GAS1//HDAC2//HSPA4//CYR61//ITGAV//NOTCH1//SGK1//SOX4//TSC22D1//TGFBR1//VIP//OSR1//MAPK8//ING2//ARHGAP10//SIRT1//PRKAA1//ATAD3A//BRAF//TMBIM6//G2E3//PIM3//EIF5A//ADNP//CRLF1//ERBB3//SIX1//SIX4//…
GO:0060548	negative regulation of cell death	Biological process	69	627	1578	23448	1.63524	3.88513e-05	0.000635234	4.41059	AURKB//CFLAR//EEF1A2//GPX1//NR3C1//GSTP1//HMOX1//IGF1//MCL1//NFKB1//PIK3CA//PIM2//POLB//SON//TGFA//TRP63//SH3GLB1//SGK3//MKL1//STRADB//BNIP3L//HMGCR//ILK//PDPK1//RTN4//PRKCD//ATM//CAT//EDNRB//ERCC1//FGFR1//GAS1//HDAC2//HSPA4//CYR61//ITGAV//NOTCH1//SGK1//SOX4//TSC22D1//TGFBR1//VIP//OSR1//MAPK8//ING2//ARHGAP10//SIRT1//PRKAA1//ATAD3A//BRAF//TMBIM6//G2E3//PIM3//EIF5A//ADNP//CRLF1//ERBB3//SIX1//SIX4//…
GO:0035107	appendage morphogenesis	Biological process	23	137	1578	23448	2.49463	4.23374e-05	0.0006815	4.37328	FGFR1//GJA5//LMX1B//NOTCH1//PBX1//PTCH1//TRP63//SALL4//SP8//SP9//BMPR1B//OSR1//OSR2//LNP//PITX2//RARG//NIPBL//GAS1//GNA12//HDAC2//MYCN//RAB23//SOX4
GO:0035108	limb morphogenesis	Biological process	23	137	1578	23448	2.49463	4.23374e-05	0.0006815	4.37328	FGFR1//GJA5//LMX1B//NOTCH1//PBX1//PTCH1//TRP63//SALL4//SP8//SP9//OSR1//OSR2//LNP//PITX2//RARG//NIPBL//GAS1//GNA12//HDAC2//MYCN//RAB23//SOX4//BMPR1B
GO:0048468	cell development	Biological process	120	1249	1578	23448	1.42764	4.56927e-05	0.000721528	4.34015	KRT8//EPB4.1L5//EREG//CFL1//EDNRB//NOTCH1//TGFB1//TGFBR1//GPX1//COL11A1//EIF2AK3//RARG//TRP63//SATB2//RAC1//PITX2//CYR61//PDPK1//CDC42//ERCC1//ZFX//ING2//4632434I11RIK//HOOK1//FNDC3A//CD24A//NF1//DST//FZD7//FZD2//RTN4R//KALRN//ENAH//GAS1//VASP//B3GNT2//ABLIM1//RTN4//CACNA1S//COL4A5//CACNA2D2//RNF10//COL1A1//SMAD4//WWTR1//MAPK9//RBM38//THRA//NDEL1//CCDC88A//FRMD7//ADNP//ATF1//EPHA3//FGFR1//HMGB1//…
GO:0009968	negative regulation of signal transduction	Biological process	57	498	1578	23448	1.70077	6.1672e-05	0.000943973	4.20991	CAV1//DUSP18//DUSP7//GRK4//CBLC//RAB7//SLC9A3R1//F2RL1//KLF4//PRKCD//BARX1//LRP1//WIF1//CSNK1E//APCDD1//NR3C1//PDPK1//ASPN//SNX6//SIRT1//LEMD3//TOB1//AKT1S1//PRKAA1//UBR2//GSTP1//PHB2//STRN3//NF1//RGS19//RGS20//SPRY1//ZMYND11//DAG1//ATXN1//OPRM1//DLL3//GAS1//PTCH1//AIDA//FKTN//DAB1//PAWR//CBLB//PLEKHA1//ENG//IGF1//CSK//CNKSR3//HDAC2//NOTCH1//TLE2//LATS2//WWTR1//MCL1//ERBB3//SOCS6
GO:0031344	regulation of cell projection organization	Biological process	35	259	1578	23448	2.00802	6.51212e-05	0.000987038	4.18628	RAC1//NDEL1//CCDC88A//FRMD7//ADNP//ATF1//CD24A//EPHA3//FGFR1//HMGB1//ITGB1//NPTN//PTK7//SCARF1//HDAC2//PTPRG//VIM//ITM2C//RTN4//CDC42//F2RL1//RAB8B//PODXL//ILK//EP300//ACHE//DAB1//TIAM1//SS18L1//KALRN//SGK1//CAPRIN1//ARF6//PRKCD//TGFBR1
GO:0045597	positive regulation of cell differentiation	Biological process	53	457	1578	23448	1.72329	7.82216e-05	0.00117701	4.10667	NOTCH1//COL1A1//SMAD4//TGFB1//WWTR1//EPB4.1L5//CD36//MAPK9//THRA//OGT//SOX6//THRB//IL2RG//H2-AA//H2-DMA//CEBPA//IGF1//WIF1//FNDC3B//RIPK2//HMGB1//ACVR2A//ETS1//IGFBP3//ILK//DAB1//FGFR1//ITGB1//BMPR1B//CYR61//SMAD1//CSF1R//RTN4//ADNP//NDEL1//EP300//NPTN//SHANK3//SCARF1//HDAC2//DLL3//OPRM1//ACHE//TIAM1//SGK1//CAPRIN1//EIF5A//TMSB4X//PIAS1//HOPX//PAX8//CD34//MAP2K1
GO:0023057	negative regulation of signaling	Biological process	60	537	1578	23448	1.66026	7.95073e-05	0.00119203	4.09959	CAV1//DUSP18//DUSP7//GRK4//CBLC//RAB7//ERBB3//SOCS6//RGS19//RGS20//SLC9A3R1//F2RL1//KLF4//PRKCD//BARX1//LRP1//WIF1//CSNK1E//APCDD1//NR3C1//PDPK1//ASPN//SNX6//SIRT1//LEMD3//TOB1//AKT1S1//PRKAA1//UBR2//GSTP1//PHB2//STRN3//NF1//SPRY1//ZMYND11//DAG1//ATXN1//OPRM1//DLL3//GAS1//PTCH1//AIDA//FKTN//DAB1//ADNP//PAWR//CBLB//PLEKHA1//MGLL//SLC24A2//ENG//IGF1//CSK//CNKSR3//HDAC2//NOTCH1//TLE2//LATS2//WWTR1//…
GO:0010648	negative regulation of cell communication	Biological process	60	538	1578	23448	1.65717	8.37634e-05	0.00125133	4.07695	CAV1//DUSP18//DUSP7//GRK4//CBLC//RAB7//ERBB3//SOCS6//RGS19//RGS20//SLC9A3R1//F2RL1//KLF4//PRKCD//BARX1//LRP1//WIF1//CSNK1E//APCDD1//NR3C1//PDPK1//ASPN//SNX6//SIRT1//LEMD3//TOB1//AKT1S1//PRKAA1//UBR2//GSTP1//PHB2//STRN3//NF1//SPRY1//ZMYND11//DAG1//ATXN1//OPRM1//DLL3//GAS1//PTCH1//AIDA//FKTN//DAB1//ADNP//PAWR//CBLB//PLEKHA1//MGLL//SLC24A2//ENG//IGF1//CSK//CNKSR3//HDAC2//NOTCH1//TLE2//LATS2//WWTR1//…
GO:0016055	Wnt receptor signaling pathway	Biological process	37	286	1578	23448	1.92236	0.000103202	0.00150386	3.98631	FZD4//FZD7//FZD2//PPAP2B//SOX4//BARX1//LRP1//WIF1//CSNK1E//APCDD1//CDC42//TCF7//PTK7//BCL9//RAC1//EMD//CAV1//HDAC2//NOTCH1//TLE2//LATS2//WWTR1//COL1A1//ILK//USP34//NFKB1//TNKS//RNF146//KRT6A//LDB1//PITX2//TLE4//SLC9A3R1//PYGO1//CSNK1A1//CSNK1G2//PRKAA1
GO:0048736	appendage development	Biological process	23	145	1578	23448	2.35699	0.000104313	0.00150944	3.98166	FGFR1//GJA5//LMX1B//NOTCH1//PBX1//PTCH1//TRP63//SALL4//SP8//SP9//BMPR1B//OSR1//OSR2//LNP//PITX2//RARG//NIPBL//GAS1//GNA12//HDAC2//MYCN//RAB23//SOX4
GO:0060173	limb development	Biological process	23	145	1578	23448	2.35699	0.000104313	0.00150944	3.98166	FGFR1//GJA5//LMX1B//NOTCH1//PBX1//PTCH1//TRP63//SALL4//SP8//SP9//BMPR1B//OSR1//OSR2//LNP//PITX2//RARG//NIPBL//GAS1//GNA12//HDAC2//MYCN//RAB23//SOX4
GO:0009887	organ morphogenesis	Biological process	74	717	1578	23448	1.5336	0.000162826	0.00217433	3.78828	BARX2//BMPR1B//COL11A1//MYCN//THRA//FGFR1//SIX1//SPRY1//ENG//TMED2//COL1A1//MEF2D//RAC1//EPHB4//PTCH1//PBRM1//NIPBL//MKL2//FZD2//WHSC1//ATF2//SOX4//PPP1R13L//NOTCH1//PITX2//CYR61//RARG//PROM1//TCF7//CDC42//TRP63//GSDMA3//TGFB1//OSR1//OSR2//ITGAV//DLL1//MYO6//PAX8//SIX4//GAS1//AMBN//HDAC2//EDARADD//CD34//NCKAP1//NF1//RING1//SP3//TGFBR1//DLG1//SATB2//PLEKHA1//KLF4//SHANK3//EGLN1//TPM1//RTN4//MYLK//…
GO:0051094	positive regulation of developmental process	Biological process	66	629	1578	23448	1.55917	0.000227415	0.00288824	3.64318	FGFR1//SIX1//SPRY1//NOTCH1//COL1A1//SMAD4//TGFB1//WWTR1//EPB4.1L5//CD36//MAPK9//THRA//ACVR2A//BMPR1B//OSR1//OSR2//OGT//SOX6//THRB//IL2RG//CD34//HOPX//H2-AA//H2-DMA//CYR61//SMAD1//MAP2K1//CEBPA//IGF1//WIF1//FNDC3B//RIPK2//HMGB1//ETS1//IGFBP3//ILK//DAB1//ITGB1//CSF1R//RTN4//ENG//F3//HMOX1//ADNP//NDEL1//EP300//MKL2//NPTN//SHANK3//DLG1//HMGCR//SCARF1//HDAC2//DLL3//OPRM1//ACHE//TIAM1//SGK1//CAPRIN1//E…
GO:0042303	molting cycle	Biological process	16	91	1578	23448	2.61263	0.00034797	0.00405932	3.45846	LDB1//TRP63//ZDHHC21//EDARADD//SOX21//GSDMA3//APCDD1//CDC42//NOTCH1//PTCH2//PPP1R13L//NIPBL//BARX2//MREG//SMAD4//HDAC2
GO:0042633	hair cycle	Biological process	16	91	1578	23448	2.61263	0.00034797	0.00405932	3.45846	LDB1//TRP63//ZDHHC21//EDARADD//SOX21//GSDMA3//APCDD1//CDC42//NOTCH1//NIPBL//BARX2//MREG//SMAD4//HDAC2//PTCH2//PPP1R13L
GO:0030030	cell projection organization	Biological process	72	713	1578	23448	1.50052	0.000375385	0.00433049	3.42552	DST//FZD7//NOTCH1//FZD2//RTN4R//KALRN//ENAH//GAS1//RAC1//VASP//B3GNT2//ABLIM1//RTN4//NDEL1//CCDC88A//FRMD7//ADNP//ATF1//CD24A//EPHA3//FGFR1//HMGB1//ITGB1//NPTN//PTK7//SCARF1//HDAC2//PTPRG//VIM//ITM2C//DAB1//MYO6//SS18L1//ABI2//NFIB//PDGFB//SH2B1//VCL//NCKAP1//SLC9A3R1//MAPK8//MAPK9//CDC42//F2RL1//BMPR1B//RAB8B//ARF6//CSF1R//PLEKHA1//PRDX6//MYLK//PODXL//RAB8A//NEK1//PKHD1//STK36//ILK//EP300//SH3GL…
GO:0007399	nervous system development	Biological process	120	1316	1578	23448	1.35495	0.000387328	0.00443133	3.41192	DAB1//LMX1B//PITX2//BARHL1//NDE1//NDEL1//SATB2//FKTN//PTCH1//SOX4//CFL1//ENAH//PFN1//VASP//NCKAP1//TMED2//PTK7//SALL4//RGMA//NOTCH1//RAC1//CD24A//NF1//TGFB1//DST//FZD7//FZD2//RTN4R//KALRN//GAS1//B3GNT2//ABLIM1//RTN4//ACHE//MYO6//SHANK3//ARSB//ATM//FGFR1//TCF7//NIPBL//RAB3GAP1//EDNRB//ERBB3//QK//DLL1//IGF1//NFIB//RNF10//CCDC88A//FRMD7//ADNP//ATF1//EPHA3//HMGB1//ITGB1//NPTN//SCARF1//HDAC2//PTPRG//V…
GO:0051716	cellular response to stimulus	Biological process	415	5359	1578	23448	1.1507	0.000488529	0.00539591	3.31111	SIRT1//CTSD//BECN1//MAP1LC3A//ATM//CHEK2//PDE8A//CAV1//FGF13//SMAD1//MEF2A//NF1//TGFA//TGFB1//MAP2K1//MAPK3//MAPK8//MAPK9//SHANK3//BRAF//CD81//GHR//C1QTNF2//DUSP18//DUSP7//ERCC1//MORF4L1//CD24A//IRAK1//RIPK2//GRK4//THRA//RPS6KA3//TLR7//PDGFB//RAC1//F2RL1//CXCL10//NOTCH1//FZD4//FZD7//KRT6A//LDB1//USP34//PITX2//TCF7//TLE2//TLE4//TNKS//WIF1//SLC9A3R1//CSNK1E//FZD2//RNF146//PTK7//PYGO1//BCL9//CSNK1A1…
GO:0006508	proteolysis	Biological process	86	899	1578	23448	1.42147	0.000613743	0.00649665	3.21201	ISG15//UBE3A//RNF11//RNF146//CBLC//WWP1//HACE1//ACR//DAG1//PSMB9//DNAJC3//USP34//UFD1L//AMFR//FBXO8//UBE2D3//UBE2C//USP46//USP19//CUL4A//TOPORS//ATXN3//UBE2D1//UBR2//UBA6//GPX1//PRKACA//PSMD14//SERPINI2//SERPINB12//RNF103//DNAJB9//DNAJB2//DNAJC10//YOD1//N4BP1//CSNK1E//HSPBP1//TAF1//H13//PCBP2//ERCC8//SIRT1//RAB23//HDAC2//OGT//EP300//EGF//ADAM7//CASP7//CFLAR//CTSD//ENPEP//F9//MASP1//TPSB2//MCPT9//…
GO:0060284	regulation of cell development	Biological process	53	498	1578	23448	1.58141	0.000650762	0.00672292	3.18658	NOTCH1//CD24A//NF1//TGFB1//RNF10//COL1A1//SMAD4//WWTR1//EPB4.1L5//MAPK9//RBM38//THRA//NDEL1//CCDC88A//FRMD7//ADNP//ATF1//EPHA3//FGFR1//HMGB1//ITGB1//NPTN//PTK7//SCARF1//HDAC2//PTPRG//VIM//ITM2C//RTN4//EDNRB//DLL1//IGFBP3//ILK//DPYSL2//SIX1//YWHAG//PBX1//SOX21//DAB1//EP300//SHANK3//DLL3//MYCN//ACHE//HOOK3//OPRM1//TIAM1//SS18L1//KALRN//SGK1//CAPRIN1//ARF6//PAX8
GO:0010720	positive regulation of cell development	Biological process	23	166	1578	23448	2.05882	0.000771187	0.00770798	3.11284	NOTCH1//COL1A1//SMAD4//TGFB1//WWTR1//EPB4.1L5//MAPK9//RTN4//ADNP//ILK//NDEL1//EP300//NPTN//SHANK3//SCARF1//HDAC2//DLL3//OPRM1//ACHE//TIAM1//SGK1//CAPRIN1//PAX8
GO:0010975	regulation of neuron projection development	Biological process	28	219	1578	23448	1.89982	0.000817833	0.00793566	3.08734	ADNP//ATF1//CD24A//EPHA3//FGFR1//HMGB1//ITGB1//NPTN//PTK7//SCARF1//HDAC2//PTPRG//VIM//ITM2C//RTN4//ILK//NDEL1//EP300//ACHE//DAB1//TIAM1//SS18L1//KALRN//SGK1//CAPRIN1//ARF6//CCDC88A//FRMD7
GO:0051129	negative regulation of cellular component organization	Biological process	33	276	1578	23448	1.77666	0.000972232	0.00917655	3.01223	PFN1//TMSB4X//ATM//HDAC2//PTPRG//VIM//ITM2C//RTN4//HMGB1//THRA//PFN2//PRKCD//FKBP4//SGK1//CDC42//ITGB1//ERCC1//SHANK3//PTGER4//TAF7//CNN2//CSK//TGFB1//DAB1//KANK4//CAPZA1//TPM1//TMOD3//SACS//DNAJB2//IGF1//DYNC1LI1//AICDA
GO:0060070	canonical Wnt receptor signaling pathway	Biological process	23	169	1578	23448	2.02227	0.000988899	0.00931269	3.00485	PPAP2B//EMD//CAV1//HDAC2//NOTCH1//TLE2//LATS2//WWTR1//COL1A1//ILK//USP34//NFKB1//SOX4//TNKS//CSNK1E//RNF146//CDC42//FZD4//FZD7//TCF7//FZD2//PTK7//BCL9
GO:0007154	cell communication	Biological process	384	4981	1578	23448	1.14555	0.00120005	0.0108109	2.9208	CTSD//BECN1//MAP1LC3A//PDE8A//CAV1//FGF13//SMAD1//MEF2A//NF1//TGFA//TGFB1//MAP2K1//MAPK3//MAPK8//MAPK9//SHANK3//BRAF//CD81//GHR//C1QTNF2//DUSP18//DUSP7//FGFR1//SIX1//SPRY1//CD24A//IRAK1//RIPK2//GRK4//THRA//RPS6KA3//TLR7//YWHAZ//NOTCH1//FZD4//FZD7//KRT6A//LDB1//USP34//PITX2//TCF7//TLE2//TLE4//TNKS//WIF1//SLC9A3R1//CSNK1E//FZD2//RNF146//PTK7//PYGO1//BCL9//CSNK1A1//CSNK1G2//PRKAA1//APCDD1//ARHGAP5//…
GO:0023052	signaling	Biological process	377	4885	1578	23448	1.14677	0.00125315	0.011168	2.902	PDE8A//CAV1//FGF13//SMAD1//MEF2A//NF1//TGFA//TGFB1//MAP2K1//MAPK3//MAPK8//MAPK9//SHANK3//BRAF//CD81//GHR//C1QTNF2//DUSP18//DUSP7//FGFR1//SIX1//SPRY1//ACHE//GRIA3//VAMP3//CD24A//IRAK1//RIPK2//GRK4//THRA//RPS6KA3//TLR7//YWHAZ//NOTCH1//FZD4//FZD7//KRT6A//LDB1//USP34//PITX2//TCF7//TLE2//TLE4//TNKS//WIF1//SLC9A3R1//CSNK1E//FZD2//RNF146//PTK7//PYGO1//BCL9//CSNK1A1//CSNK1G2//PRKAA1//APCDD1//ARHGAP5//CRH…
GO:0051960	regulation of nervous system development	Biological process	48	458	1578	23448	1.55731	0.00156976	0.0135253	2.80417	NOTCH1//CD24A//NF1//TGFB1//RNF10//NDEL1//CCDC88A//FRMD7//ADNP//ATF1//EPHA3//FGFR1//HMGB1//ITGB1//NPTN//PTK7//SCARF1//HDAC2//PTPRG//VIM//ITM2C//RTN4//EDNRB//EGF//IGF1//EIF2AK3//DLL1//DPYSL2//SIX1//YWHAG//PBX1//SOX21//DAB1//ILK//EP300//SHANK3//DLL3//MYCN//ACHE//HOOK3//OPRM1//TIAM1//SS18L1//KALRN//SGK1//CAPRIN1//ARF6//FZD2
GO:0050767	regulation of neurogenesis	Biological process	44	414	1578	23448	1.57925	0.00183534	0.0154295	2.73628	NOTCH1//CD24A//NF1//TGFB1//RNF10//NDEL1//CCDC88A//FRMD7//ADNP//ATF1//EPHA3//FGFR1//HMGB1//ITGB1//NPTN//PTK7//SCARF1//HDAC2//PTPRG//VIM//ITM2C//RTN4//EDNRB//DLL1//DPYSL2//SIX1//YWHAG//PBX1//SOX21//DAB1//ILK//EP300//SHANK3//DLL3//MYCN//ACHE//HOOK3//OPRM1//TIAM1//SS18L1//KALRN//SGK1//CAPRIN1//ARF6
GO:0006476	protein deacetylation	Biological process	9	43	1578	23448	3.11009	0.00193686	0.0160975	2.7129	HDAC2//MORF4L1//HDAC8//HOPX//SIRT1//MAPK8//TGFB1//NIPBL//SIRT7
GO:0042476	odontogenesis	Biological process	13	78	1578	23448	2.47655	0.00200431	0.0165485	2.69804	COL1A1//AMBN//DLL1//HDAC2//TRP63//EDARADD//CD34//TGFB1//ASPN//GAS1//PITX2//OSR1//OSR2
GO:0016575	histone deacetylation	Biological process	8	36	1578	23448	3.30207	0.00229007	0.0184457	2.64015	MAPK8//TGFB1//NIPBL//SIRT1//HDAC2//MORF4L1//HDAC8//HOPX
GO:0035601	protein deacylation	Biological process	9	44	1578	23448	3.03941	0.00229183	0.0184457	2.63982	HDAC2//SIRT1//SIRT7//MORF4L1//HDAC8//HOPX//MAPK8//TGFB1//NIPBL
GO:0045664	regulation of neuron differentiation	Biological process	37	343	1578	23448	1.6029	0.00315256	0.0240484	2.50134	NDEL1//CCDC88A//FRMD7//ADNP//ATF1//CD24A//EPHA3//FGFR1//HMGB1//ITGB1//NPTN//PTK7//SCARF1//HDAC2//PTPRG//VIM//ITM2C//RTN4//EDNRB//DLL1//NOTCH1//PBX1//SOX21//DAB1//ILK//EP300//ACHE//TIAM1//SS18L1//KALRN//SGK1//CAPRIN1//ARF6//DPYSL2//NF1//SIX1//YWHAG
GO:0030111	regulation of Wnt receptor signaling pathway	Biological process	20	155	1578	23448	1.91733	0.00382943	0.0278522	2.41687	SOX4//BARX1//LRP1//WIF1//CSNK1E//APCDD1//EMD//CAV1//HDAC2//NOTCH1//TLE2//LATS2//WWTR1//COL1A1//ILK//USP34//NFKB1//TNKS//RNF146//PPAP2B
GO:0048699	generation of neurons	Biological process	79	872	1578	23448	1.3462	0.00430979	0.0304264	2.36554	DAB1//LMX1B//PITX2//BARHL1//NDE1//NDEL1//SATB2//FKTN//NOTCH1//RAC1//SOX4//CD24A//NF1//TGFB1//DST//FZD7//FZD2//RTN4R//KALRN//ENAH//GAS1//VASP//B3GNT2//ABLIM1//RTN4//DLL1//RNF10//CCDC88A//FRMD7//ADNP//ATF1//EPHA3//FGFR1//HMGB1//ITGB1//NPTN//PTK7//SCARF1//HDAC2//PTPRG//VIM//ITM2C//EDNRB//MYO6//SS18L1//ABI2//LDB1//SHANK3//NFIB//MAP2K1//MAPK8//MAPK9//BMPR1B//TUG1//FEV//DPYSL2//SIX1//YWHAG//PBX1//SOX21…
GO:0001942	hair follicle development	Biological process	13	85	1578	23448	2.2726	0.00434595	0.0305393	2.36192	CDC42//NOTCH1//TRP63//GSDMA3//BARX2//MREG//SMAD4//HDAC2//LDB1//ZDHHC21//EDARADD//SOX21//APCDD1
GO:0022404	molting cycle process	Biological process	13	86	1578	23448	2.24618	0.00481198	0.0326538	2.31768	LDB1//TRP63//ZDHHC21//EDARADD//SOX21//GSDMA3//APCDD1//CDC42//NOTCH1//BARX2//MREG//SMAD4//HDAC2
GO:0022405	hair cycle process	Biological process	13	86	1578	23448	2.24618	0.00481198	0.0326538	2.31768	LDB1//TRP63//ZDHHC21//EDARADD//SOX21//GSDMA3//APCDD1//CDC42//NOTCH1//BARX2//MREG//SMAD4//HDAC2
GO:0044092	negative regulation of molecular function	Biological process	62	661	1578	23448	1.39376	0.00513247	0.0345464	2.28967	CAV1//DUSP18//DUSP7//CBLC//GADD45A//GSTP1//ILK//NF1//PDPK1//PKIA//TAF7//AKT1S1//WWTR1//DNAJC3//OPRM1//SSTR5//SPINT2//SERPINI2//SERPINB12//TSKS//CASC5//TMEM132D//ELFN1//GPX1//NFKB1//TMED2//CAT//IRAK1//KLF4//SIRT1//ADNP//TDG//MAPK8//EPB4.1L5//TRDN//SLC9A3R1//CSK//SPRY1//NQO1//CFLAR//IGF1//DNAJB6//RPS6KA3//HMOX1//NFIB//TNKS//HMGCR//PRKCD//STK38//HDAC2//PBX1//PTCH1//THRA//PEX14//EGLN1//AIDA//LATS2//C…
GO:0007423	sensory organ development	Biological process	43	426	1578	23448	1.49988	0.00524766	0.035128	2.28003	BMPR1B//HMGB1//CACNA1S//PITX2//DLG1//RAC1//DLL1//NOTCH1//PROM1//PPP1R13L//KLF4//NIPBL//COL11A1//FGFR1//MYO6//PAX8//SIX1//SIX4//GAS1//OSR1//OSR2//LMX1B//PKNOX1//MAB21L2//RAB3GAP1//ABI2//RARG//NF1//RING1//SP3//CEBPA//H2-DMA//H2-T10//H2-T23//IGF1//ACHE//LPCAT1//FZD2//HDAC2//FZD4//TGFB1//VIM//PTK7
GO:0022008	neurogenesis	Biological process	83	932	1578	23448	1.32331	0.00544045	0.0359854	2.26437	DAB1//LMX1B//PITX2//BARHL1//NDE1//NDEL1//SATB2//FKTN//NOTCH1//RAC1//SOX4//CD24A//NF1//TGFB1//DST//FZD7//FZD2//RTN4R//KALRN//ENAH//GAS1//VASP//B3GNT2//ABLIM1//RTN4//DLL1//IGF1//NFIB//RNF10//CCDC88A//FRMD7//ADNP//ATF1//EPHA3//FGFR1//HMGB1//ITGB1//NPTN//PTK7//SCARF1//HDAC2//PTPRG//VIM//ITM2C//ERBB3//EDNRB//DAG1//MYO6//SS18L1//ABI2//LDB1//SHANK3//SOX6//MAP2K1//MAPK8//MAPK9//BMPR1B//TUG1//FEV//DPYSL2/…
GO:0032501	multicellular organismal process	Biological process	416	5558	1578	23448	1.11218	0.005914	0.0383763	2.22812	BMPR1B//CACNA1S//COL1A1//DLL3//EIF2AK3//GJA5//SOX4//TGFB1//TGFBR1//TRP63//TRAPPC2//BARX2//COL11A1//MYCN//THRA//PTN//SP3//MAPK8//ANG3//EFNB2//EGF//ENG//ENPEP//EPHB4//EREG//FGFR1//GNA13//HMOX1//ITGAV//LEPR//PIK3CA//PKNOX1//PTPRB//TGFA//TNFSF12//HS6ST1//CALCRL//RTN4//SIRT1//LFNG//UBE3A//ZFX//FZD4//PLEKHA1//DLX3//PPAP2B//PITX2//CAV1//QK//RTP4//CYR61//MEF2D//NF1//WWTR1//HMGB1//PAX8//PBX1//OSR1//SPRY1/…
GO:0006342	chromatin silencing	Biological process	6	26	1578	23448	3.42907	0.00658857	0.0418384	2.18121	SIRT1//HDAC2//MBD3//PHF2//AICDA//UBR2
GO:0060828	regulation of canonical Wnt receptor signaling pathway	Biological process	15	112	1578	23448	1.99009	0.00809893	0.0495359	2.09157	CAV1//HDAC2//NOTCH1//TLE2//LATS2//WWTR1//COL1A1//ILK//USP34//NFKB1//SOX4//TNKS//CSNK1E//RNF146//EMD
GO:0008544	epidermis development	Biological process	24	214	1578	23448	1.66647	0.00973929	0.0572097	2.01147	LDB1//TRP63//ZDHHC21//EDARADD//SOX21//GSDMA3//APCDD1//CDC42//HDAC2//KLF4//NOTCH1//MAP2K1//LATS2//TXNIP//DSP//KRT6A//TGM3//BARX2//MREG//COL1A1//PTCH2//SMAD4//PTCH1//TFDP1
GO:0031175	neuron projection development	Biological process	48	507	1578	23448	1.4068	0.0107678	0.0621092	1.96787	DST//FZD7//NOTCH1//FZD2//RTN4R//KALRN//ENAH//GAS1//RAC1//VASP//B3GNT2//ABLIM1//RTN4//NDEL1//CCDC88A//FRMD7//ADNP//ATF1//CD24A//EPHA3//FGFR1//HMGB1//ITGB1//NPTN//PTK7//SCARF1//HDAC2//PTPRG//VIM//ITM2C//DAB1//MYO6//SS18L1//ABI2//NFIB//BMPR1B//ILK//EP300//SGK1//WEE1//MAP2K1//ACHE//TIAM1//CAPRIN1//SHANK3//ARF6//MAPK8//MAPK9
GO:0016458	gene silencing	Biological process	13	95	1578	23448	2.03338	0.0110596	0.0636158	1.95626	SIRT1//UBR2//HDAC2//MBD3//CLP1//SND1//XPO5//SRRT//LIN28B//CDK2//PHF2//AICDA//SOX6
GO:0045814	negative regulation of gene expression, epigenetic	Biological process	6	29	1578	23448	3.07434	0.0114427	0.064655	1.94147	SIRT1//UBR2//HDAC2//MBD3//PHF2//AICDA
GO:0042733	embryonic digit morphogenesis	Biological process	8	47	1578	23448	2.52925	0.012367	0.0680267	1.90774	GAS1//GNA12//HDAC2//MYCN//RAB23//OSR1//LNP//OSR2
GO:0007165	signal transduction	Biological process	342	4563	1578	23448	1.11372	0.0124295	0.0682801	1.90555	PDE8A//CAV1//FGF13//SMAD1//MEF2A//NF1//TGFA//TGFB1//MAP2K1//MAPK3//MAPK8//MAPK9//SHANK3//BRAF//CD81//GHR//C1QTNF2//DUSP18//DUSP7//CD24A//IRAK1//RIPK2//GRK4//THRA//RPS6KA3//TLR7//NOTCH1//FZD4//FZD7//KRT6A//LDB1//USP34//PITX2//TCF7//TLE2//TLE4//TNKS//WIF1//SLC9A3R1//CSNK1E//FZD2//RNF146//PTK7//PYGO1//BCL9//CSNK1A1//CSNK1G2//PRKAA1//APCDD1//CSF1R//EPHB4//ERBB3//GFRA4//ROR1//STAP1//CSK//HMOX1//PRKCD/…
GO:0043112	receptor metabolic process	Biological process	13	99	1578	23448	1.95122	0.0153256	0.0803706	1.81458	ACHE//GRIA3//VAMP3//GRK4//SH3GL2//HDAC2//GHR//GRB2//CALCRL//TGFB1//ITGAV//HNRNPK//CAV1
GO:0050769	positive regulation of neurogenesis	Biological process	16	134	1578	23448	1.77425	0.0181781	0.0912861	1.74045	NOTCH1//RTN4//ADNP//ILK//NDEL1//EP300//NPTN//SHANK3//SCARF1//HDAC2//ACHE//TIAM1//SGK1//CAPRIN1//DLL3//OPRM1
GO:0016358	dendrite development	Biological process	14	116	1578	23448	1.79337	0.0239303	0.111666	1.62105	ACHE//SS18L1//KALRN//ILK//SGK1//CAPRIN1//SHANK3//ARF6//DAB1//HDAC2//MYO6//RAC1//ABI2//SCARF1
GO:0040029	regulation of gene expression, epigenetic	Biological process	15	130	1578	23448	1.71454	0.0285502	0.125603	1.54439	SIRT1//MBD1//UBR2//NR3C1//SMARCD1//HDAC2//MBD3//CLP1//SRRT//LIN28B//PIK3CA//PHF2//AICDA//APOBEC2//GPX1
GO:0043010	camera-type eye development	Biological process	23	224	1578	23448	1.52573	0.0287411	0.126309	1.5415	CACNA1S//PITX2//DLG1//PROM1//PPP1R13L//KLF4//NF1//RING1//SP3//ACHE//BMPR1B//LPCAT1//HDAC2//OSR2//FZD4//TGFB1//VIM//GAS1//LMX1B//PKNOX1//MAB21L2//RAB3GAP1//ABI2
GO:0009913	epidermal cell differentiation	Biological process	12	97	1578	23448	1.83827	0.0294398	0.12749	1.53107	GSDMA3//CDC42//NOTCH1//TRP63//MAP2K1//LATS2//TXNIP//DSP//KRT6A//TGM3//HDAC2//KLF4
GO:0048666	neuron development	Biological process	53	606	1578	23448	1.29958	0.0306124	0.131201	1.5141	RAC1//DST//FZD7//NOTCH1//FZD2//RTN4R//KALRN//ENAH//GAS1//VASP//B3GNT2//ABLIM1//RTN4//NDEL1//CCDC88A//FRMD7//ADNP//ATF1//CD24A//EPHA3//FGFR1//HMGB1//ITGB1//NPTN//PTK7//SCARF1//HDAC2//PTPRG//VIM//ITM2C//EDNRB//DAB1//MYO6//SS18L1//ABI2//LMX1B//NFIB//MAPK8//MAPK9//BMPR1B//TUG1//FEV//ILK//EP300//SGK1//WEE1//MAP2K1//ACHE//TIAM1//CAPRIN1//SHANK3//ARF6//BECN1
GO:0001654	eye development	Biological process	26	265	1578	23448	1.4579	0.0346056	0.143275	1.46085	CACNA1S//PITX2//DLG1//PROM1//PPP1R13L//KLF4//BMPR1B//GAS1//LMX1B//PKNOX1//MAB21L2//RAB3GAP1//ABI2//RARG//NIPBL//NF1//RING1//SP3//ACHE//LPCAT1//HDAC2//OSR2//FZD4//TGFB1//VIM//HMGB1
GO:0030182	neuron differentiation	Biological process	66	785	1578	23448	1.24932	0.0363242	0.146888	1.4398	RAC1//SOX4//DST//FZD7//NOTCH1//FZD2//RTN4R//KALRN//ENAH//GAS1//VASP//B3GNT2//ABLIM1//RTN4//DLL1//NDEL1//CCDC88A//FRMD7//ADNP//ATF1//CD24A//EPHA3//FGFR1//HMGB1//ITGB1//NPTN//PTK7//SCARF1//HDAC2//PTPRG//VIM//ITM2C//EDNRB//DAB1//MYO6//SS18L1//ABI2//LDB1//SHANK3//LMX1B//NFIB//MAPK8//MAPK9//BMPR1B//TUG1//FEV//DPYSL2//NF1//SIX1//YWHAG//PBX1//SOX21//ILK//EP300//SMAD4//TGFBR1//CDC42//BECN1//SGK1//WEE1//M…
GO:0051090	regulation of sequence-specific DNA binding transcription factor activity	Biological process	27	281	1578	23448	1.42776	0.0397327	0.157717	1.40085	STK36//CAT//IRAK1//KLF4//SIRT1//HDAC2//HMOX1//PBX1//PTCH1//THRA//PEX14//EGLN1//CREBBP//FZD4//SMARCB1//FZD2//TAF12//PPAP2B//HMGN3//EP300//CAMK2A//IKBKG//TGFB1//MAP3K13//RIPK2//MAPK3//FOXP4
GO:0032800	receptor biosynthetic process	Biological process	4	20	1578	23448	2.97186	0.041632	0.162463	1.38057	HDAC2//ACHE//ITGAV//HNRNPK
GO:0010001	glial cell differentiation	Biological process	14	125	1578	23448	1.66424	0.0416892	0.162463	1.37998	VIM//ERBB3//DAG1//NF1//SOX6//SOX4//NOTCH1//RTN4//DAB1//DLL3//MYCN//HDAC2//IGF1//NFIB
GO:0045685	regulation of glial cell differentiation	Biological process	7	49	1578	23448	2.12276	0.0444753	0.170293	1.35188	NOTCH1//RTN4//DAB1//DLL3//NF1//MYCN//HDAC2
GO:0030178	negative regulation of Wnt receptor signaling pathway	Biological process	11	93	1578	23448	1.75755	0.0476544	0.17941	1.3219	CAV1//HDAC2//NOTCH1//TLE2//LATS2//WWTR1//BARX1//LRP1//WIF1//CSNK1E//APCDD1

## Sheet: CC-MvCup-Hdac2
Gene Ontology(GO) terms of Cellular Component in the MvC up set involving Hdac2
GO terms about the domain of Cellular Component were enriched in the upregulated genes in the MvC set.
Column A stands for the ID of gene ontology term.
Column B stands for the name of gene ontology term.
Column C stands for the ontology of GOID belongs to.
Column D stands for the number of DE genes associated with the listed GOID.
Column E stands for the number of background population genes associated with the listed GOID.
Column F stands for the total number of DE genes.
Column G stands for the total number of background population genes.
Column H stands for the Fold Enrichment value of the GOID, it equals (Count/Pop.Hits)/(List.Total/Pop.Total).
Column I stands for the significance testing value of the GOID.
Column J stands for the false discovery rate of the GOID, using Benjamini & Hochberg (1995) method.
Column K stands for the Enrichment Score value of the GOID, it equals (-log10(Pvalue)).
Column L stands for the DE genes associated with the GOID.
GO:0005622	intracellular	Cellular component	1154	11332	1625	23539	1.47514	1.65962e-83	8.76279e-81	82.78	ERCC1//ERCC8//HDAC2//HDAC8//SATB2//TAF1B//TBP//CREBBP//OGT//EP300//TAF12//GTF3C2//LYZ2//GOLGA5//CAV1//CDC42//MAN1A//RAC1//SEC23A//TRAPPC3//GOSR1//GOLGA7//SLC35A4//POMGNT1//1190002N15RIK//SLC35A5//HACE1//SLC35A3//RING1//RNF11//FBXO8//CBLC//UBR2//PPP2R1A//SHOC2//RPL27//RPL28//RPL15//RPL18A//RPL13//RPS2//RPS15//CLP1//RAD21//SMARCB1//ATRX//BAZ1A//CDK2//HMGB1//NEK1//HOOK3//GNA12//GNA13//GNG10//ATP5D//…
GO:0044464	cell part	Cellular component	1267	13142	1625	23539	1.39653	5.62778e-83	1.48573e-80	82.2497	ACHE//CHRNE//ADAM7//ANXA7//ARF4//ARF5//ARF6//ATF4//BSG//CACNA1S//CAMK2A//CAT//CASK//CAV1//CAV2//CD24A//CD34//CD36//CD68//CD9//CDC42//CDH3//CDH5//CFL1//CLDN1//CLDN2//CLDN4//CRHR1//CRK//CRLF1//CSF1R//CSK//DAG1//DLG1//DLL1//DSC1//DSC3//DSG1A//DSG3//DST//DTNA//EDNRB//EFNB2//EGF//EHD1//ENAH//ENPEP//EPHB4//EREG//EWSR1//F2RL1//FGFR1//FHL1//FRK//FZD4//FZD7//GABRE//GAS1//RABAC1//OPN1MW//GEM//GFRA4//GHR//G…
GO:0005623	cell	Cellular component	1267	13163	1625	23539	1.3943	2.26498e-82	3.98636e-80	81.6449	ACHE//CHRNE//ADAM7//ANXA7//ARF4//ARF5//ARF6//ATF4//BSG//CACNA1S//CAMK2A//CAT//CASK//CAV1//CAV2//CD24A//CD34//CD36//CD68//CD9//CDC42//CDH3//CDH5//CFL1//CLDN1//CLDN2//CLDN4//CRHR1//CRK//CRLF1//CSF1R//CSK//DAG1//DLG1//DLL1//DSC1//DSC3//DSG1A//DSG3//DST//DTNA//EDNRB//EFNB2//EGF//EHD1//ENAH//ENPEP//EPHB4//EREG//EWSR1//F2RL1//FGFR1//FHL1//FRK//FZD4//FZD7//GABRE//GAS1//RABAC1//OPN1MW//GEM//GFRA4//GHR//G…
GO:0044424	intracellular part	Cellular component	1116	10879	1625	23539	1.48597	5.80688e-80	7.66508e-78	79.2361	ERCC1//ERCC8//HDAC2//HDAC8//SATB2//TAF1B//TBP//CREBBP//OGT//EP300//TAF12//GTF3C2//LYZ2//GOLGA5//CAV1//CDC42//MAN1A//RAC1//SEC23A//TRAPPC3//GOSR1//GOLGA7//SLC35A4//POMGNT1//1190002N15RIK//SLC35A5//HACE1//SLC35A3//RING1//RNF11//FBXO8//CBLC//UBR2//PPP2R1A//SHOC2//RPL27//RPL28//RPL15//RPL18A//RPL13//RPS2//RPS15//CLP1//RAD21//SMARCB1//ATRX//BAZ1A//CDK2//HMGB1//NEK1//HOOK3//GNA12//GNA13//GNG10//ATP5D//…
GO:0043229	intracellular organelle	Cellular component	976	9449	1625	23539	1.49623	2.9566e-63	3.12217e-61	62.5292	ERCC1//ERCC8//HDAC2//HDAC8//SATB2//TAF1B//TBP//CREBBP//OGT//EP300//TAF12//GTF3C2//LYZ2//GOLGA5//CAV1//CDC42//MAN1A//RAC1//SEC23A//TRAPPC3//GOSR1//GOLGA7//SLC35A4//POMGNT1//1190002N15RIK//SLC35A5//HACE1//SLC35A3//RPL27//RPL28//RPL15//RPL18A//RPL13//RPS2//RPS15//CLP1//RAD21//SMARCB1//ATRX//BAZ1A//CDK2//HMGB1//NEK1//HOOK3//ATP5D//ATP8//DDX39B//THOC2//GABARAP//MAP1LC3A//GTF2H3//PMF1//CENPC1//PPP1CC//…
GO:0043226	organelle	Cellular component	976	9472	1625	23539	1.4926	1.22554e-62	1.07848e-60	61.9117	ERCC1//ERCC8//HDAC2//HDAC8//SATB2//TAF1B//TBP//CREBBP//OGT//EP300//TAF12//GTF3C2//LYZ2//GOLGA5//CAV1//CDC42//MAN1A//RAC1//SEC23A//TRAPPC3//GOSR1//GOLGA7//SLC35A4//POMGNT1//1190002N15RIK//SLC35A5//HACE1//SLC35A3//RPL27//RPL28//RPL15//RPL18A//RPL13//RPS2//RPS15//CLP1//RAD21//SMARCB1//ATRX//BAZ1A//CDK2//HMGB1//NEK1//HOOK3//ATP5D//ATP8//DDX39B//THOC2//GABARAP//MAP1LC3A//GTF2H3//PMF1//CENPC1//PPP1CC//…
GO:0043227	membrane-bounded organelle	Cellular component	879	8380	1625	23539	1.51943	4.04694e-56	3.05255e-54	55.3929	ERCC1//ERCC8//HDAC2//HDAC8//SATB2//TAF1B//TBP//CREBBP//OGT//EP300//TAF12//GTF3C2//LYZ2//GOLGA5//CAV1//CDC42//MAN1A//RAC1//SEC23A//TRAPPC3//GOSR1//GOLGA7//SLC35A4//POMGNT1//1190002N15RIK//SLC35A5//HACE1//SLC35A3//CLP1//RAD21//SMARCB1//ATRX//BAZ1A//ATP5D//ATP8//DDX39B//THOC2//GABARAP//MAP1LC3A//GTF2H3//CENPC1//AURKB//SS18L1//TNKS//H1F0//HIRA//HNRNPK//KLF4//LDB1//MEF2A//UBE2A//KDM4C//SIRT1//ARID1A//…
GO:0043231	intracellular membrane-bounded organelle	Cellular component	877	8360	1625	23539	1.5196	6.20555e-56	4.09566e-54	55.2072	ERCC1//ERCC8//HDAC2//HDAC8//SATB2//TAF1B//TBP//CREBBP//OGT//EP300//TAF12//GTF3C2//LYZ2//GOLGA5//CAV1//CDC42//MAN1A//RAC1//SEC23A//TRAPPC3//GOSR1//GOLGA7//SLC35A4//POMGNT1//1190002N15RIK//SLC35A5//HACE1//SLC35A3//CLP1//RAD21//SMARCB1//ATRX//BAZ1A//ATP5D//ATP8//DDX39B//THOC2//GABARAP//MAP1LC3A//GTF2H3//CENPC1//AURKB//SS18L1//TNKS//H1F0//HIRA//HNRNPK//KLF4//LDB1//MEF2A//UBE2A//KDM4C//SIRT1//ARID1A//…
GO:0005737	cytoplasm	Cellular component	849	8219	1625	23539	1.49632	7.16087e-50	4.20104e-48	49.145	LYZ2//GOLGA5//CAV1//CDC42//MAN1A//RAC1//SEC23A//TRAPPC3//GOSR1//GOLGA7//SLC35A4//POMGNT1//1190002N15RIK//SLC35A5//HACE1//SLC35A3//SHOC2//RPL27//RPL28//RPL15//RPL18A//RPL13//RPS2//RPS15//NEK1//HOOK3//ATP5D//ATP8//GABARAP//MAP1LC3A//CNOT7//CAPRIN1//BTBD1//CNOT1//TRIM5//ACR//ITGB1//NOTCH1//TSKS//CASC5//FNDC3A//DYNC1LI1//BSG//CAV2//ABCA2//PRDX6//ARSB//ASAH1//RAB27A//CAT//CD68//CTSD//H2-AA//H2-DMA//LA…
GO:0005634	nucleus	Cellular component	560	5128	1625	23539	1.58188	2.47555e-34	1.30709e-32	33.6063	ERCC1//ERCC8//HDAC2//HDAC8//SATB2//TAF1B//TBP//CREBBP//OGT//EP300//TAF12//GTF3C2//CLP1//RAD21//SMARCB1//ATRX//BAZ1A//DDX39B//THOC2//GTF2H3//CENPC1//AURKB//SS18L1//TNKS//H1F0//HIRA//HNRNPK//KLF4//LDB1//MEF2A//UBE2A//KDM4C//SIRT1//ARID1A//POLB//RING1//H3F3A//NOLC1//ACHE//ANXA7//BNIP3L//DST//EMD//PIK3C2G//TMPO//CYHR1//RTN4//NDEL1//AKAP6//LEMD3//SMAD1//LBR//EIF5A2//NUPL2//EIF5A//CASK//HLCS//DAG1//RPS…
GO:0044446	intracellular organelle part	Cellular component	450	4119	1625	23539	1.58254	2.36209e-26	1.03932e-24	25.6267	ERCC1//ERCC8//HDAC2//HDAC8//SATB2//TAF1B//TBP//CREBBP//OGT//EP300//TAF12//GTF3C2//LYZ2//GOLGA5//CAV1//CDC42//MAN1A//RAC1//SEC23A//TRAPPC3//GOSR1//GOLGA7//SLC35A4//POMGNT1//1190002N15RIK//SLC35A5//HACE1//SLC35A3//RPL27//RPL28//RPL15//RPL18A//RPL13//RPS2//RPS15//CLP1//RAD21//SMARCB1//ATRX//BAZ1A//NEK1//HOOK3//ATP5D//ATP8//DDX39B//THOC2//GABARAP//MAP1LC3A//GTF2H3//PMF1//CENPC1//PPP1CC//AURKB//TNKS//…
GO:0044422	organelle part	Cellular component	456	4204	1625	23539	1.57122	4.54036e-26	1.84408e-24	25.3429	ERCC1//ERCC8//HDAC2//HDAC8//SATB2//TAF1B//TBP//CREBBP//OGT//EP300//TAF12//GTF3C2//LYZ2//GOLGA5//CAV1//CDC42//MAN1A//RAC1//SEC23A//TRAPPC3//GOSR1//GOLGA7//SLC35A4//POMGNT1//1190002N15RIK//SLC35A5//HACE1//SLC35A3//RPL27//RPL28//RPL15//RPL18A//RPL13//RPS2//RPS15//CLP1//RAD21//SMARCB1//ATRX//BAZ1A//NEK1//HOOK3//ATP5D//ATP8//DDX39B//THOC2//GABARAP//MAP1LC3A//GTF2H3//PMF1//CENPC1//PPP1CC//AURKB//TNKS//…
GO:0032991	macromolecular complex	Cellular component	368	3485	1625	23539	1.52961	1.76843e-18	6.6695e-17	17.7524	ERCC1//ERCC8//HDAC2//HDAC8//SATB2//TAF1B//TBP//CREBBP//OGT//EP300//TAF12//GTF3C2//RING1//RNF11//FBXO8//CBLC//UBR2//PPP2R1A//SHOC2//RPL27//RPL28//RPL15//RPL18A//RPL13//RPS2//RPS15//CLP1//GNA12//GNA13//GNG10//ATP5D//ATP8//CDK2//DDX39B//THOC2//GTF2H3//PMF1//PSMB9//PSMD8//PSMD14//PSME4//CENPC1//PPP1CC//CENPM//PBRM1//NUF2//NDE1//CASC5//NDEL1//CSNK1A1//DYNC1LI1//SS18L1//HJURP//H1F0//SHPRH//HIST1H2AA//H…
GO:0043234	protein complex	Cellular component	313	2880	1625	23539	1.5743	2.58895e-17	9.11311e-16	16.5869	ERCC1//ERCC8//HDAC2//HDAC8//SATB2//TAF1B//TBP//CREBBP//OGT//EP300//TAF12//GTF3C2//RING1//RNF11//FBXO8//CBLC//UBR2//PPP2R1A//SHOC2//CLP1//GNA12//GNA13//GNG10//ATP5D//ATP8//CDK2//DDX39B//THOC2//GTF2H3//PMF1//PSMB9//PSMD8//PSMD14//PSME4//CENPC1//PPP1CC//CENPM//PBRM1//NUF2//NDE1//CASC5//NDEL1//CSNK1A1//DYNC1LI1//SS18L1//HJURP//ORC4//DST//KRT10//KRT13//KRT32//KRT6A//KRT8//VIM//TLK2//KRT85//KRTAP4-6//K…
GO:0044428	nuclear part	Cellular component	212	1733	1625	23539	1.77203	5.10215e-17	1.68371e-15	16.2922	ERCC1//ERCC8//HDAC2//HDAC8//SATB2//TAF1B//TBP//CREBBP//OGT//EP300//TAF12//GTF3C2//CLP1//RAD21//SMARCB1//ATRX//BAZ1A//DDX39B//THOC2//GTF2H3//CENPC1//AURKB//SS18L1//TNKS//H1F0//HIRA//HNRNPK//KLF4//LDB1//MEF2A//UBE2A//KDM4C//SIRT1//ARID1A//POLB//RING1//H3F3A//NOLC1//ACHE//ANXA7//BNIP3L//DST//EMD//PIK3C2G//TMPO//CYHR1//RTN4//NDEL1//AKAP6//LEMD3//SMAD1//LBR//EIF5A2//NUPL2//EIF5A//CASK//HLCS//DAG1//RPS…
GO:0031981	nuclear lumen	Cellular component	163	1375	1625	23539	1.71719	4.30726e-12	1.26346e-10	11.3658	HDAC2//HDAC8//SATB2//TAF1B//TBP//CREBBP//OGT//EP300//TAF12//GTF3C2//RAD21//SMARCB1//ATRX//BAZ1A//CENPC1//AURKB//SS18L1//ERCC1//TNKS//H1F0//HIRA//HNRNPK//KLF4//LDB1//MEF2A//UBE2A//KDM4C//SIRT1//ARID1A//POLB//RING1//H3F3A//CASK//EMD//LBR//HLCS//DAG1//RPS2//MYO6//PAX8//ATXN1//TRP63//MAPK3//NOLC1//SHQ1//XPOT//MAU2//SRRT//STRN3//PSIP1//RBM15B//POLA2//PURA//PURB//ORC4//ATF1//ATF4//BARX2//CDK2//CEBPA//S…
GO:0031974	membrane-enclosed lumen	Cellular component	182	1599	1625	23539	1.64876	7.53085e-12	2.09278e-10	11.1232	HDAC2//HDAC8//SATB2//TAF1B//TBP//CREBBP//OGT//EP300//TAF12//GTF3C2//RAD21//SMARCB1//ATRX//BAZ1A//CENPC1//AURKB//SS18L1//ERCC1//TNKS//H1F0//HIRA//HNRNPK//KLF4//LDB1//MEF2A//UBE2A//KDM4C//SIRT1//ARID1A//POLB//RING1//H3F3A//CASK//EMD//LBR//HLCS//DAG1//RPS2//MYO6//PAX8//ATXN1//TRP63//MAPK3//NOLC1//SHQ1//XPOT//MAU2//SRRT//STRN3//PSIP1//RBM15B//POLA2//PURA//PURB//ORC4//ATF1//ATF4//BARX2//CDK2//CEBPA//S…
GO:0070013	intracellular organelle lumen	Cellular component	176	1554	1625	23539	1.64058	2.62501e-11	6.93004e-10	10.5809	HDAC2//HDAC8//SATB2//TAF1B//TBP//CREBBP//OGT//EP300//TAF12//GTF3C2//RAD21//SMARCB1//ATRX//BAZ1A//CENPC1//AURKB//SS18L1//ERCC1//TNKS//H1F0//HIRA//HNRNPK//KLF4//LDB1//MEF2A//UBE2A//KDM4C//SIRT1//ARID1A//POLB//RING1//H3F3A//CASK//EMD//LBR//HLCS//DAG1//RPS2//MYO6//PAX8//ATXN1//TRP63//MAPK3//NOLC1//SHQ1//XPOT//MAU2//SRRT//STRN3//PSIP1//RBM15B//POLA2//PURA//PURB//ORC4//ATF1//ATF4//BARX2//CDK2//CEBPA//S…
GO:0043233	organelle lumen	Cellular component	176	1558	1625	23539	1.63636	3.24129e-11	8.14953e-10	10.4893	HDAC2//HDAC8//SATB2//TAF1B//TBP//CREBBP//OGT//EP300//TAF12//GTF3C2//RAD21//SMARCB1//ATRX//BAZ1A//CENPC1//AURKB//SS18L1//ERCC1//TNKS//H1F0//HIRA//HNRNPK//KLF4//LDB1//MEF2A//UBE2A//KDM4C//SIRT1//ARID1A//POLB//RING1//H3F3A//CASK//EMD//LBR//HLCS//DAG1//RPS2//MYO6//PAX8//ATXN1//TRP63//MAPK3//NOLC1//SHQ1//XPOT//MAU2//SRRT//STRN3//PSIP1//RBM15B//POLA2//PURA//PURB//ORC4//ATF1//ATF4//BARX2//CDK2//CEBPA//S…
GO:0043228	non-membrane-bounded organelle	Cellular component	275	2794	1625	23539	1.42574	3.08918e-10	7.09169e-09	9.51016	TAF1B//TBP//RPL27//RPL28//RPL15//RPL18A//RPL13//RPS2//RPS15//RAD21//SMARCB1//ATRX//BAZ1A//CDK2//HMGB1//NEK1//HOOK3//PMF1//CENPC1//PPP1CC//AURKB//TNKS//PPP2R1A//SUV39H2//CENPM//NUF2//NDE1//CASC5//NDEL1//CSNK1A1//DYNC1LI1//SS18L1//HJURP//PBRM1//DCLRE1B//ERCC1//HDAC2//KLF4//MBD1//MBD3//NFE2L2//RBL2//TMPO//TRP63//UBE2A//PARG//RAD18//MAU2//ESCO1//SIRT1//HMGN3//HLCS//UBR2//EP300//H1F0//SHPRH//HIST1H2AA…
GO:0043232	intracellular non-membrane-bounded organelle	Cellular component	275	2794	1625	23539	1.42574	3.08918e-10	7.09169e-09	9.51016	TAF1B//TBP//RPL27//RPL28//RPL15//RPL18A//RPL13//RPS2//RPS15//RAD21//SMARCB1//ATRX//BAZ1A//CDK2//HMGB1//NEK1//HOOK3//PMF1//CENPC1//PPP1CC//AURKB//TNKS//PPP2R1A//SUV39H2//CENPM//NUF2//NDE1//CASC5//NDEL1//CSNK1A1//DYNC1LI1//SS18L1//HJURP//PBRM1//DCLRE1B//ERCC1//HDAC2//KLF4//MBD1//MBD3//NFE2L2//RBL2//TMPO//TRP63//UBE2A//PARG//RAD18//MAU2//ESCO1//SIRT1//HMGN3//HLCS//UBR2//EP300//H1F0//SHPRH//HIST1H2AA…
GO:0005654	nucleoplasm	Cellular component	100	797	1625	23539	1.81751	4.12005e-09	8.05698e-08	8.3851	HDAC2//HDAC8//SATB2//TAF1B//TBP//CREBBP//OGT//EP300//TAF12//GTF3C2//ATF1//ATF4//BARX2//CDK2//CEBPA//KLF4//LDB1//SMAD1//SMAD4//NFYB//NRF1//PAX8//PBX1//PITX2//PKNOX1//RARG//RBL1//RBL2//SIX1//SOX6//TCF7//TFDP1//TRP63//ETS1//MGA//TCEB2//FOXP4//WWTR1//SALL4//ARNTL2//CREG1//TAF7//TAF1//TAF2//DR1//CCDC101//TADA3//CDK7//CCNH//GTF2H3//CCNL1//ELP4//EWSR1//EFTUD2//NOLC1//MORF4L1//ING2//MBD3//MTA1//MYO6//MED…
GO:0005694	chromosome	Cellular component	75	552	1625	23539	1.96814	1.38026e-08	2.51303e-07	7.86004	RAD21//SMARCB1//ATRX//BAZ1A//CDK2//HMGB1//PMF1//CENPC1//PPP1CC//AURKB//TNKS//PPP2R1A//SUV39H2//CENPM//NUF2//NDE1//CASC5//NDEL1//CSNK1A1//DYNC1LI1//SS18L1//HJURP//PBRM1//DCLRE1B//ERCC1//HDAC2//KLF4//MBD1//MBD3//NFE2L2//RBL2//TMPO//TRP63//UBE2A//PARG//RAD18//MAU2//ESCO1//SIRT1//HMGN3//HLCS//UBR2//EP300//H1F0//SHPRH//HIST1H2AA//HIST1H2AK//CREBBP//HIRA//HNRNPK//LDB1//MEF2A//KDM4C//ARID1A//SATB2//SALL…
GO:0044451	nucleoplasm part	Cellular component	89	707	1625	23539	1.8235	2.56078e-08	4.36159e-07	7.59163	HDAC2//HDAC8//SATB2//TAF1B//TBP//CREBBP//OGT//EP300//TAF12//GTF3C2//ATF1//ATF4//BARX2//CDK2//CEBPA//KLF4//LDB1//SMAD1//SMAD4//NFYB//NRF1//PAX8//PBX1//PITX2//PKNOX1//RARG//RBL1//RBL2//SIX1//SOX6//TCF7//TFDP1//TRP63//ETS1//MGA//TCEB2//FOXP4//WWTR1//SALL4//ARNTL2//CREG1//TAF7//TAF1//TAF2//DR1//CCDC101//TADA3//CDK7//CCNH//GTF2H3//CCNL1//ELP4//EWSR1//EFTUD2//NOLC1//MORF4L1//ING2//MBD3//MTA1//MYO6//MED…
GO:0044427	chromosomal part	Cellular component	65	470	1625	23539	2.00332	6.52094e-08	1.04335e-06	7.18569	PMF1//CENPC1//PPP1CC//RAD21//AURKB//TNKS//PPP2R1A//SUV39H2//CENPM//NUF2//NDE1//CASC5//NDEL1//CSNK1A1//DYNC1LI1//SS18L1//HJURP//PBRM1//CDK2//DCLRE1B//ERCC1//HDAC2//KLF4//MBD1//MBD3//NFE2L2//RBL2//TMPO//TRP63//UBE2A//PARG//RAD18//MAU2//ESCO1//SIRT1//HMGN3//HLCS//UBR2//EP300//H1F0//SHPRH//HIST1H2AA//HIST1H2AK//CREBBP//HIRA//HNRNPK//LDB1//MEF2A//KDM4C//ARID1A//SATB2//ATRX//SALL4//POLB//ORC4//RING1//P…
GO:0005667	transcription factor complex	Cellular component	48	323	1625	23539	2.15265	4.13118e-07	5.74016e-06	6.38393	TAF1B//TBP//GTF3C2//TAF7//TAF12//TAF1//TAF2//CDK7//CCNH//GTF2H3//NFYB//ING2//CNOT7//SMAD4//TADA3//CEBPA//ATF1//ATF4//BARX2//CDK2//CREBBP//HDAC2//KLF4//LDB1//SMAD1//NRF1//PAX8//PBX1//PITX2//PKNOX1//RARG//RBL1//RBL2//SIX1//SOX6//TCF7//TFDP1//TRP63//ETS1//MGA//TCEB2//FOXP4//WWTR1//SALL4//SATB2//ARNTL2//EP300//CREG1
GO:0000785	chromatin	Cellular component	40	257	1625	23539	2.25456	1.13818e-06	1.46576e-05	5.94379	H1F0//SHPRH//HIST1H2AA//HIST1H2AK//CREBBP//HDAC2//HIRA//HNRNPK//KLF4//LDB1//MEF2A//UBE2A//KDM4C//SIRT1//ARID1A//SATB2//MBD1//MBD3//ATRX//SALL4//RING1//TBP//CECR2//SUV39H2//PSIP1//SIRT7//MORF4L1//ING2//NFE2L2//RBL2//TMPO//TRP63//PARG//RAD18//MAU2//ESCO1//HMGN3//HLCS//UBR2//EP300
GO:0000228	nuclear chromosome	Cellular component	36	254	1625	23539	2.05307	3.15819e-05	0.000333504	4.50056	CENPC1//AURKB//SS18L1//ERCC1//TNKS//CREBBP//H1F0//HDAC2//HIRA//HNRNPK//KLF4//LDB1//MEF2A//UBE2A//KDM4C//SIRT1//ARID1A//SATB2//POLB//RING1//H3F3A//POLA2//PURA//PURB//ORC4//TBP//CECR2//SUV39H2//PSIP1//SIRT7//MORF4L1//ING2//RAD21//SMARCB1//ATRX//BAZ1A
GO:0044454	nuclear chromosome part	Cellular component	31	221	1625	23539	2.03191	0.00013147	0.00123957	3.88117	CENPC1//AURKB//SS18L1//ERCC1//TNKS//CREBBP//H1F0//HDAC2//HIRA//HNRNPK//KLF4//LDB1//MEF2A//UBE2A//KDM4C//SIRT1//ARID1A//SATB2//POLB//RING1//POLA2//PURA//PURB//ORC4//TBP//CECR2//SUV39H2//PSIP1//SIRT7//MORF4L1//ING2
GO:0000790	nuclear chromatin	Cellular component	21	134	1625	23539	2.27012	0.000341976	0.00273581	3.466	RING1//TBP//SIRT1//CECR2//SUV39H2//PSIP1//SIRT7//HDAC2//MORF4L1//ING2//CREBBP//H1F0//HIRA//HNRNPK//KLF4//LDB1//MEF2A//UBE2A//KDM4C//ARID1A//SATB2
GO:0016585	chromatin remodeling complex	Cellular component	15	97	1625	23539	2.24003	0.00261054	0.0154873	2.58327	HDAC2//HDAC8//SATB2//SIRT1//BAZ1A//SMARCB1//SMARCC2//SMARCD2//SMARCD1//ARID1A//MORF4L1//ING2//MBD3//MTA1//SETD1B
GO:0000792	heterochromatin	Cellular component	9	52	1625	23539	2.50711	0.00862271	0.0379399	2.06436	RING1//SUV39H2//SIRT1//PSIP1//HDAC2//MBD1//MBD3//ATRX//SALL4
GO:0000118	histone deacetylase complex	Cellular component	7	35	1625	23539	2.89711	0.00896882	0.0391367	2.04726	HDAC2//MORF4L1//ING2//MBD3//MTA1//HDAC8//SATB2
GO:0031519	PcG protein complex	Cellular component	6	29	1625	23539	2.99701	0.0128754	0.0521482	1.89024	HDAC2//CBX4//RING1//PCGF3//PCGF5//CBX6
GO:0034708	methyltransferase complex	Cellular component	9	60	1625	23539	2.17283	0.0212107	0.0751626	1.67345	KDM6A//SETD1B//HDAC2//PPP1CC//STK38//OGT//TAF7//MGA//TAF1
GO:0035097	histone methyltransferase complex	Cellular component	9	60	1625	23539	2.17283	0.0212107	0.0751626	1.67345	HDAC2//SETD1B//PPP1CC//STK38//OGT//TAF7//MGA//TAF1//KDM6A
GO:0017053	transcriptional repressor complex	Cellular component	8	56	1625	23539	2.06936	0.0374545	0.117568	1.4265	HDAC2//MBD3//MTA1//SP3//DDX20//JAZF1//ARID4A//PHF12

## Sheet: MF-MvCup-Hdac2
Gene Ontology(GO) terms of Molecular Function in the MvC up set involving Hdac2
GO terms about the domain of Molecular Function were enriched in the upregulated genes in the MvC set.
Column A stands for the ID of gene ontology term.
Column B stands for the name of gene ontology term.
Column C stands for the ontology of GOID belongs to.
Column D stands for the number of DE genes associated with the listed GOID.
Column E stands for the number of background population genes associated with the listed GOID.
Column F stands for the total number of DE genes.
Column G stands for the total number of background population genes.
Column H stands for the Fold Enrichment value of the GOID, it equals (Count/Pop.Hits)/(List.Total/Pop.Total).
Column I stands for the significance testing value of the GOID.
Column J stands for the false discovery rate of the GOID, using Benjamini & Hochberg (1995) method.
Column K stands for the Enrichment Score value of the GOID, it equals (-log10(Pvalue)).
Column L stands for the DE genes associated with the GOID.
GO:0005488	binding	Molecular function	1079	10871	1577	23059	1.45131	7.06578e-70	6.32388e-67	69.1508	HSPA8//VBP1//DNAJB6//DNAJB9//DNAJB2//DNAJC10//DNAJC3//FARSA//TRNT1//XPO5//XPOT//RARS//ACADL//ACADS//ACBD5//CAV1//CAV2//SNAPIN//VAMP2//VAMP3//STX7//ABCA2//ABCB7//ACTG1//ACVR2A//ARF4//ARF5//ARF6//RAB27A//ATM//ATP2A2//BMPR1B//CAMK2A//CASK//CBR2//CDC42//CDK2//CDK7//CSF1R//CSK//DDX3X//DYRK1B//EEF1A2//EEF2//EHD1//EIF2AK3//EIF4A2//EPHA3//EPHB4//ERBB3//CELF2//EWSR1//FGFR1//FRK//G6PD2//GEM//GNA12//GNA13//…
GO:0005515	protein binding	Molecular function	620	5788	1577	23059	1.56629	3.49432e-38	1.56371e-35	37.4566	HSPA8//VBP1//DNAJB6//DNAJB9//DNAJB2//DNAJC10//DNAJC3//CAV1//CAV2//SNAPIN//VAMP2//VAMP3//STX7//CREBBP//KLF4//MEF2A//PITX2//EP300//ATF2//LDB1//ITM2C//GNA13//UCN2//GRB2//MAPK3//CBLC//CBLB//ITGAV//FGFR1//ITGB1//TGFA//SDCBP//CSNK1A1//CSNK1G2//CRHR1//F2RL1//OPRM1//RGS19//IGFBP3//CCDC80//F3//LRP1//SMARCB1//TRP63//SETD7//SIRT1//TAF1//VCL//BNIP3L//GYK//L3MBTL2//WDTC1//IPO7//HJURP//STIP1//SACS//ACTN3//CAPZ…
GO:0003824	catalytic activity	Molecular function	515	5078	1577	23059	1.48294	3.40061e-24	1.01452e-21	23.4684	DNAJC10//ATP6AP1//ATP5D//ARF6//RAB27A//CDC42//EEF1A2//EEF2//EHD1//GEM//GNA12//GNA13//IGTP//RAB4A//RAB5B//RAB7//RAC1//RHEB//EFTUD2//TGM3//TUBA1B//EIF2S3X//RRAGC//GTPBP2//RHOT1//IIGP1//SRPR//RASL11A//ARL1//RAP1A//GUF1//RERG//NMNAT3//IP6K2//CASP7//CFLAR//USP34//PIGK//METTL3//FKBP4//PPIE//FKBP14//P4HB//HSPA8//DYNC1LI1//MYO3B//KIF1B//KIF5B//LYZ2//ACR//F9//MASP1//MCPT9//ST14//TMPRSS15//MBTPS1//RHBDD1//…
GO:0003676	nucleic acid binding	Molecular function	259	2565	1577	23059	1.47646	3.18132e-11	1.89819e-09	10.4974	FARSA//TRNT1//XPO5//XPOT//RARS//HMGB1//RAD18//PURA//PURB//IRF2//NFKB1//BARX1//BARX2//DLX3//PITX2//SOX4//MEF2A//MEF2D//HNRNPK//SREBF2//EP300//SMAD1//PAX8//SP3//ATF2//CREBBP//KLF4//SMAD4//NR3C1//LDB1//THRA//ADNP//ATF1//ATF4//ATM//CEBPA//CENPC1//CNBP//ATF6B//CUX2//DDX3X//DR1//H1F0//HDGF//ILF3//KLF12//LMX1B//LRRFIP1//MBD1//MBD3//NFE2L1//NFE2L2//NFIB//NFYB//MYCN//NRF1//PBX1//PCBP2//PKNOX1//POLA2//POLB…
GO:0019899	enzyme binding	Molecular function	118	1053	1577	23059	1.63856	6.50632e-08	1.87844e-06	7.18666	F3//ITGB1//LRP1//NBR1//SIRT1//EP300//ITGAV//SQSTM1//YWHAG//NUP153//STAU1//GSTP1//MAP2K1//RAP1A//RAP1GAP//TOPORS//PFN1//VCL//IQGAP1//RAC1//GOLGA5//WDR44//RIMS1//HACE1//RAB3GAP1//DMXL2//ZC3HAV1//CAV1//VIM//PRKAA1//ATF2//CD24A//DLG1//GHR//GYS1//ILK//SMAD1//MEF2A//PDPK1//PRKACA//PRKCD//PPP1CC//TSKS//CHEK2//CCNL1//CCNH//CDK5RAP1//TPX2//RPS6KA3//CBLB//MAPK3//SLC9A3R1//ELFN1//CDH5//CSK//GRB2//PPP6R3//SN…
GO:0003682	chromatin binding	Molecular function	37	255	1577	23059	2.12163	1.18302e-05	0.000258246	4.92701	HDAC2//NOTCH1//PITX2//EP300//ADNP//ATF2//BARX2//CBX4//CREBBP//NR3C1//HIRA//LDB1//SMAD4//MBD3//MEF2A//RING1//SIX1//SOX15//SP3//SREBF2//TCF7//MORF4L1//TLE4//TRP63//ATRX//PARG//PATZ1//ZFP386//SUV39H2//PBRM1//FOXP4//HMGN3//PSIP1//PRKAA1//WHSC1//SATB2//CAMTA2
GO:0016787	hydrolase activity	Molecular function	198	2171	1577	23059	1.33356	1.25414e-05	0.000261036	4.90165	ATP6AP1//ATP5D//ARF6//RAB27A//CDC42//EEF1A2//EEF2//EHD1//GEM//GNA12//GNA13//IGTP//RAB4A//RAB5B//RAB7//RAC1//RHEB//EFTUD2//TGM3//TUBA1B//EIF2S3X//RRAGC//GTPBP2//RHOT1//IIGP1//SRPR//RASL11A//ARL1//RAP1A//GUF1//RERG//CASP7//CFLAR//USP34//PIGK//HSPA8//DYNC1LI1//MYO3B//KIF1B//KIF5B//LYZ2//ACR//F9//MASP1//MCPT9//ST14//TMPRSS15//MBTPS1//RHBDD1//GM5077//TMPRSS11BNL//PLA2G7//ADPRHL1//AMPD3//ARSB//ACHE//MI…
GO:0003677	DNA binding	Molecular function	163	1753	1577	23059	1.35961	2.88455e-05	0.000561233	4.53992	HMGB1//RAD18//IRF2//NFKB1//BARX1//BARX2//DLX3//PITX2//SOX4//MEF2A//MEF2D//HNRNPK//SREBF2//EP300//SMAD1//PAX8//SP3//ATF2//CREBBP//KLF4//SMAD4//NR3C1//LDB1//ERCC1//POLB//TRP63//ORC4//NFIB//PURA//PURB//THRB//FOXP4//FEV//CNBP//PCBP1//SSBP2//CEBPA//GABPB1//SIX1//SOX6//TBP//TCF7//THRA//TAF7//RNF10//KLF17//TAF2//HDAC2//NOTCH1//ATF1//ATF4//ATF6B//CUX2//DR1//LMX1B//NFE2L1//NFE2L2//NFYB//PBX1//PKNOX1//RARG…
GO:0008134	transcription factor binding	Molecular function	44	395	1577	23059	1.62879	0.000989076	0.013018	3.00477	CREBBP//KLF4//MEF2A//PITX2//EP300//ATF2//LDB1//TAF7//DR1//THRA//HNRNPF//TAF1//SMARCB1//HSPA4//MEF2D//PSIP1//SIRT1//RARG//HIF1AN//HMGB1//NFYB//TBP//TLE4//CD34//CEBPA//NR3C1//HDAC2//PBX1//PURA//PURB//RBL1//TFDP1//YWHAZ//MAPK9//TRAPPC2//TAF12//HDAC8//NOLC1//FOXP4//LCOR//CAMTA2//STK36//IRF2BP1//CREG1
GO:0003700	sequence-specific DNA binding transcription factor activity	Molecular function	73	743	1577	23059	1.43662	0.00114928	0.0144875	2.93957	MEF2A//MEF2D//NFIB//PITX2//ARNTL2//KLF4//ATF2//HNRNPK//PAX8//SOX4//TRP63//PREB//CREBBP//SP3//ATF1//CEBPA//PKNOX1//TLE4//FOXP4//THRA//ESRRG//RARG//THRB//NR1D2//ATF4//BARX1//BARX2//ATF6B//CUX2//DLX3//NR3C1//HDAC2//HMGB1//IRF2//KLF12//LMX1B//SMAD1//SMAD4//NFE2L1//NFE2L2//NFKB1//NFYB//MYCN//NOTCH1//NRF1//PBX1//PURA//PURB//SIX1//SIX4//SOX6//SREBF2//TBP//TCF7//TFDP1//TSC22D1//ETS1//MGA//BARHL1//ELF2//N…
GO:0001071	nucleic acid binding transcription factor activity	Molecular function	73	745	1577	23059	1.43277	0.00123506	0.0153525	2.90831	MEF2A//MEF2D//NFIB//PITX2//ARNTL2//KLF4//ATF2//HNRNPK//PAX8//SOX4//TRP63//PREB//CREBBP//SP3//ATF1//ATF4//BARX1//BARX2//CEBPA//ATF6B//CUX2//DLX3//NR3C1//HDAC2//HMGB1//IRF2//KLF12//LMX1B//SMAD1//SMAD4//NFE2L1//NFE2L2//NFKB1//NFYB//MYCN//NOTCH1//NRF1//PBX1//PKNOX1//PURA//PURB//RARG//SIX1//SIX4//SOX6//SREBF2//TBP//TCF7//TFDP1//TSC22D1//THRA//THRB//ETS1//ESRRG//MGA//BARHL1//ELF2//NOLC1//FOXP4//HOPX//K…
GO:0043565	sequence-specific DNA binding	Molecular function	57	614	1577	23059	1.35742	0.0117516	0.08482	1.9299	BARX1//BARX2//DLX3//NFKB1//PITX2//SOX4//MEF2A//MEF2D//HNRNPK//SREBF2//EP300//SMAD1//PAX8//SP3//ATF2//CREBBP//KLF4//SMAD4//LDB1//ORC4//PURA//PURB//ATF1//ATF4//CEBPA//ATF6B//CUX2//DR1//NR3C1//HDAC2//LMX1B//NFE2L1//NFE2L2//NFYB//NOTCH1//PBX1//PKNOX1//RARG//SIX1//SIX4//SOX6//TCF7//THRA//THRB//TRP63//ETS1//ESRRG//BARHL1//ELF2//FOXP4//HOPX//OSR2//MTA1//SATB2//DMRT3//FEV//NR1D2
GO:0016810	hydrolase activity, acting on carbon-nitrogen (but not peptide) bonds	Molecular function	13	101	1577	23059	1.88205	0.0201356	0.12152	1.69604	AMPD3//CAT//ACY1//AICDA//PYCRL//DCTD//GLS//HDAC2//HDAC8//SIRT1//DPYSL2//APOBEC2//ASAH1
GO:0043566	structure-specific DNA binding	Molecular function	23	218	1577	23059	1.5427	0.0256224	0.137318	1.59138	HMGB1//RAD18//NR3C1//KLF4//NFIB//NFKB1//PURA//PURB//SP3//THRB//TRP63//FOXP4//FEV//CNBP//ERCC1//HNRNPK//PCBP1//SSBP2//HDAC2//NOTCH1//PITX2//EP300//PSIP1
GO:0031072	heat shock protein binding	Molecular function	12	97	1577	23059	1.80892	0.0327576	0.164708	1.48469	NR3C1//STIP1//SACS//DNAJB2//FKBP4//HDAC2//NFKB1//DNAJB6//DNAJB9//PDXP//DNAJC10//DNAJC3
GO:0032129	histone deacetylase activity (H3-K9 specific)	Molecular function	3	11	1577	23059	3.98784	0.0347915	0.166515	1.45853	HDAC2//HDAC8//SIRT1
GO:0046969	NAD-dependent histone deacetylase activity (H3-K9 specific)	Molecular function	3	11	1577	23059	3.98784	0.0347915	0.166515	1.45853	HDAC2//HDAC8//SIRT1
GO:0017136	NAD-dependent histone deacetylase activity	Molecular function	3	12	1577	23059	3.65552	0.044084	0.197276	1.35572	HDAC2//HDAC8//SIRT1
GO:0034979	NAD-dependent protein deacetylase activity	Molecular function	3	12	1577	23059	3.65552	0.044084	0.197276	1.35572	SIRT1//HDAC2//HDAC8

## Sheet: BP-EvCup-Ep300
Gene Ontology(GO) terms of Biological Process in the EvC up set involving Ep300
GO terms about the domain of Biological Process were enriched in the upregulated genes in the EvC set.
Column A stands for the ID of gene ontology term.
Column B stands for the name of gene ontology term.
Column C stands for the ontology of GOID belongs to.
Column D stands for the number of DE genes associated with the listed GOID.
Column E stands for the number of background population genes associated with the listed GOID.
Column F stands for the total number of DE genes.
Column G stands for the total number of background population genes.
Column H stands for the Fold Enrichment value of the GOID, it equals (Count/Pop.Hits)/(List.Total/Pop.Total).
Column I stands for the significance testing value of the GOID.
Column J stands for the false discovery rate of the GOID, using Benjamini & Hochberg (1995) method.
Column K stands for the Enrichment Score value of the GOID, it equals (-log10(Pvalue)).
Column L stands for the DE genes associated with the GOID.
GO:0008152	metabolic process	Biological process	701	9272	1169	23448	1.51648	2.02212e-47	8.39786e-44	46.6942	MAP1LC3A//CEBPA//MCM3//PCNA//POLA2//PRIM2//RECQL//ORC4//RBMS1//MCM8//CINP//RPA3//GINS1//POLD4//LIN9//GINS2//CCNL1//CCNH//CCNO//CCNB1//COPS2//EDNRB//HDAC2//HIPK1//HMGB1//KLF12//MBD2//MEF2A//NFKB1//PITX2//PTCH1//RBL1//SNAI2//SOX15//SP3//AURKB//STRAP//TRP63//UBE2I//LMCD1//PSMD10//DDX20//TCERG1//TXNIP//STRN3//WWTR1//WHSC1//HIVEP1//LCOR//CDC73//EP300//DKC1//EIF3E//RNPS1//TGFBR1//MAP3K7//MAP3K8//THBS1/…
GO:0044237	cellular metabolic process	Biological process	605	7615	1169	23448	1.59359	1.80509e-44	3.74828e-41	43.7435	MAP1LC3A//CEBPA//MCM3//PCNA//POLA2//PRIM2//RECQL//ORC4//RBMS1//MCM8//CINP//RPA3//GINS1//POLD4//LIN9//GINS2//CCNL1//CCNH//CCNO//CCNB1//COPS2//EDNRB//HDAC2//HIPK1//HMGB1//KLF12//MBD2//MEF2A//NFKB1//PITX2//PTCH1//RBL1//SNAI2//SOX15//SP3//AURKB//STRAP//TRP63//UBE2I//LMCD1//PSMD10//DDX20//TCERG1//TXNIP//STRN3//WWTR1//WHSC1//HIVEP1//LCOR//CDC73//EP300//DKC1//EIF3E//RNPS1//TGFBR1//MAP3K7//MAP3K8//THBS1/…
GO:0044238	primary metabolic process	Biological process	608	7712	1169	23448	1.58135	1.27181e-43	1.76061e-40	42.8956	MCM3//PCNA//POLA2//PRIM2//RECQL//ORC4//RBMS1//MCM8//CINP//RPA3//GINS1//POLD4//LIN9//GINS2//CCNL1//CCNH//CCNO//CCNB1//CEBPA//COPS2//EDNRB//HDAC2//HIPK1//HMGB1//KLF12//MBD2//MEF2A//NFKB1//PITX2//PTCH1//RBL1//SNAI2//SOX15//SP3//AURKB//STRAP//TRP63//UBE2I//LMCD1//PSMD10//DDX20//TCERG1//TXNIP//STRN3//WWTR1//WHSC1//HIVEP1//LCOR//CDC73//EP300//DKC1//EIF3E//RNPS1//TGFBR1//MAP3K7//MAP3K8//THBS1//MAP2K1//C…
GO:0043170	macromolecule metabolic process	Biological process	524	6243	1169	23448	1.68356	4.55802e-43	4.73236e-40	42.3412	MCM3//PCNA//POLA2//PRIM2//RECQL//ORC4//RBMS1//MCM8//CINP//RPA3//GINS1//POLD4//LIN9//GINS2//CCNL1//CCNH//CCNO//CCNB1//CEBPA//COPS2//EDNRB//HDAC2//HIPK1//HMGB1//KLF12//MBD2//MEF2A//NFKB1//PITX2//PTCH1//RBL1//SNAI2//SOX15//SP3//AURKB//STRAP//TRP63//UBE2I//LMCD1//PSMD10//DDX20//TCERG1//TXNIP//STRN3//WWTR1//WHSC1//HIVEP1//LCOR//CDC73//EP300//DKC1//EIF3E//RNPS1//TGFBR1//MAP3K7//MAP3K8//THBS1//MAP2K1//C…
GO:0044260	cellular macromolecule metabolic process	Biological process	478	5478	1169	23448	1.75024	1.12011e-42	9.30366e-40	41.9507	MCM3//PCNA//POLA2//PRIM2//RECQL//ORC4//RBMS1//MCM8//CINP//RPA3//GINS1//POLD4//LIN9//GINS2//CCNL1//CCNH//CCNO//CCNB1//CEBPA//COPS2//EDNRB//HDAC2//HIPK1//HMGB1//KLF12//MBD2//MEF2A//NFKB1//PITX2//PTCH1//RBL1//SNAI2//SOX15//SP3//AURKB//STRAP//TRP63//UBE2I//LMCD1//PSMD10//DDX20//TCERG1//TXNIP//STRN3//WWTR1//WHSC1//HIVEP1//LCOR//CDC73//EP300//DKC1//EIF3E//RNPS1//TGFBR1//MAP3K7//MAP3K8//THBS1//MAP2K1//C…
GO:0009987	cellular process	Biological process	843	13121	1169	23448	1.2887	1.36775e-31	9.46711e-29	30.864	MEF2A//RPF1//NOP14//DCAF13//DKC1//RPS15//GCC1//MAP1LC3A//CEBPA//ARNTL//POLA2//RBM22//MCM3//PCNA//PRIM2//RECQL//ORC4//RBMS1//MCM8//CINP//RPA3//GINS1//POLD4//LIN9//GINS2//BIRC5//RAD21//UBE2I//STAG3//KIF2C//SMC3//ERCC1//CDCA8//SON//DCLRE1B//TIPIN//CCNL1//CCNH//CCNO//CCNB1//CDC23//TAF1//CAMK2A//E2F5//INHBA//ITGB1//TFDP1//LSM11//DLGAP5//COPS2//EDNRB//HDAC2//HIPK1//HMGB1//KLF12//MBD2//NFKB1//PITX2//PTC…
GO:0034641	cellular nitrogen compound metabolic process	Biological process	401	4760	1169	23448	1.68977	1.35676e-30	8.04946e-28	29.8675	CEBPA//MCM3//PCNA//POLA2//PRIM2//RECQL//ORC4//RBMS1//MCM8//CINP//RPA3//GINS1//POLD4//LIN9//GINS2//COPS2//EDNRB//HDAC2//HIPK1//HMGB1//KLF12//MBD2//MEF2A//NFKB1//PITX2//PTCH1//RBL1//SNAI2//SOX15//SP3//AURKB//STRAP//TRP63//UBE2I//LMCD1//PSMD10//DDX20//TCERG1//TXNIP//STRN3//WWTR1//WHSC1//HIVEP1//LCOR//CDC73//EP300//DKC1//EIF3E//RNPS1//DDX39B//GEMIN6//RBM25//CCDC55//PSIP1//AQR//ERCC1//DCLRE1B//UBE2V2/…
GO:0006807	nitrogen compound metabolic process	Biological process	406	4850	1169	23448	1.6791	1.86018e-30	9.65668e-28	29.7304	CEBPA//MCM3//PCNA//POLA2//PRIM2//RECQL//ORC4//RBMS1//MCM8//CINP//RPA3//GINS1//POLD4//LIN9//GINS2//COPS2//EDNRB//HDAC2//HIPK1//HMGB1//KLF12//MBD2//MEF2A//NFKB1//PITX2//PTCH1//RBL1//SNAI2//SOX15//SP3//AURKB//STRAP//TRP63//UBE2I//LMCD1//PSMD10//DDX20//TCERG1//TXNIP//STRN3//WWTR1//WHSC1//HIVEP1//LCOR//CDC73//EP300//DKC1//EIF3E//RNPS1//DDX39B//GEMIN6//RBM25//CCDC55//PSIP1//AQR//ERCC1//DCLRE1B//UBE2V2/…
GO:0006139	nucleobase-containing compound metabolic process	Biological process	378	4427	1169	23448	1.71267	1.17108e-29	5.40387e-27	28.9314	MCM3//PCNA//POLA2//PRIM2//RECQL//ORC4//RBMS1//MCM8//CINP//RPA3//GINS1//POLD4//LIN9//GINS2//CEBPA//COPS2//EDNRB//HDAC2//HIPK1//HMGB1//KLF12//MBD2//MEF2A//NFKB1//PITX2//PTCH1//RBL1//SNAI2//SOX15//SP3//AURKB//STRAP//TRP63//UBE2I//LMCD1//PSMD10//DDX20//TCERG1//TXNIP//STRN3//WWTR1//WHSC1//HIVEP1//LCOR//CDC73//EP300//DKC1//EIF3E//RNPS1//DDX39B//GEMIN6//RBM25//CCDC55//PSIP1//AQR//ERCC1//DCLRE1B//UBE2V2/…
GO:0090304	nucleic acid metabolic process	Biological process	319	3540	1169	23448	1.8075	2.20502e-28	9.15747e-26	27.6566	MCM3//PCNA//POLA2//PRIM2//RECQL//ORC4//RBMS1//MCM8//CINP//RPA3//GINS1//POLD4//LIN9//GINS2//CEBPA//COPS2//EDNRB//HDAC2//HIPK1//HMGB1//KLF12//MBD2//MEF2A//NFKB1//PITX2//PTCH1//RBL1//SNAI2//SOX15//SP3//AURKB//STRAP//TRP63//UBE2I//LMCD1//PSMD10//DDX20//TCERG1//TXNIP//STRN3//WWTR1//WHSC1//HIVEP1//LCOR//CDC73//EP300//DKC1//EIF3E//RNPS1//DDX39B//GEMIN6//RBM25//CCDC55//PSIP1//AQR//ERCC1//DCLRE1B//UBE2V2/…
GO:0019222	regulation of metabolic process	Biological process	362	4435	1169	23448	1.63722	2.16033e-24	8.15621e-22	23.6655	CCNL1//CCNH//CCNO//CCNB1//CEBPA//COPS2//EDNRB//HDAC2//HIPK1//HMGB1//KLF12//MBD2//MEF2A//NFKB1//PCNA//PITX2//PTCH1//RBL1//SNAI2//SOX15//SP3//AURKB//STRAP//TRP63//UBE2I//LMCD1//PSMD10//DDX20//TCERG1//TXNIP//STRN3//WWTR1//WHSC1//HIVEP1//LCOR//CDC73//EP300//TGFBR1//MAP3K7//MAP3K8//THBS1//MAP2K1//C1QTNF2//DUSP14//DUSP18//DUSP7//DUSP4//RBM25//CCDC55//TRNAU1AP//VAMP3//SOCS3//PRKAR1A//BDKRB1//IGFBP3//ABI…
GO:0031323	regulation of cellular metabolic process	Biological process	319	3822	1169	23448	1.67414	1.27206e-22	4.4024e-20	21.8955	CCNL1//CCNH//CCNO//CCNB1//CEBPA//COPS2//EDNRB//HDAC2//HIPK1//HMGB1//KLF12//MBD2//MEF2A//NFKB1//PCNA//PITX2//PTCH1//RBL1//SNAI2//SOX15//SP3//AURKB//STRAP//TRP63//UBE2I//LMCD1//PSMD10//DDX20//TCERG1//TXNIP//STRN3//WWTR1//WHSC1//HIVEP1//LCOR//CDC73//EP300//TGFBR1//MAP3K7//MAP3K8//THBS1//MAP2K1//C1QTNF2//DUSP14//DUSP18//DUSP7//DUSP4//RBM25//CCDC55//TRNAU1AP//VAMP3//SOCS3//PRKAR1A//BDKRB1//IGFBP3//ABI…
GO:0010467	gene expression	Biological process	303	3573	1169	23448	1.70099	2.00339e-22	6.40007e-20	21.6982	CEBPA//COPS2//EDNRB//HDAC2//HIPK1//HMGB1//KLF12//MBD2//MEF2A//NFKB1//PCNA//PITX2//PTCH1//RBL1//SNAI2//SOX15//SP3//AURKB//STRAP//TRP63//UBE2I//LMCD1//PSMD10//DDX20//TCERG1//TXNIP//STRN3//WWTR1//WHSC1//HIVEP1//LCOR//CDC73//EP300//DKC1//DDX39B//GEMIN6//RBM25//CCDC55//PSIP1//AQR//TRNAU1AP//RPP40//ATP6AP2//TAF1B//CDK7//TBP//CCNH//TCEB2//POLR2I//POLR2H//GTF3C2//TCEA1//XRN2//HELLS//NR3C1//SMARCD1//ARNTL…
GO:0060255	regulation of macromolecule metabolic process	Biological process	304	3592	1169	23448	1.69757	2.27541e-22	6.74984e-20	21.6429	CCNL1//CCNH//CCNO//CCNB1//CEBPA//COPS2//EDNRB//HDAC2//HIPK1//HMGB1//KLF12//MBD2//MEF2A//NFKB1//PCNA//PITX2//PTCH1//RBL1//SNAI2//SOX15//SP3//AURKB//STRAP//TRP63//UBE2I//LMCD1//PSMD10//DDX20//TCERG1//TXNIP//STRN3//WWTR1//WHSC1//HIVEP1//LCOR//CDC73//EP300//TGFBR1//MAP3K7//MAP3K8//THBS1//MAP2K1//C1QTNF2//DUSP14//DUSP18//DUSP7//DUSP4//RBM25//CCDC55//TRNAU1AP//VAMP3//SOCS3//PRKAR1A//BDKRB1//IGFBP3//ABI…
GO:0080090	regulation of primary metabolic process	Biological process	315	3785	1169	23448	1.66931	4.28265e-22	1.18572e-19	21.3683	CCNL1//CCNH//CCNO//CCNB1//CEBPA//COPS2//EDNRB//HDAC2//HIPK1//HMGB1//KLF12//MBD2//MEF2A//NFKB1//PCNA//PITX2//PTCH1//RBL1//SNAI2//SOX15//SP3//AURKB//STRAP//TRP63//UBE2I//LMCD1//PSMD10//DDX20//TCERG1//TXNIP//STRN3//WWTR1//WHSC1//HIVEP1//LCOR//CDC73//EP300//TGFBR1//MAP3K7//MAP3K8//THBS1//MAP2K1//C1QTNF2//DUSP14//DUSP18//DUSP7//DUSP4//RBM25//CCDC55//TRNAU1AP//SOCS3//PRKAR1A//BDKRB1//IGFBP3//ABI1//ACVR…
GO:0016070	RNA metabolic process	Biological process	268	3049	1169	23448	1.76307	9.02871e-22	2.34351e-19	21.0444	CEBPA//COPS2//EDNRB//HDAC2//HIPK1//HMGB1//KLF12//MBD2//MEF2A//NFKB1//PCNA//PITX2//PTCH1//RBL1//SNAI2//SOX15//SP3//AURKB//STRAP//TRP63//UBE2I//LMCD1//PSMD10//DDX20//TCERG1//TXNIP//STRN3//WWTR1//WHSC1//HIVEP1//LCOR//CDC73//EP300//DKC1//EIF3E//RNPS1//DDX39B//GEMIN6//RBM25//CCDC55//PSIP1//AQR//TRUB2//RPP40//TAF1B//CDK7//TBP//CCNH//TCEB2//POLR2I//POLR2H//GTF3C2//TCEA1//XRN2//PRIM2//HELLS//NR3C1//SMARC…
GO:0019538	protein metabolic process	Biological process	285	3416	1169	23448	1.67347	6.58425e-20	1.60849e-17	19.1815	CCNL1//CCNH//CCNO//CCNB1//TGFBR1//MAP3K7//MAP3K8//THBS1//MAP2K1//C1QTNF2//DUSP14//DUSP18//DUSP7//DUSP4//UBE2L3//UBE2B//AMFR//UBE2D3//ERCC8//G2E3//SIAH1A//UBE3A//WWP1//PIN1//PPIE//PPIH//TRNAU1AP//MASP1//SOCS3//PRKAR1A//BDKRB1//IGFBP3//WWTR1//ABI1//ACVR2A//CAMP//EDNRB//HMGB1//CYR61//SQSTM1//NPTN//MAPK9//MTOR//RGMA//EP300//ATP6AP2//ACR//HSPA8//VBP1//DNAJB6//EIF5A2//EREG//SOCS4//UBE2M//UBE2I//RNF103/…
GO:0009058	biosynthetic process	Biological process	327	4158	1169	23448	1.57745	4.68693e-19	1.03608e-16	18.3291	CEBPA//MCM3//PCNA//POLA2//PRIM2//RECQL//ORC4//RBMS1//MCM8//CINP//RPA3//GINS1//POLD4//LIN9//GINS2//COPS2//EDNRB//HDAC2//HIPK1//HMGB1//KLF12//MBD2//MEF2A//NFKB1//PITX2//PTCH1//RBL1//SNAI2//SOX15//SP3//AURKB//STRAP//TRP63//UBE2I//LMCD1//PSMD10//DDX20//TCERG1//TXNIP//STRN3//WWTR1//WHSC1//HIVEP1//LCOR//CDC73//EP300//TRNAU1AP//EDN2//PTGS2//PTGES//ALDH1A3//TAF1B//CDK7//TBP//CCNH//TCEB2//POLR2I//POLR2H//…
GO:0044249	cellular biosynthetic process	Biological process	320	4041	1169	23448	1.58837	4.74009e-19	1.03608e-16	18.3242	CEBPA//MCM3//PCNA//POLA2//PRIM2//RECQL//ORC4//RBMS1//MCM8//CINP//RPA3//GINS1//POLD4//LIN9//GINS2//COPS2//EDNRB//HDAC2//HIPK1//HMGB1//KLF12//MBD2//MEF2A//NFKB1//PITX2//PTCH1//RBL1//SNAI2//SOX15//SP3//AURKB//STRAP//TRP63//UBE2I//LMCD1//PSMD10//DDX20//TCERG1//TXNIP//STRN3//WWTR1//WHSC1//HIVEP1//LCOR//CDC73//EP300//TRNAU1AP//EDN2//PTGS2//PTGES//ALDH1A3//TAF1B//CDK7//TBP//CCNH//TCEB2//POLR2I//POLR2H//…
GO:0044267	cellular protein metabolic process	Biological process	241	2765	1169	23448	1.74829	5.87327e-19	1.21958e-16	18.2311	CCNL1//CCNH//CCNO//CCNB1//TGFBR1//MAP3K7//MAP3K8//THBS1//MAP2K1//C1QTNF2//DUSP14//DUSP18//DUSP7//DUSP4//UBE2L3//UBE2B//AMFR//UBE2D3//ERCC8//G2E3//SIAH1A//UBE3A//WWP1//PIN1//PPIE//PPIH//TRNAU1AP//SOCS3//PRKAR1A//BDKRB1//IGFBP3//WWTR1//ABI1//ACVR2A//CAMP//EDNRB//HMGB1//CYR61//SQSTM1//NPTN//MAPK9//MTOR//RGMA//EP300//ACR//HSPA8//VBP1//DNAJB6//EIF5A2//EREG//SOCS4//UBE2M//UBE2I//RNF103//CUL1//CYHR1//RN…
GO:0051171	regulation of nitrogen compound metabolic process	Biological process	251	3009	1169	23448	1.67318	2.42425e-17	4.79424e-15	16.6154	CEBPA//COPS2//EDNRB//HDAC2//HIPK1//HMGB1//KLF12//MBD2//MEF2A//NFKB1//PCNA//PITX2//PTCH1//RBL1//SNAI2//SOX15//SP3//AURKB//STRAP//TRP63//UBE2I//LMCD1//PSMD10//DDX20//TCERG1//TXNIP//STRN3//WWTR1//WHSC1//HIVEP1//LCOR//CDC73//EP300//RBM25//CCDC55//TCEA1//SMC3//ESCO2//ESCO1//USP1//HELLS//NR3C1//SMARCD1//UBE2B//ARNTL//ATF1//ATF2//ATF4//HNRNPD//PHB2//CDK7//CDYL//CEBPD//DLX3//E2F5//GABPB1//HIF1A//HSPA8//I…
GO:0019219	regulation of nucleobase-containing compound metabolic process	Biological process	248	2977	1169	23448	1.67095	4.73743e-17	8.94297e-15	16.3245	CEBPA//COPS2//EDNRB//HDAC2//HIPK1//HMGB1//KLF12//MBD2//MEF2A//NFKB1//PCNA//PITX2//PTCH1//RBL1//SNAI2//SOX15//SP3//AURKB//STRAP//TRP63//UBE2I//LMCD1//PSMD10//DDX20//TCERG1//TXNIP//STRN3//WWTR1//WHSC1//HIVEP1//LCOR//CDC73//EP300//RBM25//CCDC55//TCEA1//SMC3//ESCO2//ESCO1//USP1//HELLS//NR3C1//SMARCD1//UBE2B//ARNTL//ATF1//ATF2//ATF4//HNRNPD//PHB2//CDK7//CDYL//CEBPD//DLX3//E2F5//GABPB1//HIF1A//HSPA8//I…
GO:0043412	macromolecule modification	Biological process	199	2224	1169	23448	1.79477	9.71469e-17	1.75413e-14	16.0126	CCNL1//CCNH//CCNO//CCNB1//DKC1//TGFBR1//MAP3K7//MAP3K8//THBS1//MAP2K1//C1QTNF2//DUSP14//DUSP18//DUSP7//DUSP4//UBE2L3//UBE2B//AMFR//UBE2D3//ERCC8//G2E3//SIAH1A//UBE3A//WWP1//PIN1//PPIE//PPIH//TRUB2//SOCS3//PRKAR1A//BDKRB1//IGFBP3//WWTR1//ABI1//ACVR2A//CAMP//EDNRB//HMGB1//CYR61//SQSTM1//NPTN//MAPK9//MTOR//RGMA//EP300//EIF5A2//EREG//SOCS4//UBE2M//UBE2I//RNF103//CUL1//CYHR1//RNF130//UBE2G1//UBE2C//TO…
GO:0009059	macromolecule biosynthetic process	Biological process	267	3316	1169	23448	1.61506	1.6163e-16	2.79687e-14	15.7915	MCM3//PCNA//POLA2//PRIM2//RECQL//ORC4//RBMS1//MCM8//CINP//RPA3//GINS1//POLD4//LIN9//GINS2//CEBPA//COPS2//EDNRB//HDAC2//HIPK1//HMGB1//KLF12//MBD2//MEF2A//NFKB1//PITX2//PTCH1//RBL1//SNAI2//SOX15//SP3//AURKB//STRAP//TRP63//UBE2I//LMCD1//PSMD10//DDX20//TCERG1//TXNIP//STRN3//WWTR1//WHSC1//HIVEP1//LCOR//CDC73//EP300//TRNAU1AP//TAF1B//CDK7//TBP//CCNH//TCEB2//POLR2I//POLR2H//GTF3C2//TCEA1//XRN2//MTOR//BA…
GO:0034645	cellular macromolecule biosynthetic process	Biological process	261	3232	1169	23448	1.6198	2.796e-16	4.64472e-14	15.5535	MCM3//PCNA//POLA2//PRIM2//RECQL//ORC4//RBMS1//MCM8//CINP//RPA3//GINS1//POLD4//LIN9//GINS2//CEBPA//COPS2//EDNRB//HDAC2//HIPK1//HMGB1//KLF12//MBD2//MEF2A//NFKB1//PITX2//PTCH1//RBL1//SNAI2//SOX15//SP3//AURKB//STRAP//TRP63//UBE2I//LMCD1//PSMD10//DDX20//TCERG1//TXNIP//STRN3//WWTR1//WHSC1//HIVEP1//LCOR//CDC73//EP300//TRNAU1AP//TAF1B//CDK7//TBP//CCNH//TCEB2//POLR2I//POLR2H//GTF3C2//TCEA1//XRN2//MTOR//BA…
GO:0006464	protein modification process	Biological process	190	2143	1169	23448	1.77837	1.40864e-15	2.25002e-13	14.8512	CCNL1//CCNH//CCNO//CCNB1//TGFBR1//MAP3K7//MAP3K8//THBS1//MAP2K1//C1QTNF2//DUSP14//DUSP18//DUSP7//DUSP4//UBE2L3//UBE2B//AMFR//UBE2D3//ERCC8//G2E3//SIAH1A//UBE3A//WWP1//PIN1//PPIE//PPIH//SOCS3//PRKAR1A//BDKRB1//IGFBP3//WWTR1//ABI1//ACVR2A//CAMP//EDNRB//HMGB1//CYR61//SQSTM1//NPTN//MAPK9//MTOR//RGMA//EP300//EIF5A2//EREG//SOCS4//UBE2M//UBE2I//RNF103//CUL1//CYHR1//RNF130//UBE2G1//UBE2C//TOPORS//FBXO40/…
GO:0048518	positive regulation of biological process	Biological process	244	3029	1169	23448	1.61578	4.88114e-15	7.29393e-13	14.3115	FCGR3//EREG//SH3GLB1//MASP1//IL12B//VAMP3//ABI1//ACVR2A//CAMP//EDNRB//HMGB1//CYR61//SQSTM1//NPTN//PIN1//MAPK9//MTOR//RGMA//EP300//POLD4//ILK//HIF1A//ARHGAP5//GAS1//TRP63//CLEC7A//PGLYRP4//TLR7//IL13RA1//IL6//BDKRB1//EDN2//MAP3K7//RAET1B//TPM1//NR3C1//SMARCD1//BNIP3L//DFFB//GPX1//INHBA//TGFBR1//THBS1//DDX20//TRP53INP1//DIABLO//STK17B//PAWR//IL19//SIRT7//CRHR1//GNA13//GNAL//CALCRL//ACR//SLC9A3R1//G…
GO:0009889	regulation of biosynthetic process	Biological process	235	2883	1169	23448	1.63499	4.91765e-15	7.29393e-13	14.3082	CEBPA//COPS2//EDNRB//HDAC2//HIPK1//HMGB1//KLF12//MBD2//MEF2A//NFKB1//PCNA//PITX2//PTCH1//RBL1//SNAI2//SOX15//SP3//AURKB//STRAP//TRP63//UBE2I//LMCD1//PSMD10//DDX20//TCERG1//TXNIP//STRN3//WWTR1//WHSC1//HIVEP1//LCOR//CDC73//EP300//TRNAU1AP//TCEA1//MTOR//NR3C1//SMC3//ESCO2//ESCO1//HELLS//SMARCD1//UBE2B//ARNTL//ATF1//ATF2//ATF4//HNRNPD//PHB2//CDK7//CDYL//CEBPD//DLX3//E2F5//GABPB1//HIF1A//HSPA8//ILF3//…
GO:0010468	regulation of gene expression	Biological process	233	2859	1169	23448	1.63468	6.81129e-15	9.75424e-13	14.1668	CEBPA//COPS2//EDNRB//HDAC2//HIPK1//HMGB1//KLF12//MBD2//MEF2A//NFKB1//PCNA//PITX2//PTCH1//RBL1//SNAI2//SOX15//SP3//AURKB//STRAP//TRP63//UBE2I//LMCD1//PSMD10//DDX20//TCERG1//TXNIP//STRN3//WWTR1//WHSC1//HIVEP1//LCOR//CDC73//EP300//RBM25//CCDC55//TRNAU1AP//TCEA1//HELLS//NR3C1//SMARCD1//UBE2B//ARNTL//ATF1//ATF2//ATF4//HNRNPD//PHB2//CDK7//CDYL//CEBPD//DLX3//E2F5//GABPB1//HIF1A//HSPA8//ILF3//SMAD1//SMAD…
GO:0031326	regulation of cellular biosynthetic process	Biological process	232	2848	1169	23448	1.63395	8.33136e-15	1.15334e-12	14.0793	CEBPA//COPS2//EDNRB//HDAC2//HIPK1//HMGB1//KLF12//MBD2//MEF2A//NFKB1//PCNA//PITX2//PTCH1//RBL1//SNAI2//SOX15//SP3//AURKB//STRAP//TRP63//UBE2I//LMCD1//PSMD10//DDX20//TCERG1//TXNIP//STRN3//WWTR1//WHSC1//HIVEP1//LCOR//CDC73//EP300//TRNAU1AP//TCEA1//MTOR//NR3C1//SMC3//ESCO2//ESCO1//HELLS//SMARCD1//UBE2B//ARNTL//ATF1//ATF2//ATF4//HNRNPD//PHB2//CDK7//CDYL//CEBPD//DLX3//E2F5//GABPB1//HIF1A//HSPA8//ILF3//…
GO:0048522	positive regulation of cellular process	Biological process	225	2753	1169	23448	1.63933	1.68411e-14	2.25616e-12	13.7736	FCGR3//SH3GLB1//IL12B//VAMP3//ABI1//ACVR2A//CAMP//EDNRB//HMGB1//CYR61//SQSTM1//NPTN//PIN1//MAPK9//MTOR//RGMA//EP300//POLD4//ILK//HIF1A//ARHGAP5//GAS1//TRP63//BDKRB1//EDN2//EREG//NR3C1//SMARCD1//BNIP3L//DFFB//GPX1//INHBA//TGFBR1//THBS1//DDX20//TRP53INP1//DIABLO//STK17B//PAWR//IL19//SIRT7//CRHR1//GNA13//GNAL//CALCRL//ACR//SLC9A3R1//GM3258//CCKBR//CRLF1//DLG1//S1PR1//HDAC2//HIPK1//IL6//ITGAV//ITGB1/…
GO:0051252	regulation of RNA metabolic process	Biological process	208	2497	1169	23448	1.67084	3.23359e-14	4.19659e-12	13.4903	CEBPA//COPS2//EDNRB//HDAC2//HIPK1//HMGB1//KLF12//MBD2//MEF2A//NFKB1//PCNA//PITX2//PTCH1//RBL1//SNAI2//SOX15//SP3//AURKB//STRAP//TRP63//UBE2I//LMCD1//PSMD10//DDX20//TCERG1//TXNIP//STRN3//WWTR1//WHSC1//HIVEP1//LCOR//CDC73//EP300//RBM25//CCDC55//TCEA1//HELLS//NR3C1//SMARCD1//UBE2B//ARNTL//ATF1//ATF2//ATF4//HNRNPD//PHB2//CDK7//CDYL//CEBPD//DLX3//E2F5//GABPB1//HIF1A//HSPA8//ILF3//SMAD1//SMAD4//SMAD5//…
GO:0010556	regulation of macromolecule biosynthetic process	Biological process	220	2694	1169	23448	1.63801	3.90895e-14	4.91936e-12	13.4079	CEBPA//COPS2//EDNRB//HDAC2//HIPK1//HMGB1//KLF12//MBD2//MEF2A//NFKB1//PCNA//PITX2//PTCH1//RBL1//SNAI2//SOX15//SP3//AURKB//STRAP//TRP63//UBE2I//LMCD1//PSMD10//DDX20//TCERG1//TXNIP//STRN3//WWTR1//WHSC1//HIVEP1//LCOR//CDC73//EP300//TRNAU1AP//TCEA1//MTOR//SMC3//ESCO2//ESCO1//HELLS//NR3C1//SMARCD1//UBE2B//ARNTL//ATF1//ATF2//ATF4//HNRNPD//PHB2//CDK7//CDYL//CEBPD//DLX3//E2F5//GABPB1//HIF1A//HSPA8//ILF3//…
GO:2000112	regulation of cellular macromolecule biosynthetic process	Biological process	215	2628	1169	23448	1.64098	6.87426e-14	8.39671e-12	13.1628	CEBPA//COPS2//EDNRB//HDAC2//HIPK1//HMGB1//KLF12//MBD2//MEF2A//NFKB1//PCNA//PITX2//PTCH1//RBL1//SNAI2//SOX15//SP3//AURKB//STRAP//TRP63//UBE2I//LMCD1//PSMD10//DDX20//TCERG1//TXNIP//STRN3//WWTR1//WHSC1//HIVEP1//LCOR//CDC73//EP300//TRNAU1AP//TCEA1//MTOR//SMC3//ESCO2//ESCO1//HELLS//NR3C1//SMARCD1//UBE2B//ARNTL//ATF1//ATF2//ATF4//HNRNPD//PHB2//CDK7//CDYL//CEBPD//DLX3//E2F5//GABPB1//HIF1A//HSPA8//ILF3//…
GO:0006351	transcription, DNA-dependent	Biological process	204	2485	1169	23448	1.64663	2.54904e-13	3.02462e-11	12.5936	CEBPA//COPS2//EDNRB//HDAC2//HIPK1//HMGB1//KLF12//MBD2//MEF2A//NFKB1//PCNA//PITX2//PTCH1//RBL1//SNAI2//SOX15//SP3//AURKB//STRAP//TRP63//UBE2I//LMCD1//PSMD10//DDX20//TCERG1//TXNIP//STRN3//WWTR1//WHSC1//HIVEP1//LCOR//CDC73//EP300//TAF1B//CDK7//TBP//CCNH//TCEB2//POLR2I//POLR2H//GTF3C2//TCEA1//XRN2//HELLS//NR3C1//SMARCD1//RTF1//TAF9//TAF1//ARNTL//ATF1//ATF2//ATF4//HNRNPD//PHB2//CDYL//CEBPD//DLX3//E2F5…
GO:0032774	RNA biosynthetic process	Biological process	205	2503	1169	23448	1.6428	2.75202e-13	3.17476e-11	12.5603	CEBPA//COPS2//EDNRB//HDAC2//HIPK1//HMGB1//KLF12//MBD2//MEF2A//NFKB1//PCNA//PITX2//PTCH1//RBL1//SNAI2//SOX15//SP3//AURKB//STRAP//TRP63//UBE2I//LMCD1//PSMD10//DDX20//TCERG1//TXNIP//STRN3//WWTR1//WHSC1//HIVEP1//LCOR//CDC73//EP300//TAF1B//CDK7//TBP//CCNH//TCEB2//POLR2I//POLR2H//GTF3C2//TCEA1//XRN2//PRIM2//HELLS//NR3C1//SMARCD1//ARNTL//ATF1//ATF2//ATF4//HNRNPD//PHB2//CDYL//CEBPD//E2F5//GABPB1//HIF1A//…
GO:0065007	biological regulation	Biological process	559	8875	1169	23448	1.26338	6.67143e-13	7.2184e-11	12.1758	DCLRE1B//TIPIN//CCNL1//CCNH//CCNO//CCNB1//CEBPA//COPS2//EDNRB//HDAC2//HIPK1//HMGB1//KLF12//MBD2//MEF2A//NFKB1//PCNA//PITX2//PTCH1//RBL1//SNAI2//SOX15//SP3//AURKB//STRAP//TRP63//UBE2I//LMCD1//PSMD10//DDX20//TCERG1//TXNIP//STRN3//WWTR1//WHSC1//HIVEP1//LCOR//CDC73//EP300//PDE8A//SMAD1//MAP2K1//MAP3K7//MAPK9//TGFBR1//MAP3K8//THBS1//C1QTNF2//DUSP14//DUSP18//DUSP7//DUSP4//RBM25//CCDC55//TRNAU1AP//CYR61…
GO:0006355	regulation of transcription, DNA-dependent	Biological process	198	2414	1169	23448	1.6452	6.77866e-13	7.2184e-11	12.1689	CEBPA//COPS2//EDNRB//HDAC2//HIPK1//HMGB1//KLF12//MBD2//MEF2A//NFKB1//PCNA//PITX2//PTCH1//RBL1//SNAI2//SOX15//SP3//AURKB//STRAP//TRP63//UBE2I//LMCD1//PSMD10//DDX20//TCERG1//TXNIP//STRN3//WWTR1//WHSC1//HIVEP1//LCOR//CDC73//EP300//TCEA1//HELLS//NR3C1//SMARCD1//UBE2B//ATF4//CEBPD//INHBA//SMAD1//SMAD4//PFN1//RAD21//TCF7//ESRRG//MED10//FZD2//MED18//ELF2//WDR77//TRAK2//BRIP1//ARNTL2//SIRT7//GM3258//HIF1…
GO:2001141	regulation of RNA biosynthetic process	Biological process	199	2431	1169	23448	1.64195	7.04122e-13	7.31054e-11	12.1524	CEBPA//COPS2//EDNRB//HDAC2//HIPK1//HMGB1//KLF12//MBD2//MEF2A//NFKB1//PCNA//PITX2//PTCH1//RBL1//SNAI2//SOX15//SP3//AURKB//STRAP//TRP63//UBE2I//LMCD1//PSMD10//DDX20//TCERG1//TXNIP//STRN3//WWTR1//WHSC1//HIVEP1//LCOR//CDC73//EP300//TCEA1//HELLS//NR3C1//SMARCD1//UBE2B//ARNTL//ATF1//ATF2//ATF4//HNRNPD//PHB2//CDK7//CDYL//CEBPD//DLX3//E2F5//GABPB1//HIF1A//HSPA8//ILF3//SMAD1//SMAD4//SMAD5//MYBL2//NFYB//NS…
GO:0050789	regulation of biological process	Biological process	540	8525	1169	23448	1.27055	9.58823e-13	9.71218e-11	12.0183	DCLRE1B//TIPIN//CCNL1//CCNH//CCNO//CCNB1//CEBPA//COPS2//EDNRB//HDAC2//HIPK1//HMGB1//KLF12//MBD2//MEF2A//NFKB1//PCNA//PITX2//PTCH1//RBL1//SNAI2//SOX15//SP3//AURKB//STRAP//TRP63//UBE2I//LMCD1//PSMD10//DDX20//TCERG1//TXNIP//STRN3//WWTR1//WHSC1//HIVEP1//LCOR//CDC73//EP300//PDE8A//SMAD1//MAP2K1//MAP3K7//MAPK9//TGFBR1//MAP3K8//THBS1//C1QTNF2//DUSP14//DUSP18//DUSP7//DUSP4//RBM25//CCDC55//TRNAU1AP//CYR61…
GO:0071840	cellular component organization or biogenesis	Biological process	258	3470	1169	23448	1.49136	6.27803e-12	6.20778e-10	11.2022	MEF2A//RPF1//NOP14//DCAF13//DKC1//RPS15//MAP1LC3A//SMC3//ERCC1//CDCA8//SON//BIRC5//TACC3//WEE1//GABARAP//HOOK1//ATXN3//CDC42BPA//TUBGCP5//CCNB1//DDX39B//GEMIN6//COX10//PSIP1//DCLRE1B//ECT2//HMGB1//CSNK1A1//STRADB//SSH1//CYR61//IGFBP2//IGFBP3//ILK//NOV//TLK2//GPX1//MAPK9//HIF1A//SNAI2//TGFBR1//SH3GLB1//GRK4//SH3GL2//RAC1//SUV39H2//H1F0//HIST1H1C//NAP1L3//TSPYL5//HIST1H2AH//HIST1H2AK//HIST1H2AF//HI…
GO:0016043	cellular component organization	Biological process	250	3345	1169	23448	1.49912	8.75649e-12	8.26494e-10	11.0577	MEF2A//RPS15//MAP1LC3A//SMC3//ERCC1//CDCA8//SON//BIRC5//TACC3//WEE1//GABARAP//HOOK1//ATXN3//CDC42BPA//TUBGCP5//CCNB1//DDX39B//GEMIN6//COX10//PSIP1//DCLRE1B//ECT2//HMGB1//CSNK1A1//STRADB//SSH1//CYR61//IGFBP2//IGFBP3//ILK//NOV//TLK2//GPX1//MAPK9//HIF1A//SNAI2//TGFBR1//SH3GLB1//GRK4//SH3GL2//RAC1//SUV39H2//H1F0//HIST1H1C//NAP1L3//TSPYL5//HIST1H2AH//HIST1H2AK//HIST1H2AF//HIST2H2AC//HIST1H2BP//MYO1B//…
GO:0071841	cellular component organization or biogenesis at cellular level	Biological process	205	2666	1169	23448	1.54236	9.61525e-11	8.69329e-09	10.017	MEF2A//RPF1//NOP14//DCAF13//DKC1//RPS15//MAP1LC3A//SMC3//ERCC1//CDCA8//SON//BIRC5//TACC3//WEE1//GABARAP//HOOK1//ATXN3//CDC42BPA//TUBGCP5//CCNB1//DDX39B//GEMIN6//COX10//PSIP1//DCLRE1B//TLK2//GPX1//MAPK9//SH3GLB1//SUV39H2//H1F0//HIST1H1C//NAP1L3//TSPYL5//HIST1H2AH//HIST1H2AK//HIST1H2AF//HIST2H2AC//HIST1H2BP//MYO1B//PAWR//PFN1//TMSB4X//CAPZA1//ENAH//RAC1//SLC9A3R1//SSH1//PDZD8//LARP4//ABLIM1//STRADB…
GO:0031325	positive regulation of cellular metabolic process	Biological process	133	1524	1169	23448	1.75048	1.35672e-10	1.19882e-08	9.86751	VAMP3//ABI1//ACVR2A//CAMP//EDNRB//HMGB1//CYR61//SQSTM1//NPTN//PIN1//MAPK9//MTOR//RGMA//EP300//NR3C1//SMARCD1//SIRT7//CRHR1//GNA13//GNAL//CALCRL//ACR//SLC9A3R1//GM3258//PRKAA1//IL12B//THBS1//UBE2B//SMAD4//TGFBR1//HDAC2//HIF1A//ABHD5//IL6//RBM3//ATF4//CEBPA//ILF3//ILK//INHBA//MEF2A//NFKB1//NFYB//NSD1//ETV4//PITX2//TMSB4X//SP3//SREBF2//TBP//TCEA1//TFDP1//TRP63//ESRRG//ZFP326//PATZ1//RNF14//FZD2//YAF…
GO:0050794	regulation of cellular process	Biological process	502	8027	1169	23448	1.25442	1.41719e-10	1.22616e-08	9.84857	DCLRE1B//TIPIN//CCNL1//CCNH//CCNO//CCNB1//CEBPA//COPS2//EDNRB//HDAC2//HIPK1//HMGB1//KLF12//MBD2//MEF2A//NFKB1//PCNA//PITX2//PTCH1//RBL1//SNAI2//SOX15//SP3//AURKB//STRAP//TRP63//UBE2I//LMCD1//PSMD10//DDX20//TCERG1//TXNIP//STRN3//WWTR1//WHSC1//HIVEP1//LCOR//CDC73//EP300//PDE8A//SMAD1//MAP2K1//MAP3K7//MAPK9//TGFBR1//MAP3K8//THBS1//C1QTNF2//DUSP14//DUSP18//DUSP7//DUSP4//RBM25//CCDC55//TRNAU1AP//CYR61…
GO:0071842	cellular component organization at cellular level	Biological process	197	2552	1169	23448	1.54838	1.76063e-10	1.49222e-08	9.75433	MEF2A//RPS15//MAP1LC3A//SMC3//ERCC1//CDCA8//SON//BIRC5//TACC3//WEE1//GABARAP//HOOK1//ATXN3//CDC42BPA//TUBGCP5//CCNB1//DDX39B//GEMIN6//COX10//PSIP1//DCLRE1B//TLK2//GPX1//MAPK9//SH3GLB1//SUV39H2//H1F0//HIST1H1C//NAP1L3//TSPYL5//HIST1H2AH//HIST1H2AK//HIST1H2AF//HIST2H2AC//HIST1H2BP//MYO1B//PAWR//PFN1//TMSB4X//CAPZA1//ENAH//RAC1//SLC9A3R1//SSH1//PDZD8//LARP4//ABLIM1//STRADB//CAV2//STX7//DFFB//SMARCB1…
GO:0009893	positive regulation of metabolic process	Biological process	139	1623	1169	23448	1.71786	1.79944e-10	1.49462e-08	9.74486	VAMP3//ABI1//ACVR2A//CAMP//EDNRB//HMGB1//CYR61//SQSTM1//NPTN//PIN1//MAPK9//MTOR//RGMA//EP300//NR3C1//SMARCD1//SIRT7//CRHR1//GNA13//GNAL//CALCRL//ACR//SLC9A3R1//GM3258//PRKAA1//IL12B//CDK1//IL6//SMAD1//PLAUR//QK//TNFRSF1A//THBS1//UBE2B//SMAD4//TGFBR1//HDAC2//HIF1A//ABHD5//RBM3//ATF4//CEBPA//ILF3//ILK//INHBA//MEF2A//NFKB1//NFYB//NSD1//ETV4//PITX2//TMSB4X//SP3//SREBF2//TBP//TCEA1//TFDP1//TRP63//ESRR…
GO:0016310	phosphorylation	Biological process	125	1416	1169	23448	1.77067	2.52385e-10	2.05521e-08	9.59794	CCNL1//CCNH//CCNO//CCNB1//TGFBR1//MAP3K7//MAP3K8//THBS1//MAP2K1//C1QTNF2//DUSP14//DUSP18//DUSP7//DUSP4//SOCS3//PRKAR1A//BDKRB1//IGFBP3//WWTR1//ABI1//ACVR2A//CAMP//EDNRB//HMGB1//CYR61//SQSTM1//NPTN//PIN1//MAPK9//MTOR//RGMA//EP300//EREG//SOCS4//NME1//RP2H//BIRC5//BMPR1B//CAMK2A//CDK1//CDK7//EPHA3//EPHB4//FRK//GRK4//HIPK1//ILK//SMAD1//SMAD5//PDPK1//PRPF4B//SGK1//PLK4//AURKB//TTK//WEE1//YES1//TLK2//R…
GO:0006996	organelle organization	Biological process	146	1747	1169	23448	1.6763	3.29657e-10	2.63282e-08	9.48194	MEF2A//RPS15//MAP1LC3A//SMC3//ERCC1//CDCA8//SON//BIRC5//TACC3//WEE1//GABARAP//HOOK1//ATXN3//CDC42BPA//TUBGCP5//CCNB1//COX10//DCLRE1B//TLK2//GPX1//MAPK9//SH3GLB1//SUV39H2//H1F0//HIST1H1C//NAP1L3//TSPYL5//HIST1H2AH//HIST1H2AK//HIST1H2AF//HIST2H2AC//HIST1H2BP//MYO1B//PAWR//PFN1//TMSB4X//CAPZA1//ENAH//RAC1//SLC9A3R1//SSH1//PDZD8//LARP4//ABLIM1//STRADB//CAV2//STX7//SMARCB1//SMARCD1//NR3C1//TRP63//ACTL…
GO:0006793	phosphorus metabolic process	Biological process	141	1676	1169	23448	1.68747	4.42185e-10	3.40073e-08	9.3544	CCNL1//CCNH//CCNO//CCNB1//TGFBR1//MAP3K7//MAP3K8//THBS1//MAP2K1//C1QTNF2//DUSP14//DUSP18//DUSP7//DUSP4//SOCS3//PRKAR1A//BDKRB1//IGFBP3//WWTR1//ABI1//ACVR2A//CAMP//EDNRB//HMGB1//CYR61//SQSTM1//NPTN//PIN1//MAPK9//MTOR//RGMA//EP300//EREG//SOCS4//GYK//NME1//RP2H//BIRC5//BMPR1B//CAMK2A//CDK1//CDK7//EPHA3//EPHB4//FRK//GRK4//HIPK1//ILK//SMAD1//SMAD5//PDPK1//PRPF4B//SGK1//PLK4//AURKB//TTK//WEE1//YES1//TL…
GO:0006796	phosphate-containing compound metabolic process	Biological process	141	1676	1169	23448	1.68747	4.42185e-10	3.40073e-08	9.3544	CCNL1//CCNH//CCNO//CCNB1//TGFBR1//MAP3K7//MAP3K8//THBS1//MAP2K1//C1QTNF2//DUSP14//DUSP18//DUSP7//DUSP4//SOCS3//PRKAR1A//BDKRB1//IGFBP3//WWTR1//ABI1//ACVR2A//CAMP//EDNRB//HMGB1//CYR61//SQSTM1//NPTN//PIN1//MAPK9//MTOR//RGMA//EP300//EREG//SOCS4//GYK//NME1//RP2H//BIRC5//BMPR1B//CAMK2A//CDK1//CDK7//EPHA3//EPHB4//FRK//GRK4//HIPK1//ILK//SMAD1//SMAD5//PDPK1//PRPF4B//SGK1//PLK4//AURKB//TTK//WEE1//YES1//TL…
GO:0071844	cellular component assembly at cellular level	Biological process	83	832	1169	23448	2.001	1.34289e-09	1.014e-07	8.87196	RPS15//MAP1LC3A//DDX39B//GEMIN6//PSIP1//H1F0//HIST1H1C//NAP1L3//TSPYL5//HIST1H2AH//HIST1H2AK//HIST1H2AF//HIST2H2AC//HIST1H2BP//MYO1B//PAWR//PFN1//TMSB4X//TRIP13//SMAD1//SMAD4//UBE2B//MYO6//PCDHB16//COX10//SSH1//RAC1//MTOR//UBE2C//HMGB1//SHQ1//NCKAP1//SLC9A3R1//CLP1//TDRD5//ARPC3//ARPC5//ARF6//DLG1//SGK1//HELLS//LAMA3//ILK//PODXL//BICD1//VMP1//RAB8A//PKHD1//ATF1//MBD2//OOEP//ACTG1//ITGB1//TPM1//SH…
GO:0033036	macromolecule localization	Biological process	123	1453	1169	23448	1.69797	4.52033e-09	3.29349e-07	8.34483	GCC1//ARNTL//POLA2//RBM22//SH3GLB1//TACC3//PFN1//TMSB4X//TXNIP//IPO7//DLG1//GRIP1//LRBA//IMMP2L//AMN//DDX39B//THOC2//XPOT//MYO6//YWHAG//YWHAZ//ERBB2IP//TOMM20//ZDHHC3//TRAK2//XPO6//STRADB//AHCYL1//DUSP18//ARL6IP1//SRP54A//SNX16//TOMM40//GLTP//OSBPL9//RFT1//BCAP29//EHD1//PCNA//SEC23A//STAM//SAR1B//CSE1L//AP1S3//PSMD10//STAU1//NUF2//THBS1//PTCH1//MSR1//SREBF2//ITGAV//ABHD5//ARF4//ARF6//ECT2//RAB8A/…
GO:0031328	positive regulation of cellular biosynthetic process	Biological process	106	1194	1169	23448	1.78071	4.82303e-09	3.45345e-07	8.31668	NR3C1//SMARCD1//SIRT7//CRHR1//GNA13//GNAL//CALCRL//ACR//SLC9A3R1//GM3258//EP300//IL6//RBM3//THBS1//MTOR//ATF4//CEBPA//HIF1A//ILF3//ILK//INHBA//SMAD4//MEF2A//NFKB1//NFYB//NSD1//ETV4//PITX2//TMSB4X//SP3//SREBF2//TBP//TCEA1//TFDP1//TGFBR1//TRP63//ESRRG//MAPK9//ZFP326//PATZ1//RNF14//FZD2//YAF2//RGMB//ELF2//NOLC1//TOPORS//ZFP711//MC3R//ADNP//GUCA1A//ANXA1//PLA2G4A//MAP2K1//TCEB1//EREG//FCGR3//PAWR//SM…
GO:0010604	positive regulation of macromolecule metabolic process	Biological process	124	1471	1169	23448	1.69083	4.98996e-09	3.51242e-07	8.3019	VAMP3//ABI1//ACVR2A//CAMP//EDNRB//HMGB1//CYR61//SQSTM1//NPTN//PIN1//MAPK9//MTOR//RGMA//EP300//NR3C1//SMARCD1//SIRT7//GM3258//IL12B//CDK1//IL6//SMAD1//PLAUR//QK//TNFRSF1A//UBE2B//SMAD4//TGFBR1//HDAC2//HIF1A//RBM3//THBS1//ATF4//CEBPA//ILF3//ILK//INHBA//MEF2A//NFKB1//NFYB//NSD1//ETV4//PITX2//TMSB4X//SP3//SREBF2//TBP//TCEA1//TFDP1//TRP63//ESRRG//ZFP326//PATZ1//RNF14//FZD2//YAF2//RGMB//ELF2//NOLC1//TO…
GO:0051173	positive regulation of nitrogen compound metabolic process	Biological process	102	1137	1169	23448	1.79941	5.58213e-09	3.86377e-07	8.2532	NR3C1//SMARCD1//SIRT7//CRHR1//GNA13//GNAL//CALCRL//ACR//SLC9A3R1//GM3258//UBE2B//ATF4//CEBPA//HIF1A//IL6//ILF3//ILK//INHBA//SMAD4//MEF2A//NFKB1//NFYB//NSD1//ETV4//PITX2//TMSB4X//SP3//SREBF2//TBP//TCEA1//TFDP1//TGFBR1//TRP63//ESRRG//MAPK9//ZFP326//PATZ1//RNF14//FZD2//YAF2//RGMB//ELF2//NOLC1//TOPORS//ZFP711//EP300//MC3R//ADNP//GUCA1A//CCNB1//MAP2K1//TCEB1//SMARCB1//PTGS2//RAET1B//UBE2V2//FAM175A//E…
GO:0009891	positive regulation of biosynthetic process	Biological process	107	1217	1169	23448	1.76354	6.84059e-09	4.65721e-07	8.16491	NR3C1//SMARCD1//SIRT7//CRHR1//GNA13//GNAL//CALCRL//ACR//SLC9A3R1//GM3258//EP300//HDAC2//HIF1A//IL6//RBM3//THBS1//MTOR//ATF4//CEBPA//ILF3//ILK//INHBA//SMAD4//MEF2A//NFKB1//NFYB//NSD1//ETV4//PITX2//TMSB4X//SP3//SREBF2//TBP//TCEA1//TFDP1//TGFBR1//TRP63//ESRRG//MAPK9//ZFP326//PATZ1//RNF14//FZD2//YAF2//RGMB//ELF2//NOLC1//TOPORS//ZFP711//MC3R//ADNP//GUCA1A//ANXA1//PLA2G4A//MAP2K1//TCEB1//EREG//FCGR3//P…
GO:0034621	cellular macromolecular complex subunit organization	Biological process	54	466	1169	23448	2.32434	7.80897e-09	5.14772e-07	8.10741	RPS15//DDX39B//GEMIN6//PSIP1//H1F0//HIST1H1C//NAP1L3//TSPYL5//HIST1H2AH//HIST1H2AK//HIST1H2AF//HIST2H2AC//HIST1H2BP//PFN1//TMSB4X//SMARCB1//SMARCD1//2810006K23RIK//SGK1//KIF2C//SMAD1//SMAD4//SSH1//ENAH//COX10//UBE2C//HMGB1//SHQ1//CLP1//ARPC3//ARPC5//ARF6//DLG1//RAC1//MTOR//HELLS//BICD1//KIF5B//CCNB1//ATF1//MBD2//OOEP//EIF5A2//AURKB//TUBA1B//TUBA1C//TUBB4A//TUBB2B//CAPZA1//TPM1//TMOD3//EP300//VMA2…
GO:0045935	positive regulation of nucleobase-containing compound metabolic process	Biological process	100	1116	1169	23448	1.79733	8.44111e-09	5.47749e-07	8.0736	NR3C1//SMARCD1//SIRT7//CRHR1//GNA13//GNAL//CALCRL//ACR//SLC9A3R1//GM3258//UBE2B//ATF4//CEBPA//HIF1A//IL6//ILF3//ILK//INHBA//SMAD4//MEF2A//NFKB1//NFYB//NSD1//ETV4//PITX2//TMSB4X//SP3//SREBF2//TBP//TCEA1//TFDP1//TGFBR1//TRP63//ESRRG//MAPK9//ZFP326//PATZ1//RNF14//FZD2//YAF2//RGMB//ELF2//NOLC1//TOPORS//ZFP711//EP300//MC3R//ADNP//GUCA1A//CCNB1//MAP2K1//TCEB1//SMARCB1//UBE2V2//FAM175A//ERCC8//ATF1//CAC…
GO:0044085	cellular component biogenesis	Biological process	113	1314	1169	23448	1.72494	8.5928e-09	5.49014e-07	8.06587	RPF1//NOP14//DCAF13//DKC1//RPS15//MAP1LC3A//DDX39B//GEMIN6//PSIP1//H1F0//HIST1H1C//NAP1L3//TSPYL5//HIST1H2AH//HIST1H2AK//HIST1H2AF//HIST2H2AC//HIST1H2BP//MYO1B//PAWR//PFN1//TMSB4X//RPS19//ERI1//GSTCD//CDK1//VAMP3//GMNN//CCNB1//TRIP13//SMAD1//SMAD4//UBE2B//MYO6//PCDHB16//COX10//SSH1//RAC1//MTOR//UBE2C//HMGB1//SHQ1//NCKAP1//SLC9A3R1//CLP1//NOB1//TDRD5//ARPC3//ARPC5//ARF6//DLG1//SGK1//MPP7//HELLS//L…
GO:0022607	cellular component assembly	Biological process	104	1183	1169	23448	1.76336	1.13624e-08	7.14969e-07	7.94453	RPS15//MAP1LC3A//DDX39B//GEMIN6//PSIP1//H1F0//HIST1H1C//NAP1L3//TSPYL5//HIST1H2AH//HIST1H2AK//HIST1H2AF//HIST2H2AC//HIST1H2BP//MYO1B//PAWR//PFN1//TMSB4X//CDK1//VAMP3//GMNN//CCNB1//TRIP13//SMAD1//SMAD4//UBE2B//MYO6//PCDHB16//COX10//SSH1//RAC1//MTOR//UBE2C//HMGB1//SHQ1//NCKAP1//SLC9A3R1//CLP1//TDRD5//ARPC3//ARPC5//ARF6//DLG1//SGK1//MPP7//HELLS//LAMA3//ILK//SH3GLB1//PODXL//CXCL13//BICD1//VMP1//DGAT1…
GO:0046907	intracellular transport	Biological process	73	735	1169	23448	1.99217	1.6364e-08	1.01432e-06	7.78611	GCC1//RPS15//ARNTL//POLA2//RBM22//GOLGA5//TACC3//TXNIP//IPO7//DDX39B//THOC2//XPOT//MYO6//YWHAG//YWHAZ//ERBB2IP//TOMM20//ZDHHC3//TRAK2//XPO6//STRADB//AHCYL1//DUSP18//ARL6IP1//SRP54A//SNX16//TOMM40//IMMP2L//KIF5B//BCAP29//EHD1//PCNA//SEC23A//STAM//SAR1B//CSE1L//AP1S3//TRAPPC3//TRAPPC1//SCFD1//GOLGA7//CCDC55//PSMD10//STX7//HOOK1//LRBA//ITGB1//CDK1//IL6//TNFRSF1A//EP300//EMD//SNAI2//WWTR1//VAMP3//NOL…
GO:0006468	protein phosphorylation	Biological process	100	1133	1169	23448	1.77036	1.81526e-08	1.10865e-06	7.74106	CCNL1//CCNH//CCNO//CCNB1//TGFBR1//MAP3K7//MAP3K8//THBS1//MAP2K1//C1QTNF2//DUSP14//DUSP18//DUSP7//DUSP4//SOCS3//PRKAR1A//BDKRB1//IGFBP3//WWTR1//ABI1//ACVR2A//CAMP//EDNRB//HMGB1//CYR61//SQSTM1//NPTN//PIN1//MAPK9//MTOR//RGMA//EP300//EREG//SOCS4//GSTP1//IL6//ILK//PDPK1//AKT1S1//EDN2//DGKE//TLR7//IL12B//SMAD4//CDK1//PIM3//SGK1//PBK//TAF1//WEE1//ABI2//ADNP//DLG1//ECT2//TPX2//STRADB//UBE2B//CNKSR3//PRKA…
GO:0006915	apoptotic process	Biological process	114	1377	1169	23448	1.66059	5.7742e-08	3.3775e-06	7.23851	IL6//FCGR3//GPX1//MAPK9//SH3GLB1//AURKB//CYR61//DFFB//BIRC5//CDK1//NR3C1//GSTP1//HELLS//HMOX1//MCL1//NFKB1//SON//TRP63//SGK3//STRADB//BNIP3L//INHBA//TGFBR1//THBS1//DDX20//TRP53INP1//DIABLO//STK17B//PAWR//IL19//CASP8AP2//GZMA//TOPORS//ILK//PDPK1//GAS1//HIF1A//IER3//TCF7//TNFRSF1A//2610018G03RIK//HMGB1//IL12B//HIPK1//EP300//ECT2//IGFBP3//ITGB1//ANXA1//MMP9//PLA2G4A//PTGS2//SIAH1A//TXNIP//NET1//ALDH…
GO:0043933	macromolecular complex subunit organization	Biological process	80	860	1169	23448	1.86588	5.86409e-08	3.38244e-06	7.2318	RPS15//DDX39B//GEMIN6//PSIP1//H1F0//HIST1H1C//NAP1L3//TSPYL5//HIST1H2AH//HIST1H2AK//HIST1H2AF//HIST2H2AC//HIST1H2BP//PFN1//TMSB4X//SMARCB1//SMARCD1//2810006K23RIK//CDK1//VAMP3//GMNN//CCNB1//SGK1//KIF2C//SMAD1//SMAD4//SSH1//ENAH//COX10//UBE2C//HMGB1//SHQ1//CLP1//ARPC3//ARPC5//ARF6//DLG1//RAC1//MTOR//MPP7//HELLS//SH3GLB1//CXCL13//BICD1//PLA2G7//DGAT1//KIF5B//ECT2//EHD1//STOM//HMOX1//C1QTNF2//ATF1//…
GO:0012501	programmed cell death	Biological process	115	1394	1169	23448	1.65473	6.06645e-08	3.45123e-06	7.21707	IL6//FCGR3//GPX1//MAPK9//SH3GLB1//AURKB//CYR61//BIRC5//ARF6//BCAP29//BCL7C//BNIP3L//CCKBR//CDK1//DFFB//GZMA//HIPK1//MCL1//MEF2A//NFKB1//SQSTM1//PURB//RAD21//RTN3//SGK1//SIAH1A//TFDP1//TGFBR1//TIA1//TNFRSF1A//TRP63//MAP3K7//CASP8AP2//SLC9A3R1//CUL1//EBAG9//PDCD10//GABARAP//RNF130//TRP53INP1//UBE2D3//DIABLO//RBM25//PDCL3//1810011O10RIK//2610018G03RIK//TPX2//TNFRSF21//STK17B//TOPORS//PAWR//CSRNP2//G…
GO:0048519	negative regulation of biological process	Biological process	197	2748	1169	23448	1.43794	6.40763e-08	3.59606e-06	7.1933	DCLRE1B//TIPIN//CEBPA//COPS2//EDNRB//HDAC2//HIPK1//HMGB1//KLF12//MBD2//MEF2A//NFKB1//PCNA//PITX2//PTCH1//RBL1//SNAI2//SOX15//SP3//AURKB//STRAP//TRP63//UBE2I//LMCD1//PSMD10//DDX20//TCERG1//TXNIP//STRN3//WWTR1//WHSC1//HIVEP1//LCOR//CDC73//EP300//DUSP14//DUSP18//DUSP7//DUSP4//BDKRB1//IGFBP3//CCNB1//CAV2//THBS1//IL1RN//IL1F6//GRK4//GSTP1//ANXA1//NME1//IL1RL1//GPX1//GPX2//IL12B//TACC3//PFN1//TMSB4X//S…
GO:0051641	cellular localization	Biological process	119	1459	1169	23448	1.636	6.51358e-08	3.60679e-06	7.18618	GCC1//RPS15//ARNTL//POLA2//RBM22//GOLGA5//FCGR3//SH3GLB1//ACR//YWHAZ//TACC3//TXNIP//IPO7//DDX39B//THOC2//XPOT//MYO6//YWHAG//ERBB2IP//TOMM20//ZDHHC3//TRAK2//XPO6//STRADB//AHCYL1//DUSP18//ARL6IP1//SRP54A//SNX16//TOMM40//IMMP2L//KIF5B//BCAP29//EHD1//PCNA//SEC23A//STAM//SAR1B//CSE1L//AP1S3//PIK3C2A//LIN7C//TRAPPC3//TRAPPC1//SCFD1//GOLGA7//RAB8A//CCDC55//CDC23//CCNB1//CDC42BPA//PSMD10//GLRB//STAU1//ST…
GO:0051649	establishment of localization in cell	Biological process	106	1257	1169	23448	1.69146	6.98594e-08	3.81745e-06	7.15578	GCC1//RPS15//ARNTL//POLA2//RBM22//GOLGA5//FCGR3//ACR//YWHAZ//TACC3//TXNIP//IPO7//DDX39B//THOC2//XPOT//MYO6//YWHAG//ERBB2IP//TOMM20//ZDHHC3//TRAK2//XPO6//STRADB//AHCYL1//DUSP18//ARL6IP1//SRP54A//SNX16//TOMM40//IMMP2L//KIF5B//BCAP29//EHD1//PCNA//SEC23A//STAM//SAR1B//CSE1L//AP1S3//PIK3C2A//LIN7C//TRAPPC3//TRAPPC1//SCFD1//GOLGA7//RAB8A//CCDC55//CDC23//CCNB1//CDC42BPA//PSMD10//GLRB//STX7//HOOK1//NR3C1…
GO:0006950	response to stress	Biological process	147	1913	1169	23448	1.54132	7.09994e-08	3.82935e-06	7.14875	MAP1LC3A//TIPIN//GPX1//GSTP1//ERCC1//UBE2V2//CRHR1//HIF1A//SMAD4//EGLN1//EP300//FCGR3//MASP1//CCKBR//CLEC7A//PGLYRP4//TLR7//IL12B//HMOX1//CXCL1//MGST3//YWHAZ//ANXA1//IL6//GPX2//YOD1//CAMP//DEFB1//TNFRSF1A//DEFB14//IL1RN//SAA1//SAA2//SAA3//RAET1B//CXCL13//HMGB1//HRG//F9//CDK7//SMC3//RAD21//RECQL//UBE2B//ATRX//XRN2//MORF4L2//ACTL6A//RAD18//UBE2D3//EEF1E1//GTF2H5//CINP//RPA3//FAM175A//ERCC8//CUL4A//…
GO:0008104	protein localization	Biological process	106	1258	1169	23448	1.69012	7.27078e-08	3.87122e-06	7.13842	GCC1//ARNTL//POLA2//RBM22//SH3GLB1//TACC3//PFN1//TMSB4X//TXNIP//IPO7//MYO6//YWHAG//YWHAZ//ERBB2IP//TOMM20//ZDHHC3//TRAK2//XPO6//STRADB//AHCYL1//DUSP18//ARL6IP1//SRP54A//SNX16//TOMM40//IMMP2L//BCAP29//EHD1//PCNA//SEC23A//STAM//SAR1B//XPOT//CSE1L//AP1S3//PSMD10//NUF2//ARF4//ARF6//ECT2//RAB8A//VAMP3//LIN7C//VPS25//PREB//CALCRL//GABARAP//VPS35//VTA1//DUOXA2//CHMP1B//TMED9//GPR89//SNX24//TMED5//GRIP1/…
GO:0006605	protein targeting	Biological process	39	306	1169	23448	2.55643	7.74529e-08	4.07167e-06	7.11096	GCC1//ARNTL//POLA2//RBM22//TACC3//TXNIP//IPO7//XPO6//STRADB//AHCYL1//DUSP18//ARL6IP1//SRP54A//SNX16//YWHAZ//TOMM40//TOMM20//IMMP2L//PSMD10//CDK1//IL6//TNFRSF1A//EP300//EMD//SNAI2//WWTR1//NOLC1//ECT2//PTGS2//TLR7//MTOR//SMAD4//TGFBR1//PTCH1//MYO6//YWHAG//ERBB2IP//ZDHHC3//TRAK2
GO:0016265	death	Biological process	119	1472	1169	23448	1.62155	1.04935e-07	5.44742e-06	6.97908	IL6//FCGR3//GPX1//MAPK9//SH3GLB1//AURKB//CYR61//BIRC5//ARF6//BCAP29//BCL7C//BNIP3L//CCKBR//CDK1//DFFB//GZMA//HIPK1//MCL1//MEF2A//NFKB1//SQSTM1//PURB//RAD21//RTN3//SGK1//SIAH1A//TFDP1//TGFBR1//TIA1//TNFRSF1A//TRP63//MAP3K7//CASP8AP2//SLC9A3R1//CUL1//EBAG9//PDCD10//GABARAP//RNF130//TRP53INP1//UBE2D3//DIABLO//RBM25//PDCL3//1810011O10RIK//2610018G03RIK//TPX2//TNFRSF21//STK17B//TOPORS//PAWR//CSRNP2//G…
GO:0048523	negative regulation of cellular process	Biological process	180	2478	1169	23448	1.45701	1.09235e-07	5.60067e-06	6.96164	DCLRE1B//TIPIN//CEBPA//COPS2//EDNRB//HDAC2//HIPK1//HMGB1//KLF12//MBD2//MEF2A//NFKB1//PCNA//PITX2//PTCH1//RBL1//SNAI2//SOX15//SP3//AURKB//STRAP//TRP63//UBE2I//LMCD1//PSMD10//DDX20//TCERG1//TXNIP//STRN3//WWTR1//WHSC1//HIVEP1//LCOR//CDC73//EP300//DUSP14//DUSP18//DUSP7//DUSP4//BDKRB1//IGFBP3//CCNB1//CAV2//THBS1//IL1RN//IL1F6//GRK4//NME1//TACC3//PFN1//TMSB4X//SOCS4//HELLS//UBE2B//BIRC5//CDK1//GPX1//NR…
GO:0008219	cell death	Biological process	118	1464	1169	23448	1.61671	1.39677e-07	7.07411e-06	6.85488	IL6//FCGR3//GPX1//MAPK9//SH3GLB1//AURKB//CYR61//BIRC5//ARF6//BCAP29//BCL7C//BNIP3L//CCKBR//CDK1//DFFB//GZMA//HIPK1//MCL1//MEF2A//NFKB1//SQSTM1//PURB//RAD21//RTN3//SGK1//SIAH1A//TFDP1//TGFBR1//TIA1//TNFRSF1A//TRP63//MAP3K7//CASP8AP2//SLC9A3R1//CUL1//EBAG9//PDCD10//GABARAP//RNF130//TRP53INP1//UBE2D3//DIABLO//RBM25//PDCL3//1810011O10RIK//2610018G03RIK//TPX2//TNFRSF21//STK17B//TOPORS//PAWR//CSRNP2//G…
GO:0034622	cellular macromolecular complex assembly	Biological process	45	396	1169	23448	2.27934	2.41319e-07	1.19309e-05	6.61741	RPS15//DDX39B//GEMIN6//PSIP1//H1F0//HIST1H1C//NAP1L3//TSPYL5//HIST1H2AH//HIST1H2AK//HIST1H2AF//HIST2H2AC//HIST1H2BP//PFN1//TMSB4X//SMAD1//SMAD4//COX10//UBE2C//HMGB1//SHQ1//CLP1//ARPC3//ARPC5//ARF6//DLG1//RAC1//MTOR//SGK1//HELLS//BICD1//ATF1//MBD2//OOEP//AURKB//TUBA1B//TUBA1C//TUBB4A//TUBB2B//CAPZA1//TPM1//TMOD3//EP300//VMA21//PSMD10
GO:0015031	protein transport	Biological process	85	966	1169	23448	1.76495	2.54256e-07	1.24227e-05	6.59473	GCC1//ARNTL//POLA2//RBM22//TACC3//TXNIP//IPO7//MYO6//YWHAG//YWHAZ//ERBB2IP//TOMM20//ZDHHC3//TRAK2//XPO6//STRADB//AHCYL1//DUSP18//ARL6IP1//SRP54A//SNX16//TOMM40//IMMP2L//BCAP29//EHD1//PCNA//SEC23A//STAM//SAR1B//XPOT//CSE1L//AP1S3//PSMD10//ITGB1//CDK1//IL6//TNFRSF1A//EP300//EMD//SNAI2//WWTR1//NOLC1//ECT2//PTGS2//TLR7//MSR1//ANXA1//CD14//SAA1//NDFIP2//MTOR//SMAD4//TGFBR1//PTCH1//IL1RL1//ARF4//ARF6//…
GO:0051246	regulation of protein metabolic process	Biological process	99	1183	1169	23448	1.67858	2.77251e-07	1.33886e-05	6.55713	CCNL1//CCNH//CCNO//CCNB1//TGFBR1//MAP3K7//MAP3K8//THBS1//MAP2K1//C1QTNF2//DUSP14//DUSP18//DUSP7//DUSP4//TRNAU1AP//SOCS3//PRKAR1A//BDKRB1//IGFBP3//WWTR1//ABI1//ACVR2A//CAMP//EDNRB//HMGB1//CYR61//SQSTM1//NPTN//PIN1//MAPK9//MTOR//RGMA//EP300//ATP6AP2//EREG//SOCS4//QK//RBM3//TRMT6//EIF3K//GSTP1//IL6//ILK//PDPK1//AKT1S1//EDN2//DGKE//GPX1//PSMD14//IL12B//ADNP//SMAD4//GAS1//ANG3//PURB//TIA1//SERPINA3C//…
GO:0045184	establishment of protein localization	Biological process	87	1008	1169	23448	1.73121	4.18221e-07	1.97372e-05	6.37859	GCC1//ARNTL//POLA2//RBM22//SH3GLB1//TACC3//TXNIP//IPO7//MYO6//YWHAG//YWHAZ//ERBB2IP//TOMM20//ZDHHC3//TRAK2//XPO6//STRADB//AHCYL1//DUSP18//ARL6IP1//SRP54A//SNX16//TOMM40//IMMP2L//BCAP29//EHD1//PCNA//SEC23A//STAM//SAR1B//XPOT//CSE1L//AP1S3//PSMD10//ARF4//ARF6//ECT2//RAB8A//VAMP3//LIN7C//VPS25//PREB//CALCRL//GABARAP//VPS35//VTA1//DUOXA2//CHMP1B//TMED9//GPR89//SNX24//TMED5//GRIP1//SNX7//SCFD1//HOOK1/…
GO:0051234	establishment of localization	Biological process	217	3173	1169	23448	1.37177	4.61811e-07	2.131e-05	6.33554	GCC1//RPS15//ARNTL//POLA2//RBM22//GOLGA5//FCGR3//CCKBR//SH3GLB1//SCNN1B//GRK4//ACR//SH3GL2//YWHAZ//EDNRB//SLC9A3R1//SLC25A13//TACC3//ARF4//ARF6//BCAP29//RTN3//SEC23A//VAMP3//TRAPPC3//PREB//STX7//SAR1B//SCFD1//TRAPPC1//AP1S3//TXNIP//IPO7//ATF4//CAV2//DDX39B//THOC2//XPOT//MYO6//YWHAG//ERBB2IP//TOMM20//ZDHHC3//TRAK2//XPO6//STRADB//AHCYL1//DUSP18//ARL6IP1//SRP54A//SNX16//TOMM40//IMMP2L//ABCB7//CHRNE/…
GO:0023051	regulation of signaling	Biological process	129	1678	1169	23448	1.54202	4.81242e-07	2.17239e-05	6.31764	THBS1//MAP2K1//MAP3K7//C1QTNF2//DUSP14//DUSP18//DUSP7//DUSP4//VAMP3//IL1RN//IL1F6//GRK4//EREG//SOCS4//PSMD10//ITGB1//GAS1//PTCH1//LANCL2//ACVR2A//ILK//PPP1R2//CDC42SE2//CNKSR3//CRK//STAP1//SOCS3//RGS19//UBE2I//IL12B//SLC9A3R1//AKAP6//HIPK1//SMAD4//TGFBR1//NR3C1//TRH//UBE3A//EDN2//SLC30A1//CAV2//MBD2//CSNK1E//RGMA//PDPK1//STRAP//PIN1//LEMD3//CYR61//HIF1A//MMP9//PTGS2//AKT1S1//PRKAA1//RHEB//CYTH3//…
GO:0051179	localization	Biological process	254	3844	1169	23448	1.32538	6.43965e-07	2.84589e-05	6.19114	GCC1//RPS15//ARNTL//POLA2//RBM22//GOLGA5//CXCR4//EDNRB//HIF1A//PITX2//TUBB2B//CELSR3//FCGR3//CCKBR//SH3GLB1//SCNN1B//GRK4//EPHB4//ITGB1//ACR//SH3GL2//CXCL13//RAC1//YWHAZ//BDKRB1//EDN2//SLC9A3R1//SLC25A13//TACC3//PFN1//TMSB4X//ARF4//ARF6//BCAP29//RTN3//SEC23A//VAMP3//TRAPPC3//PREB//STX7//SAR1B//SCFD1//TRAPPC1//AP1S3//TXNIP//IPO7//DLG1//GRIP1//LRBA//IMMP2L//AMN//ATF4//CAV2//DDX39B//THOC2//XPOT//MYO…
GO:0065003	macromolecular complex assembly	Biological process	71	777	1169	23448	1.83286	6.44145e-07	2.84589e-05	6.19102	RPS15//DDX39B//GEMIN6//PSIP1//H1F0//HIST1H1C//NAP1L3//TSPYL5//HIST1H2AH//HIST1H2AK//HIST1H2AF//HIST2H2AC//HIST1H2BP//PFN1//TMSB4X//CDK1//VAMP3//GMNN//CCNB1//SMAD1//SMAD4//COX10//UBE2C//HMGB1//SHQ1//CLP1//ARPC3//ARPC5//ARF6//DLG1//RAC1//MTOR//SGK1//MPP7//HELLS//SH3GLB1//CXCL13//BICD1//DGAT1//ECT2//EHD1//STOM//HMOX1//C1QTNF2//ATF1//MBD2//OOEP//TRP63//NUDT21//AURKB//TUBA1B//TUBA1C//TUBB4A//TUBB2B//C…
GO:0006886	intracellular protein transport	Biological process	49	468	1169	23448	2.10011	8.3883e-07	3.6184e-05	6.07633	GCC1//ARNTL//POLA2//RBM22//TACC3//TXNIP//IPO7//MYO6//YWHAG//YWHAZ//ERBB2IP//TOMM20//ZDHHC3//TRAK2//XPO6//STRADB//AHCYL1//DUSP18//ARL6IP1//SRP54A//SNX16//TOMM40//IMMP2L//PSMD10//ITGB1//CDK1//IL6//TNFRSF1A//EP300//EMD//SNAI2//WWTR1//NOLC1//ECT2//PTGS2//TLR7//MTOR//SMAD4//TGFBR1//PTCH1//BCAP29//EHD1//PCNA//SEC23A//STAM//SAR1B//XPOT//CSE1L//AP1S3
GO:0010557	positive regulation of macromolecule biosynthetic process	Biological process	91	1087	1169	23448	1.6792	8.45135e-07	3.6184e-05	6.07307	NR3C1//SMARCD1//SIRT7//EP300//HDAC2//HIF1A//IL6//RBM3//THBS1//MTOR//ATF4//CEBPA//ILF3//ILK//INHBA//SMAD4//MEF2A//NFKB1//NFYB//NSD1//ETV4//PITX2//TMSB4X//SP3//SREBF2//TBP//TCEA1//TFDP1//TGFBR1//TRP63//ESRRG//MAPK9//ZFP326//PATZ1//RNF14//FZD2//YAF2//RGMB//ELF2//NOLC1//TOPORS//ZFP711//EREG//FCGR3//PAWR//TLR7//HNRNPK//C1QTNF2//ATF1//CACYBP//CDK1//RAC1//EIF5A2//RASL11A//ARNTL//ATF2//CDK7//CEBPD//S1PR1…
GO:0006810	transport	Biological process	212	3117	1169	23448	1.36424	9.66071e-07	4.09397e-05	6.01499	GCC1//RPS15//ARNTL//POLA2//RBM22//GOLGA5//FCGR3//CCKBR//SCNN1B//GRK4//ACR//SH3GL2//YWHAZ//EDNRB//SLC9A3R1//SLC25A13//TACC3//ARF4//ARF6//BCAP29//RTN3//SEC23A//VAMP3//TRAPPC3//PREB//STX7//SAR1B//SCFD1//TRAPPC1//AP1S3//TXNIP//IPO7//ATF4//CAV2//DDX39B//THOC2//XPOT//MYO6//YWHAG//ERBB2IP//TOMM20//ZDHHC3//TRAK2//XPO6//STRADB//AHCYL1//DUSP18//ARL6IP1//SRP54A//SNX16//TOMM40//IMMP2L//CHRNE//GLRB//HEPH//ATP…
GO:0051254	positive regulation of RNA metabolic process	Biological process	83	971	1169	23448	1.71455	1.1461e-06	4.75974e-05	5.94078	NR3C1//SMARCD1//SIRT7//GM3258//ATF4//CEBPA//HIF1A//IL6//ILF3//ILK//INHBA//SMAD4//MEF2A//NFKB1//NFYB//NSD1//ETV4//PITX2//TMSB4X//SP3//SREBF2//TBP//TCEA1//TFDP1//TGFBR1//TRP63//ESRRG//MAPK9//ZFP326//PATZ1//RNF14//FZD2//YAF2//RGMB//ELF2//NOLC1//TOPORS//ZFP711//EP300//CCNB1//MAP2K1//TCEB1//SMARCB1//RASL11A//ARNTL//ATF1//ATF2//CDK7//CEBPD//S1PR1//GABPB1//HDAC2//HMGB1//HNRNPK//CYR61//IL17A//KLF12//SMAD…
GO:0010605	negative regulation of macromolecule metabolic process	Biological process	93	1129	1169	23448	1.65227	1.27882e-06	5.20679e-05	5.89319	CEBPA//COPS2//EDNRB//HDAC2//HIPK1//HMGB1//KLF12//MBD2//MEF2A//NFKB1//PCNA//PITX2//PTCH1//RBL1//SNAI2//SOX15//SP3//AURKB//STRAP//TRP63//UBE2I//LMCD1//PSMD10//DDX20//TCERG1//TXNIP//STRN3//WWTR1//WHSC1//HIVEP1//LCOR//CDC73//EP300//BDKRB1//IGFBP3//CCNB1//HELLS//UBE2B//GMNN//BNIP3L//RBM3//ADNP//NME1//PLAUR//TNFRSF1A//NDFIP2//BIRC5//PHB2//CEBPD//EREG//HSPA8//ILF3//SMAD4//PURB//RASD1//ATXN1//DNAJB6//ATP…
GO:0033554	cellular response to stress	Biological process	74	844	1169	23448	1.75865	1.76042e-06	7.02983e-05	5.75438	MAP1LC3A//TIPIN//ERCC1//UBE2V2//CDK7//SMC3//RAD21//RECQL//UBE2B//ATRX//XRN2//MORF4L2//ACTL6A//RAD18//UBE2D3//EEF1E1//GTF2H5//CINP//RPA3//FAM175A//ERCC8//CUL4A//C230052I12RIK//DCLRE1B//INO80C//SMC5//EPC2//USP1//USP3//BRIP1//CCNO//PCNA//HMGB1//PMS1//TRIP13//SGK1//TLK2//ALKBH8//TOPORS//TRP63//CCDC47//CDK1//MAP3K7//MAPK9//STRADB//HMOX1//FADS1//MTOR//MYO6//AMFR//YOD1//AKR1B3//GSTP1//SLC39A4//ATXN3//98…
GO:0070727	cellular macromolecule localization	Biological process	61	652	1169	23448	1.87661	1.85857e-06	7.3511e-05	5.73082	GCC1//ARNTL//POLA2//RBM22//SH3GLB1//TACC3//TXNIP//IPO7//MYO6//YWHAG//YWHAZ//ERBB2IP//TOMM20//ZDHHC3//TRAK2//XPO6//STRADB//AHCYL1//DUSP18//ARL6IP1//SRP54A//SNX16//TOMM40//IMMP2L//BCAP29//EHD1//PCNA//SEC23A//STAM//SAR1B//XPOT//CSE1L//AP1S3//PSMD10//STAU1//ITGB1//CDK1//IL6//TNFRSF1A//EP300//BICD1//CEP72//ARF6//AURKB//TOPORS//SLC9A3R1//CSNK1E//EMD//SNAI2//WWTR1//NOLC1//ECT2//PTGS2//TLR7//MTOR//SMAD4/…
GO:0006325	chromatin organization	Biological process	47	457	1169	23448	2.06288	2.29722e-06	8.59492e-05	5.6388	TLK2//SUV39H2//H1F0//HIST1H1C//NAP1L3//TSPYL5//HIST1H2AH//HIST1H2AK//HIST1H2AF//HIST2H2AC//HIST1H2BP//SMARCB1//SMARCD1//NR3C1//TRP63//ACTL6A//BAZ1A//HELLS//CDC73//NSD1//HDAC2//RBL1//MORF4L2//FAM175A//RCBTB1//CCDC101//BRD8//HMGN3//MBTD1//PRKAA1//WHSC1//L3MBTL2//EPC2//USP3//L3MBTL3//RTF1//CDK1//PIM3//CCNB1//CDYL//TAF1//EP300//UBE2B//SNAI2//MAP3K7//TAF9//AICDA
GO:0048583	regulation of response to stimulus	Biological process	136	1853	1169	23448	1.47216	2.8437e-06	0.000103595	5.54612	THBS1//MAP2K1//MAP3K7//C1QTNF2//DUSP14//DUSP18//DUSP7//DUSP4//FCGR3//MASP1//IL12B//IL1RN//IL1F6//GRK4//CLEC7A//PGLYRP4//TLR7//GSTP1//ANXA1//IL6//EDN2//IL1RL1//RAET1B//GPX1//GPX2//EREG//SOCS4//USP1//PSMD10//ITGB1//GAS1//PTCH1//LANCL2//ACVR2A//ILK//PPP1R2//CDC42SE2//CNKSR3//CRK//STAP1//SOCS3//RGS19//UBE2I//HRG//SLC9A3R1//AKAP6//HIPK1//CXCL13//SMAD4//TGFBR1//UBE3A//MTOR//CAV2//MBD2//CSNK1E//RGMA//NR…
GO:0034613	cellular protein localization	Biological process	60	649	1169	23448	1.85438	3.29422e-06	0.000118964	5.48225	GCC1//ARNTL//POLA2//RBM22//SH3GLB1//TACC3//TXNIP//IPO7//MYO6//YWHAG//YWHAZ//ERBB2IP//TOMM20//ZDHHC3//TRAK2//XPO6//STRADB//AHCYL1//DUSP18//ARL6IP1//SRP54A//SNX16//TOMM40//IMMP2L//BCAP29//EHD1//PCNA//SEC23A//STAM//SAR1B//XPOT//CSE1L//AP1S3//PSMD10//ITGB1//CDK1//IL6//TNFRSF1A//EP300//BICD1//CEP72//ARF6//AURKB//TOPORS//EMD//SNAI2//WWTR1//NOLC1//ECT2//PTGS2//TLR7//MTOR//SMAD4//TGFBR1//RAD21//DLG1//PTC…
GO:0006974	response to DNA damage stimulus	Biological process	46	454	1169	23448	2.03233	4.37523e-06	0.000156641	5.359	TIPIN//ERCC1//UBE2V2//CDK7//SMC3//RAD21//RECQL//UBE2B//ATRX//XRN2//MORF4L2//ACTL6A//RAD18//UBE2D3//EEF1E1//GTF2H5//CINP//RPA3//FAM175A//ERCC8//CUL4A//C230052I12RIK//DCLRE1B//INO80C//SMC5//EPC2//USP1//USP3//BRIP1//CCNO//PCNA//HMGB1//PMS1//TRIP13//TRP63//CDK1//HMOX1//TOPORS//MYO6//HIPK1//EP300//SNAI2//PSMD10//SGK1//TLK2//ALKBH8
GO:0032268	regulation of cellular protein metabolic process	Biological process	83	1008	1169	23448	1.65162	4.90974e-06	0.000171346	5.30894	CCNL1//CCNH//CCNO//CCNB1//TGFBR1//MAP3K7//MAP3K8//THBS1//MAP2K1//C1QTNF2//DUSP14//DUSP18//DUSP7//DUSP4//TRNAU1AP//SOCS3//PRKAR1A//BDKRB1//IGFBP3//WWTR1//ABI1//ACVR2A//CAMP//EDNRB//HMGB1//CYR61//SQSTM1//NPTN//PIN1//MAPK9//MTOR//RGMA//EP300//EREG//SOCS4//QK//RBM3//TRMT6//EIF3K//GSTP1//IL6//ILK//PDPK1//AKT1S1//EDN2//DGKE//GPX1//PSMD14//IL12B//ADNP//SMAD4//ANG3//PURB//TIA1//UBE2B//N4BP1//PSMD10//NDFI…
GO:0043067	regulation of programmed cell death	Biological process	89	1106	1169	23448	1.61408	5.56114e-06	0.000192462	5.25484	FCGR3//SH3GLB1//IL12B//AURKB//BIRC5//CDK1//GPX1//NR3C1//GSTP1//HELLS//HMOX1//MCL1//NFKB1//SON//TRP63//SGK3//STRADB//BNIP3L//DFFB//INHBA//TGFBR1//THBS1//DDX20//TRP53INP1//DIABLO//STK17B//PAWR//IL19//CASP8AP2//TOPORS//ILK//PDPK1//GAS1//HIF1A//IER3//IL6//TCF7//TNFRSF1A//2610018G03RIK//RTN4//MAPK9//HMGB1//RAET1B//HIPK1//EP300//ECT2//GZMA//CYR61//IGFBP3//ITGB1//ANXA1//MMP9//PLA2G4A//PTGS2//SIAH1A//TXN…
GO:0045893	positive regulation of transcription, DNA-dependent	Biological process	79	950	1169	23448	1.668	5.81934e-06	0.000199733	5.23513	NR3C1//SMARCD1//SIRT7//SREBF2//RASL11A//ARNTL//ATF1//ATF2//ATF4//CDK7//CEBPA//CEBPD//S1PR1//GABPB1//HDAC2//HIF1A//HMGB1//HNRNPK//CYR61//IL17A//IL6//INHBA//KLF12//SMAD1//SMAD4//SMAD5//MEF2A//MYO6//NFKB1//PFN1//PITX2//CNOT7//ATXN1//SMARCB1//SOX15//TCEA1//TNFRSF1A//TRP63//UBE3A//MED10//PREB//LPIN2//CCNH//TCEB2//BCL9//STRN3//HMGN3//WWTR1//PSIP1//TAF9//CSRNP2//ABLIM1//TAF1//ARNTL2//EP300//MTOR//AICDA/…
GO:0032502	developmental process	Biological process	243	3757	1169	23448	1.29735	6.14084e-06	0.000209003	5.21177	ECT2//HMGB1//CSNK1A1//STRADB//SSH1//ERCC1//TRP63//BMPR1B//MMP9//TGFBR1//TRAPPC2//COL11A1//ANG3//S1PR1//ENPEP//EPHB4//EREG//GNA13//HIF1A//HMOX1//ITGAV//SMAD5//PTGS2//TNFAIP2//MAP3K7//HS6ST1//CALCRL//PDCD10//RTN4//INHBA//LFNG//UBE3A//ZFX//IMMP2L//OAS1D//AFP//PLA2G4A//EDN2//TRIP13//CCNB1//DLX3//CXCR4//PITX2//QK//TIPARP//CYR61//WWTR1//HELLS//DLG1//ILK//SMAD4//PTCH1//DLL1//GNA12//ITGB1//SP3//TPM1//UBE…
GO:0009892	negative regulation of metabolic process	Biological process	97	1237	1169	23448	1.57287	6.19008e-06	0.000209003	5.2083	CEBPA//COPS2//EDNRB//HDAC2//HIPK1//HMGB1//KLF12//MBD2//MEF2A//NFKB1//PCNA//PITX2//PTCH1//RBL1//SNAI2//SOX15//SP3//AURKB//STRAP//TRP63//UBE2I//LMCD1//PSMD10//DDX20//TCERG1//TXNIP//STRN3//WWTR1//WHSC1//HIVEP1//LCOR//CDC73//EP300//BDKRB1//IGFBP3//CCNB1//HELLS//UBE2B//S1PR1//GMNN//BNIP3L//GSTP1//RBM3//MTOR//ADNP//NME1//PLAUR//TNFRSF1A//NDFIP2//BIRC5//PHB2//CEBPD//EREG//HSPA8//ILF3//SMAD4//PURB//RASD1…
GO:0051276	chromosome organization	Biological process	55	589	1169	23448	1.873	6.27224e-06	0.000210069	5.20258	DCLRE1B//TLK2//SUV39H2//H1F0//HIST1H1C//NAP1L3//TSPYL5//HIST1H2AH//HIST1H2AK//HIST1H2AF//HIST2H2AC//HIST1H2BP//SMARCB1//SMARCD1//NR3C1//TRP63//ACTL6A//BAZ1A//HDAC2//UBE2B//HELLS//SMC3//STAG3//CDC23//CCNB1//TRIP13//CDC73//NSD1//RBL1//MORF4L2//FAM175A//RCBTB1//CCDC101//BRD8//HMGN3//MBTD1//PRKAA1//WHSC1//L3MBTL2//EPC2//USP3//L3MBTL3//RTF1//CDK1//PIM3//CDYL//TAF1//EP300//DFFB//ERCC1//SNAI2//MAP3K7//T…
GO:0042981	regulation of apoptotic process	Biological process	88	1096	1169	23448	1.61051	6.85083e-06	0.000224221	5.16426	FCGR3//SH3GLB1//IL12B//AURKB//BIRC5//CDK1//GPX1//NR3C1//GSTP1//HELLS//HMOX1//MCL1//NFKB1//SON//TRP63//SGK3//STRADB//BNIP3L//DFFB//INHBA//TGFBR1//THBS1//DDX20//TRP53INP1//DIABLO//STK17B//PAWR//IL19//CASP8AP2//TOPORS//ILK//PDPK1//RTN4//MAPK9//HMGB1//RAET1B//HIPK1//EP300//ECT2//GZMA//HIF1A//IER3//CYR61//IGFBP3//ITGB1//ANXA1//MMP9//PLA2G4A//PTGS2//SIAH1A//TXNIP//NET1//ALDH1A3//EEF1E1//EDNRB//ERCC1//G…
GO:0010941	regulation of cell death	Biological process	91	1144	1169	23448	1.59554	6.90447e-06	0.000224221	5.16087	FCGR3//SH3GLB1//IL12B//AURKB//BIRC5//CDK1//GPX1//NR3C1//GSTP1//HELLS//HMOX1//MCL1//NFKB1//SON//TRP63//SGK3//STRADB//BNIP3L//DFFB//INHBA//TGFBR1//THBS1//DDX20//TRP53INP1//DIABLO//STK17B//PAWR//IL19//CASP8AP2//TOPORS//ILK//PDPK1//HMGB1//GAS1//HIF1A//IER3//IL6//TCF7//TNFRSF1A//2610018G03RIK//RTN4//MAPK9//RAET1B//HIPK1//EP300//ECT2//GZMA//CYR61//IGFBP3//ITGB1//ANXA1//MMP9//PLA2G4A//PTGS2//SIAH1A//TXN…
GO:0032879	regulation of localization	Biological process	101	1305	1169	23448	1.55239	6.91074e-06	0.000224221	5.16048	SCNN1B//SH3GL2//BDKRB1//EDN2//EDNRB//TACC3//ATF4//PSMD10//PDPK1//THBS1//HIF1A//CXCL1//SGK1//CNKSR3//AHCYL1//SLC9A3R1//CXCL13//PTCH1//EHD1//MSR1//SREBF2//ITGAV//ABHD5//NR3C1//IL1RN//TRH//HMGB1//TMSB4X//RAB5A//IGFBP3//ILK//C1QTNF2//ACVR2A//SLC30A1//CXCR4//GNA13//MMP3//PITX2//RAC1//RTN4//WDR44//ARHGAP5//S1PR1//CYR61//ITGB1//SNAI2//MAP2K1//PODXL//ANXA1//PLA2G4A//MAPK9//NDFIP2//CRHR1//DLG1//ARHGDIG//N…
GO:0048856	anatomical structure development	Biological process	212	3218	1169	23448	1.32142	8.6726e-06	0.000277639	5.06185	ECT2//HMGB1//CSNK1A1//STRADB//SSH1//BMPR1B//MMP9//TGFBR1//TRP63//TRAPPC2//COL11A1//ANG3//S1PR1//ENPEP//EPHB4//EREG//GNA13//HIF1A//HMOX1//ITGAV//SMAD5//PTGS2//TNFAIP2//MAP3K7//HS6ST1//CALCRL//PDCD10//RTN4//INHBA//LFNG//UBE3A//ZFX//IMMP2L//OAS1D//AFP//PLA2G4A//EDN2//TRIP13//CCNB1//DLX3//CXCR4//PITX2//QK//TIPARP//HELLS//DLG1//ILK//SMAD4//PTCH1//ACVR2A//NSD1//DUSP4//PRKAR1A//SMAD1//EDNRB//ABI1//DLL1/…
GO:0009966	regulation of signal transduction	Biological process	109	1443	1169	23448	1.51514	8.69086e-06	0.000277639	5.06094	THBS1//MAP2K1//MAP3K7//C1QTNF2//DUSP14//DUSP18//DUSP7//DUSP4//IL1RN//IL1F6//GRK4//EREG//SOCS4//PSMD10//ITGB1//GAS1//PTCH1//LANCL2//CRK//STAP1//SOCS3//RGS19//UBE2I//IL12B//SLC9A3R1//AKAP6//HIPK1//SMAD4//TGFBR1//UBE3A//CAV2//MBD2//CSNK1E//ACVR2A//RGMA//NR3C1//PDPK1//STRAP//PIN1//LEMD3//CYR61//ILK//HIF1A//AKT1S1//PRKAA1//RHEB//CYTH3//FBXO8//TBC1D15//TBC1D14//MTOR//EPHA3//S1PR1//ECT2//NET1//RAB3GAP1/…
GO:0042325	regulation of phosphorylation	Biological process	65	755	1169	23448	1.72686	1.34066e-05	0.000418441	4.87268	CCNL1//CCNH//CCNO//CCNB1//TGFBR1//MAP3K7//MAP3K8//THBS1//MAP2K1//C1QTNF2//DUSP14//DUSP18//DUSP7//DUSP4//SOCS3//PRKAR1A//BDKRB1//IGFBP3//WWTR1//ABI1//ACVR2A//CAMP//EDNRB//HMGB1//CYR61//SQSTM1//NPTN//PIN1//MAPK9//MTOR//RGMA//EP300//EREG//SOCS4//GSTP1//IL6//ILK//PDPK1//AKT1S1//EDN2//DGKE//IL12B//SMAD4//ADNP//DLG1//ECT2//TPX2//STRADB//UBE2B//CNKSR3//ATXN1//SDCBP//TNFRSF1A//CRLF1//PDCD10//STK38//IL1RN…
GO:0019220	regulation of phosphate metabolic process	Biological process	70	832	1169	23448	1.68759	1.35266e-05	0.000418441	4.86881	CCNL1//CCNH//CCNO//CCNB1//TGFBR1//MAP3K7//MAP3K8//THBS1//MAP2K1//C1QTNF2//DUSP14//DUSP18//DUSP7//DUSP4//SOCS3//PRKAR1A//BDKRB1//IGFBP3//WWTR1//ABI1//ACVR2A//CAMP//EDNRB//HMGB1//CYR61//SQSTM1//NPTN//PIN1//MAPK9//MTOR//RGMA//EP300//EREG//SOCS4//GSTP1//IL6//ILK//PDPK1//AKT1S1//EDN2//DGKE//IL12B//SMAD4//TSKS//CSRNP2//ADNP//DLG1//ECT2//TPX2//STRADB//AKAP6//UBE2B//CNKSR3//PPP1R14B//CKS1B//CKS2//ATXN1//…
GO:0051174	regulation of phosphorus metabolic process	Biological process	70	832	1169	23448	1.68759	1.35266e-05	0.000418441	4.86881	CCNL1//CCNH//CCNO//CCNB1//TGFBR1//MAP3K7//MAP3K8//THBS1//MAP2K1//C1QTNF2//DUSP14//DUSP18//DUSP7//DUSP4//SOCS3//PRKAR1A//BDKRB1//IGFBP3//WWTR1//ABI1//ACVR2A//CAMP//EDNRB//HMGB1//CYR61//SQSTM1//NPTN//PIN1//MAPK9//MTOR//RGMA//EP300//EREG//SOCS4//GSTP1//IL6//ILK//PDPK1//AKT1S1//EDN2//DGKE//IL12B//SMAD4//TSKS//CSRNP2//ADNP//DLG1//ECT2//TPX2//STRADB//AKAP6//UBE2B//CNKSR3//PPP1R14B//CKS1B//CKS2//ATXN1//…
GO:0010628	positive regulation of gene expression	Biological process	83	1036	1169	23448	1.60698	1.36021e-05	0.000418441	4.86639	NR3C1//SMARCD1//SIRT7//ATF4//CEBPA//HIF1A//IL6//ILF3//ILK//INHBA//SMAD4//MEF2A//NFKB1//NFYB//NSD1//ETV4//PITX2//TMSB4X//SP3//SREBF2//TBP//TCEA1//TFDP1//TGFBR1//TRP63//ESRRG//MAPK9//ZFP326//PATZ1//RNF14//FZD2//YAF2//RGMB//ELF2//NOLC1//TOPORS//ZFP711//EP300//SNAI2//RASL11A//ARNTL//ATF1//ATF2//CDK7//CEBPD//S1PR1//GABPB1//HDAC2//HMGB1//HNRNPK//CYR61//IL17A//KLF12//SMAD1//SMAD5//MYO6//PFN1//CNOT7//ATX…
GO:0007275	multicellular organismal development	Biological process	219	3369	1169	23448	1.30387	1.45247e-05	0.000443538	4.83789	BMPR1B//MMP9//TGFBR1//TRP63//TRAPPC2//COL11A1//ANG3//S1PR1//ENPEP//EPHB4//EREG//GNA13//HIF1A//HMOX1//ITGAV//SMAD5//PTGS2//TNFAIP2//MAP3K7//HS6ST1//CALCRL//PDCD10//RTN4//INHBA//LFNG//UBE3A//ZFX//IMMP2L//OAS1D//AFP//PLA2G4A//EDN2//DLX3//CXCR4//PITX2//QK//TIPARP//HMGB1//HELLS//DLG1//ILK//SMAD4//PTCH1//DLL1//GNA12//ITGB1//SP3//TPM1//UBE2B//SLC30A1//NCKAP1//OOEP//BTF3//CCNB1//N4BP2L2//ACVR2A//NSD1//DU…
GO:0006913	nucleocytoplasmic transport	Biological process	31	271	1169	23448	2.29448	1.52336e-05	0.000458443	4.8172	RPS15//ARNTL//POLA2//RBM22//TACC3//TXNIP//IPO7//DDX39B//THOC2//XPOT//XPO6//STRADB//AHCYL1//PSMD10//CDK1//IL6//TNFRSF1A//EP300//EMD//SNAI2//WWTR1//NOLC1//ECT2//PTGS2//TLR7//PPP1CC//ATXN1//MTOR//SMAD4//TGFBR1//CCDC55
GO:0065008	regulation of biological quality	Biological process	138	1957	1169	23448	1.41442	1.83461e-05	0.000536559	4.73646	DCLRE1B//GPX1//GPX2//IL6//ITGB1//HIF1A//ATP6AP2//ALDH1A3//YWHAZ//MAP2K1//TPM1//EDNRB//ENPEP//IER3//EDN2//TACC3//PFN1//TMSB4X//F9//HRG//P4HB//TXN2//TMX2//2700094K13RIK//SH3BGRL3//GLRX//TXNDC11//BMPR1B//ANXA7//ITGAV//SLC30A1//SLC24A2//ABCB7//TFRC//SLC39A4//SLC39A14//SGK1//CCKBR//CRHR1//GNA13//CXCL1//SAA1//NPTN//CXCL13//FZD2//PSMD10//LIN7C//NME1//SSH1//TIPARP//DHRS9//NR3C1//HMOX1//PTGS2//GNA12//CDC4…
GO:0048610	cellular process involved in reproduction	Biological process	38	369	1169	23448	2.06561	2.02358e-05	0.000587069	4.69388	TRIP13//EREG//CCNB1//ACR//STAG3//SMC3//RBM7//CKS2//PMS1//SIAH1A//LFNG//CXCR4//ERCC1//SMAD5//ZFX//MTOR//STRBP//4632434I11RIK//HOOK1//TDRD5//FNDC3A//UBE2B//GLRB//CAST//ITGB1//TGFBR1//UBE3A//INHBA//TARDBP//SMARCB1//EP300//TBATA//PFN1//ZFP386//ACVR2A//WDR77//TRP63//PLAUR
GO:0051169	nuclear transport	Biological process	31	275	1169	23448	2.2611	2.03559e-05	0.000587069	4.69131	RPS15//ARNTL//POLA2//RBM22//TACC3//TXNIP//IPO7//DDX39B//THOC2//XPOT//XPO6//STRADB//AHCYL1//CCDC55//PSMD10//CDK1//IL6//TNFRSF1A//EP300//EMD//SNAI2//WWTR1//NOLC1//ECT2//PTGS2//TLR7//PPP1CC//ATXN1//MTOR//SMAD4//TGFBR1
GO:0065009	regulation of molecular function	Biological process	132	1871	1169	23448	1.41511	2.77137e-05	0.000777669	4.55731	CCNL1//CCNH//CCNO//CCNB1//TGFBR1//MAP3K7//MAP3K8//THBS1//MAP2K1//C1QTNF2//DUSP14//DUSP18//DUSP7//DUSP4//EREG//SOCS4//GSTP1//IL6//ILK//PDPK1//AKT1S1//WWTR1//MAPK9//CASP8AP2//DIABLO//CRHR1//GNA13//GNAL//CALCRL//ACR//SLC9A3R1//S1PR1//EDNRB//BDKRB1//EDN2//DGKE//BIRC5//CAST//CSTB//ITIH3//SERPINA3C//SERPINB2//SERPINA3M//STFA1//STFA3//SPINK2//2010005H15RIK//SPINK12//CSTA//STFA2L1//GM5483//UBE2I//CYR61//…
GO:0010629	negative regulation of gene expression	Biological process	72	884	1169	23448	1.6337	2.98703e-05	0.000832559	4.52476	CEBPA//COPS2//EDNRB//HDAC2//HIPK1//HMGB1//KLF12//MBD2//MEF2A//NFKB1//PCNA//PITX2//PTCH1//RBL1//SNAI2//SOX15//SP3//AURKB//STRAP//TRP63//UBE2I//LMCD1//PSMD10//DDX20//TCERG1//TXNIP//STRN3//WWTR1//WHSC1//HIVEP1//LCOR//CDC73//EP300//HELLS//UBE2B//BNIP3L//RBM3//BIRC5//PHB2//CEBPD//EREG//HSPA8//ILF3//SMAD4//PURB//RASD1//ATXN1//DNAJB6//ATP8B1//PATZ1//GMNN//BHLHE22//YAF2//ELF2//LANCL2//DEPDC1A//WWP1//SBNO…
GO:0033365	protein localization to organelle	Biological process	34	321	1169	23448	2.12454	3.06124e-05	0.000847096	4.5141	GCC1//ARNTL//POLA2//RBM22//SH3GLB1//TACC3//TXNIP//IPO7//SRP54A//SNX16//YWHAZ//TOMM40//TOMM20//DUSP18//IMMP2L//PSMD10//CDK1//IL6//TNFRSF1A//EP300//AURKB//TOPORS//EMD//SNAI2//WWTR1//NOLC1//ECT2//PTGS2//TLR7//MTOR//SMAD4//TGFBR1//RAD21//BICD1
GO:0035556	intracellular signal transduction	Biological process	115	1587	1169	23448	1.45349	3.07998e-05	0.000847096	4.51145	SMAD1//MEF2A//MAP2K1//MAP3K7//MAPK9//TRP63//CRHR1//GNA12//MC3R//GNA13//GNAL//CALCRL//SLC9A3R1//S1PR1//FZD2//EDNRB//CXCR4//EDN2//SOCS3//STK17B//STK38//TANK//TLR7//PSMD10//STRADB//RASD1//ARF4//ARF6//ARHGAP5//GEM//HMOX1//RAB8A//RAC1//RHEB//SOS2//RASL11A//RND3//RAB31//RAP1A//ARL11//RERG//RAB8B//RAB5A//SDCBP//TOPORS//IL12B//AKAP6//THBS1//UBE3A//PIK3C2A//PIK3C2G//MYO6//AKR1B3//MTOR//HIF1A//AKT1S1//PRKA…
GO:0017038	protein import	Biological process	26	218	1169	23448	2.39226	3.54138e-05	0.000936774	4.45083	ARNTL//POLA2//RBM22//TACC3//TXNIP//IPO7//YWHAZ//TOMM40//TOMM20//DUSP18//IMMP2L//PSMD10//CDK1//IL6//TNFRSF1A//EP300//EMD//SNAI2//WWTR1//NOLC1//ECT2//PTGS2//TLR7//MTOR//SMAD4//TGFBR1
GO:0022414	reproductive process	Biological process	71	879	1169	23448	1.62017	4.41272e-05	0.00115258	4.35529	TRIP13//INHBA//LFNG//UBE3A//ZFX//IMMP2L//OAS1D//AFP//PLA2G4A//EDN2//BMPR1B//EREG//CCNB1//SMAD5//ACR//STAG3//SMC3//RBM7//CKS2//PMS1//SIAH1A//SMAD1//CXCR4//ERCC1//MTOR//ACVR2A//STRBP//UBE2B//ZFP35//TLK2//PATZ1//RAD18//TBATA//HOOK1//TDRD5//4632434I11RIK//FNDC3A//NHP2L1//GLRB//CAST//DMRT3//HPGD//MMP9//PTGS2//OOEP//VMP1//HIF1A//NME1//ITGB1//TGFBR1//FZD2//TIPARP//ITGAV//TCF7//TRP63//MBD2//TARDBP//SMARC…
GO:0001932	regulation of protein phosphorylation	Biological process	58	679	1169	23448	1.71336	4.82057e-05	0.00124326	4.3169	CCNL1//CCNH//CCNO//CCNB1//TGFBR1//MAP3K7//MAP3K8//THBS1//MAP2K1//C1QTNF2//DUSP14//DUSP18//DUSP7//DUSP4//BDKRB1//IGFBP3//WWTR1//ABI1//ACVR2A//CAMP//EDNRB//HMGB1//CYR61//SQSTM1//NPTN//PIN1//MAPK9//MTOR//RGMA//EP300//EREG//SOCS4//GSTP1//IL6//ILK//PDPK1//AKT1S1//EDN2//DGKE//IL12B//SMAD4//ADNP//DLG1//ECT2//TPX2//STRADB//UBE2B//CNKSR3//TNFRSF1A//CRLF1//PDCD10//STK38//IL1RN//PSMD10//PRKAR1A//SLC9A3R1//I…
GO:0000003	reproduction	Biological process	71	882	1169	23448	1.61466	4.91218e-05	0.0012482	4.30873	TRIP13//INHBA//LFNG//UBE3A//ZFX//IMMP2L//OAS1D//AFP//PLA2G4A//EDN2//BMPR1B//EREG//CCNB1//SMAD5//ACR//STAG3//SMC3//RBM7//CKS2//PMS1//SIAH1A//SMAD1//CXCR4//ERCC1//MTOR//ACVR2A//STRBP//UBE2B//ZFP35//TLK2//PATZ1//RAD18//TBATA//HOOK1//TDRD5//4632434I11RIK//FNDC3A//NHP2L1//GLRB//CAST//DMRT3//HPGD//MMP9//PTGS2//OOEP//VMP1//HIF1A//NME1//ITGB1//TGFBR1//FZD2//TIPARP//ITGAV//TCF7//TRP63//MBD2//TARDBP//SMARC…
GO:0042306	regulation of protein import into nucleus	Biological process	16	103	1169	23448	3.11583	4.92907e-05	0.0012482	4.30724	TACC3//PSMD10//CDK1//IL6//TNFRSF1A//EP300//EMD//SNAI2//WWTR1//ECT2//PTGS2//TLR7//MTOR//SMAD4//TGFBR1//NOLC1
GO:0006366	transcription from RNA polymerase II promoter	Biological process	88	1156	1169	23448	1.52692	4.98734e-05	0.0012553	4.30213	CEBPA//COPS2//EDNRB//HDAC2//HIPK1//HMGB1//KLF12//MBD2//MEF2A//NFKB1//PCNA//PITX2//PTCH1//RBL1//SNAI2//SOX15//SP3//AURKB//STRAP//TRP63//UBE2I//LMCD1//PSMD10//DDX20//TCERG1//TXNIP//STRN3//WWTR1//WHSC1//HIVEP1//LCOR//CDC73//EP300//ATF4//CEBPD//INHBA//SMAD1//SMAD4//PFN1//RAD21//TCEA1//TCF7//ESRRG//MED10//FZD2//MED18//ELF2//WDR77//TRAK2//BRIP1//ARNTL2//TBP//MAP2K1//TCEB1//HIF1A//SREBF2//HMOX1//ARNTL//…
GO:0006357	regulation of transcription from RNA polymerase II promoter	Biological process	85	1111	1169	23448	1.5346	5.6333e-05	0.0014009	4.24924	CEBPA//COPS2//EDNRB//HDAC2//HIPK1//HMGB1//KLF12//MBD2//MEF2A//NFKB1//PCNA//PITX2//PTCH1//RBL1//SNAI2//SOX15//SP3//AURKB//STRAP//TRP63//UBE2I//LMCD1//PSMD10//DDX20//TCERG1//TXNIP//STRN3//WWTR1//WHSC1//HIVEP1//LCOR//CDC73//EP300//MAP2K1//TCEB1//HIF1A//SREBF2//HMOX1//ARNTL//ATF1//ATF2//ATF4//CDK7//CEBPD//S1PR1//GABPB1//NR3C1//HNRNPK//CYR61//IL17A//IL6//INHBA//SMAD1//SMAD4//SMAD5//MYO6//PFN1//CNOT7//…
GO:0051128	regulation of cellular component organization	Biological process	83	1088	1169	23448	1.53017	7.59293e-05	0.00185491	4.11959	CYR61//IGFBP2//IGFBP3//ILK//NOV//TLK2//SH3GL2//PFN1//TMSB4X//SSH1//ANXA7//GNA12//GNA13//IL6//CDC42SE2//RAC1//MTOR//TMED9//SMAD4//WWTR1//MAPK9//PKHD1//FRMD7//ADNP//ATF1//EPHA3//HMGB1//ITGB1//NME1//NPTN//UBE2V2//HDAC2//PTPRG//RTN4//PDZD8//LARP4//CDC23//SGK1//TGFBR1//PSMD10//TAF9//EP300//BDKRB1//GAS1//INHBA//CGRRF1//CTH//RERG//ARPC3//ARPC5//ARF6//DLG1//UBE2B//MPP7//ANXA1//PLA2G4A//RAB8B//ERCC1//SH3G…
GO:0071824	protein-DNA complex subunit organization	Biological process	14	86	1169	23448	3.26528	8.53195e-05	0.00204816	4.06895	H1F0//HIST1H1C//NAP1L3//TSPYL5//HIST1H2AH//HIST1H2AK//HIST1H2AF//HIST2H2AC//HIST1H2BP//SMARCB1//SMARCD1//HMGB1//HELLS//EP300
GO:0006508	proteolysis	Biological process	71	899	1169	23448	1.58413	8.87011e-05	0.0021171	4.05207	SIAH1A//UBE3A//WWP1//ACR//GZMA//PSMB1//USP34//UBE2B//AMFR//CUL1//FBXO8//UCHL3//UBE2D3//TCEB1//UBE2C//USP46//CUL4A//TOPORS//ATXN3//USP1//UBA6//USP3//GPX1//PSMD14//SERPINA3C//SERPINB2//SERPINA3N//SERPINA3M//SERPINB3B//SERPINB3D//RNF103//TRIM13//YOD1//FBXL5//N4BP1//TAF9//CSNK1E//PSMD10//UBE2V2//TAF1//H13//UBE2I//ERCC8//SPINK12//HDAC2//EP300//TIMP1//ENPEP//F9//KLK1//MASP1//MCPT2//MMP13//MMP3//MMP9//E…
GO:0044419	interspecies interaction between organisms	Biological process	16	109	1169	23448	2.94432	9.8971e-05	0.00232218	4.00449	MMP9//CAMP//IL12B//ITGAV//TARDBP//SMARCB1//EP300//DDX39B//THOC2//GPX1//GPX2//TLR7//UBE2I//VCAM1//CUL1//CUL4A
GO:0051049	regulation of transport	Biological process	76	984	1169	23448	1.54921	0.000103123	0.00238775	3.98664	SCNN1B//SH3GL2//EDNRB//TACC3//ATF4//PSMD10//THBS1//CXCL1//SGK1//CNKSR3//AHCYL1//SLC9A3R1//PTCH1//NR3C1//IL1RN//TRH//C1QTNF2//ACVR2A//EDN2//SLC30A1//ANXA1//PLA2G4A//MAPK9//ITGAV//NDFIP2//CRHR1//CDK1//IL6//TNFRSF1A//EP300//RTN4//TOMM40//GPR89//KCNRG//KCTD10//EMD//SNAI2//WWTR1//HIF1A//NOLC1//ECT2//PTGS2//TLR7//DLG1//PDPK1//HMOX1//CD14//ITGB1//RAB5A//PPP1CC//INHBA//CAMK2A//BICD1//HNRNPK//SAA1//FCGR3/…
GO:0016568	chromatin modification	Biological process	38	398	1169	23448	1.9151	0.00010349	0.00238775	3.9851	NR3C1//SMARCB1//TRP63//ACTL6A//SUV39H2//SMARCD1//BAZ1A//HELLS//CDC73//NSD1//RTF1//CDK1//PIM3//CCNB1//CDYL//TAF1//EP300//HDAC2//USP3//UBE2B//SNAI2//PRKAA1//MAP3K7//CCDC101//TAF9//BRD8//AICDA//RBL1//TLK2//MORF4L2//FAM175A//RCBTB1//HMGN3//MBTD1//WHSC1//L3MBTL2//EPC2//L3MBTL3
GO:0007010	cytoskeleton organization	Biological process	56	672	1169	23448	1.67151	0.000124557	0.00278858	3.90463	SON//BIRC5//TACC3//WEE1//GABARAP//HOOK1//ATXN3//CDC42BPA//TUBGCP5//MYO1B//PAWR//PFN1//TMSB4X//CAPZA1//ENAH//RAC1//SLC9A3R1//SSH1//GZMA//DLG1//SGK1//KIF2C//CEP72//PLK4//UBE2B//NUF2//PKHD1//ARPC3//ARPC5//ARF6//MTOR//NCKAP1//HMGB1//CRK//EPHA3//ILK//CCNB1//DNAJB6//ACTG1//ITGB1//TPM1//HAUS2//TPX2//HAUS7//AURKB//S1PR1//TMOD3//ECT2//MEF2A//EP300//BICD1//MYBL2//PDZD8//LARP4//ABLIM1//STRADB
GO:0051050	positive regulation of transport	Biological process	42	460	1169	23448	1.8314	0.000124892	0.00278858	3.90347	EDNRB//CXCL1//SGK1//CNKSR3//AHCYL1//PTCH1//NR3C1//TRH//C1QTNF2//ACVR2A//EDN2//ANXA1//PLA2G4A//MAPK9//CDK1//IL6//TNFRSF1A//EP300//RTN4//HIF1A//ECT2//PTGS2//TLR7//DLG1//CRHR1//CD14//ITGB1//RAB5A//EMD//BICD1//HNRNPK//SAA1//FCGR3//CLEC7A//BDKRB1//TRPC1//RAB8B//NAT8L//SMAD4//TGFBR1//IL1RL1//CCKBR
GO:0031324	negative regulation of cellular metabolic process	Biological process	83	1107	1169	23448	1.50391	0.000135053	0.00299527	3.8695	CEBPA//COPS2//EDNRB//HDAC2//HIPK1//HMGB1//KLF12//MBD2//MEF2A//NFKB1//PCNA//PITX2//PTCH1//RBL1//SNAI2//SOX15//SP3//AURKB//STRAP//TRP63//UBE2I//LMCD1//PSMD10//DDX20//TCERG1//TXNIP//STRN3//WWTR1//WHSC1//HIVEP1//LCOR//CDC73//EP300//BDKRB1//IGFBP3//CCNB1//HELLS//UBE2B//S1PR1//GMNN//MTOR//BIRC5//PHB2//CEBPD//EREG//HSPA8//ILF3//SMAD4//PURB//RASD1//ATXN1//DNAJB6//ATP8B1//PATZ1//BHLHE22//YAF2//ELF2//LANCL…
GO:0046822	regulation of nucleocytoplasmic transport	Biological process	17	125	1169	23448	2.72791	0.000159031	0.00347608	3.79852	TACC3//PSMD10//CDK1//IL6//TNFRSF1A//EP300//EMD//SNAI2//WWTR1//NOLC1//ECT2//PTGS2//TLR7//MTOR//SMAD4//TGFBR1//PPP1CC
GO:0032386	regulation of intracellular transport	Biological process	19	151	1169	23448	2.52388	0.000190916	0.00406603	3.71916	TACC3//PSMD10//CDK1//IL6//TNFRSF1A//EP300//EMD//SNAI2//WWTR1//NOLC1//ECT2//PTGS2//TLR7//PPP1CC//MTOR//SMAD4//TGFBR1//GAS1//SCFD1
GO:0010033	response to organic substance	Biological process	97	1354	1169	23448	1.43696	0.000197216	0.00415856	3.70506	IL1RN//IL1F6//GNAL//CD14//CLEC7A//YOD1//PTPN2//SRSF3//CRHR1//FRS3//SREBF2//RERG//THBS1//EP300//TRH//A//LANCL2//RBM3//CDK1//MGST1//HIPK1//ANXA7//IDH1//FNTB//CEBPA//EDN2//EREG//IL12B//IL13RA1//IL1RAP//IL6//IL1RL1//TNFRSF1A//VMN1R74//MMP3//COL4A6//HIF1A//AMFR//PRKAA1//SRRT//LIN28B//RNF14//STRN3//ITGAV//BDKRB1//EDNRB//PTGER2//PTGS2//MTOR//PDPK1//SGK1//UCHL3//PCNA//SERPINA3C//MCL1//SERPINA3N//SERPINA3…
GO:0051172	negative regulation of nitrogen compound metabolic process	Biological process	69	893	1169	23448	1.54985	0.000210373	0.0043684	3.67701	CEBPA//COPS2//EDNRB//HDAC2//HIPK1//HMGB1//KLF12//MBD2//MEF2A//NFKB1//PCNA//PITX2//PTCH1//RBL1//SNAI2//SOX15//SP3//AURKB//STRAP//TRP63//UBE2I//LMCD1//PSMD10//DDX20//TCERG1//TXNIP//STRN3//WWTR1//WHSC1//HIVEP1//LCOR//CDC73//EP300//HELLS//UBE2B//S1PR1//GMNN//BIRC5//PHB2//CEBPD//EREG//HSPA8//ILF3//SMAD4//PURB//RASD1//ATXN1//DNAJB6//ATP8B1//PATZ1//BHLHE22//YAF2//ELF2//LANCL2//DEPDC1A//WWP1//SBNO2//ZFP1…
GO:0051253	negative regulation of RNA metabolic process	Biological process	63	797	1169	23448	1.58553	0.00021319	0.0043745	3.67123	CEBPA//COPS2//EDNRB//HDAC2//HIPK1//HMGB1//KLF12//MBD2//MEF2A//NFKB1//PCNA//PITX2//PTCH1//RBL1//SNAI2//SOX15//SP3//AURKB//STRAP//TRP63//UBE2I//LMCD1//PSMD10//DDX20//TCERG1//TXNIP//STRN3//WWTR1//WHSC1//HIVEP1//LCOR//CDC73//EP300//HELLS//UBE2B//BIRC5//PHB2//CEBPD//EREG//HSPA8//ILF3//SMAD4//PURB//RASD1//ATXN1//DNAJB6//ATP8B1//PATZ1//GMNN//BHLHE22//YAF2//ELF2//LANCL2//DEPDC1A//WWP1//SBNO2//ZFP12//HIF1…
GO:0051384	response to glucocorticoid stimulus	Biological process	9	43	1169	23448	4.19822	0.00022408	0.00456179	3.6496	NR3C1//SGK1//UBE2L3//HMGB1//IL1RN//IL6//MAP2K1//CPN1//EP300
GO:0048731	system development	Biological process	181	2835	1169	23448	1.28061	0.00023916	0.00476196	3.62131	BMPR1B//MMP9//TGFBR1//TRP63//TRAPPC2//COL11A1//ANG3//S1PR1//ENPEP//EPHB4//EREG//GNA13//HIF1A//HMOX1//ITGAV//SMAD5//PTGS2//TNFAIP2//MAP3K7//HS6ST1//CALCRL//PDCD10//RTN4//INHBA//LFNG//UBE3A//ZFX//IMMP2L//OAS1D//AFP//PLA2G4A//EDN2//DLX3//CXCR4//PITX2//QK//TIPARP//HMGB1//HELLS//EDNRB//TUBB2B//CELSR3//SP3//SMAD4//ODC1//TET2//PKHD1//SNAI2//PTCH1//ENAH//PFN1//NCKAP1//RGMA//ARF6//CEBPA//ZDHHC21//EDARADD/…
GO:0006606	protein import into nucleus	Biological process	21	179	1169	23448	2.35319	0.000242562	0.00477421	3.61518	ARNTL//POLA2//RBM22//TACC3//PSMD10//CDK1//IL6//TNFRSF1A//EP300//EMD//SNAI2//WWTR1//NOLC1//ECT2//PTGS2//TLR7//MTOR//SMAD4//TGFBR1//TXNIP//IPO7
GO:0045934	negative regulation of nucleobase-containing compound metabolic process	Biological process	68	882	1169	23448	1.54643	0.000248286	0.0048189	3.60505	CEBPA//COPS2//EDNRB//HDAC2//HIPK1//HMGB1//KLF12//MBD2//MEF2A//NFKB1//PCNA//PITX2//PTCH1//RBL1//SNAI2//SOX15//SP3//AURKB//STRAP//TRP63//UBE2I//LMCD1//PSMD10//DDX20//TCERG1//TXNIP//STRN3//WWTR1//WHSC1//HIVEP1//LCOR//CDC73//EP300//HELLS//UBE2B//S1PR1//GMNN//BIRC5//PHB2//CEBPD//EREG//HSPA8//ILF3//SMAD4//PURB//RASD1//ATXN1//DNAJB6//ATP8B1//PATZ1//BHLHE22//YAF2//ELF2//LANCL2//DEPDC1A//WWP1//SBNO2//ZFP1…
GO:0065004	protein-DNA complex assembly	Biological process	12	74	1169	23448	3.25268	0.000279028	0.00531289	3.55435	H1F0//HIST1H1C//NAP1L3//TSPYL5//HIST1H2AH//HIST1H2AK//HIST1H2AF//HIST2H2AC//HIST1H2BP//HMGB1//HELLS//EP300
GO:0051170	nuclear import	Biological process	21	181	1169	23448	2.32719	0.000282723	0.00531289	3.54864	ARNTL//POLA2//RBM22//TACC3//TXNIP//IPO7//PSMD10//CDK1//IL6//TNFRSF1A//EP300//EMD//SNAI2//WWTR1//NOLC1//ECT2//PTGS2//TLR7//MTOR//SMAD4//TGFBR1
GO:0009653	anatomical structure morphogenesis	Biological process	117	1712	1169	23448	1.3708	0.000290146	0.00537936	3.53738	ECT2//HMGB1//CSNK1A1//STRADB//SSH1//BMPR1B//COL11A1//ANG3//S1PR1//ENPEP//EPHB4//EREG//GNA13//HIF1A//HMOX1//ITGAV//SMAD5//PTGS2//TNFAIP2//MAP3K7//HS6ST1//CALCRL//PDCD10//RTN4//CXCR4//PITX2//QK//TIPARP//DLG1//ILK//SMAD4//PTCH1//ACVR2A//NSD1//DUSP4//INHBA//PRKAR1A//SMAD1//TRP63//ABI1//DLL1//NCKAP1//IFITM1//EP300//SP3//SNAI2//TGFBR1//ENAH//PFN1//RGMA//THBS1//CYR61//ITGB1//ALDH1A3//RAC1//FZD2//WHSC1//…
GO:0031960	response to corticosteroid stimulus	Biological process	9	45	1169	23448	4.01163	0.000321967	0.00584055	3.49219	NR3C1//SGK1//HMGB1//IL1RN//IL6//MAP2K1//CPN1//EP300//UBE2L3
GO:0010558	negative regulation of macromolecule biosynthetic process	Biological process	67	874	1169	23448	1.53764	0.000322053	0.00584055	3.49207	CEBPA//COPS2//EDNRB//HDAC2//HIPK1//HMGB1//KLF12//MBD2//MEF2A//NFKB1//PCNA//PITX2//PTCH1//RBL1//SNAI2//SOX15//SP3//AURKB//STRAP//TRP63//UBE2I//LMCD1//PSMD10//DDX20//TCERG1//TXNIP//STRN3//WWTR1//WHSC1//HIVEP1//LCOR//CDC73//EP300//HELLS//UBE2B//GMNN//BIRC5//PHB2//CEBPD//EREG//HSPA8//ILF3//SMAD4//PURB//RASD1//ATXN1//DNAJB6//ATP8B1//PATZ1//BHLHE22//YAF2//ELF2//LANCL2//DEPDC1A//WWP1//SBNO2//ZFP12//ANG3…
GO:0031399	regulation of protein modification process	Biological process	62	803	1169	23448	1.5487	0.000442226	0.00749618	3.35436	CCNL1//CCNH//CCNO//CCNB1//TGFBR1//MAP3K7//MAP3K8//THBS1//MAP2K1//C1QTNF2//DUSP14//DUSP18//DUSP7//DUSP4//SOCS3//PRKAR1A//BDKRB1//IGFBP3//WWTR1//ABI1//ACVR2A//CAMP//EDNRB//HMGB1//CYR61//SQSTM1//NPTN//PIN1//MAPK9//MTOR//RGMA//EP300//EREG//SOCS4//GSTP1//IL6//ILK//PDPK1//AKT1S1//EDN2//DGKE//IL12B//ADNP//SMAD4//UBE2B//N4BP1//PSMD10//NDFIP2//TSPYL5//DLG1//ECT2//TPX2//STRADB//CNKSR3//SNAI2//TNFRSF1A//CRL…
GO:0009890	negative regulation of biosynthetic process	Biological process	71	950	1169	23448	1.49908	0.000444798	0.00750913	3.35184	CEBPA//COPS2//EDNRB//HDAC2//HIPK1//HMGB1//KLF12//MBD2//MEF2A//NFKB1//PCNA//PITX2//PTCH1//RBL1//SNAI2//SOX15//SP3//AURKB//STRAP//TRP63//UBE2I//LMCD1//PSMD10//DDX20//TCERG1//TXNIP//STRN3//WWTR1//WHSC1//HIVEP1//LCOR//CDC73//EP300//HELLS//UBE2B//S1PR1//GMNN//BIRC5//PHB2//CEBPD//EREG//HSPA8//ILF3//SMAD4//PURB//RASD1//ATXN1//DNAJB6//ATP8B1//PATZ1//BHLHE22//YAF2//ELF2//LANCL2//DEPDC1A//WWP1//SBNO2//ZFP1…
GO:0045892	negative regulation of transcription, DNA-dependent	Biological process	60	772	1169	23448	1.55893	0.000460676	0.0077457	3.3366	CEBPA//COPS2//EDNRB//HDAC2//HIPK1//HMGB1//KLF12//MBD2//MEF2A//NFKB1//PCNA//PITX2//PTCH1//RBL1//SNAI2//SOX15//SP3//AURKB//STRAP//TRP63//UBE2I//LMCD1//PSMD10//DDX20//TCERG1//TXNIP//STRN3//WWTR1//WHSC1//HIVEP1//LCOR//CDC73//EP300//HELLS//UBE2B//ZFP386//SREBF2//AICDA//BIRC5//PHB2//CEBPD//EREG//HSPA8//ILF3//SMAD4//PURB//RASD1//ATXN1//DNAJB6//ATP8B1//PATZ1//GMNN//BHLHE22//YAF2//ELF2//LANCL2//DEPDC1A//W…
GO:0048646	anatomical structure formation involved in morphogenesis	Biological process	57	726	1169	23448	1.57481	0.000494966	0.00823547	3.30543	ANG3//S1PR1//ENPEP//EPHB4//EREG//GNA13//HIF1A//HMOX1//ITGAV//SMAD5//PTGS2//TNFAIP2//MAP3K7//HS6ST1//CALCRL//PDCD10//RTN4//CXCR4//PITX2//DUSP4//INHBA//PRKAR1A//SMAD1//ABI1//DLL1//NCKAP1//IFITM1//EP300//SP3//PTCH1//ENAH//PFN1//RGMA//THBS1//CYR61//ITGB1//ALDH1A3//SNAI2//ERCC1//UBE2B//HIPK1//HRG//ILK//SMAD4//RAB8A//PKHD1//ACTG1//TPM1//EGLN1//CAMP//MMP9//TNFRSF1A//MEF2A//GPX1//TRP63//HDAC2//FZD2
GO:0009790	embryo development	Biological process	67	888	1169	23448	1.5134	0.000495754	0.00823547	3.30473	DLL1//GNA12//GNA13//ITGB1//SMAD4//PITX2//SP3//TGFBR1//TPM1//UBE2B//SLC30A1//NCKAP1//OOEP//BTF3//CCNB1//N4BP2L2//ACVR2A//NSD1//DUSP4//INHBA//PRKAR1A//SMAD1//ABI1//IFITM1//EP300//SMARCB1//G2E3//GINS1//PTCH1//MAP3K7//ENAH//PFN1//RGMA//CEBPA//HIF1A//ALDH1A3//RAC1//GRSF1//GAS1//TCF7//TRP63//SP8//SP9//TDRD5//IL1RN//GJB6//COL11A1//MYO6//HDAC2//HIPK1//DLG1//VCAM1//SOCS3//ITGAV//PLK4//CYR61//DNAJB6//MAP2K…
GO:0033157	regulation of intracellular protein transport	Biological process	16	127	1169	23448	2.52701	0.000586487	0.00951438	3.23174	TACC3//PSMD10//CDK1//IL6//TNFRSF1A//EP300//EMD//SNAI2//WWTR1//NOLC1//ECT2//PTGS2//TLR7//MTOR//SMAD4//TGFBR1
GO:0032880	regulation of protein localization	Biological process	29	303	1169	23448	1.91976	0.000625869	0.0101138	3.20352	TACC3//PSMD10//CDK1//IL6//TNFRSF1A//EP300//EMD//SNAI2//WWTR1//NOLC1//ECT2//PTGS2//TLR7//ANXA1//CD14//SAA1//NDFIP2//MTOR//CCNB1//SMAD4//TGFBR1//ARF6//PDPK1//IL1RL1//DLG1//ARHGDIG//PTCH1//SGK1//NCKAP1
GO:2000113	negative regulation of cellular macromolecule biosynthetic process	Biological process	64	848	1169	23448	1.51382	0.000652251	0.010433	3.18559	CEBPA//COPS2//EDNRB//HDAC2//HIPK1//HMGB1//KLF12//MBD2//MEF2A//NFKB1//PCNA//PITX2//PTCH1//RBL1//SNAI2//SOX15//SP3//AURKB//STRAP//TRP63//UBE2I//LMCD1//PSMD10//DDX20//TCERG1//TXNIP//STRN3//WWTR1//WHSC1//HIVEP1//LCOR//CDC73//EP300//HELLS//UBE2B//GMNN//BIRC5//PHB2//CEBPD//EREG//HSPA8//ILF3//SMAD4//PURB//RASD1//ATXN1//DNAJB6//ATP8B1//PATZ1//BHLHE22//YAF2//ELF2//LANCL2//DEPDC1A//WWP1//SBNO2//ZFP12//ANG3…
GO:0031327	negative regulation of cellular biosynthetic process	Biological process	69	933	1169	23448	1.4834	0.000706931	0.0111631	3.15062	CEBPA//COPS2//EDNRB//HDAC2//HIPK1//HMGB1//KLF12//MBD2//MEF2A//NFKB1//PCNA//PITX2//PTCH1//RBL1//SNAI2//SOX15//SP3//AURKB//STRAP//TRP63//UBE2I//LMCD1//PSMD10//DDX20//TCERG1//TXNIP//STRN3//WWTR1//WHSC1//HIVEP1//LCOR//CDC73//EP300//HELLS//UBE2B//S1PR1//GMNN//BIRC5//PHB2//CEBPD//EREG//HSPA8//ILF3//SMAD4//PURB//RASD1//ATXN1//DNAJB6//ATP8B1//PATZ1//BHLHE22//YAF2//ELF2//LANCL2//DEPDC1A//WWP1//SBNO2//ZFP1…
GO:0034504	protein localization to nucleus	Biological process	22	208	1169	23448	2.12154	0.000740762	0.011522	3.13032	ARNTL//POLA2//RBM22//TACC3//TXNIP//IPO7//PSMD10//CDK1//IL6//TNFRSF1A//EP300//EMD//SNAI2//WWTR1//NOLC1//ECT2//PTGS2//TLR7//TOPORS//MTOR//SMAD4//TGFBR1
GO:0044087	regulation of cellular component biogenesis	Biological process	28	292	1169	23448	1.92339	0.000747281	0.0115801	3.12652	PFN1//TMSB4X//SSH1//RAC1//MTOR//HMGB1//ARPC3//ARPC5//ARF6//DLG1//SGK1//MPP7//SH3GLB1//PODXL//CXCL13//RAB5A//TGFBR1//S1PR1//CAPZA1//TPM1//TMOD3//EPHA3//PDLIM5//ADNP//UBE2V2//EP300//CYR61//SNAI2
GO:0043065	positive regulation of apoptotic process	Biological process	43	519	1169	23448	1.66185	0.000818377	0.0125879	3.08705	FCGR3//SH3GLB1//IL12B//BNIP3L//DFFB//GPX1//INHBA//TGFBR1//THBS1//TRP63//DDX20//TRP53INP1//DIABLO//STK17B//PAWR//IL19//CASP8AP2//HMOX1//TOPORS//MAPK9//HMGB1//RAET1B//HIPK1//EP300//NR3C1//NQO1//UBE2M//ECT2//GZMA//HIF1A//IER3//CYR61//IGFBP3//ITGB1//ANXA1//MMP9//PLA2G4A//PTGS2//SIAH1A//TXNIP//NET1//ALDH1A3//EEF1E1
GO:0043068	positive regulation of programmed cell death	Biological process	43	524	1169	23448	1.64599	0.000989865	0.0148946	3.00442	FCGR3//SH3GLB1//IL12B//BNIP3L//DFFB//GPX1//INHBA//TGFBR1//THBS1//TRP63//DDX20//TRP53INP1//DIABLO//STK17B//PAWR//IL19//CASP8AP2//HMOX1//TOPORS//MAPK9//HMGB1//RAET1B//HIPK1//EP300//ECT2//GZMA//HIF1A//IER3//CYR61//IGFBP3//ITGB1//ANXA1//MMP9//PLA2G4A//PTGS2//SIAH1A//TXNIP//NET1//ALDH1A3//EEF1E1//NR3C1//NQO1//UBE2M
GO:0045944	positive regulation of transcription from RNA polymerase II promoter	Biological process	52	671	1169	23448	1.55443	0.00114235	0.016588	2.9422	SREBF2//HNRNPK//ARNTL//ATF1//ATF2//ATF4//CDK7//CEBPA//CEBPD//S1PR1//GABPB1//NR3C1//HDAC2//HIF1A//HMGB1//CYR61//IL17A//IL6//INHBA//KLF12//SMAD1//SMAD4//SMAD5//MEF2A//MYO6//NFKB1//PFN1//PITX2//CNOT7//ATXN1//SMARCB1//SOX15//TCEA1//TNFRSF1A//TRP63//UBE3A//MED10//PREB//LPIN2//CCNH//TCEB2//BCL9//STRN3//HMGN3//WWTR1//PSIP1//TAF9//CSRNP2//ABLIM1//TAF1//ARNTL2//EP300
GO:0043009	chordate embryonic development	Biological process	44	547	1169	23448	1.61345	0.00129416	0.0183435	2.88801	DLL1//GNA12//GNA13//ITGB1//SMAD4//PITX2//SP3//TGFBR1//TPM1//UBE2B//SLC30A1//NCKAP1//OOEP//BTF3//CCNB1//N4BP2L2//ABI1//IFITM1//EP300//SMARCB1//G2E3//GINS1//PTCH1//MAP3K7//ENAH//PFN1//RGMA//CEBPA//HIF1A//GAS1//TCF7//COL11A1//DLG1//ACVR2A//VCAM1//SOCS3//ITGAV//PLK4//CYR61//DNAJB6//MAP2K1//EGLN1//HS6ST1//FZD2
GO:0051130	positive regulation of cellular component organization	Biological process	38	456	1169	23448	1.67151	0.00143987	0.0201821	2.84168	RAC1//MTOR//TMED9//SMAD4//WWTR1//MAPK9//ADNP//ATF1//EPHA3//HMGB1//ITGB1//NME1//NPTN//UBE2V2//ARF6//DLG1//MPP7//ANXA1//PLA2G4A//RAB8B//SH3GLB1//CCNB1//CXCL13//SNAI2//ILK//EP300//CD14//EREG//EIF5A2//PLK4//BICD1//HNRNPK//FCGR3//CLEC7A//SGK1//TGFBR1//PFN1//PDPK1
GO:0032956	regulation of actin cytoskeleton organization	Biological process	17	151	1169	23448	2.2582	0.00144332	0.0201821	2.84064	PFN1//TMSB4X//SSH1//ARPC3//ARPC5//ARF6//DLG1//RAC1//MTOR//S1PR1//CAPZA1//TPM1//TMOD3//EP300//CRK//EPHA3//ILK
GO:0032535	regulation of cellular component size	Biological process	18	165	1169	23448	2.18816	0.00152365	0.0208149	2.81711	PFN1//TMSB4X//SSH1//ARHGAP5//RTN4//ARPC3//ARPC5//ARF6//DLG1//RAC1//MTOR//ADNP//ILK//EP300//AKT1S1//CAPZA1//TPM1//TMOD3
GO:0010035	response to inorganic substance	Biological process	23	234	1169	23448	1.97153	0.00153803	0.0208684	2.81304	GPX1//GSTP1//PTCH1//NR3C1//MAPK9//GATM//THBS1//HMOX1//ANXA7//PLA2G4A//TRPC1//SLC25A13//EP300//ECT2//IL6//ANXA1//NET1//MEF2A//CEBPA//SLC30A1//ITGAV//EGLN1//FNTB
GO:0051247	positive regulation of protein metabolic process	Biological process	40	489	1169	23448	1.64075	0.00154675	0.0208684	2.81058	ABI1//ACVR2A//CAMP//EDNRB//HMGB1//CYR61//SQSTM1//NPTN//PIN1//MAPK9//MTOR//RGMA//EP300//IL12B//SMAD4//TGFBR1//IL6//RBM3//THBS1//PSMD10//NDFIP2//TSPYL5//CSNK1E//UBE2V2//TAF1//CCNB1//SNAI2//EREG//TNFRSF1A//CRLF1//FCGR3//TLR7//IER3//CUL4A//LPCAT1//HDAC2//EIF5A2//ADNP//ITGB1//PEMT
GO:0060341	regulation of cellular localization	Biological process	43	537	1169	23448	1.60615	0.00159216	0.021193	2.79801	TACC3//PSMD10//NR3C1//IL1RN//TRH//ACVR2A//EDN2//SLC30A1//CRHR1//CDK1//IL6//TNFRSF1A//EP300//RTN4//EMD//SNAI2//WWTR1//HIF1A//NOLC1//ECT2//PTGS2//TLR7//PDPK1//HMOX1//RAB5A//PPP1CC//INHBA//CAMK2A//ANXA1//CD14//SAA1//RAB8B//MTOR//CCNB1//SMAD4//TGFBR1//GAS1//SCFD1//HMGN3//PIM3//ARF6//IL1RL1//CCKBR
GO:0048513	organ development	Biological process	134	2099	1169	23448	1.28051	0.00165037	0.0218005	2.78242	BMPR1B//COL11A1//INHBA//LFNG//UBE3A//ZFX//IMMP2L//OAS1D//AFP//PLA2G4A//EDN2//EREG//HMGB1//EDNRB//HIF1A//SP3//SMAD4//ODC1//TGFBR1//TIPARP//TET2//PKHD1//SNAI2//ARF6//CEBPA//DLX3//TRP63//ZDHHC21//EDARADD//GSDMA3//ALDH1A3//PITX2//DLG1//RAC1//NME1//EPHB4//PTCH1//FZD2//WHSC1//ATF2//CYR61//PDPK1//THBS1//CXCR4//DLL1//E2F5//PRKAR1A//CUL1//GMNN//EP300//S1PR1//TCF7//RAB3GAP1//VCAM1//CALCRL//NFKB1//CXCL13//S…
GO:0009792	embryo development ending in birth or egg hatching	Biological process	44	554	1169	23448	1.59307	0.00165721	0.0218005	2.78062	DLL1//GNA12//GNA13//ITGB1//SMAD4//PITX2//SP3//TGFBR1//TPM1//UBE2B//SLC30A1//NCKAP1//OOEP//BTF3//CCNB1//N4BP2L2//ABI1//IFITM1//EP300//SMARCB1//G2E3//GINS1//PTCH1//MAP3K7//ENAH//PFN1//RGMA//CEBPA//HIF1A//GAS1//TCF7//COL11A1//DLG1//ACVR2A//VCAM1//SOCS3//ITGAV//PLK4//CYR61//DNAJB6//MAP2K1//EGLN1//HS6ST1//FZD2
GO:0007243	intracellular protein kinase cascade	Biological process	53	699	1169	23448	1.52086	0.00165879	0.0218005	2.78021	SMAD1//MEF2A//MAP2K1//MAP3K7//MAPK9//TANK//TLR7//PSMD10//STRADB//SOCS3//IL12B//AKAP6//AKR1B3//GSTP1//PTGS2//TNFRSF1A//CRLF1//IL6//SQSTM1//PDPK1//ECT2//HMOX1//TRIM13//NDFIP2//ZC3HAV1//ZDHHC13//IL1RL1//ZMYND11//ATP6AP2//IGFBP3//ILK//ITGAV//ITGB1//EP300//IL1RN//GPX1//TGFBR1//THBS1//MTOR//TSPYL5//SLC9A3R1//CCKBR//CYR61//PIN1//CNKSR3//GNA12//GNA13//STK17B//STK38
GO:0009888	tissue development	Biological process	77	1100	1169	23448	1.40407	0.00166975	0.0218752	2.77735	BMPR1B//COL11A1//CXCR4//GNA13//PITX2//DLG1//ILK//SMAD4//PTCH1//DUSP4//INHBA//PRKAR1A//SMAD1//TRP63//EDNRB//HIF1A//SNAI2//TGFBR1//MAP3K7//ENAH//PFN1//NCKAP1//RGMA//GPX1//ZDHHC21//EDARADD//GSDMA3//ALDH1A3//RAC1//THBS1//ACVR2A//EP300//SPRR2K//TFDP1//HDAC2//WWTR1//BCL9//GRSF1//ANXA1//PTGS2//MAP2K1//TXNIP//GM5483//MMP13//BMP2K//TXLNG//CRHR1//FZD2//PHB2//ETV4//EMD//LEMD3//NINJ1//MREG//SOX15//HMGB1//IGF…
GO:0010942	positive regulation of cell death	Biological process	43	539	1169	23448	1.60019	0.0017088	0.0221771	2.76731	FCGR3//SH3GLB1//IL12B//BNIP3L//DFFB//GPX1//INHBA//TGFBR1//THBS1//TRP63//DDX20//TRP53INP1//DIABLO//STK17B//PAWR//IL19//CASP8AP2//HMOX1//TOPORS//MAPK9//HMGB1//RAET1B//HIPK1//EP300//ECT2//GZMA//HIF1A//IER3//CYR61//IGFBP3//ITGB1//ANXA1//MMP9//PLA2G4A//PTGS2//SIAH1A//TXNIP//NET1//ALDH1A3//EEF1E1//NR3C1//NQO1//UBE2M
GO:0032970	regulation of actin filament-based process	Biological process	17	155	1169	23448	2.19993	0.00191733	0.0245203	2.7173	PFN1//TMSB4X//SSH1//ARPC3//ARPC5//ARF6//DLG1//RAC1//MTOR//CRK//EPHA3//ILK//S1PR1//CAPZA1//TPM1//TMOD3//EP300
GO:0051493	regulation of cytoskeleton organization	Biological process	23	238	1169	23448	1.93839	0.00191887	0.0245203	2.71695	PFN1//TMSB4X//SSH1//PKHD1//ARPC3//ARPC5//ARF6//DLG1//RAC1//MTOR//SGK1//CRK//EPHA3//ILK//CCNB1//PLK4//S1PR1//CAPZA1//TPM1//TMOD3//ECT2//TPX2//EP300
GO:0033043	regulation of organelle organization	Biological process	34	402	1169	23448	1.69646	0.00195725	0.0249339	2.70835	TLK2//PFN1//TMSB4X//SSH1//TMED9//PKHD1//CDC23//ARPC3//ARPC5//ARF6//DLG1//RAC1//MTOR//UBE2B//SGK1//ANXA1//PLA2G4A//ERCC1//CRK//EPHA3//ILK//CCNB1//SNAI2//EREG//PLK4//S1PR1//CAPZA1//TPM1//TMOD3//ECT2//TPX2//EP300//PSMD10//AICDA
GO:0006412	translation	Biological process	35	418	1169	23448	1.67951	0.00200484	0.0253073	2.69792	TRNAU1AP//EIF3E//EIF2S3X//EIF1AX//TRMT6//DENR//EIF3K//EIF4B//EFTUD2//TCEA1//EIF5A2//2810006K23RIK//QK//RBM3//FARSA//DALRD3//RARS//MARS2//DARS//IL6//THBS1//MTOR//EP300//ANG3//PURB//TIA1//RPL28//RPS15//MRPL37//MRPS23//MRPS14//EEF1E1//RPL7L1//RPL15//GUF1
GO:0044403	symbiosis, encompassing mutualism through parasitism	Biological process	12	92	1169	23448	2.61628	0.00203112	0.0255613	2.69227	MMP9//CAMP//IL12B//ITGAV//TARDBP//SMARCB1//EP300//DDX39B//THOC2//GPX1//GPX2//TLR7
GO:0033160	positive regulation of protein import into nucleus, translocation	Biological process	4	12	1169	23448	6.68606	0.00220417	0.0274892	2.65676	CDK1//IL6//TNFRSF1A//EP300
GO:0042327	positive regulation of phosphorylation	Biological process	26	287	1169	23448	1.81712	0.00252044	0.0303403	2.59852	ABI1//ACVR2A//CAMP//EDNRB//HMGB1//CYR61//SQSTM1//NPTN//PIN1//MAPK9//MTOR//RGMA//EP300//IL12B//SMAD4//TGFBR1//CCNB1//IL6//TNFRSF1A//CRLF1//ADNP//ITGB1//EREG//ILK//THBS1//SDCBP
GO:0009725	response to hormone stimulus	Biological process	34	409	1169	23448	1.66743	0.00258776	0.0310605	2.58708	PTPN2//SRSF3//CRHR1//TRH//A//LANCL2//RNF14//STRN3//MTOR//PDPK1//SGK1//UCHL3//ESRRG//NR3C1//SERPINA3C//SERPINA3N//SERPINA3M//GATM//HMOX1//TGFBR1//EP300//SOCS3//ACR//IDH1//HMGB1//IL1RN//IL6//MAP2K1//CPN1//CACYBP//INHBA//UBE2L3//SREBF2//RERG
GO:0031344	regulation of cell projection organization	Biological process	24	259	1169	23448	1.85867	0.00270071	0.0323229	2.56852	SSH1//RAC1//MTOR//FRMD7//ADNP//ATF1//EPHA3//HMGB1//ITGB1//NME1//NPTN//UBE2V2//HDAC2//PTPRG//RTN4//RAB8B//PODXL//ILK//EP300//SGK1//ARF6//RAB5A//TGFBR1//PDLIM5
GO:0030162	regulation of proteolysis	Biological process	18	174	1169	23448	2.07498	0.00274653	0.0327769	2.56121	GPX1//PSMD14//N4BP1//TAF9//CSNK1E//PSMD10//UBE2V2//TAF1//SPINK12//HDAC2//EP300//TIMP1//SERPINA3C//SERPINB2//SERPINA3N//SERPINA3M//SERPINB3B//SERPINB3D
GO:0000060	protein import into nucleus, translocation	Biological process	7	39	1169	23448	3.60018	0.00284776	0.0334764	2.5455	CDK1//IL6//TNFRSF1A//EP300//ARNTL//POLA2//RBM22
GO:0033143	regulation of intracellular steroid hormone receptor signaling pathway	Biological process	7	39	1169	23448	3.60018	0.00284776	0.0334764	2.5455	UBE2I//PHB2//CYP7B1//STRN3//RNF14//EP300//NR3C1
GO:0090316	positive regulation of intracellular protein transport	Biological process	10	72	1169	23448	2.78586	0.0029372	0.0343611	2.53207	CDK1//IL6//TNFRSF1A//EP300//ECT2//PTGS2//TLR7//EMD//SMAD4//TGFBR1
GO:0032270	positive regulation of cellular protein metabolic process	Biological process	34	418	1169	23448	1.63153	0.00364854	0.0406451	2.43788	ABI1//ACVR2A//CAMP//EDNRB//HMGB1//CYR61//SQSTM1//NPTN//PIN1//MAPK9//MTOR//RGMA//EP300//IL12B//SMAD4//TGFBR1//IL6//RBM3//THBS1//PSMD10//NDFIP2//TSPYL5//CSNK1E//UBE2V2//TAF1//CCNB1//SNAI2//TNFRSF1A//CRLF1//HDAC2//EIF5A2//ADNP//ITGB1//PEMT
GO:0010562	positive regulation of phosphorus metabolic process	Biological process	26	295	1169	23448	1.76784	0.00365053	0.0406451	2.43764	ABI1//ACVR2A//CAMP//EDNRB//HMGB1//CYR61//SQSTM1//NPTN//PIN1//MAPK9//MTOR//RGMA//EP300//IL12B//SMAD4//TGFBR1//CCNB1//IL6//EREG//ILK//THBS1//SDCBP//TNFRSF1A//CRLF1//ADNP//ITGB1
GO:0045937	positive regulation of phosphate metabolic process	Biological process	26	295	1169	23448	1.76784	0.00365053	0.0406451	2.43764	ABI1//ACVR2A//CAMP//EDNRB//HMGB1//CYR61//SQSTM1//NPTN//PIN1//MAPK9//MTOR//RGMA//EP300//IL12B//SMAD4//TGFBR1//CCNB1//IL6//EREG//ILK//THBS1//SDCBP//TNFRSF1A//CRLF1//ADNP//ITGB1
GO:0032388	positive regulation of intracellular transport	Biological process	10	75	1169	23448	2.67442	0.00397121	0.0436308	2.40108	CDK1//IL6//TNFRSF1A//EP300//ECT2//PTGS2//TLR7//EMD//SMAD4//TGFBR1
GO:0031346	positive regulation of cell projection organization	Biological process	15	141	1169	23448	2.13385	0.00458914	0.0493748	2.33827	RAC1//MTOR//ADNP//ATF1//EPHA3//HMGB1//ITGB1//NME1//NPTN//UBE2V2//ILK//EP300//SGK1//TGFBR1//RAB8B
GO:0030154	cell differentiation	Biological process	143	2336	1169	23448	1.22788	0.00545747	0.0570904	2.26301	EREG//TRIP13//CCNB1//PITX2//QK//TIPARP//CYR61//WWTR1//ITGB1//SMAD1//EDNRB//HIF1A//CXCR4//TUBB2B//CELSR3//SP3//SNAI2//TGFBR1//GPX1//GSDMA3//SMAD5//COL11A1//TRP63//RAC1//INHBA//NME1//PDPK1//ERCC1//ZFX//MTOR//STRBP//4632434I11RIK//HOOK1//TDRD5//FNDC3A//UBE2B//FZD2//ENAH//GAS1//B3GNT2//ABLIM1//RTN4//ETV4//DLL1//HDAC2//SMAD4//MSR1//MAPK9//ITGAV//FRMD7//ADNP//ATF1//EPHA3//HMGB1//NPTN//UBE2V2//PTPRG//BC…
GO:0048869	cellular developmental process	Biological process	151	2484	1169	23448	1.21932	0.0055585	0.0578557	2.25504	ECT2//HMGB1//CSNK1A1//STRADB//SSH1//EREG//TRIP13//CCNB1//PITX2//QK//TIPARP//CYR61//WWTR1//ITGB1//SMAD1//EDNRB//HIF1A//CXCR4//TUBB2B//CELSR3//SP3//SNAI2//TGFBR1//GPX1//GSDMA3//SMAD5//COL11A1//TRP63//RAC1//INHBA//NME1//PDPK1//ERCC1//ZFX//MTOR//STRBP//4632434I11RIK//HOOK1//TDRD5//FNDC3A//UBE2B//FZD2//ENAH//GAS1//B3GNT2//ABLIM1//RTN4//ETV4//ANXA7//GNA12//GNA13//IL6//CDC42SE2//DLL1//HDAC2//SMAD4//MSR1…
GO:0040007	growth	Biological process	51	710	1169	23448	1.4408	0.00586055	0.0602447	2.23206	BMPR1B//EREG//IL6//XRN2//MTOR//ATAD3A//CYR61//IGFBP2//IGFBP3//ILK//NOV//GINS1//THBS1//BCL9//SGK1//TGFBR1//PSMD10//TAF9//EP300//BDKRB1//GAS1//INHBA//SMAD4//RTN4//CGRRF1//CTH//RERG//CAMP//IL12B//ERCC1//ZFX//SOCS3//PTCH1//UBE2E3//MORF4L2//ACTL6A//SOCS4//BRD8//TSPYL5//SIAH1A//DLG1//NINJ1//PTGS2//MREG//GPX1//SOX15//ADNP//HIF1A//CDK1//CCNB1//UBE3A
GO:0044093	positive regulation of molecular function	Biological process	69	1019	1169	23448	1.35821	0.00614267	0.0628338	2.21164	TGFBR1//MAP3K7//MAP3K8//THBS1//MAP2K1//C1QTNF2//EREG//MAPK9//CASP8AP2//DIABLO//CRHR1//GNA13//GNAL//CALCRL//ACR//SLC9A3R1//EDNRB//BDKRB1//EDN2//DGKE//CYR61//IL12B//PSMD14//GUCA1A//PCNA//LFNG//EP300//ADNP//DLG1//ECT2//TPX2//STRADB//PDPK1//S1PR1//PIN1//NET1//AKAP6//TPM1//DNAJB6//ZC3HAV1//TBC1D15//TBC1D14//RAB3GAP1//CXCL13//APH1B//HMGB1//HIPK1//NME1//PITX2//ILK//PDCD10//IL1RN//ARHGAP5//SRGAP2//ARHGDI…
GO:0090066	regulation of anatomical structure size	Biological process	24	277	1169	23448	1.73789	0.00626475	0.063925	2.2031	MAP2K1//PFN1//TMSB4X//SSH1//ARHGAP5//EDN2//EDNRB//RTN4//ARPC3//ARPC5//ARF6//DLG1//RAC1//MTOR//GPX1//ADNP//ILK//EP300//AKT1S1//HIF1A//PTGS2//CAPZA1//TPM1//TMOD3
GO:0070201	regulation of establishment of protein localization	Biological process	23	262	1169	23448	1.76083	0.00629672	0.0640938	2.20089	TACC3//PSMD10//CDK1//IL6//TNFRSF1A//EP300//EMD//SNAI2//WWTR1//NOLC1//ECT2//PTGS2//TLR7//ANXA1//CD14//SAA1//NDFIP2//MTOR//SMAD4//TGFBR1//ARF6//PDPK1//IL1RL1
GO:0051239	regulation of multicellular organismal process	Biological process	105	1663	1169	23448	1.26645	0.00710957	0.069484	2.14816	NFKB1//EREG//HIF1A//MAP3K7//NME1//MAP2K1//TPM1//EDNRB//CALCRL//EDN2//PTGS2//HRG//IL6//LMCD1//SMAD4//WWTR1//FRMD7//ADNP//ATF1//EPHA3//HMGB1//ITGB1//NPTN//UBE2V2//HDAC2//PTPRG//RTN4//HNRNPK//THBS1//ACVR2A//SLC30A1//BMP2K//TXLNG//BMPR1B//MMP9//USP46//CCKBR//SNAI2//ZC3HAV1//IL1RL1//GSTP1//IL12B//RAC1//TNFRSF1A//MAPK9//TLR7//IFNAR1//RAET1B//IL17A//CD14//CLEC7A//HMOX1//ATP6AP2//ATF2//EP300//CLPTM1//GPX…
GO:0072358	cardiovascular system development	Biological process	49	684	1169	23448	1.43692	0.00716088	0.069484	2.14503	ANG3//S1PR1//ENPEP//EPHB4//EREG//GNA13//HIF1A//HMOX1//ITGAV//SMAD5//PTGS2//TNFAIP2//MAP3K7//HS6ST1//CALCRL//PDCD10//RTN4//DLX3//CXCR4//PITX2//QK//TIPARP//FZD2//THBS1//CYR61//ITGB1//COL11A1//PTCH1//WHSC1//ATF2//SNAI2//TGFBR1//VCAM1//EP300//HRG//NCKAP1//EGLN1//CAMP//MMP9//TNFRSF1A//MEF2A//CACYBP//TPM1//CDK1//CCNB1//GPX1//SOCS3//MAP2K1//HPGD
GO:0072359	circulatory system development	Biological process	49	684	1169	23448	1.43692	0.00716088	0.069484	2.14503	ANG3//S1PR1//ENPEP//EPHB4//EREG//GNA13//HIF1A//HMOX1//ITGAV//SMAD5//PTGS2//TNFAIP2//MAP3K7//HS6ST1//CALCRL//PDCD10//RTN4//DLX3//CXCR4//PITX2//QK//TIPARP//FZD2//THBS1//CYR61//ITGB1//COL11A1//PTCH1//WHSC1//ATF2//SNAI2//TGFBR1//VCAM1//EP300//HRG//NCKAP1//EGLN1//CAMP//MMP9//TNFRSF1A//MEF2A//CACYBP//TPM1//CDK1//CCNB1//GPX1//SOCS3//MAP2K1//HPGD
GO:0045597	positive regulation of cell differentiation	Biological process	35	457	1169	23448	1.53618	0.00810612	0.0772126	2.09119	HIF1A//SMAD4//WWTR1//MSR1//MAPK9//H2-AA//CEBPA//SNAI2//UCHL3//IL6//HMGB1//ACVR2A//INHBA//IGFBP3//ILK//ECT2//ITGB1//BMPR1B//CEBPD//CYR61//SMAD1//SMAD5//IL12B//IL17A//RTN4//ADNP//EP300//NPTN//CXCR4//HDAC2//SGK1//TMSB4X//PTGS2//SOCS3//MAP2K1
GO:0051704	multi-organism process	Biological process	45	622	1169	23448	1.45115	0.00818684	0.0776254	2.08688	IER3//CLEC7A//IL12B//CD14//CAMP//DEFB1//RAET1B//TNFRSF1A//CXCL13//DEFB14//PGLYRP4//HMGB1//HRG//ZC3HAV1//HPGD//MMP9//PTGS2//OOEP//VMP1//GPX1//GPX2//ITGAV//BDKRB1//EDNRB//PTGER2//MGST1//ACVR2A//IL6//TARDBP//SMARCB1//EP300//UBE2I//VCAM1//CUL1//CUL4A//PLA2G4A//DDX39B//THOC2//BNIP3L//IFNAR1//IFITM1//IFITM2//TLR7//SP3//GSTP1
GO:0051223	regulation of protein transport	Biological process	21	241	1169	23448	1.74781	0.00949661	0.0872159	2.02243	TACC3//PSMD10//CDK1//IL6//TNFRSF1A//EP300//EMD//SNAI2//WWTR1//NOLC1//ECT2//PTGS2//TLR7//ANXA1//CD14//SAA1//NDFIP2//MTOR//SMAD4//TGFBR1//IL1RL1
GO:0051592	response to calcium ion	Biological process	8	60	1169	23448	2.67442	0.00953432	0.0872159	2.02071	ECT2//MEF2A//ANXA7//PLA2G4A//THBS1//TRPC1//SLC25A13//EP300
GO:0009719	response to endogenous stimulus	Biological process	45	629	1169	23448	1.435	0.00988215	0.0900013	2.00515	GNAL//PTPN2//SRSF3//FRS3//SREBF2//RERG//CRHR1//TRH//A//LANCL2//CDK1//MGST1//MMP3//COL4A6//RNF14//STRN3//MTOR//PDPK1//SGK1//UCHL3//CXCL13//THBS1//ESRRG//NR3C1//SERPINA3C//SERPINA3N//SERPINA3M//GATM//HMOX1//TGFBR1//EP300//NPTN//SOCS3//ACR//IDH1//HMGB1//IL1RN//IL6//MAP2K1//CPN1//CACYBP//SNAI2//INHBA//UBE2L3//SMAD4
GO:0033158	regulation of protein import into nucleus, translocation	Biological process	4	18	1169	23448	4.45737	0.0107314	0.0958438	1.96934	CDK1//IL6//TNFRSF1A//EP300
GO:0030036	actin cytoskeleton organization	Biological process	28	354	1169	23448	1.58652	0.0111607	0.0986183	1.95231	MYO1B//PAWR//PFN1//TMSB4X//DLG1//ENAH//RAC1//SSH1//ARPC3//ARPC5//ARF6//MTOR//NCKAP1//CDC42BPA//HMGB1//CRK//EPHA3//ILK//ACTG1//ITGB1//TPM1//S1PR1//CAPZA1//TMOD3//MEF2A//EP300//SLC9A3R1//ATXN3
GO:0051240	positive regulation of multicellular organismal process	Biological process	35	468	1169	23448	1.50008	0.0114287	0.0997127	1.942	EREG//MAP3K7//TPM1//EDNRB//EDN2//PTGS2//HIF1A//THBS1//ACVR2A//BMPR1B//CCKBR//ZC3HAV1//IL6//MAPK9//TLR7//IL12B//IFNAR1//RAET1B//IL17A//IL1RL1//CD14//TNFRSF1A//CLEC7A//ATP6AP2//ATF2//EP300//DLG1//TFRC//HRG//CDK1//CCNB1//INHBA//CRHR1//NPTN//SLC24A2
GO:0043543	protein acylation	Biological process	14	142	1169	23448	1.97757	0.0115415	0.100067	1.93774	NAA10//CDYL//TAF1//EP300//ZDHHC21//ZDHHC3//ESCO2//ESCO1//SNAI2//MAP3K7//CCDC101//TAF9//ACTL6A//BRD8
GO:0051702	interaction with symbiont	Biological process	6	39	1169	23448	3.08587	0.0120679	0.103609	1.91837	TARDBP//SMARCB1//EP300//CAMP//GPX1//GPX2
GO:0050793	regulation of developmental process	Biological process	82	1286	1169	23448	1.27898	0.0130398	0.109726	1.88473	HIF1A//NME1//ANXA7//GNA12//GNA13//IL6//CDC42SE2//SMAD4//WWTR1//MSR1//MAPK9//ITGAV//FRMD7//ADNP//ATF1//EPHA3//HMGB1//ITGB1//NPTN//UBE2V2//HDAC2//PTPRG//RTN4//EDNRB//THBS1//HRG//PDZD8//LARP4//BMP2K//TXLNG//ACVR2A//BMPR1B//SNAI2//CLPTM1//GPX1//PHB2//ETV4//IL1RN//BCL9//HMGN2//H2-AA//SOCS3//DLL1//CYR61//SMAD1//MAP2K1//CEBPA//UCHL3//TGFBR1//TRP63//INHBA//IGFBP3//ILK//YWHAG//ECT2//PTCH1//CEBPD//SMAD5//C…
GO:0001934	positive regulation of protein phosphorylation	Biological process	22	264	1169	23448	1.67151	0.0131509	0.110112	1.88105	IL12B//SMAD4//TGFBR1//CCNB1//IL6//TNFRSF1A//CRLF1//ADNP//ITGB1//MTOR//ABI1//ACVR2A//CAMP//EDNRB//HMGB1//CYR61//SQSTM1//NPTN//PIN1//MAPK9//RGMA//EP300
GO:0010038	response to metal ion	Biological process	14	146	1169	23448	1.92339	0.0144718	0.119485	1.83948	GPX1//MAPK9//GATM//THBS1//ANXA7//PLA2G4A//TRPC1//SLC25A13//EP300//HMOX1//ECT2//MEF2A//CEBPA//SLC30A1
GO:0051094	positive regulation of developmental process	Biological process	44	629	1169	23448	1.40312	0.0152465	0.123188	1.81683	HIF1A//SMAD4//WWTR1//MSR1//MAPK9//ACVR2A//BMPR1B//H2-AA//SOCS3//CYR61//SMAD1//MAP2K1//CEBPA//SNAI2//UCHL3//IL6//HMGB1//INHBA//IGFBP3//ILK//ECT2//ITGB1//CEBPD//SMAD5//IL12B//IL17A//RTN4//CAMP//HMOX1//MMP9//THBS1//TNFRSF1A//ADNP//EP300//NPTN//DLG1//CXCR4//HDAC2//SGK1//TMSB4X//UBE2V2//CDK1//CCNB1//PTGS2
GO:0042692	muscle cell differentiation	Biological process	21	255	1169	23448	1.65185	0.0170805	0.133827	1.7675	PITX2//GPX1//BCL9//EDNRB//EMD//LEMD3//ACTG1//ITGB1//TPM1//HMGB1//IGFBP3//ILK//SOX15//SDC1//CAV2//EREG//TMSB4X//MEF2A//CACYBP//EP300//QK
GO:0035821	modification of morphology or physiology of other organism	Biological process	6	42	1169	23448	2.86545	0.0171111	0.133827	1.76672	MMP9//TARDBP//SMARCB1//EP300//CAMP//TLR7
GO:0045727	positive regulation of translation	Biological process	6	42	1169	23448	2.86545	0.0171111	0.133827	1.76672	EIF5A2//IL6//RBM3//THBS1//MTOR//EP300
GO:0051817	modification of morphology or physiology of other organism involved in symbiotic interaction	Biological process	6	42	1169	23448	2.86545	0.0171111	0.133827	1.76672	MMP9//TARDBP//SMARCB1//EP300//CAMP//TLR7
GO:0018193	peptidyl-amino acid modification	Biological process	38	533	1169	23448	1.43004	0.0175496	0.136742	1.75573	PIN1//PPIE//PPIH//EIF5A2//IL12B//CDYL//TAF1//EP300//QPCT//NSD1//SUV39H2//ILK//SGK1//TGFBR1//PBK//MTOR//PDPK1//ABI1//WEE1//ABI2//GALNT1//CTH//MGAT2//P4HB//CNKSR3//IL6//SNAI2//FBXO11//PRKAA1//TNFRSF1A//CRLF1//MAP3K7//CCDC101//TAF9//ACTL6A//BRD8//ADNP//ITGB1
GO:0030029	actin filament-based process	Biological process	28	371	1169	23448	1.51382	0.0196813	0.146744	1.70595	MYO1B//PAWR//PFN1//TMSB4X//CAPZA1//ENAH//RAC1//SLC9A3R1//ATXN3//SSH1//DLG1//ARPC3//ARPC5//ARF6//MTOR//NCKAP1//CDC42BPA//HMGB1//CRK//EPHA3//ILK//ACTG1//ITGB1//TPM1//S1PR1//TMOD3//MEF2A//EP300
GO:0042770	signal transduction in response to DNA damage	Biological process	9	82	1169	23448	2.20151	0.0207437	0.153017	1.68311	TRP63//HMOX1//TOPORS//MYO6//HIPK1//EP300//EEF1E1//SNAI2//PSMD10
GO:0016569	covalent chromatin modification	Biological process	22	276	1169	23448	1.59884	0.0208569	0.153579	1.68075	HELLS//CDC73//NSD1//RTF1//CDK1//PIM3//CCNB1//CDYL//TAF1//EP300//HDAC2//USP3//UBE2B//SUV39H2//SNAI2//PRKAA1//MAP3K7//CCDC101//TAF9//ACTL6A//BRD8//AICDA
GO:0040008	regulation of growth	Biological process	34	474	1169	23448	1.43877	0.0218734	0.159373	1.66008	CYR61//IGFBP2//IGFBP3//ILK//NOV//SGK1//TGFBR1//PSMD10//TAF9//EP300//BDKRB1//GAS1//INHBA//SMAD4//RTN4//CGRRF1//CTH//RERG//CAMP//IL12B//SIAH1A//PTCH1//DLG1//ADNP//HIF1A//CDK1//CCNB1//SOCS3//UBE2E3//MORF4L2//ACTL6A//SOCS4//BRD8//TSPYL5
GO:0043388	positive regulation of DNA binding	Biological process	5	33	1169	23448	3.03912	0.0226819	0.16269	1.64432	HIPK1//HMGB1//NME1//PITX2//EP300
GO:0006473	protein acetylation	Biological process	12	126	1169	23448	1.9103	0.0235802	0.168552	1.62745	NAA10//CDYL//TAF1//EP300//ESCO2//ESCO1//SNAI2//MAP3K7//CCDC101//TAF9//ACTL6A//BRD8
GO:0010608	posttranscriptional regulation of gene expression	Biological process	24	314	1169	23448	1.53311	0.0255777	0.176452	1.59214	TRNAU1AP//QK//RBM3//TRMT6//EIF3K//IL6//THBS1//MTOR//EP300//UBE2B//NCKAP1//ANG3//PURB//TIA1//CLP1//SRRT//LIN28B//USP3//SIAH1A//CDC73//HNRNPD//EIF5A2//MEX3D//TARDBP
GO:0006917	induction of apoptosis	Biological process	23	298	1169	23448	1.54811	0.0257423	0.177293	1.58935	FCGR3//SH3GLB1//IL12B//CASP8AP2//HMOX1//TOPORS//GPX1//DIABLO//MAPK9//RAET1B//HIPK1//TRP63//EP300//BNIP3L//DFFB//INHBA//TGFBR1//THBS1//DDX20//TRP53INP1//STK17B//PAWR//IL19
GO:0031032	actomyosin structure organization	Biological process	6	46	1169	23448	2.61628	0.0258573	0.177497	1.58742	ACTG1//ITGB1//TPM1//MEF2A//EP300//CDC42BPA
GO:0010975	regulation of neuron projection development	Biological process	18	219	1169	23448	1.64862	0.0262584	0.179953	1.58073	ADNP//ATF1//EPHA3//HMGB1//ITGB1//NME1//NPTN//UBE2V2//HDAC2//PTPRG//RTN4//ILK//EP300//SSH1//SGK1//ARF6//PDLIM5//FRMD7
GO:0012502	induction of programmed cell death	Biological process	23	299	1169	23448	1.54294	0.0266244	0.181264	1.57472	FCGR3//SH3GLB1//IL12B//BNIP3L//DFFB//GPX1//INHBA//TGFBR1//THBS1//TRP63//DDX20//TRP53INP1//DIABLO//STK17B//PAWR//IL19//CASP8AP2//HMOX1//TOPORS//MAPK9//RAET1B//HIPK1//EP300
GO:0031401	positive regulation of protein modification process	Biological process	26	348	1169	23448	1.4986	0.026693	0.181422	1.5736	ABI1//ACVR2A//CAMP//EDNRB//HMGB1//CYR61//SQSTM1//NPTN//PIN1//MAPK9//MTOR//RGMA//EP300//IL12B//SMAD4//TGFBR1//PSMD10//NDFIP2//TSPYL5//CCNB1//IL6//SNAI2//TNFRSF1A//CRLF1//ADNP//ITGB1
GO:0048589	developmental growth	Biological process	20	251	1169	23448	1.59826	0.026735	0.181422	1.57292	BMPR1B//EREG//GINS1//THBS1//BCL9//RTN4//NINJ1//PTGS2//MREG//GPX1//SOX15//ADNP//ILK//EP300//DLG1//CDK1//CCNB1//UBE3A//GAS1//SMAD4
GO:0051222	positive regulation of protein transport	Biological process	13	144	1169	23448	1.81081	0.0280244	0.188937	1.55246	CDK1//IL6//TNFRSF1A//EP300//ECT2//PTGS2//TLR7//EMD//CD14//SAA1//SMAD4//TGFBR1//IL1RL1
GO:0030239	myofibril assembly	Biological process	5	35	1169	23448	2.86545	0.0286054	0.190381	1.54355	ACTG1//ITGB1//TPM1//MEF2A//EP300
GO:0050434	positive regulation of viral transcription	Biological process	3	14	1169	23448	4.29818	0.0297844	0.194183	1.52601	SMARCB1//EP300//PFN1
GO:0030518	intracellular steroid hormone receptor signaling pathway	Biological process	8	74	1169	23448	2.16845	0.0306799	0.198464	1.51315	UBE3A//UBE2I//PHB2//CYP7B1//STRN3//NR3C1//RNF14//EP300
GO:0030330	DNA damage response, signal transduction by p53 class mediator	Biological process	7	61	1169	23448	2.30176	0.0315235	0.202033	1.50137	TRP63//HIPK1//EP300//EEF1E1//SNAI2//PSMD10//MYO6
GO:0030030	cell projection organization	Biological process	47	713	1169	23448	1.32221	0.0316301	0.202404	1.4999	UBE2B//FZD2//ENAH//GAS1//RAC1//B3GNT2//ABLIM1//RTN4//CELSR3//CXCR4//ETV4//SSH1//MTOR//FRMD7//ADNP//ATF1//EPHA3//HMGB1//ITGB1//NME1//NPTN//UBE2V2//HDAC2//PTPRG//MYO6//ABI2//NCKAP1//SLC9A3R1//IL6//MAPK9//BMPR1B//RAB8B//ARF6//PODXL//RAB8A//PKHD1//ILK//EP300//SH3GLB1//SGK1//WEE1//MAP2K1//RAB5A//TGFBR1//WWTR1//PDLIM5//TUBB4A
GO:0016049	cell growth	Biological process	23	306	1169	23448	1.50764	0.0334596	0.210621	1.47548	CYR61//IGFBP2//IGFBP3//ILK//NOV//SGK1//TGFBR1//PSMD10//TAF9//EP300//BDKRB1//GAS1//INHBA//SMAD4//RTN4//CGRRF1//CTH//RERG//ADNP//IL6//XRN2//MTOR//ATAD3A
GO:0045214	sarcomere organization	Biological process	4	25	1169	23448	3.20931	0.0336967	0.210621	1.47241	EP300//ACTG1//ITGB1//TPM1
GO:0044236	multicellular organismal metabolic process	Biological process	7	62	1169	23448	2.26463	0.0340655	0.210621	1.46769	MMP13//MMP3//MMP9//HIF1A//IL6//EP300//TIPARP
GO:0061053	somite development	Biological process	7	62	1169	23448	2.26463	0.0340655	0.210621	1.46769	ABI1//DLL1//NCKAP1//IFITM1//EP300//SMAD4//PTCH1
GO:0009887	organ morphogenesis	Biological process	47	717	1169	23448	1.31483	0.0343243	0.211811	1.4644	BMPR1B//COL11A1//HIF1A//ALDH1A3//RAC1//EPHB4//PTCH1//FZD2//WHSC1//ATF2//SNAI2//PITX2//CYR61//THBS1//HIPK1//TCF7//TRP63//GSDMA3//CDK1//ITGAV//GJB6//DLL1//MYO6//GAS1//HDAC2//EDARADD//INHBA//NCKAP1//SP3//TGFBR1//DLG1//TIPARP//EGLN1//TPM1//BHLHE22//RTN4//CYP7B1//PHB2//ETV4//SMAD4//CXCR4//E2F5//EREG//PRKAR1A//CUL1//GMNN//EP300
GO:0048545	response to steroid hormone stimulus	Biological process	16	196	1169	23448	1.6374	0.0365695	0.220426	1.43688	RNF14//STRN3//ESRRG//NR3C1//SGK1//HMOX1//TGFBR1//EP300//HMGB1//IL1RN//IL6//MAP2K1//CPN1//UBE2L3//ACR//IDH1
GO:0032963	collagen metabolic process	Biological process	6	50	1169	23448	2.40698	0.0371569	0.223318	1.42996	MMP13//MMP3//MMP9//IL6//EP300//HIF1A
GO:0043491	protein kinase B signaling cascade	Biological process	9	91	1169	23448	1.98377	0.0375213	0.224857	1.42572	GPX1//IL6//ILK//TGFBR1//THBS1//MTOR//TSPYL5//SLC9A3R1//EP300
GO:0046782	regulation of viral transcription	Biological process	4	26	1169	23448	3.08587	0.0383017	0.227563	1.41678	TARDBP//SMARCB1//EP300//PFN1
GO:0008630	DNA damage response, signal transduction resulting in induction of apoptosis	Biological process	5	38	1169	23448	2.63923	0.0391776	0.232103	1.40696	HIPK1//TRP63//EP300//HMOX1//TOPORS
GO:0008629	induction of apoptosis by intracellular signals	Biological process	7	64	1169	23448	2.19386	0.039549	0.233305	1.40286	HMOX1//TOPORS//GPX1//DIABLO//HIPK1//TRP63//EP300
GO:0060537	muscle tissue development	Biological process	22	296	1169	23448	1.49081	0.0409452	0.239642	1.3878	PITX2//EP300//GPX1//BCL9//EMD//LEMD3//HMGB1//IGFBP3//ILK//SOX15//CAV2//DLG1//TRP63//TIPARP//MEF2A//CACYBP//ITGB1//EGLN1//COL11A1//TPM1//CDK1//CCNB1
GO:0030522	intracellular receptor mediated signaling pathway	Biological process	11	122	1169	23448	1.80852	0.0413831	0.240706	1.38318	UBE3A//UBE2I//PHB2//CYP7B1//STRN3//NR3C1//ESRRG//ALDH1A3//RNF14//EP300//SNAI2
GO:0019080	viral genome expression	Biological process	4	27	1169	23448	2.97158	0.0432484	0.241737	1.36403	TARDBP//SMARCB1//EP300//PFN1
GO:0019083	viral transcription	Biological process	4	27	1169	23448	2.97158	0.0432484	0.241737	1.36403	TARDBP//SMARCB1//EP300//PFN1
GO:0044259	multicellular organismal macromolecule metabolic process	Biological process	6	52	1169	23448	2.3144	0.043827	0.243551	1.35826	MMP13//MMP3//MMP9//HIF1A//IL6//EP300
GO:0001558	regulation of cell growth	Biological process	19	249	1169	23448	1.53054	0.0438661	0.243551	1.35787	SGK1//TGFBR1//PSMD10//TAF9//EP300//BDKRB1//GAS1//INHBA//SMAD4//RTN4//CGRRF1//CTH//RERG//ADNP//ILK//CYR61//IGFBP2//IGFBP3//NOV
GO:0018205	peptidyl-lysine modification	Biological process	13	154	1169	23448	1.69322	0.044541	0.246968	1.35124	EIF5A2//CDYL//TAF1//EP300//NSD1//SUV39H2//CTH//SNAI2//MAP3K7//CCDC101//TAF9//ACTL6A//BRD8
GO:0072331	signal transduction by p53 class mediator	Biological process	7	66	1169	23448	2.12738	0.0455786	0.251378	1.34124	TRP63//MYO6//HIPK1//EP300//EEF1E1//SNAI2//PSMD10
GO:0046903	secretion	Biological process	41	626	1169	23448	1.31371	0.0460837	0.253155	1.33645	FCGR3//CCKBR//ACR//YWHAZ//EDNRB//PIK3C2A//LIN7C//RAB8A//SCFD1//GLRB//HIF1A//NME1//MYO6//NR3C1//IL1RN//TRH//ACVR2A//EDN2//VAMP3//SLC30A1//DGAT1//ANXA1//MAPK9//SLC9A3R1//CRHR1//RTN4//INHBA//PDPK1//HMOX1//RAB5A//TRPC1//IL6//CAMK2A//PLA2G4A//EP300//CD14//SAA1//RAB8B//HMGN3//PIM3//IL1RL1
GO:0051146	striated muscle cell differentiation	Biological process	15	187	1169	23448	1.60894	0.0476601	0.257725	1.32184	PITX2//GPX1//BCL9//EMD//LEMD3//ACTG1//ITGB1//TPM1//HMGB1//IGFBP3//ILK//CAV2//MEF2A//CACYBP//EP300
GO:0051851	modification by host of symbiont morphology or physiology	Biological process	4	28	1169	23448	2.86545	0.0485366	0.259427	1.31393	TARDBP//SMARCB1//EP300//CAMP
GO:0051101	regulation of DNA binding	Biological process	7	67	1169	23448	2.09563	0.0488023	0.259841	1.31156	HIPK1//HMGB1//NME1//PITX2//EP300//GZMA//HMOX1
GO:0031175	neuron projection development	Biological process	34	507	1169	23448	1.34512	0.0495393	0.261951	1.30505	FZD2//ENAH//GAS1//RAC1//B3GNT2//ABLIM1//RTN4//CELSR3//CXCR4//ETV4//FRMD7//ADNP//ATF1//EPHA3//HMGB1//ITGB1//NME1//NPTN//UBE2V2//HDAC2//PTPRG//MYO6//ABI2//BMPR1B//ILK//EP300//SGK1//WEE1//MAP2K1//SSH1//ARF6//PDLIM5//IL6//MAPK9

## Sheet: CC-EvCup-Ep300
Gene Ontology(GO) terms of Cellular Component in the EvC up set involving Ep300
GO terms about the domain of Cellular Component were enriched in the upregulated genes in the EvC set.
Column A stands for the ID of gene ontology term.
Column B stands for the name of gene ontology term.
Column C stands for the ontology of GOID belongs to.
Column D stands for the number of DE genes associated with the listed GOID.
Column E stands for the number of background population genes associated with the listed GOID.
Column F stands for the total number of DE genes.
Column G stands for the total number of background population genes.
Column H stands for the Fold Enrichment value of the GOID, it equals (Count/Pop.Hits)/(List.Total/Pop.Total).
Column I stands for the significance testing value of the GOID.
Column J stands for the false discovery rate of the GOID, using Benjamini & Hochberg (1995) method.
Column K stands for the Enrichment Score value of the GOID, it equals (-log10(Pvalue)).
Column L stands for the DE genes associated with the GOID.
GO:0044424	intracellular part	Cellular component	803	10879	1187	23539	1.46374	9.87718e-53	2.70568e-50	52.0054	ERCC1//ERCC8//HDAC2//MBD2//TAF1B//TBP//EP300//TAF9//GTF3C2//GOLGA5//MAN1A//RAC1//SEC23A//TRAPPC3//GOLGA7//SLC35A4//SLC35A5//SLC35A3//ZDHHC13//FBXO8//SHOC2//RPL27//RPL28//RPL15//RPL13//RPL17//RPS15//RPS19//CLP1//BIRC5//RAD21//SMARCB1//ATRX//BAZ1A//HMGB1//GNA12//GNA13//GNAL//GNG10//ATP8//PCNA//DDX39B//THOC2//GABARAP//MAP1LC3A//VMP1//PSMB1//PSMD10//PSMD8//PSMD14//PSMD12//PSMC6//CENPC1//SMC3//HELLS//…
GO:0005622	intracellular	Cellular component	825	11332	1187	23539	1.44373	1.02488e-52	2.70568e-50	51.9893	ERCC1//ERCC8//HDAC2//MBD2//TAF1B//TBP//EP300//TAF9//GTF3C2//GOLGA5//MAN1A//RAC1//SEC23A//TRAPPC3//GOLGA7//SLC35A4//SLC35A5//SLC35A3//ZDHHC13//FBXO8//SHOC2//RPL27//RPL28//RPL15//RPL13//RPL17//RPS15//RPS19//CLP1//BIRC5//RAD21//SMARCB1//ATRX//BAZ1A//HMGB1//GNA12//GNA13//GNAL//GNG10//ATP8//PCNA//DDX39B//THOC2//GABARAP//MAP1LC3A//VMP1//PSMB1//PSMD10//PSMD8//PSMD14//PSMD12//PSMC6//CENPC1//SMC3//HELLS//…
GO:0005623	cell	Cellular component	897	13163	1187	23539	1.35137	3.43843e-47	6.05164e-45	46.4636	CHRNE//ANXA7//ARF4//ARF6//ATF4//BDKRB1//BSG//CAMK2A//CAV2//CCKBR//CD14//CD68//CDH11//CDH3//CXCR4//CRHR1//CRK//CRLF1//DLG1//DLL1//DSC1//DSG3//S1PR1//EDNRB//EHD1//ENAH//ENPEP//STOM//EPHB4//EREG//FRK//GAS1//GEM//GJB6//GLRB//GNG10//GPC4//H13//H2-AA//HEPH//IL1RAP//ILK//ITGAV//ITGB1//LAMP2//ANXA1//LY6C1//IL1RL1//MC3R//RAB8A//MINPP1//MPDZ//MYO1B//MYO6//P4HB//PDPK1//PIK3C2A//PIK3C2G//PLAUR//PLP2//PPAP2A/…
GO:0044464	cell part	Cellular component	894	13142	1187	23539	1.349	2.31081e-46	3.05027e-44	45.6362	CHRNE//ANXA7//ARF4//ARF6//ATF4//BDKRB1//BSG//CAMK2A//CAV2//CCKBR//CD14//CD68//CDH11//CDH3//CXCR4//CRHR1//CRK//CRLF1//DLG1//DLL1//DSC1//DSG3//S1PR1//EDNRB//EHD1//ENAH//ENPEP//STOM//EPHB4//EREG//FRK//GAS1//GEM//GJB6//GLRB//GNG10//GPC4//H13//H2-AA//HEPH//IL1RAP//ILK//ITGAV//ITGB1//LAMP2//ANXA1//LY6C1//IL1RL1//MC3R//RAB8A//MINPP1//MPDZ//MYO1B//MYO6//P4HB//PDPK1//PIK3C2A//PIK3C2G//PLAUR//PLP2//PPAP2A/…
GO:0043229	intracellular organelle	Cellular component	712	9449	1187	23539	1.49428	1.78473e-45	1.88468e-43	44.7484	ERCC1//ERCC8//HDAC2//MBD2//TAF1B//TBP//EP300//TAF9//GTF3C2//GOLGA5//MAN1A//RAC1//SEC23A//TRAPPC3//GOLGA7//SLC35A4//SLC35A5//SLC35A3//ZDHHC13//RPL27//RPL28//RPL15//RPL13//RPL17//RPS15//RPS19//CLP1//BIRC5//RAD21//SMARCB1//ATRX//BAZ1A//HMGB1//ATP8//DDX39B//THOC2//GABARAP//MAP1LC3A//VMP1//CENPC1//SMC3//HELLS//PPP1CC//AURKB//STAG3//CDCA8//SUV39H2//CENPW//CENPM//NUF2//SPC24//OIP5//MLF1IP//CENPN//KIF2C/…
GO:0043226	organelle	Cellular component	712	9472	1187	23539	1.49065	4.91649e-45	4.32651e-43	44.3083	ERCC1//ERCC8//HDAC2//MBD2//TAF1B//TBP//EP300//TAF9//GTF3C2//GOLGA5//MAN1A//RAC1//SEC23A//TRAPPC3//GOLGA7//SLC35A4//SLC35A5//SLC35A3//ZDHHC13//RPL27//RPL28//RPL15//RPL13//RPL17//RPS15//RPS19//CLP1//BIRC5//RAD21//SMARCB1//ATRX//BAZ1A//HMGB1//ATP8//DDX39B//THOC2//GABARAP//MAP1LC3A//VMP1//CENPC1//SMC3//HELLS//PPP1CC//AURKB//STAG3//CDCA8//SUV39H2//CENPW//CENPM//NUF2//SPC24//OIP5//MLF1IP//CENPN//KIF2C/…
GO:0043231	intracellular membrane-bounded organelle	Cellular component	651	8360	1187	23539	1.54423	2.97237e-44	2.09663e-42	43.5269	ERCC1//ERCC8//HDAC2//MBD2//TAF1B//TBP//EP300//TAF9//GTF3C2//GOLGA5//MAN1A//RAC1//SEC23A//TRAPPC3//GOLGA7//SLC35A4//SLC35A5//SLC35A3//ZDHHC13//CLP1//BIRC5//RAD21//SMARCB1//ATRX//BAZ1A//ATP8//DDX39B//THOC2//GABARAP//MAP1LC3A//VMP1//CENPC1//AURKB//DFFB//H1F0//HNRNPK//MEF2A//SNAI2//UBE2B//TIPIN//USP3//STAG3//LEPREL4//SMC3//CCNB1//UBE2I//ACR//ITGB1//TSKS//FNDC3A//TRIP13//H3F3A//SLC2A1//BSG//CAV2//NOLC…
GO:0043227	membrane-bounded organelle	Cellular component	652	8380	1187	23539	1.54291	3.17672e-44	2.09663e-42	43.498	ERCC1//ERCC8//HDAC2//MBD2//TAF1B//TBP//EP300//TAF9//GTF3C2//GOLGA5//MAN1A//RAC1//SEC23A//TRAPPC3//GOLGA7//SLC35A4//SLC35A5//SLC35A3//ZDHHC13//CLP1//BIRC5//RAD21//SMARCB1//ATRX//BAZ1A//ATP8//DDX39B//THOC2//GABARAP//MAP1LC3A//VMP1//CENPC1//AURKB//DFFB//H1F0//HNRNPK//MEF2A//SNAI2//UBE2B//TIPIN//USP3//STAG3//LEPREL4//SMC3//CCNB1//UBE2I//ACR//ITGB1//TSKS//FNDC3A//TRIP13//H3F3A//SLC2A1//BSG//CAV2//NOLC…
GO:0005634	nucleus	Cellular component	458	5128	1187	23539	1.77115	1.55903e-41	9.14633e-40	40.8071	ERCC1//ERCC8//HDAC2//MBD2//TAF1B//TBP//EP300//TAF9//GTF3C2//CLP1//BIRC5//RAD21//SMARCB1//ATRX//BAZ1A//DDX39B//THOC2//CENPC1//AURKB//DFFB//H1F0//HNRNPK//MEF2A//SNAI2//UBE2B//TIPIN//USP3//STAG3//LEPREL4//SMC3//CCNB1//UBE2I//TRIP13//H3F3A//SLC2A1//NOLC1//ANXA7//BNIP3L//E2F5//EMD//PIK3C2G//TMPO//CYHR1//RTN4//AKAP6//LEMD3//SMAD1//LBR//CACYBP//PTGES//EIF5A2//NUPL2//PCNA//MYO6//ATXN1//TCEA1//TRP63//WTAP…
GO:0005737	cytoplasm	Cellular component	595	8219	1187	23539	1.43561	1.95265e-28	1.031e-26	27.7094	GOLGA5//MAN1A//RAC1//SEC23A//TRAPPC3//GOLGA7//SLC35A4//SLC35A5//SLC35A3//ZDHHC13//SHOC2//RPL27//RPL28//RPL15//RPL13//RPL17//RPS15//RPS19//ATP8//GABARAP//MAP1LC3A//VMP1//CNOT7//BTBD1//CNOT1//TRIM5//ACR//ITGB1//TSKS//FNDC3A//BSG//CAV2//ASAH1//CD68//H2-AA//LAMP2//MMP13//RRAGC//CALCRL//ACPP//MTOR//VMA21//SNX16//LRBA//TLR7//TMEM55B//PON2//ZNRF2//ABCB7//PHB2//BNIP3L//CDK1//CDK7//GPX1//GYK//IDH1//ILF3//…
GO:0044446	intracellular organelle part	Cellular component	353	4119	1187	23539	1.6995	1.35492e-26	6.50361e-25	25.8681	ERCC1//ERCC8//HDAC2//MBD2//TAF1B//TBP//EP300//TAF9//GTF3C2//GOLGA5//MAN1A//RAC1//SEC23A//TRAPPC3//GOLGA7//SLC35A4//SLC35A5//SLC35A3//ZDHHC13//RPL27//RPL28//RPL15//RPL13//RPL17//RPS15//RPS19//CLP1//BIRC5//RAD21//SMARCB1//ATRX//BAZ1A//ATP8//DDX39B//THOC2//GABARAP//MAP1LC3A//VMP1//CENPC1//SMC3//HELLS//PPP1CC//AURKB//STAG3//CDCA8//SUV39H2//CENPW//CENPM//NUF2//SPC24//OIP5//MLF1IP//CENPN//KIF2C//CENPQ/…
GO:0044422	organelle part	Cellular component	356	4204	1187	23539	1.67929	7.09967e-26	3.12385e-24	25.1488	ERCC1//ERCC8//HDAC2//MBD2//TAF1B//TBP//EP300//TAF9//GTF3C2//GOLGA5//MAN1A//RAC1//SEC23A//TRAPPC3//GOLGA7//SLC35A4//SLC35A5//SLC35A3//ZDHHC13//RPL27//RPL28//RPL15//RPL13//RPL17//RPS15//RPS19//CLP1//BIRC5//RAD21//SMARCB1//ATRX//BAZ1A//ATP8//DDX39B//THOC2//GABARAP//MAP1LC3A//VMP1//CENPC1//SMC3//HELLS//PPP1CC//AURKB//STAG3//CDCA8//SUV39H2//CENPW//CENPM//NUF2//SPC24//OIP5//MLF1IP//CENPN//KIF2C//CENPQ/…
GO:0044428	nuclear part	Cellular component	187	1733	1187	23539	2.13984	5.75548e-24	2.33761e-22	23.2399	ERCC1//ERCC8//HDAC2//MBD2//TAF1B//TBP//EP300//TAF9//GTF3C2//CLP1//BIRC5//RAD21//SMARCB1//ATRX//BAZ1A//DDX39B//THOC2//CENPC1//AURKB//DFFB//H1F0//HNRNPK//MEF2A//SNAI2//UBE2B//TIPIN//USP3//STAG3//LEPREL4//SMC3//CCNB1//UBE2I//H3F3A//NOLC1//ANXA7//BNIP3L//E2F5//EMD//PIK3C2G//TMPO//CYHR1//RTN4//AKAP6//LEMD3//SMAD1//LBR//CACYBP//PTGES//EIF5A2//NUPL2//PCNA//MYO6//ATXN1//TCEA1//TRP63//WTAP//PSPC1//GEMIN6/…
GO:0032991	macromolecular complex	Cellular component	286	3485	1187	23539	1.62742	3.24213e-18	1.22274e-16	17.4892	ERCC1//ERCC8//HDAC2//MBD2//TAF1B//TBP//EP300//TAF9//GTF3C2//FBXO8//SHOC2//RPL27//RPL28//RPL15//RPL13//RPL17//RPS15//RPS19//CLP1//GNA12//GNA13//GNAL//GNG10//ATP8//PCNA//DDX39B//THOC2//PSMB1//PSMD10//PSMD8//PSMD14//PSMD12//PSMC6//CENPC1//PPP1CC//CENPM//NUF2//SPC24//MLF1IP//CENPN//KIF2C//CSNK1A1//BIRC5//H1F0//HIST1H1C//HIST1H2AA//HIST1H2AH//HIST1H2AK//HIST1H2AF//HIST2H2AC//HIST1H2BP//ORC4//CNOT7//BT…
GO:0031981	nuclear lumen	Cellular component	145	1375	1187	23539	2.09123	1.08753e-17	3.82811e-16	16.9636	HDAC2//MBD2//TAF1B//TBP//EP300//TAF9//GTF3C2//BIRC5//RAD21//SMARCB1//ATRX//BAZ1A//CENPC1//AURKB//ERCC1//DFFB//H1F0//HNRNPK//MEF2A//SNAI2//UBE2B//TIPIN//USP3//STAG3//LEPREL4//SMC3//CCNB1//UBE2I//H3F3A//EMD//PCNA//LBR//MYO6//ATXN1//TCEA1//TRP63//WTAP//PSPC1//GEMIN6//NOLC1//SHQ1//XPOT//SRRT//STRN3//PSIP1//CCNO//DUSP4//RPP40//POLA2//PRIM2//PURB//RPA3//ORC4//POLR2I//POLR2H//ARNTL//ATF1//ATF4//CEBPA//E…
GO:0031974	membrane-enclosed lumen	Cellular component	160	1599	1187	23539	1.98431	2.52849e-17	8.34401e-16	16.5971	HDAC2//MBD2//TAF1B//TBP//EP300//TAF9//GTF3C2//BIRC5//RAD21//SMARCB1//ATRX//BAZ1A//CENPC1//AURKB//ERCC1//DFFB//H1F0//HNRNPK//MEF2A//SNAI2//UBE2B//TIPIN//USP3//STAG3//LEPREL4//SMC3//CCNB1//UBE2I//H3F3A//CACYBP//PTGES//EMD//PCNA//LBR//MYO6//ATXN1//TCEA1//TRP63//WTAP//PSPC1//GEMIN6//NOLC1//SHQ1//XPOT//SRRT//STRN3//PSIP1//CCNO//DUSP4//RPP40//POLA2//PRIM2//PURB//RPA3//ORC4//POLR2I//POLR2H//ARNTL//ATF1/…
GO:0070013	intracellular organelle lumen	Cellular component	153	1554	1187	23539	1.95244	5.8097e-16	1.80442e-14	15.2358	HDAC2//MBD2//TAF1B//TBP//EP300//TAF9//GTF3C2//BIRC5//RAD21//SMARCB1//ATRX//BAZ1A//CENPC1//AURKB//ERCC1//DFFB//H1F0//HNRNPK//MEF2A//SNAI2//UBE2B//TIPIN//USP3//STAG3//LEPREL4//SMC3//CCNB1//UBE2I//H3F3A//EMD//PCNA//LBR//MYO6//ATXN1//TCEA1//TRP63//WTAP//PSPC1//GEMIN6//NOLC1//SHQ1//XPOT//SRRT//STRN3//PSIP1//CCNO//DUSP4//RPP40//POLA2//PRIM2//PURB//RPA3//ORC4//POLR2I//POLR2H//ARNTL//ATF1//ATF4//CEBPA//E…
GO:0043233	organelle lumen	Cellular component	153	1558	1187	23539	1.94743	7.26546e-16	2.1312e-14	15.1387	HDAC2//MBD2//TAF1B//TBP//EP300//TAF9//GTF3C2//BIRC5//RAD21//SMARCB1//ATRX//BAZ1A//CENPC1//AURKB//ERCC1//DFFB//H1F0//HNRNPK//MEF2A//SNAI2//UBE2B//TIPIN//USP3//STAG3//LEPREL4//SMC3//CCNB1//UBE2I//H3F3A//EMD//PCNA//LBR//MYO6//ATXN1//TCEA1//TRP63//WTAP//PSPC1//GEMIN6//NOLC1//SHQ1//XPOT//SRRT//STRN3//PSIP1//CCNO//DUSP4//RPP40//POLA2//PRIM2//PURB//RPA3//ORC4//POLR2I//POLR2H//ARNTL//ATF1//ATF4//CEBPA//E…
GO:0005694	chromosome	Cellular component	71	552	1187	23539	2.55068	4.02044e-13	1.11726e-11	12.3957	BIRC5//RAD21//SMARCB1//ATRX//BAZ1A//HMGB1//CENPC1//SMC3//HELLS//PPP1CC//AURKB//STAG3//CDCA8//SUV39H2//CENPW//CENPM//NUF2//SPC24//OIP5//MLF1IP//CENPN//KIF2C//CENPQ//CSNK1A1//DCLRE1B//ERCC1//HDAC2//MBD2//TMPO//TRP63//UBE2B//RAD18//ESCO2//ESCO1//HMGN3//EP300//H1F0//HIST1H1C//HIST1H2AA//HIST1H2AH//HIST1H2AK//HIST1H2AF//HIST2H2AC//HIST1H2BP//DFFB//HNRNPK//MEF2A//SNAI2//TIPIN//USP3//LEPREL4//ORC4//CCNB…
GO:0044427	chromosomal part	Cellular component	63	470	1187	23539	2.65815	1.41321e-12	3.73087e-11	11.8498	BIRC5//CENPC1//SMC3//HELLS//PPP1CC//RAD21//AURKB//STAG3//CDCA8//SUV39H2//CENPW//CENPM//NUF2//SPC24//OIP5//MLF1IP//CENPN//KIF2C//CENPQ//CSNK1A1//DCLRE1B//ERCC1//HDAC2//MBD2//TMPO//TRP63//UBE2B//RAD18//ESCO2//ESCO1//HMGN3//EP300//H1F0//HIST1H1C//HIST1H2AA//HIST1H2AH//HIST1H2AK//HIST1H2AF//HIST2H2AC//HIST1H2BP//DFFB//HNRNPK//MEF2A//SNAI2//TIPIN//USP3//ATRX//LEPREL4//ORC4//CCNB1//PCNA//POLA2//PRIM2//…
GO:0043234	protein complex	Cellular component	226	2880	1187	23539	1.55616	3.39967e-12	8.54774e-11	11.4686	ERCC1//ERCC8//HDAC2//MBD2//TAF1B//TBP//EP300//TAF9//GTF3C2//FBXO8//SHOC2//CLP1//GNA12//GNA13//GNAL//GNG10//ATP8//PCNA//DDX39B//THOC2//PSMB1//PSMD10//PSMD8//PSMD14//PSMD12//PSMC6//CENPC1//PPP1CC//CENPM//NUF2//SPC24//MLF1IP//CENPN//KIF2C//CSNK1A1//BIRC5//ORC4//CCNB1//KRT32//NME1//TLK2//KRT42//VCAM1//PRPS2//H2-AA//THBS1//LAMC2//LAMA3//ITGAV//ITGB1//LBR//EIF5A2//NUPL2//POLA2//PRIM2//PURB//RPA3//POLR2…
GO:0043228	non-membrane-bounded organelle	Cellular component	216	2794	1187	23539	1.53308	4.75885e-11	1.09247e-09	10.3225	TAF1B//TBP//RPL27//RPL28//RPL15//RPL13//RPL17//RPS15//RPS19//BIRC5//RAD21//SMARCB1//ATRX//BAZ1A//HMGB1//CENPC1//SMC3//HELLS//PPP1CC//AURKB//STAG3//CDCA8//SUV39H2//CENPW//CENPM//NUF2//SPC24//OIP5//MLF1IP//CENPN//KIF2C//CENPQ//CSNK1A1//DCLRE1B//ERCC1//HDAC2//MBD2//TMPO//TRP63//UBE2B//RAD18//ESCO2//ESCO1//HMGN3//EP300//H1F0//HIST1H1C//HIST1H2AA//HIST1H2AH//HIST1H2AK//HIST1H2AF//HIST2H2AC//HIST1H2BP/…
GO:0043232	intracellular non-membrane-bounded organelle	Cellular component	216	2794	1187	23539	1.53308	4.75885e-11	1.09247e-09	10.3225	TAF1B//TBP//RPL27//RPL28//RPL15//RPL13//RPL17//RPS15//RPS19//BIRC5//RAD21//SMARCB1//ATRX//BAZ1A//HMGB1//CENPC1//SMC3//HELLS//PPP1CC//AURKB//STAG3//CDCA8//SUV39H2//CENPW//CENPM//NUF2//SPC24//OIP5//MLF1IP//CENPN//KIF2C//CENPQ//CSNK1A1//DCLRE1B//ERCC1//HDAC2//MBD2//TMPO//TRP63//UBE2B//RAD18//ESCO2//ESCO1//HMGN3//EP300//H1F0//HIST1H1C//HIST1H2AA//HIST1H2AH//HIST1H2AK//HIST1H2AF//HIST2H2AC//HIST1H2BP/…
GO:0044444	cytoplasmic part	Cellular component	364	5379	1187	23539	1.34195	1.15793e-10	2.54745e-09	9.93632	GOLGA5//MAN1A//RAC1//SEC23A//TRAPPC3//GOLGA7//SLC35A4//SLC35A5//SLC35A3//ZDHHC13//SHOC2//RPL27//RPL28//RPL15//RPL13//RPL17//RPS15//RPS19//ATP8//GABARAP//MAP1LC3A//VMP1//CNOT7//BTBD1//CNOT1//TRIM5//ACR//ITGB1//TSKS//FNDC3A//BSG//CAV2//ASAH1//CD68//H2-AA//LAMP2//MMP13//RRAGC//CALCRL//ACPP//MTOR//VMA21//SNX16//LRBA//TLR7//TMEM55B//PON2//ZNRF2//ABCB7//PHB2//BNIP3L//CDK1//CDK7//GPX1//GYK//IDH1//ILF3//…
GO:0005654	nucleoplasm	Cellular component	76	797	1187	23539	1.891	7.35374e-08	1.49337e-06	7.13349	HDAC2//MBD2//TAF1B//TBP//EP300//TAF9//GTF3C2//POLR2I//POLR2H//ARNTL//ATF1//ATF4//CEBPA//E2F5//HIF1A//SMAD1//SMAD4//SMAD5//NFYB//PITX2//RBL1//TCF7//TFDP1//TRP63//TCEB2//WWTR1//ARNTL2//TAF1//MAP3K7//CCDC101//CDK7//CCNH//NUDT21//CCNL1//EFTUD2//OIP5//NOLC1//MYO6//MED10//MED18//CDC73//UBE2I//GEMIN6//HIPK1//MTOR//N4BP1//TOPORS//SRSF2//SRSF3//SON//PPIH//RBM25//CSNK1A1//U2AF1//CCDC55//SP3//DDX20//DEPDC1A…
GO:0000785	chromatin	Cellular component	35	257	1187	23539	2.70067	9.12998e-08	1.78542e-06	7.03953	H1F0//HIST1H1C//HIST1H2AA//HIST1H2AH//HIST1H2AK//HIST1H2AF//HIST2H2AC//HIST1H2BP//DFFB//HDAC2//HNRNPK//MEF2A//SNAI2//UBE2B//TIPIN//USP3//MBD2//ATRX//TBP//CECR2//SUV39H2//PSIP1//HELLS//SIRT7//ACTL6A//INO80C//SMC3//TMPO//TRP63//RAD18//OIP5//ESCO2//ESCO1//HMGN3//EP300
GO:0044451	nucleoplasm part	Cellular component	66	707	1187	23539	1.85124	1.13213e-06	2.06126e-05	5.9461	HDAC2//MBD2//TAF1B//TBP//EP300//TAF9//GTF3C2//POLR2I//POLR2H//ARNTL//ATF1//ATF4//CEBPA//E2F5//HIF1A//SMAD1//SMAD4//SMAD5//NFYB//PITX2//RBL1//TCF7//TFDP1//TRP63//TCEB2//WWTR1//ARNTL2//TAF1//MAP3K7//CCDC101//CDK7//CCNH//NUDT21//CCNL1//EFTUD2//OIP5//NOLC1//MYO6//MED10//MED18//CDC73//UBE2I//GEMIN6//HIPK1//MTOR//N4BP1//TOPORS//SRSF2//SRSF3//SON//PPIH//RBM25//CSNK1A1//U2AF1//CCDC55//SP3//DDX20//DEPDC1A…
GO:0015630	microtubule cytoskeleton	Cellular component	57	702	1187	23539	1.61018	0.000285311	0.00350336	3.54468	SMC3//TUBGCP5//CCNB1//IL1RN//SMAD4//MCM3//NME1//PLK4//TACC3//CEP110//SLC9A3R1//PODXL//PIBF1//ODF2L//HAUS2//NUDT21//TRNT1//MLF1IP//HAUS7//CEP72//CSNK1A1//DCLRE1B//FBXO40//RAB3GAP1//ACTR1B//PKHD1//EP300//BIRC5//TSKS//TPX2//EMD//AURKB//KIF5B//TUBA1B//TUBA1C//TUBB4A//MAP2K1//GABARAP//MAP1LC3A//WDR44//TUBB2B//KIF2C//HOOK1//FAM110C//RASSF3//FNTB//CDK1//RAB8A//DLGAP5//CDCA8//ECT2//LANCL1//PCNA//RECQL//S…
GO:0032993	protein-DNA complex	Cellular component	13	89	1187	23539	2.89661	0.000506355	0.00607626	3.29554	H1F0//HIST1H1C//HIST1H2AA//HIST1H2AH//HIST1H2AK//HIST1H2AF//HIST2H2AC//HIST1H2BP//POLA2//PRIM2//PURB//RPA3//EP300
GO:0005667	transcription factor complex	Cellular component	28	323	1187	23539	1.71907	0.00387789	0.0330246	2.4114	TAF1B//TBP//GTF3C2//TAF9//TAF1//CDK7//CCNH//NFYB//CNOT7//SMAD4//CEBPA//ARNTL//ATF1//ATF4//E2F5//HDAC2//HIF1A//SMAD1//SMAD5//PITX2//RBL1//TCF7//TFDP1//TRP63//TCEB2//WWTR1//ARNTL2//EP300
GO:0005813	centrosome	Cellular component	29	344	1187	23539	1.67177	0.00493252	0.0388712	2.30693	BIRC5//PLK4//TSKS//DLGAP5//IL1RN//SMAD4//MCM3//NME1//TACC3//CEP110//SLC9A3R1//PODXL//PIBF1//ODF2L//HAUS2//NUDT21//TRNT1//MLF1IP//HAUS7//CEP72//CSNK1A1//DCLRE1B//FBXO40//RAB3GAP1//ACTR1B//TUBGCP5//PKHD1//CCNB1//EP300
GO:0005815	microtubule organizing center	Cellular component	30	364	1187	23539	1.6344	0.00590394	0.0445325	2.22886	IL1RN//SMAD4//MCM3//NME1//PLK4//TACC3//CEP110//SLC9A3R1//PODXL//PIBF1//ODF2L//HAUS2//NUDT21//TRNT1//MLF1IP//HAUS7//CEP72//CSNK1A1//DCLRE1B//FBXO40//RAB3GAP1//ACTR1B//TUBGCP5//PKHD1//CCNB1//EP300//BIRC5//TSKS//RAB8A//DLGAP5
GO:0044430	cytoskeletal part	Cellular component	73	1092	1187	23539	1.32568	0.0085797	0.0615379	2.06653	SMC3//TUBGCP5//CCNB1//KRT32//NME1//TLK2//KRT42//ENAH//ILK//TPM1//VCAM1//IL1RN//SMAD4//MCM3//PLK4//TACC3//CEP110//SLC9A3R1//PODXL//PIBF1//ODF2L//HAUS2//NUDT21//TRNT1//MLF1IP//HAUS7//CEP72//CSNK1A1//DCLRE1B//FBXO40//RAB3GAP1//ACTR1B//PKHD1//EP300//BIRC5//TSKS//TPX2//EMD//AURKB//KIF5B//TUBA1B//TUBA1C//TUBB4A//MAP2K1//GABARAP//MAP1LC3A//WDR44//TUBB2B//KIF2C//HOOK1//FAM110C//RASSF3//FNTB//CDK1//PAWR//…
GO:0005856	cytoskeleton	Cellular component	103	1626	1187	23539	1.25619	0.00955445	0.0663783	2.01979	SMC3//TUBGCP5//CCNB1//ANXA1//SPRR2K//EFR3A//GM5483//KRT32//NME1//TLK2//KRT42//ENAH//ILK//TPM1//VCAM1//IL1RN//SMAD4//MCM3//PLK4//TACC3//CEP110//SLC9A3R1//PODXL//PIBF1//ODF2L//HAUS2//NUDT21//TRNT1//MLF1IP//HAUS7//CEP72//CSNK1A1//DCLRE1B//FBXO40//RAB3GAP1//ACTR1B//PKHD1//EP300//BIRC5//TSKS//TPX2//EMD//AURKB//KIF5B//TUBA1B//TUBA1C//TUBB4A//MAP2K1//GABARAP//MAP1LC3A//WDR44//TUBB2B//KIF2C//HOOK1//FAM11…

## Sheet: MF-EvCup-Ep300
Gene Ontology(GO) terms of Molecular Function in the EvC up set involving Ep300
GO terms about the domain of Molecular Function were enriched in the upregulated genes in the EvC set.
Column A stands for the ID of gene ontology term.
Column B stands for the name of gene ontology term.
Column C stands for the ontology of GOID belongs to.
Column D stands for the number of DE genes associated with the listed GOID.
Column E stands for the number of background population genes associated with the listed GOID.
Column F stands for the total number of DE genes.
Column G stands for the total number of background population genes.
Column H stands for the Fold Enrichment value of the GOID, it equals (Count/Pop.Hits)/(List.Total/Pop.Total).
Column I stands for the significance testing value of the GOID.
Column J stands for the false discovery rate of the GOID, using Benjamini & Hochberg (1995) method.
Column K stands for the Enrichment Score value of the GOID, it equals (-log10(Pvalue)).
Column L stands for the DE genes associated with the GOID.
GO:0005488	binding	Molecular function	764	10871	1157	23059	1.40065	2.6702e-40	2.38983e-37	39.5735	HSPA8//VBP1//DNAJB6//TOMM20//FARSA//TRNT1//XPOT//RARS//CAV2//VAMP3//STX7//ABCB7//ACTG1//ACVR2A//ARF4//ARF6//HNRNPD//BMPR1B//CAMK2A//CDK1//CDK7//SMC3//DDX3X//EHD1//EPHA3//EPHB4//FRK//G6PD2//GEM//GNA12//GNA13//GNAL//GRK4//GYK//HELLS//HIPK1//HNRNPC//HPGD//ILK//KIF5B//MATR3//MCM3//RAB8A//MTHFD2//MYO1B//MYO6//NME1//PDPK1//PIK3C2A//PIK3C2G//PRKAR1A//PRPF4B//RAC1//RASD1//RBM3//RECQL//RHEB//RNPS1//RP2H//…
GO:0003824	catalytic activity	Molecular function	384	5078	1157	23059	1.50711	1.84031e-19	8.23538e-17	18.7351	MYO1B//DEGS2//ATP6AP1//ARF6//EHD1//GEM//GNA12//GNA13//GNAL//RAC1//RASD1//RHEB//EFTUD2//TUBA1B//TUBA1C//TUBB4A//EIF2S3X//RRAGC//RASL11A//TUBB2B//RAP1A//GUF1//RERG//RAB5A//NMNAT3//PCNA//USP34//GAL3ST3//RECQL//DKC1//PIN1//PPIE//PPIH//P4HB//HSPA8//KIF5B//KIF2C//ACR//F9//GZMA//KLK1//MASP1//MCPT2//TMPRSS15//RHBDD1//TMPRSS11BNL//TMPRSS11G//ABHD5//DGAT1//PLA2G7//AMPD3//POLA2//POLD4//PRIM2//TWISTNB//POLR2…
GO:0005515	protein binding	Molecular function	414	5788	1157	23059	1.42554	7.41799e-17	2.21303e-14	16.1297	HSPA8//VBP1//DNAJB6//TOMM20//CAV2//VAMP3//STX7//MEF2A//PITX2//EP300//ATF2//TCERG1//MTOR//GNA13//GNAL//SAA1//ITGAV//CLEC7A//ITGB1//SDC1//SDCBP//CSNK1A1//CRHR1//RGS19//IGFBP3//MMP13//MMP9//THBS1//CAST//CSTB//TNFRSF1A//GM5483//SMARCB1//TRP63//TAF9//TAF1//IL1RL1//BNIP3L//GYK//L3MBTL2//IPO7//USP3//BIRC5//TFRC//CAPZA1//CXCR4//EMD//ENAH//MYO1B//PFN1//TMSB4X//TPM1//HIP1R//TMOD3//PDLIM5//ARPC3//ARPC5//POF…
GO:0003676	nucleic acid binding	Molecular function	206	2565	1157	23059	1.60062	2.74744e-12	3.5128e-10	11.5611	FARSA//TRNT1//XPOT//RARS//HMGB1//RAD18//RECQL//PURB//NFKB1//DLX3//PITX2//MEF2A//NME1//HNRNPK//SREBF2//EP300//SMAD1//SMAD5//SP3//ATF2//SMAD4//NR3C1//MTOR//ADNP//ARNTL//ATF1//ATF4//HNRNPD//CEBPA//CEBPD//CENPC1//DDX3X//DFFB//E2F5//H1F0//HELLS//HIF1A//ILF3//KLF12//MBD2//MCM3//MYBL2//NFYB//PCNA//ETV4//POLA2//PRIM2//ATXN1//SNAI2//SON//SOS2//SOX15//TAF1B//TBP//TCEA1//TCF7//TFDP1//TMPO//TRP63//ATRX//ZFP2…
GO:0016740	transferase activity	Molecular function	139	1683	1157	23059	1.64603	2.96414e-09	1.7686e-07	8.5281	NMNAT3//GAL3ST3//DKC1//ABHD5//DGAT1//POLA2//POLD4//PRIM2//TWISTNB//POLR2I//POLR2H//ZC3HAV1//TIPARP//ART3//TAF9//NAT2//DGKE//SAT1//DPH5//COX10//FNTB//GSTP1//MGST1//MGST3//GYK//CDYL//TAF1//EP300//RNMT//DFFB//NME1//RP2H//STT3A//NAA10//PEMT//GALNT1//GALNT10//ACVR2A//BMPR1B//CAMK2A//CDK1//CDK7//EPHB4//FRK//GRK4//HIPK1//ILK//PDPK1//PRPF4B//SGK1//PLK4//AURKB//TGFBR1//TTK//WEE1//YES1//TLK2//MAP2K1//MAP3K…
GO:0019899	enzyme binding	Molecular function	85	1053	1157	23059	1.60878	1.01654e-05	0.000313726	4.99287	CAST//CSTB//ITGB1//TNFRSF1A//GM5483//EP300//ITGAV//SQSTM1//YWHAG//PDLIM5//BIRC5//NUP153//STAU1//GSTP1//MAP2K1//RAP1A//TOPORS//ECT2//PFN1//IQGAP1//BICD1//RAC1//GOLGA5//WDR44//RAB3GAP1//ZC3HAV1//MOB4//SLC2A1//PRKAA1//ATF2//DLG1//HIF1A//ILK//SMAD1//MEF2A//NME1//PDPK1//PPP1CC//TSKS//RNF138//CCNL1//CCNH//TPX2//CCNO//CCNB1//SLC9A3R1//CSRNP2//PPP6R3//SHOC2//PIN1//MAPK9//STK38//MARCH6//CXCR4//SMAD5//PRKA…
GO:0003677	DNA binding	Molecular function	126	1753	1157	23059	1.4325	2.43511e-05	0.000726474	4.61348	HMGB1//RAD18//RECQL//NFKB1//DLX3//PITX2//MEF2A//NME1//HNRNPK//SREBF2//EP300//SMAD1//SMAD5//SP3//ATF2//SMAD4//NR3C1//MTOR//ERCC1//TRP63//ORC4//PURB//TARDBP//ANXA1//RTF1//HNRNPD//MBD2//CEBPA//CEBPD//GABPB1//HIF1A//TBP//TCF7//TAF9//PMS1//HDAC2//PCNA//HNRNPA2B1//ATF1//ATF4//E2F5//NFYB//SNAI2//ESRRG//ELF2//DMRT3//ZFP711//PSIP1//ADNP//ARNTL//CENPC1//DDX3X//DFFB//H1F0//HELLS//ILF3//KLF12//MCM3//MYBL2//E…
GO:0032403	protein complex binding	Molecular function	39	385	1157	23059	2.01888	2.64397e-05	0.00076334	4.57774	PDPK1//FRS3//CYR61//ILK//ITGB1//THBS1//VCAM1//ERBB2IP//NME1//FCGR3//HRG//GNA12//GNA13//GNAL//PCNA//ACVR2A//PSMD14//ATF1//CDK7//CEBPA//CRHR1//NR3C1//HIF1A//MMP3//MMP9//PTCH1//TGFBR1//TNFRSF1A//YWHAZ//IQGAP1//STX7//TXN2//TCEB2//TCEB1//RTN4//ERCC8//STRN3//CCNB1//EP300
GO:0003682	chromatin binding	Molecular function	26	255	1157	23059	2.03208	0.000499635	0.00931611	3.30135	HDAC2//PITX2//EP300//ADNP//ATF2//NR3C1//HELLS//SMAD4//MBD2//MEF2A//NSD1//SNAI2//SOX15//SP3//SREBF2//TCF7//TRP63//ATRX//PATZ1//ZFP386//ACTL6A//SUV39H2//HMGN3//PSIP1//PRKAA1//WHSC1
GO:0001012	RNA polymerase II regulatory region DNA binding	Molecular function	11	73	1157	23059	3.00315	0.000986989	0.0173207	3.00569	MEF2A//NME1//HNRNPK//PITX2//SREBF2//EP300//SMAD1//SMAD5//SP3//ATF2//NR3C1
GO:0016746	transferase activity, transferring acyl groups	Molecular function	20	195	1157	23059	2.0441	0.0019694	0.0314753	2.70567	ABHD5//DGAT1//NAT2//SAT1//CDYL//TAF1//EP300//NAA10//SPTLC1//NAT8L//ELOVL1//ZDHHC21//ZDHHC3//ZDHHC13//QPCT//SH3GLB1//LPCAT1//ESCO2//TMEM68//ESCO1
GO:0000977	RNA polymerase II regulatory region sequence-specific DNA binding	Molecular function	10	70	1157	23059	2.84714	0.00248891	0.0390803	2.60399	HNRNPK//PITX2//SREBF2//EP300//SMAD1//SMAD5//SP3//ATF2//MEF2A//NME1
GO:0016747	transferase activity, transferring acyl groups other than amino-acyl groups	Molecular function	16	145	1157	23059	2.19917	0.00257027	0.0396619	2.59002	ABHD5//DGAT1//NAT2//SAT1//CDYL//TAF1//EP300//NAA10//SPTLC1//NAT8L//ELOVL1//ZDHHC21//ZDHHC3//ZDHHC13//SH3GLB1//LPCAT1
GO:0008134	transcription factor binding	Molecular function	33	395	1157	23059	1.66504	0.00302426	0.0437841	2.51938	MEF2A//PITX2//EP300//ATF2//TCERG1//MTOR//HNRNPF//TAF1//ARNTL//SMARCB1//PSIP1//TAF9//UBE2I//HMGB1//NFYB//TBP//GMNN//CEBPA//E2F5//NR3C1//HDAC2//HIF1A//PCNA//PURB//RBL1//TFDP1//YWHAZ//MAPK9//PSMD10//TRAPPC2//NOLC1//LCOR//DIP2B
GO:0043566	structure-specific DNA binding	Molecular function	21	218	1157	23059	1.91986	0.00329454	0.044676	2.4822	HMGB1//RAD18//RECQL//NR3C1//NFKB1//PURB//SP3//TRP63//TARDBP//ERCC1//HNRNPK//ANXA1//NME1//RTF1//PMS1//HDAC2//PITX2//EP300//PCNA//HNRNPA2B1//PSIP1
GO:0000987	core promoter proximal region sequence-specific DNA binding	Molecular function	6	32	1157	23059	3.73687	0.00464506	0.0585539	2.33301	HNRNPK//PITX2//SREBF2//EP300//SMAD4//SP3
GO:0000988	protein binding transcription factor activity	Molecular function	28	339	1157	23059	1.64613	0.006948	0.0829128	2.15814	TCEB2//MED10//MED18//MEF2A//PITX2//PSIP1//TCERG1//ARNTL//NSD1//SQSTM1//NR3C1//SMARCB1//UBE2L3//UBE3A//LPIN2//YAF2//WWTR1//TAF9//TAF1//EP300//COPS2//HIPK1//CASP8AP2//LMCD1//GMNN//ATF2//WDR77//HIF1A
GO:0001159	core promoter proximal region DNA binding	Molecular function	6	35	1157	23059	3.41657	0.00732356	0.0862445	2.13528	HNRNPK//PITX2//SREBF2//EP300//SMAD4//SP3
GO:0000989	transcription factor binding transcription factor activity	Molecular function	27	326	1157	23059	1.65064	0.00765799	0.0890117	2.11589	TCEB2//MED10//MED18//MEF2A//PITX2//PSIP1//TCERG1//ARNTL//NSD1//SQSTM1//NR3C1//SMARCB1//UBE2L3//UBE3A//LPIN2//YAF2//WWTR1//TAF9//TAF1//EP300//COPS2//HIPK1//CASP8AP2//LMCD1//GMNN//ATF2//WDR77
GO:0000976	transcription regulatory region sequence-specific DNA binding	Molecular function	13	124	1157	23059	2.08943	0.0094558	0.103207	2.0243	MEF2A//NME1//HNRNPK//PITX2//SREBF2//EP300//SMAD1//SMAD5//SP3//ATF2//SMAD4//DLX3//NFKB1
GO:0019901	protein kinase binding	Molecular function	29	367	1157	23059	1.57485	0.0109107	0.11688	1.96215	EP300//ITGAV//SQSTM1//YWHAG//PDLIM5//GSTP1//PIN1//MAP2K1//MAPK9//STK38//SGK1//ATF2//DLG1//HIF1A//ILK//ITGB1//SMAD1//MEF2A//NME1//PDPK1//PPP1CC//RAC1//TSKS//RNF138//CCNL1//CCNH//TPX2//CCNO//CCNB1
GO:0003712	transcription cofactor activity	Molecular function	25	310	1157	23059	1.60726	0.0136425	0.135667	1.86511	MED10//MED18//MEF2A//PITX2//PSIP1//TCERG1//NR3C1//SMARCB1//UBE2L3//UBE3A//LPIN2//YAF2//WWTR1//TAF9//TAF1//EP300//COPS2//HIPK1//CASP8AP2//LMCD1//GMNN//ATF2//WDR77//NSD1//SQSTM1
GO:0019900	kinase binding	Molecular function	32	424	1157	23059	1.50415	0.0145266	0.142872	1.83783	EP300//ITGAV//SQSTM1//YWHAG//PDLIM5//GSTP1//ATF2//DLG1//HIF1A//ILK//ITGB1//SMAD1//MEF2A//NME1//PDPK1//PPP1CC//RAC1//TSKS//MAP2K1//RNF138//CCNL1//CCNH//TPX2//CCNO//CCNB1//PIN1//MAPK9//STK38//SGK1//MOB4//SLC2A1//PRKAA1
GO:0008080	N-acetyltransferase activity	Molecular function	7	53	1157	23059	2.63226	0.0161505	0.152155	1.79181	NAT2//SAT1//CDYL//TAF1//EP300//NAA10//NAT8L
GO:0016407	acetyltransferase activity	Molecular function	8	67	1157	23059	2.3797	0.0185754	0.166492	1.73106	NAT2//SAT1//CDYL//TAF1//EP300//NAA10//NAT8L//LPCAT1
GO:0044212	transcription regulatory region DNA binding	Molecular function	24	303	1157	23059	1.57861	0.0187625	0.166492	1.72671	DLX3//NFKB1//PITX2//MEF2A//NME1//HNRNPK//SREBF2//EP300//SMAD1//SMAD5//SP3//ATF2//SMAD4//NR3C1//MTOR//PURB//CEBPA//CEBPD//GABPB1//HIF1A//TBP//TCF7//TRP63//TAF9
GO:0000978	RNA polymerase II core promoter proximal region sequence-specific DNA binding	Molecular function	4	21	1157	23059	3.79619	0.0190466	0.166492	1.72018	HNRNPK//PITX2//SREBF2//EP300
GO:0033613	activating transcription factor binding	Molecular function	6	43	1157	23059	2.78093	0.0196182	0.166492	1.70734	ATF2//PITX2//EP300//MEF2A//PSIP1//TAF9
GO:0000975	regulatory region DNA binding	Molecular function	24	312	1157	23059	1.53308	0.0255534	0.204199	1.59255	DLX3//NFKB1//PITX2//MEF2A//NME1//HNRNPK//SREBF2//EP300//SMAD1//SMAD5//SP3//ATF2//SMAD4//NR3C1//MTOR//CEBPA//CEBPD//GABPB1//HIF1A//TBP//TCF7//TRP63//TAF9//PURB
GO:0001067	regulatory region nucleic acid binding	Molecular function	24	312	1157	23059	1.53308	0.0255534	0.204199	1.59255	NFKB1//DLX3//PITX2//MEF2A//NME1//HNRNPK//SREBF2//EP300//SMAD1//SMAD5//SP3//ATF2//SMAD4//NR3C1//MTOR//CEBPA//CEBPD//GABPB1//HIF1A//TBP//TCF7//TRP63//TAF9//PURB
GO:0046332	SMAD binding	Molecular function	7	61	1157	23059	2.28705	0.0324774	0.23205	1.48842	SMAD1//SMAD4//TGFBR1//BMPR1B//MEF2A//PURB//EP300
GO:0003713	transcription coactivator activity	Molecular function	15	182	1157	23059	1.64258	0.0409706	0.267654	1.38753	MEF2A//PITX2//PSIP1//ATF2//WDR77//NR3C1//SMARCB1//UBE2L3//UBE3A//LPIN2//YAF2//WWTR1//TAF9//TAF1//EP300

## Sheet: BP-MvCup-Ep300
Gene Ontology(GO) terms of Biological Process in the MvC up set involving Ep300
GO terms about the domain of Biological Process were enriched in the upregulated genes in the MvC set.
Column A stands for the ID of gene ontology term.
Column B stands for the name of gene ontology term.
Column C stands for the ontology of GOID belongs to.
Column D stands for the number of DE genes associated with the listed GOID.
Column E stands for the number of background population genes associated with the listed GOID.
Column F stands for the total number of DE genes.
Column G stands for the total number of background population genes.
Column H stands for the Fold Enrichment value of the GOID, it equals (Count/Pop.Hits)/(List.Total/Pop.Total).
Column I stands for the significance testing value of the GOID.
Column J stands for the false discovery rate of the GOID, using Benjamini & Hochberg (1995) method.
Column K stands for the Enrichment Score value of the GOID, it equals (-log10(Pvalue)).
Column L stands for the DE genes associated with the GOID.
GO:0008152	metabolic process	Biological process	927	9272	1578	23448	1.48561	2.73271e-57	1.1349e-53	56.5634	SIRT1//CTSD//BECN1//MAP1LC3A//CEBPA//NFIB//POLA2//POLB//ORC4//RBMS1//POLD4//LIN9//CCDC88A//GINS2//CCNL1//CCNH//CDK5RAP1//PAPSS1//BARX2//CAV1//CBX4//CD36//CREBBP//EDNRB//ENG//FGFR1//HDAC2//HMGB1//KLF12//KLF4//MBD3//MEF2A//NFKB1//PITX2//PKIA//PTCH1//RARG//RBL1//SIX1//SOX15//SOX6//SP3//AURKB//TDG//TGFB1//THRB//TLE4//TRP63//OSR1//TAF7//DDX20//TXNIP//PIAS1//NIPBL//FOXP4//HOPX//STRN3//WWTR1//SALL4//OSR…
GO:0009987	cellular process	Biological process	1174	13121	1578	23448	1.32954	1.44161e-55	2.48588e-52	54.8412	MEF2A//ERAL1//RPF1//MRPL10//SIRT1//RPS15//GCC1//CTSD//BECN1//MAP1LC3A//CEBPA//POLA2//TGFB1//RBM22//NFIB//POLB//ORC4//RBMS1//POLD4//LIN9//CCDC88A//GINS2//RAD21//PPP2R1A//PMF1//MAU2//CASC5//NDEL1//HJURP//ERCC1//SON//DCLRE1B//ATM//CHEK2//CCNL1//CCNH//CDK5RAP1//CDC23//TAF1//CAMK2A//ITGB1//PIM2//LATS2//TFDP1//TAF2//PAPSS1//BARX2//CAV1//CBX4//CD36//CREBBP//EDNRB//ENG//FGFR1//HDAC2//HMGB1//KLF12//KLF4//…
GO:0044237	cellular metabolic process	Biological process	803	7615	1578	23448	1.56691	1.79572e-55	2.48588e-52	54.7458	SIRT1//CTSD//BECN1//MAP1LC3A//CEBPA//NFIB//POLA2//POLB//ORC4//RBMS1//POLD4//LIN9//CCDC88A//GINS2//CCNL1//CCNH//CDK5RAP1//PAPSS1//BARX2//CAV1//CBX4//CD36//CREBBP//EDNRB//ENG//FGFR1//HDAC2//HMGB1//KLF12//KLF4//MBD3//MEF2A//NFKB1//PITX2//PKIA//PTCH1//RARG//RBL1//SIX1//SOX15//SOX6//SP3//AURKB//TDG//TGFB1//THRB//TLE4//TRP63//OSR1//TAF7//DDX20//TXNIP//PIAS1//NIPBL//FOXP4//HOPX//STRN3//WWTR1//SALL4//OSR…
GO:0044238	primary metabolic process	Biological process	805	7712	1578	23448	1.55106	1.25015e-53	1.29797e-50	52.903	SIRT1//NFIB//POLA2//POLB//ORC4//RBMS1//POLD4//LIN9//CCDC88A//GINS2//CCNL1//CCNH//CDK5RAP1//BARX2//CAV1//CBX4//CD36//CEBPA//CREBBP//EDNRB//ENG//FGFR1//HDAC2//HMGB1//KLF12//KLF4//MBD3//MEF2A//NFKB1//PITX2//PKIA//PTCH1//RARG//RBL1//SIX1//SOX15//SOX6//SP3//AURKB//TDG//TGFB1//THRB//TLE4//TRP63//OSR1//TAF7//DDX20//TXNIP//PIAS1//NIPBL//FOXP4//HOPX//STRN3//WWTR1//SALL4//OSR2//WHSC1//HIVEP1//LCOR//SATB2//…
GO:0043170	macromolecule metabolic process	Biological process	677	6243	1578	23448	1.61137	1.20613e-47	1.00181e-44	46.9186	SIRT1//NFIB//POLA2//POLB//ORC4//RBMS1//POLD4//LIN9//CCDC88A//GINS2//CCNL1//CCNH//CDK5RAP1//BARX2//CAV1//CBX4//CD36//CEBPA//CREBBP//EDNRB//ENG//FGFR1//HDAC2//HMGB1//KLF12//KLF4//MBD3//MEF2A//NFKB1//PITX2//PKIA//PTCH1//RARG//RBL1//SIX1//SOX15//SOX6//SP3//AURKB//TDG//TGFB1//THRB//TLE4//TRP63//OSR1//TAF7//DDX20//TXNIP//PIAS1//NIPBL//FOXP4//HOPX//STRN3//WWTR1//SALL4//OSR2//WHSC1//HIVEP1//LCOR//SATB2//…
GO:0044260	cellular macromolecule metabolic process	Biological process	614	5478	1578	23448	1.6655	1.30672e-46	9.04465e-44	45.8838	SIRT1//NFIB//POLA2//POLB//ORC4//RBMS1//POLD4//LIN9//CCDC88A//GINS2//CCNL1//CCNH//CDK5RAP1//BARX2//CAV1//CBX4//CD36//CEBPA//CREBBP//EDNRB//ENG//FGFR1//HDAC2//HMGB1//KLF12//KLF4//MBD3//MEF2A//NFKB1//PITX2//PKIA//PTCH1//RARG//RBL1//SIX1//SOX15//SOX6//SP3//AURKB//TDG//TGFB1//THRB//TLE4//TRP63//OSR1//TAF7//DDX20//TXNIP//PIAS1//NIPBL//FOXP4//HOPX//STRN3//WWTR1//SALL4//OSR2//WHSC1//HIVEP1//LCOR//SATB2//…
GO:0031323	regulation of cellular metabolic process	Biological process	457	3822	1578	23448	1.77674	2.77241e-39	1.64483e-36	38.5571	CCNL1//CCNH//CDK5RAP1//BARX2//CAV1//CBX4//CD36//CEBPA//CREBBP//EDNRB//ENG//FGFR1//HDAC2//HMGB1//KLF12//KLF4//MBD3//MEF2A//NFIB//NFKB1//PITX2//PKIA//PTCH1//RARG//RBL1//SIX1//SOX15//SOX6//SP3//AURKB//TDG//TGFB1//THRB//TLE4//TRP63//OSR1//TAF7//DDX20//TXNIP//PIAS1//NIPBL//FOXP4//HOPX//SIRT1//STRN3//WWTR1//SALL4//OSR2//WHSC1//HIVEP1//LCOR//SATB2//CDC73//ZBTB10//WDTC1//JAZF1//IRF2BP2//IRF2BP1//EP300//P…
GO:0034641	cellular nitrogen compound metabolic process	Biological process	530	4760	1578	23448	1.6545	1.01938e-37	5.29187e-35	36.9917	SIRT1//CEBPA//NFIB//POLA2//POLB//ORC4//RBMS1//POLD4//LIN9//CCDC88A//GINS2//BARX2//CAV1//CBX4//CD36//CREBBP//EDNRB//ENG//FGFR1//HDAC2//HMGB1//KLF12//KLF4//MBD3//MEF2A//NFKB1//PITX2//PKIA//PTCH1//RARG//RBL1//SIX1//SOX15//SOX6//SP3//AURKB//TDG//TGFB1//THRB//TLE4//TRP63//OSR1//TAF7//DDX20//TXNIP//PIAS1//NIPBL//FOXP4//HOPX//STRN3//WWTR1//SALL4//OSR2//WHSC1//HIVEP1//LCOR//SATB2//CDC73//ZBTB10//WDTC1//J…
GO:0006807	nitrogen compound metabolic process	Biological process	536	4850	1578	23448	1.64218	2.6066e-37	1.2028e-34	36.5839	SIRT1//CEBPA//NFIB//POLA2//POLB//ORC4//RBMS1//POLD4//LIN9//CCDC88A//GINS2//BARX2//CAV1//CBX4//CD36//CREBBP//EDNRB//ENG//FGFR1//HDAC2//HMGB1//KLF12//KLF4//MBD3//MEF2A//NFKB1//PITX2//PKIA//PTCH1//RARG//RBL1//SIX1//SOX15//SOX6//SP3//AURKB//TDG//TGFB1//THRB//TLE4//TRP63//OSR1//TAF7//DDX20//TXNIP//PIAS1//NIPBL//FOXP4//HOPX//STRN3//WWTR1//SALL4//OSR2//WHSC1//HIVEP1//LCOR//SATB2//CDC73//ZBTB10//WDTC1//J…
GO:0080090	regulation of primary metabolic process	Biological process	448	3785	1578	23448	1.75878	3.05256e-37	1.23933e-34	36.5153	CCNL1//CCNH//CDK5RAP1//BARX2//CAV1//CBX4//CD36//CEBPA//CREBBP//EDNRB//ENG//FGFR1//HDAC2//HMGB1//KLF12//KLF4//MBD3//MEF2A//NFIB//NFKB1//PITX2//PKIA//PTCH1//RARG//RBL1//SIX1//SOX15//SOX6//SP3//AURKB//TDG//TGFB1//THRB//TLE4//TRP63//OSR1//TAF7//DDX20//TXNIP//PIAS1//NIPBL//FOXP4//HOPX//SIRT1//STRN3//WWTR1//SALL4//OSR2//WHSC1//HIVEP1//LCOR//SATB2//CDC73//ZBTB10//WDTC1//JAZF1//IRF2BP2//IRF2BP1//EP300//P…
GO:0019222	regulation of metabolic process	Biological process	502	4435	1578	23448	1.68193	3.28261e-37	1.23933e-34	36.4838	CCNL1//CCNH//CDK5RAP1//BARX2//CAV1//CBX4//CD36//CEBPA//CREBBP//EDNRB//ENG//FGFR1//HDAC2//HMGB1//KLF12//KLF4//MBD3//MEF2A//NFIB//NFKB1//PITX2//PKIA//PTCH1//RARG//RBL1//SIX1//SOX15//SOX6//SP3//AURKB//TDG//TGFB1//THRB//TLE4//TRP63//OSR1//TAF7//DDX20//TXNIP//PIAS1//NIPBL//FOXP4//HOPX//SIRT1//STRN3//WWTR1//SALL4//OSR2//WHSC1//HIVEP1//LCOR//SATB2//CDC73//ZBTB10//WDTC1//JAZF1//IRF2BP2//IRF2BP1//EP300//P…
GO:0060255	regulation of macromolecule metabolic process	Biological process	431	3592	1578	23448	1.78295	4.88971e-37	1.69225e-34	36.3107	CCNL1//CCNH//CDK5RAP1//BARX2//CAV1//CBX4//CD36//CEBPA//CREBBP//EDNRB//ENG//FGFR1//HDAC2//HMGB1//KLF12//KLF4//MBD3//MEF2A//NFIB//NFKB1//PITX2//PKIA//PTCH1//RARG//RBL1//SIX1//SOX15//SOX6//SP3//AURKB//TDG//TGFB1//THRB//TLE4//TRP63//OSR1//TAF7//DDX20//TXNIP//PIAS1//NIPBL//FOXP4//HOPX//SIRT1//STRN3//WWTR1//SALL4//OSR2//WHSC1//HIVEP1//LCOR//SATB2//CDC73//ZBTB10//WDTC1//JAZF1//IRF2BP2//IRF2BP1//EP300//P…
GO:0006139	nucleobase-containing compound metabolic process	Biological process	493	4427	1578	23448	1.65476	1.64789e-34	5.26437e-32	33.7831	SIRT1//NFIB//POLA2//POLB//ORC4//RBMS1//POLD4//LIN9//CCDC88A//GINS2//BARX2//CAV1//CBX4//CD36//CEBPA//CREBBP//EDNRB//ENG//FGFR1//HDAC2//HMGB1//KLF12//KLF4//MBD3//MEF2A//NFKB1//PITX2//PKIA//PTCH1//RARG//RBL1//SIX1//SOX15//SOX6//SP3//AURKB//TDG//TGFB1//THRB//TLE4//TRP63//OSR1//TAF7//DDX20//TXNIP//PIAS1//NIPBL//FOXP4//HOPX//STRN3//WWTR1//SALL4//OSR2//WHSC1//HIVEP1//LCOR//SATB2//CDC73//ZBTB10//WDTC1//J…
GO:0044249	cellular biosynthetic process	Biological process	454	4041	1578	23448	1.66942	3.56008e-32	1.05607e-29	31.4485	CEBPA//NFIB//POLA2//POLB//ORC4//RBMS1//POLD4//LIN9//CCDC88A//GINS2//BARX2//CAV1//CBX4//CD36//CREBBP//EDNRB//ENG//FGFR1//HDAC2//HMGB1//KLF12//KLF4//MBD3//MEF2A//NFKB1//PITX2//PKIA//PTCH1//RARG//RBL1//SIX1//SOX15//SOX6//SP3//AURKB//TDG//TGFB1//THRB//TLE4//TRP63//OSR1//TAF7//DDX20//TXNIP//PIAS1//NIPBL//FOXP4//HOPX//SIRT1//STRN3//WWTR1//SALL4//OSR2//WHSC1//HIVEP1//LCOR//SATB2//CDC73//ZBTB10//WDTC1//J…
GO:0009058	biosynthetic process	Biological process	463	4158	1578	23448	1.65461	5.53962e-32	1.53374e-29	31.2565	CEBPA//NFIB//POLA2//POLB//ORC4//RBMS1//POLD4//LIN9//CCDC88A//GINS2//BARX2//CAV1//CBX4//CD36//CREBBP//EDNRB//ENG//FGFR1//HDAC2//HMGB1//KLF12//KLF4//MBD3//MEF2A//NFKB1//PITX2//PKIA//PTCH1//RARG//RBL1//SIX1//SOX15//SOX6//SP3//AURKB//TDG//TGFB1//THRB//TLE4//TRP63//OSR1//TAF7//DDX20//TXNIP//PIAS1//NIPBL//FOXP4//HOPX//SIRT1//STRN3//WWTR1//SALL4//OSR2//WHSC1//HIVEP1//LCOR//SATB2//CDC73//ZBTB10//WDTC1//J…
GO:0051171	regulation of nitrogen compound metabolic process	Biological process	364	3009	1578	23448	1.79754	2.88924e-31	7.49939e-29	30.5392	BARX2//CAV1//CBX4//CD36//CEBPA//CREBBP//EDNRB//ENG//FGFR1//HDAC2//HMGB1//KLF12//KLF4//MBD3//MEF2A//NFIB//NFKB1//PITX2//PKIA//PTCH1//RARG//RBL1//SIX1//SOX15//SOX6//SP3//AURKB//TDG//TGFB1//THRB//TLE4//TRP63//OSR1//TAF7//DDX20//TXNIP//PIAS1//NIPBL//FOXP4//HOPX//SIRT1//STRN3//WWTR1//SALL4//OSR2//WHSC1//HIVEP1//LCOR//SATB2//CDC73//ZBTB10//WDTC1//JAZF1//IRF2BP2//IRF2BP1//EP300//PPP1R13L//CBX6//RBM15B//…
GO:0019219	regulation of nucleobase-containing compound metabolic process	Biological process	360	2977	1578	23448	1.79689	7.49578e-31	1.83117e-28	30.1252	BARX2//CAV1//CBX4//CD36//CEBPA//CREBBP//EDNRB//ENG//FGFR1//HDAC2//HMGB1//KLF12//KLF4//MBD3//MEF2A//NFIB//NFKB1//PITX2//PKIA//PTCH1//RARG//RBL1//SIX1//SOX15//SOX6//SP3//AURKB//TDG//TGFB1//THRB//TLE4//TRP63//OSR1//TAF7//DDX20//TXNIP//PIAS1//NIPBL//FOXP4//HOPX//SIRT1//STRN3//WWTR1//SALL4//OSR2//WHSC1//HIVEP1//LCOR//SATB2//CDC73//ZBTB10//WDTC1//JAZF1//IRF2BP2//IRF2BP1//EP300//PPP1R13L//CBX6//RBM15B//…
GO:0010467	gene expression	Biological process	407	3573	1578	23448	1.69262	1.29819e-29	2.9952e-27	28.8867	BARX2//CAV1//CBX4//CD36//CEBPA//CREBBP//EDNRB//ENG//FGFR1//HDAC2//HMGB1//KLF12//KLF4//MBD3//MEF2A//NFIB//NFKB1//PITX2//PKIA//PTCH1//RARG//RBL1//SIX1//SOX15//SOX6//SP3//AURKB//TDG//TGFB1//THRB//TLE4//TRP63//OSR1//TAF7//DDX20//TXNIP//PIAS1//NIPBL//FOXP4//HOPX//SIRT1//STRN3//WWTR1//SALL4//OSR2//WHSC1//HIVEP1//LCOR//SATB2//CDC73//ZBTB10//WDTC1//JAZF1//IRF2BP2//IRF2BP1//EP300//PPP1R13L//CBX6//DDX39B//…
GO:0010468	regulation of gene expression	Biological process	344	2859	1578	23448	1.7879	6.38993e-29	1.3967e-26	28.1945	BARX2//CAV1//CBX4//CD36//CEBPA//CREBBP//EDNRB//ENG//FGFR1//HDAC2//HMGB1//KLF12//KLF4//MBD3//MEF2A//NFIB//NFKB1//PITX2//PKIA//PTCH1//RARG//RBL1//SIX1//SOX15//SOX6//SP3//AURKB//TDG//TGFB1//THRB//TLE4//TRP63//OSR1//TAF7//DDX20//TXNIP//PIAS1//NIPBL//FOXP4//HOPX//SIRT1//STRN3//WWTR1//SALL4//OSR2//WHSC1//HIVEP1//LCOR//SATB2//CDC73//ZBTB10//WDTC1//JAZF1//IRF2BP2//IRF2BP1//EP300//PPP1R13L//CBX6//RBM15B//…
GO:0050794	regulation of cellular process	Biological process	746	8027	1578	23448	1.38097	1.20897e-28	2.51043e-26	27.9176	DCLRE1B//ATM//CHEK2//CCNL1//CCNH//CDK5RAP1//BARX2//CAV1//CBX4//CD36//CEBPA//CREBBP//EDNRB//ENG//FGFR1//HDAC2//HMGB1//KLF12//KLF4//MBD3//MEF2A//NFIB//NFKB1//PITX2//PKIA//PTCH1//RARG//RBL1//SIX1//SOX15//SOX6//SP3//AURKB//TDG//TGFB1//THRB//TLE4//TRP63//OSR1//TAF7//DDX20//TXNIP//PIAS1//NIPBL//FOXP4//HOPX//SIRT1//STRN3//WWTR1//SALL4//OSR2//WHSC1//HIVEP1//LCOR//SATB2//CDC73//ZBTB10//WDTC1//JAZF1//IRF2B…
GO:0016070	RNA metabolic process	Biological process	359	3049	1578	23448	1.74959	1.85411e-28	3.66672e-26	27.7319	BARX2//CAV1//CBX4//CD36//CEBPA//CREBBP//EDNRB//ENG//FGFR1//HDAC2//HMGB1//KLF12//KLF4//MBD3//MEF2A//NFIB//NFKB1//PITX2//PKIA//PTCH1//RARG//RBL1//SIX1//SOX15//SOX6//SP3//AURKB//TDG//TGFB1//THRB//TLE4//TRP63//OSR1//TAF7//DDX20//TXNIP//PIAS1//NIPBL//FOXP4//HOPX//SIRT1//STRN3//WWTR1//SALL4//OSR2//WHSC1//HIVEP1//LCOR//SATB2//CDC73//ZBTB10//WDTC1//JAZF1//IRF2BP2//IRF2BP1//EP300//PPP1R13L//CBX6//PABPC1//…
GO:0050789	regulation of biological process	Biological process	780	8525	1578	23448	1.35956	2.98554e-28	5.63589e-26	27.525	DCLRE1B//ATM//CHEK2//CCNL1//CCNH//CDK5RAP1//BARX2//CAV1//CBX4//CD36//CEBPA//CREBBP//EDNRB//ENG//FGFR1//HDAC2//HMGB1//KLF12//KLF4//MBD3//MEF2A//NFIB//NFKB1//PITX2//PKIA//PTCH1//RARG//RBL1//SIX1//SOX15//SOX6//SP3//AURKB//TDG//TGFB1//THRB//TLE4//TRP63//OSR1//TAF7//DDX20//TXNIP//PIAS1//NIPBL//FOXP4//HOPX//SIRT1//STRN3//WWTR1//SALL4//OSR2//WHSC1//HIVEP1//LCOR//SATB2//CDC73//ZBTB10//WDTC1//JAZF1//IRF2B…
GO:0065007	biological regulation	Biological process	804	8875	1578	23448	1.34613	4.52937e-28	8.17847e-26	27.344	DCLRE1B//ATM//CHEK2//CCNL1//CCNH//CDK5RAP1//BARX2//CAV1//CBX4//CD36//CEBPA//CREBBP//EDNRB//ENG//FGFR1//HDAC2//HMGB1//KLF12//KLF4//MBD3//MEF2A//NFIB//NFKB1//PITX2//PKIA//PTCH1//RARG//RBL1//SIX1//SOX15//SOX6//SP3//AURKB//TDG//TGFB1//THRB//TLE4//TRP63//OSR1//TAF7//DDX20//TXNIP//PIAS1//NIPBL//FOXP4//HOPX//SIRT1//STRN3//WWTR1//SALL4//OSR2//WHSC1//HIVEP1//LCOR//SATB2//CDC73//ZBTB10//WDTC1//JAZF1//IRF2B…
GO:0090304	nucleic acid metabolic process	Biological process	399	3540	1578	23448	1.67482	5.51645e-28	9.54575e-26	27.2583	SIRT1//NFIB//POLA2//POLB//ORC4//RBMS1//POLD4//LIN9//CCDC88A//GINS2//BARX2//CAV1//CBX4//CD36//CEBPA//CREBBP//EDNRB//ENG//FGFR1//HDAC2//HMGB1//KLF12//KLF4//MBD3//MEF2A//NFKB1//PITX2//PKIA//PTCH1//RARG//RBL1//SIX1//SOX15//SOX6//SP3//AURKB//TDG//TGFB1//THRB//TLE4//TRP63//OSR1//TAF7//DDX20//TXNIP//PIAS1//NIPBL//FOXP4//HOPX//STRN3//WWTR1//SALL4//OSR2//WHSC1//HIVEP1//LCOR//SATB2//CDC73//ZBTB10//WDTC1//J…
GO:0009889	regulation of biosynthetic process	Biological process	343	2883	1578	23448	1.76786	6.65088e-28	1.10484e-25	27.1771	BARX2//CAV1//CBX4//CD36//CEBPA//CREBBP//EDNRB//ENG//FGFR1//HDAC2//HMGB1//KLF12//KLF4//MBD3//MEF2A//NFIB//NFKB1//PITX2//PKIA//PTCH1//RARG//RBL1//SIX1//SOX15//SOX6//SP3//AURKB//TDG//TGFB1//THRB//TLE4//TRP63//OSR1//TAF7//DDX20//TXNIP//PIAS1//NIPBL//FOXP4//HOPX//SIRT1//STRN3//WWTR1//SALL4//OSR2//WHSC1//HIVEP1//LCOR//SATB2//CDC73//ZBTB10//WDTC1//JAZF1//IRF2BP2//IRF2BP1//EP300//PPP1R13L//CBX6//LDB1//NR…
GO:0031326	regulation of cellular biosynthetic process	Biological process	339	2848	1578	23448	1.76872	1.38218e-27	2.20777e-25	26.8594	BARX2//CAV1//CBX4//CD36//CEBPA//CREBBP//EDNRB//ENG//FGFR1//HDAC2//HMGB1//KLF12//KLF4//MBD3//MEF2A//NFIB//NFKB1//PITX2//PKIA//PTCH1//RARG//RBL1//SIX1//SOX15//SOX6//SP3//AURKB//TDG//TGFB1//THRB//TLE4//TRP63//OSR1//TAF7//DDX20//TXNIP//PIAS1//NIPBL//FOXP4//HOPX//SIRT1//STRN3//WWTR1//SALL4//OSR2//WHSC1//HIVEP1//LCOR//SATB2//CDC73//ZBTB10//WDTC1//JAZF1//IRF2BP2//IRF2BP1//EP300//PPP1R13L//CBX6//LDB1//NR…
GO:0051252	regulation of RNA metabolic process	Biological process	306	2497	1578	23448	1.82097	8.07659e-27	1.2423e-24	26.0928	BARX2//CAV1//CBX4//CD36//CEBPA//CREBBP//EDNRB//ENG//FGFR1//HDAC2//HMGB1//KLF12//KLF4//MBD3//MEF2A//NFIB//NFKB1//PITX2//PKIA//PTCH1//RARG//RBL1//SIX1//SOX15//SOX6//SP3//AURKB//TDG//TGFB1//THRB//TLE4//TRP63//OSR1//TAF7//DDX20//TXNIP//PIAS1//NIPBL//FOXP4//HOPX//SIRT1//STRN3//WWTR1//SALL4//OSR2//WHSC1//HIVEP1//LCOR//SATB2//CDC73//ZBTB10//WDTC1//JAZF1//IRF2BP2//IRF2BP1//EP300//PPP1R13L//CBX6//RBM15B//…
GO:0010556	regulation of macromolecule biosynthetic process	Biological process	323	2694	1578	23448	1.78157	1.00103e-26	1.48475e-24	25.9996	BARX2//CAV1//CBX4//CD36//CEBPA//CREBBP//EDNRB//ENG//FGFR1//HDAC2//HMGB1//KLF12//KLF4//MBD3//MEF2A//NFIB//NFKB1//PITX2//PKIA//PTCH1//RARG//RBL1//SIX1//SOX15//SOX6//SP3//AURKB//TDG//TGFB1//THRB//TLE4//TRP63//OSR1//TAF7//DDX20//TXNIP//PIAS1//NIPBL//FOXP4//HOPX//SIRT1//STRN3//WWTR1//SALL4//OSR2//WHSC1//HIVEP1//LCOR//SATB2//CDC73//ZBTB10//WDTC1//JAZF1//IRF2BP2//IRF2BP1//EP300//PPP1R13L//CBX6//LDB1//ES…
GO:0009059	macromolecule biosynthetic process	Biological process	376	3316	1578	23448	1.68489	1.1167e-26	1.59919e-24	25.9521	NFIB//POLA2//POLB//ORC4//RBMS1//POLD4//LIN9//CCDC88A//GINS2//BARX2//CAV1//CBX4//CD36//CEBPA//CREBBP//EDNRB//ENG//FGFR1//HDAC2//HMGB1//KLF12//KLF4//MBD3//MEF2A//NFKB1//PITX2//PKIA//PTCH1//RARG//RBL1//SIX1//SOX15//SOX6//SP3//AURKB//TDG//TGFB1//THRB//TLE4//TRP63//OSR1//TAF7//DDX20//TXNIP//PIAS1//NIPBL//FOXP4//HOPX//SIRT1//STRN3//WWTR1//SALL4//OSR2//WHSC1//HIVEP1//LCOR//SATB2//CDC73//ZBTB10//WDTC1//J…
GO:2000112	regulation of cellular macromolecule biosynthetic process	Biological process	317	2628	1578	23448	1.79239	1.19966e-26	1.66073e-24	25.9209	BARX2//CAV1//CBX4//CD36//CEBPA//CREBBP//EDNRB//ENG//FGFR1//HDAC2//HMGB1//KLF12//KLF4//MBD3//MEF2A//NFIB//NFKB1//PITX2//PKIA//PTCH1//RARG//RBL1//SIX1//SOX15//SOX6//SP3//AURKB//TDG//TGFB1//THRB//TLE4//TRP63//OSR1//TAF7//DDX20//TXNIP//PIAS1//NIPBL//FOXP4//HOPX//SIRT1//STRN3//WWTR1//SALL4//OSR2//WHSC1//HIVEP1//LCOR//SATB2//CDC73//ZBTB10//WDTC1//JAZF1//IRF2BP2//IRF2BP1//EP300//PPP1R13L//CBX6//LDB1//ES…
GO:0048518	positive regulation of biological process	Biological process	351	3029	1578	23448	1.72189	1.88122e-26	2.52023e-24	25.7256	FGFR1//SIX1//SPRY1//EREG//SH3GLB1//MASP1//B2M//H2-T23//TAP1//VAMP3//ABI1//ACVR2A//CD24A//CDC42//CSF1R//EDNRB//ENG//ERBB3//FGF13//HMGB1//CYR61//SQSTM1//NPTN//TGFA//TGFB1//MAPK9//SIRT1//RGMA//EP300//CYBA//F3//NF1//PDGFB//VIP//POLD4//RICTOR//CD36//ILK//EPB4.1L5//RIPK2//NOTCH1//ARHGAP5//GAS1//MYCN//TRP63//RPS6KA3//TLR7//ANO6//HPX//IL13RA1//CBLB//F2RL1//CXCL10//RAET1B//TPM1//GM5077//EGF//NR3C1//SMARCD…
GO:0034645	cellular macromolecule biosynthetic process	Biological process	367	3232	1578	23448	1.6873	4.37893e-26	5.68303e-24	25.3586	NFIB//POLA2//POLB//ORC4//RBMS1//POLD4//LIN9//CCDC88A//GINS2//BARX2//CAV1//CBX4//CD36//CEBPA//CREBBP//EDNRB//ENG//FGFR1//HDAC2//HMGB1//KLF12//KLF4//MBD3//MEF2A//NFKB1//PITX2//PKIA//PTCH1//RARG//RBL1//SIX1//SOX15//SOX6//SP3//AURKB//TDG//TGFB1//THRB//TLE4//TRP63//OSR1//TAF7//DDX20//TXNIP//PIAS1//NIPBL//FOXP4//HOPX//SIRT1//STRN3//WWTR1//SALL4//OSR2//WHSC1//HIVEP1//LCOR//SATB2//CDC73//ZBTB10//WDTC1//J…
GO:2001141	regulation of RNA biosynthetic process	Biological process	294	2431	1578	23448	1.79705	9.13057e-25	1.14907e-22	24.0395	BARX2//CAV1//CBX4//CD36//CEBPA//CREBBP//EDNRB//ENG//FGFR1//HDAC2//HMGB1//KLF12//KLF4//MBD3//MEF2A//NFIB//NFKB1//PITX2//PKIA//PTCH1//RARG//RBL1//SIX1//SOX15//SOX6//SP3//AURKB//TDG//TGFB1//THRB//TLE4//TRP63//OSR1//TAF7//DDX20//TXNIP//PIAS1//NIPBL//FOXP4//HOPX//SIRT1//STRN3//WWTR1//SALL4//OSR2//WHSC1//HIVEP1//LCOR//SATB2//CDC73//ZBTB10//WDTC1//JAZF1//IRF2BP2//IRF2BP1//EP300//PPP1R13L//CBX6//LDB1//UB…
GO:0006355	regulation of transcription, DNA-dependent	Biological process	292	2414	1578	23448	1.7974	1.33594e-24	1.63181e-22	23.8742	BARX2//CAV1//CBX4//CD36//CEBPA//CREBBP//EDNRB//ENG//FGFR1//HDAC2//HMGB1//KLF12//KLF4//MBD3//MEF2A//NFIB//NFKB1//PITX2//PKIA//PTCH1//RARG//RBL1//SIX1//SOX15//SOX6//SP3//AURKB//TDG//TGFB1//THRB//TLE4//TRP63//OSR1//TAF7//DDX20//TXNIP//PIAS1//NIPBL//FOXP4//HOPX//SIRT1//STRN3//WWTR1//SALL4//OSR2//WHSC1//HIVEP1//LCOR//SATB2//CDC73//ZBTB10//WDTC1//JAZF1//IRF2BP2//IRF2BP1//EP300//PPP1R13L//CBX6//LDB1//UB…
GO:0016043	cellular component organization	Biological process	371	3345	1578	23448	1.64807	1.86297e-24	2.21055e-22	23.7298	MEF2A//RPS15//ERAL1//CTSD//BECN1//MAP1LC3A//ERCC1//SON//NDE1//DST//WEE1//GABARAP//HOOK1//NDEL1//CCDC88A//ATXN3//CDC42BPA//TUBGCP5//HOOK3//DDX39B//COX10//PSIP1//DCLRE1B//HMGB1//SOX6//CSNK1A1//STRADB//KRT8//EPB4.1L5//LDB1//CYR61//IGFBP2//IGFBP3//ILK//NOV//TLK2//CASP7//GPX1//MAPK9//NOTCH1//TGFB1//TGFBR1//SH3GLB1//GRK4//SH3GL2//RAC1//SUV39H2//H1F0//NAP1L4//NAP1L3//SHPRH//HIST1H2AK//CDC42//EPS8//FSCN1…
GO:0032774	RNA biosynthetic process	Biological process	298	2503	1578	23448	1.76911	5.07438e-24	5.85386e-22	23.2946	BARX2//CAV1//CBX4//CD36//CEBPA//CREBBP//EDNRB//ENG//FGFR1//HDAC2//HMGB1//KLF12//KLF4//MBD3//MEF2A//NFIB//NFKB1//PITX2//PKIA//PTCH1//RARG//RBL1//SIX1//SOX15//SOX6//SP3//AURKB//TDG//TGFB1//THRB//TLE4//TRP63//OSR1//TAF7//DDX20//TXNIP//PIAS1//NIPBL//FOXP4//HOPX//SIRT1//STRN3//WWTR1//SALL4//OSR2//WHSC1//HIVEP1//LCOR//SATB2//CDC73//ZBTB10//WDTC1//JAZF1//IRF2BP2//IRF2BP1//EP300//PPP1R13L//CBX6//TAF1B//C…
GO:0006351	transcription, DNA-dependent	Biological process	296	2485	1578	23448	1.76996	6.96668e-24	7.81962e-22	23.157	BARX2//CAV1//CBX4//CD36//CEBPA//CREBBP//EDNRB//ENG//FGFR1//HDAC2//HMGB1//KLF12//KLF4//MBD3//MEF2A//NFIB//NFKB1//PITX2//PKIA//PTCH1//RARG//RBL1//SIX1//SOX15//SOX6//SP3//AURKB//TDG//TGFB1//THRB//TLE4//TRP63//OSR1//TAF7//DDX20//TXNIP//PIAS1//NIPBL//FOXP4//HOPX//SIRT1//STRN3//WWTR1//SALL4//OSR2//WHSC1//HIVEP1//LCOR//SATB2//CDC73//ZBTB10//WDTC1//JAZF1//IRF2BP2//IRF2BP1//EP300//PPP1R13L//CBX6//TAF1B//C…
GO:0048522	positive regulation of cellular process	Biological process	319	2753	1578	23448	1.7218	7.81851e-24	8.54481e-22	23.1069	SH3GLB1//B2M//H2-T23//TAP1//VAMP3//ABI1//ACVR2A//CD24A//CDC42//CSF1R//EDNRB//ENG//ERBB3//FGF13//HMGB1//CYR61//SQSTM1//NPTN//TGFA//TGFB1//MAPK9//SIRT1//RGMA//EP300//CYBA//F3//NF1//PDGFB//VIP//POLD4//RICTOR//CD36//ILK//EPB4.1L5//RIPK2//NOTCH1//ARHGAP5//FGFR1//GAS1//MYCN//TRP63//F2RL1//CXCL10//EGF//EREG//NR3C1//SMARCD1//BNIP3L//CASP7//EI24//GPX1//PRKCD//TGFBR1//ETS1//DDX20//TRP53INP1//DIABLO//CTNNBL…
GO:0044267	cellular protein metabolic process	Biological process	319	2765	1578	23448	1.71433	1.61608e-23	1.72092e-21	22.7915	CCNL1//CCNH//CDK5RAP1//EGF//TGFBR1//MAP3K3//MAP3K13//BRAF//CD81//GHR//TGFA//MAP2K1//C1QTNF2//CAV1//DUSP18//DUSP7//TNKS//AMFR//UBE2D3//ERCC8//UBE4A//UBE2D1//G2E3//ISG15//UBE3A//RNF11//RNF146//CBLC//WWP1//HACE1//FKBP4//PPIE//FKBP14//IGF1//PRKAR1A//PRKAR2B//CCDC88A//IGFBP3//TGFB1//DNAJC10//PPAP2B//WWTR1//ABI1//ACVR2A//CD24A//CDC42//CSF1R//EDNRB//ENG//ERBB3//FGF13//HMGB1//CYR61//SQSTM1//NPTN//MAPK9//…
GO:0019538	protein metabolic process	Biological process	371	3416	1578	23448	1.61382	8.99888e-23	9.34309e-21	22.0458	CCNL1//CCNH//CDK5RAP1//EGF//TGFBR1//MAP3K3//MAP3K13//BRAF//CD81//GHR//TGFA//MAP2K1//C1QTNF2//CAV1//DUSP18//DUSP7//TNKS//AMFR//UBE2D3//ERCC8//UBE4A//UBE2D1//G2E3//ISG15//UBE3A//RNF11//RNF146//CBLC//WWP1//HACE1//FKBP4//PPIE//FKBP14//MASP1//IGF1//PRKAR1A//PRKAR2B//CCDC88A//IGFBP3//TGFB1//DNAJC10//PPAP2B//WWTR1//ABI1//ACVR2A//CD24A//CDC42//CSF1R//EDNRB//ENG//ERBB3//FGF13//HMGB1//CYR61//SQSTM1//NPTN//…
GO:0071842	cellular component organization at cellular level	Biological process	297	2552	1578	23448	1.72932	2.23371e-22	2.23434e-20	21.651	MEF2A//RPS15//ERAL1//CTSD//BECN1//MAP1LC3A//ERCC1//SON//NDE1//DST//WEE1//GABARAP//HOOK1//NDEL1//CCDC88A//ATXN3//CDC42BPA//TUBGCP5//HOOK3//DDX39B//COX10//PSIP1//DCLRE1B//LDB1//TLK2//CASP7//GPX1//MAPK9//SH3GLB1//SUV39H2//H1F0//NAP1L4//NAP1L3//SHPRH//HIST1H2AK//CDC42//EPS8//FSCN1//LCP1//CALD1//PAWR//PFN1//TMSB4X//CAPZA1//ENAH//NF1//PDGFB//PFN2//RAC1//VASP//SLC9A3R1//WIPF1//CORO6//EPB4.1L5//NEB//CFL1…
GO:0071840	cellular component organization or biogenesis	Biological process	374	3470	1578	23448	1.60155	2.25963e-22	2.23434e-20	21.646	MEF2A//ERAL1//RPF1//MRPL10//RPS15//CTSD//BECN1//MAP1LC3A//ERCC1//SON//NDE1//DST//WEE1//GABARAP//HOOK1//NDEL1//CCDC88A//ATXN3//CDC42BPA//TUBGCP5//HOOK3//DDX39B//COX10//PSIP1//DCLRE1B//HMGB1//SOX6//CSNK1A1//STRADB//KRT8//EPB4.1L5//LDB1//CYR61//IGFBP2//IGFBP3//ILK//NOV//TLK2//CASP7//GPX1//MAPK9//NOTCH1//TGFB1//TGFBR1//SH3GLB1//GRK4//SH3GL2//RAC1//SUV39H2//H1F0//NAP1L4//NAP1L3//SHPRH//HIST1H2AK//CDC4…
GO:0043412	macromolecule modification	Biological process	267	2224	1578	23448	1.78392	6.35341e-22	6.13621e-20	21.197	CCNL1//CCNH//CDK5RAP1//EGF//TGFBR1//MAP3K3//MAP3K13//BRAF//CD81//GHR//TGFA//MAP2K1//C1QTNF2//CAV1//DUSP18//DUSP7//TNKS//AMFR//UBE2D3//ERCC8//UBE4A//UBE2D1//G2E3//UBE3A//RNF11//RNF146//CBLC//WWP1//HACE1//FKBP4//PPIE//FKBP14//METTL3//RPUSD1//TRUB2//IGF1//PRKAR1A//PRKAR2B//CCDC88A//IGFBP3//TGFB1//DNAJC10//PPAP2B//WWTR1//ABI1//ACVR2A//CD24A//CDC42//CSF1R//EDNRB//ENG//ERBB3//FGF13//HMGB1//CYR61//SQSTM…
GO:0006996	organelle organization	Biological process	224	1747	1578	23448	1.90526	7.3587e-22	6.94561e-20	21.1332	MEF2A//RPS15//ERAL1//CTSD//BECN1//MAP1LC3A//ERCC1//SON//NDE1//DST//WEE1//GABARAP//HOOK1//NDEL1//CCDC88A//ATXN3//CDC42BPA//TUBGCP5//HOOK3//COX10//DCLRE1B//LDB1//TLK2//CASP7//GPX1//MAPK9//SH3GLB1//SUV39H2//H1F0//NAP1L4//NAP1L3//SHPRH//HIST1H2AK//CDC42//EPS8//FSCN1//LCP1//CALD1//PAWR//PFN1//TMSB4X//CAPZA1//ENAH//NF1//PDGFB//PFN2//RAC1//VASP//SLC9A3R1//WIPF1//CORO6//EPB4.1L5//NEB//CFL1//PCLO//PRPF40A…
GO:0006464	protein modification process	Biological process	259	2143	1578	23448	1.79588	1.19531e-21	1.10314e-19	20.9225	CCNL1//CCNH//CDK5RAP1//EGF//TGFBR1//MAP3K3//MAP3K13//BRAF//CD81//GHR//TGFA//MAP2K1//C1QTNF2//CAV1//DUSP18//DUSP7//TNKS//AMFR//UBE2D3//ERCC8//UBE4A//UBE2D1//G2E3//UBE3A//RNF11//RNF146//CBLC//WWP1//HACE1//FKBP4//PPIE//FKBP14//IGF1//PRKAR1A//PRKAR2B//CCDC88A//IGFBP3//TGFB1//DNAJC10//PPAP2B//WWTR1//ABI1//ACVR2A//CD24A//CDC42//CSF1R//EDNRB//ENG//ERBB3//FGF13//HMGB1//CYR61//SQSTM1//NPTN//MAPK9//SIRT1//…
GO:0048519	negative regulation of biological process	Biological process	306	2748	1578	23448	1.65464	4.177e-20	3.77111e-18	19.3791	DCLRE1B//ATM//CHEK2//BARX2//CAV1//CBX4//CD36//CEBPA//CREBBP//EDNRB//ENG//FGFR1//HDAC2//HMGB1//KLF12//KLF4//MBD3//MEF2A//NFIB//NFKB1//PITX2//PKIA//PTCH1//RARG//RBL1//SIX1//SOX15//SOX6//SP3//AURKB//TDG//TGFB1//THRB//TLE4//TRP63//OSR1//TAF7//DDX20//TXNIP//PIAS1//NIPBL//FOXP4//HOPX//SIRT1//STRN3//WWTR1//SALL4//OSR2//WHSC1//HIVEP1//LCOR//SATB2//CDC73//ZBTB10//WDTC1//JAZF1//IRF2BP2//IRF2BP1//EP300//PPP…
GO:0071841	cellular component organization or biogenesis at cellular level	Biological process	299	2666	1578	23448	1.66652	4.41688e-20	3.90283e-18	19.3549	MEF2A//ERAL1//RPF1//MRPL10//RPS15//CTSD//BECN1//MAP1LC3A//ERCC1//SON//NDE1//DST//WEE1//GABARAP//HOOK1//NDEL1//CCDC88A//ATXN3//CDC42BPA//TUBGCP5//HOOK3//DDX39B//COX10//PSIP1//DCLRE1B//LDB1//TLK2//CASP7//GPX1//MAPK9//SH3GLB1//SUV39H2//H1F0//NAP1L4//NAP1L3//SHPRH//HIST1H2AK//CDC42//EPS8//FSCN1//LCP1//CALD1//PAWR//PFN1//TMSB4X//CAPZA1//ENAH//NF1//PDGFB//PFN2//RAC1//VASP//SLC9A3R1//WIPF1//CORO6//EPB4.…
GO:0031325	positive regulation of cellular metabolic process	Biological process	194	1524	1578	23448	1.89154	1.37083e-18	1.18605e-16	17.863	VAMP3//ABI1//ACVR2A//CD24A//CDC42//CSF1R//EDNRB//ENG//ERBB3//FGF13//HMGB1//CYR61//SQSTM1//NPTN//TGFA//TGFB1//MAPK9//SIRT1//RGMA//EP300//NR3C1//SMARCD1//SIRT7//CRHR1//GNA13//PTGER4//CALCRL//ACR//OPRM1//SLC9A3R1//NOTCH1//PIM2//PRKAA1//CD36//GADD45A//GRB2//NFE2L2//PDGFB//EGF//SMAD4//RBPMS//TGFBR1//GPAM//HDAC2//ABHD5//SOX4//MAPK3//BECN1//ATF4//CDK2//CEBPA//CNBP//COL1A1//CREBBP//DYRK1B//FZD4//FZD7//IG…
GO:0009893	positive regulation of metabolic process	Biological process	203	1623	1578	23448	1.85856	1.41138e-18	1.19621e-16	17.8504	VAMP3//ABI1//ACVR2A//CD24A//CDC42//CSF1R//EDNRB//ENG//ERBB3//FGF13//HMGB1//CYR61//SQSTM1//NPTN//TGFA//TGFB1//MAPK9//SIRT1//RGMA//EP300//NR3C1//SMARCD1//SIRT7//CRHR1//GNA13//PTGER4//CALCRL//ACR//OPRM1//SLC9A3R1//NOTCH1//PIM2//PRKAA1//CNN2//HSPA4//IL2RG//SMAD1//QK//RARG//OSR1//MAPK8//TMED2//TADA3//OSR2//BRAF//FEV//CD36//GADD45A//GRB2//NFE2L2//PDGFB//EGF//SMAD4//RBPMS//TGFBR1//GPAM//HDAC2//ABHD5//SO…
GO:0046907	intracellular transport	Biological process	116	735	1578	23448	2.34514	4.36113e-18	3.62236e-16	17.3604	GCC1//RPS15//POLA2//TGFB1//RBM22//MAPK3//GOLGA5//THRA//CFL1//KPNA3//TXNIP//NUTF2//IPO7//DDX39B//EIF5A//THOC2//XPOT//RAB27A//MYO6//YWHAG//YWHAZ//ERBB2IP//TRAK2//DAG1//XPO5//XPO6//STRADB//AHCYL1//RTP4//DUSP18//ARL6IP1//SRP54A//SRPR//SNX16//TOMM40//KIF5B//UCP3//2510003E04RIK//AP3S1//CASK//EHD1//RAB10//RAB7//SEC23A//STAM//TMED2//SAR1B//SNX6//SEC24A//GGA1//AP1S2//RIMS1//TNPO2//ARCN1//AP2S1//TNPO1//AP1…
GO:0048523	negative regulation of cellular process	Biological process	276	2478	1578	23448	1.65503	4.58747e-18	3.73564e-16	17.3384	DCLRE1B//ATM//CHEK2//BARX2//CAV1//CBX4//CD36//CEBPA//CREBBP//EDNRB//ENG//FGFR1//HDAC2//HMGB1//KLF12//KLF4//MBD3//MEF2A//NFIB//NFKB1//PITX2//PKIA//PTCH1//RARG//RBL1//SIX1//SOX15//SOX6//SP3//AURKB//TDG//TGFB1//THRB//TLE4//TRP63//OSR1//TAF7//DDX20//TXNIP//PIAS1//NIPBL//FOXP4//HOPX//SIRT1//STRN3//WWTR1//SALL4//OSR2//WHSC1//HIVEP1//LCOR//SATB2//CDC73//ZBTB10//WDTC1//JAZF1//IRF2BP2//IRF2BP1//EP300//PPP…
GO:0010604	positive regulation of macromolecule metabolic process	Biological process	185	1471	1578	23448	1.86878	3.35402e-17	2.6787e-15	16.4744	VAMP3//ABI1//ACVR2A//CD24A//CDC42//CSF1R//EDNRB//ENG//ERBB3//FGF13//HMGB1//CYR61//SQSTM1//NPTN//TGFA//TGFB1//MAPK9//SIRT1//RGMA//EP300//NR3C1//SMARCD1//SIRT7//NOTCH1//CNN2//HSPA4//IL2RG//SMAD1//QK//RARG//OSR1//MAPK8//TMED2//TADA3//OSR2//BRAF//FEV//EGF//SMAD4//RBPMS//TGFBR1//HDAC2//SOX4//MAPK3//ATF4//CDK2//CEBPA//CNBP//COL1A1//CREBBP//DYRK1B//FZD4//FZD7//IGF1//ILF3//ILK//KLF4//MEF2A//MEF2D//NFE2L2…
GO:0033036	macromolecule localization	Biological process	183	1453	1578	23448	1.87148	4.39805e-17	3.44624e-15	16.3567	GCC1//POLA2//TGFB1//RBM22//MAPK3//SLC27A1//SH3GLB1//F2RL1//THRA//PFN1//TMSB4X//CFL1//KPNA3//TXNIP//NUTF2//IPO7//CAV1//CD81//DLG1//GRIP1//LRBA//ANK2//TNS4//DDX39B//EIF5A//THOC2//XPOT//RAB27A//MYO6//YWHAG//YWHAZ//ERBB2IP//TRAK2//DAG1//XPO5//XPO6//STRADB//AHCYL1//RTP4//DUSP18//ARL6IP1//SRP54A//SRPR//KDELR1//KDELR3//SNX16//TOMM40//SORL1//GLTP//OSBPL9//AP3S1//CASK//EHD1//RAB10//RAB7//SEC23A//STAM//TME…
GO:0051179	localization	Biological process	380	3844	1578	23448	1.46892	2.66229e-16	2.0475e-14	15.5747	GCC1//RPS15//POLA2//TGFB1//RBM22//NDE1//MAPK3//GOLGA5//SLC27A1//CFL1//EDNRB//DAB1//LMX1B//PITX2//BARHL1//NDEL1//SATB2//FKTN//SH3GLB1//SCNN1B//GRK4//EFNB2//EPHB4//ITGB1//ACR//SH3GL2//CD24A//PDGFB//RAC1//YWHAZ//F2RL1//CXCL10//SLC9A3R1//ENG//THRA//PFN1//TMSB4X//AP3S1//ARF4//ARF5//ARF6//RAB27A//RTN3//SEC23A//VAMP2//VAMP3//TRAPPC3//PREB//VAMP4//STX7//COPZ2//SAR1B//ERGIC1//KDELR1//SCFD1//ARFGAP2//SEC24…
GO:0051641	cellular localization	Biological process	181	1459	1578	23448	1.84341	2.99744e-16	2.26334e-14	15.5232	GCC1//RPS15//POLA2//TGFB1//RBM22//NDE1//MAPK3//GOLGA5//SH3GLB1//ACR//YWHAZ//F2RL1//THRA//CFL1//KPNA3//TXNIP//NUTF2//IPO7//MAP4K2//PCLO//DDX39B//EIF5A//THOC2//XPOT//RAB27A//MYO6//YWHAG//ERBB2IP//TRAK2//DAG1//XPO5//XPO6//STRADB//AHCYL1//RTP4//DUSP18//ARL6IP1//SRP54A//SRPR//KDELR1//KDELR3//SNX16//TOMM40//KIF5B//UCP3//2510003E04RIK//AP3S1//CASK//EHD1//RAB10//RAB7//SEC23A//STAM//TMED2//SAR1B//SNX6//SE…
GO:0008104	protein localization	Biological process	160	1258	1578	23448	1.8899	2.17154e-15	1.61043e-13	14.6632	GCC1//POLA2//TGFB1//RBM22//MAPK3//SH3GLB1//F2RL1//THRA//PFN1//TMSB4X//CFL1//KPNA3//TXNIP//NUTF2//IPO7//RAB27A//MYO6//YWHAG//YWHAZ//ERBB2IP//TRAK2//DAG1//XPO5//XPO6//STRADB//AHCYL1//EIF5A//RTP4//DUSP18//ARL6IP1//SRP54A//SRPR//KDELR1//KDELR3//SNX16//TOMM40//AP3S1//CASK//EHD1//RAB10//RAB7//SEC23A//STAM//TMED2//SAR1B//SNX6//XPOT//SEC24A//GGA1//AP1S2//RIMS1//TNPO2//ARCN1//AP2S1//TNPO1//AP1S3//TOB1//EG…
GO:0070727	cellular macromolecule localization	Biological process	101	652	1578	23448	2.30183	2.4234e-15	1.76568e-13	14.6156	GCC1//POLA2//TGFB1//RBM22//MAPK3//SH3GLB1//THRA//CFL1//KPNA3//TXNIP//NUTF2//IPO7//RAB27A//MYO6//YWHAG//YWHAZ//ERBB2IP//TRAK2//DAG1//XPO5//XPO6//STRADB//AHCYL1//EIF5A//RTP4//DUSP18//ARL6IP1//SRP54A//SRPR//KDELR1//KDELR3//SNX16//TOMM40//AP3S1//CASK//EHD1//RAB10//RAB7//SEC23A//STAM//TMED2//SAR1B//SNX6//XPOT//SEC24A//GGA1//AP1S2//RIMS1//TNPO2//ARCN1//AP2S1//TNPO1//AP1S3//TOB1//EGF//STAU1//PEX14//TAP1…
GO:0034613	cellular protein localization	Biological process	100	649	1578	23448	2.28957	4.7606e-15	3.40875e-13	14.3223	GCC1//POLA2//TGFB1//RBM22//MAPK3//SH3GLB1//THRA//CFL1//KPNA3//TXNIP//NUTF2//IPO7//RAB27A//MYO6//YWHAG//YWHAZ//ERBB2IP//TRAK2//DAG1//XPO5//XPO6//STRADB//AHCYL1//EIF5A//RTP4//DUSP18//ARL6IP1//SRP54A//SRPR//KDELR1//KDELR3//SNX16//TOMM40//AP3S1//CASK//EHD1//RAB10//RAB7//SEC23A//STAM//TMED2//SAR1B//SNX6//XPOT//SEC24A//GGA1//AP1S2//RIMS1//TNPO2//ARCN1//AP2S1//TNPO1//AP1S3//TOB1//EGF//PEX14//TAP1//ITGB1…
GO:0045935	positive regulation of nucleobase-containing compound metabolic process	Biological process	145	1116	1578	23448	1.93065	8.9114e-15	6.27272e-13	14.0501	NR3C1//SMARCD1//SIRT7//CRHR1//GNA13//PTGER4//CALCRL//ACR//OPRM1//SLC9A3R1//NOTCH1//ATF4//CDK2//CEBPA//CNBP//COL1A1//CREBBP//DYRK1B//EGF//FZD4//FZD7//IGF1//ILF3//ILK//KLF4//SMAD4//MEF2A//MEF2D//NFE2L2//NFKB1//NFYB//MYCN//PAX8//PDGFB//PIM2//PITX2//PKNOX1//TMSB4X//SIX1//SIX4//SOX4//SOX6//SP3//SREBF2//TBP//TFDP1//TGFB1//TGFBR1//TRP63//ETS1//ESRRG//MAPK9//RNF10//CHEK2//PATZ1//PIAS1//RNF14//FZD2//PBRM1…
GO:0035556	intracellular signal transduction	Biological process	187	1587	1578	23448	1.75091	1.46134e-14	1.01149e-12	13.8352	CAV1//FGF13//SMAD1//MEF2A//NF1//TGFA//TGFB1//MAP2K1//MAPK3//MAPK8//MAPK9//SHANK3//BRAF//SOX4//RBM38//TRP63//CRHR1//GNA12//MC3R//PTGER4//GNA13//CALCRL//OPRM1//SLC9A3R1//SSTR5//FZD7//FZD2//EDNRB//STK36//EIF2AK3//DAB1//SMPD2//MAP3K3//MAP4K2//LATS2//ICK//STK38//RPS6KA3//NEK11//TANK//RIPK2//IKBKG//IRAK1//TLR7//MAP3K13//STRADB//GHR//PIAS1//EGF//CD36//ARF4//ARF5//ARF6//ARHGAP5//RAB27A//CDC42//GEM//HMOX1…
GO:0051173	positive regulation of nitrogen compound metabolic process	Biological process	146	1137	1578	23448	1.90806	1.88195e-14	1.28127e-12	13.7254	NR3C1//SMARCD1//SIRT7//CRHR1//GNA13//PTGER4//CALCRL//ACR//OPRM1//SLC9A3R1//NOTCH1//ATF4//CDK2//CEBPA//CNBP//COL1A1//CREBBP//DYRK1B//EGF//FZD4//FZD7//IGF1//ILF3//ILK//KLF4//SMAD4//MEF2A//MEF2D//NFE2L2//NFKB1//NFYB//MYCN//PAX8//PDGFB//PIM2//PITX2//PKNOX1//TMSB4X//SIX1//SIX4//SOX4//SOX6//SP3//SREBF2//TBP//TFDP1//TGFB1//TGFBR1//TRP63//ETS1//ESRRG//MAPK9//RNF10//CHEK2//PATZ1//PIAS1//RNF14//FZD2//PBRM1…
GO:0031328	positive regulation of cellular biosynthetic process	Biological process	151	1194	1578	23448	1.87919	2.3149e-14	1.55061e-12	13.6355	NR3C1//SMARCD1//SIRT7//CRHR1//GNA13//PTGER4//CALCRL//ACR//OPRM1//SLC9A3R1//NOTCH1//EP300//GPAM//SOX4//MAPK3//ATF4//CDK2//CEBPA//CNBP//COL1A1//CREBBP//DYRK1B//EGF//FZD4//FZD7//IGF1//ILF3//ILK//KLF4//SMAD4//MEF2A//MEF2D//NFE2L2//NFKB1//NFYB//MYCN//PAX8//PDGFB//PIM2//PITX2//PKNOX1//TMSB4X//SIX1//SIX4//SOX6//SP3//SREBF2//TBP//TFDP1//TGFB1//TGFBR1//TRP63//ETS1//ESRRG//MAPK9//RNF10//CHEK2//PATZ1//PIAS1…
GO:0023051	regulation of signaling	Biological process	194	1678	1578	23448	1.71794	2.82541e-14	1.85752e-12	13.5489	CD81//GHR//TGFA//MAP2K1//C1QTNF2//CAV1//DUSP18//DUSP7//ACHE//GRIA3//VAMP3//CD24A//IRAK1//RIPK2//GRK4//THRA//EGF//EREG//CBLC//RAB7//IKBKG//MAP4K2//SSTR5//ITGB1//GAS1//PTCH1//RAB23//POSTN//LANCL2//ACVR2A//ILK//MGLL//SPRY1//PPP1R2//CNKSR3//CRK//EIF2AK3//GRB2//STAP1//ERBB3//SOCS6//RGS19//RGS20//F3//SLC9A3R1//PJA2//AKAP6//F2RL1//ENG//SMAD4//RBPMS//TGFB1//TGFBR1//DPYSL2//NR3C1//KLF4//CAT//IGF1//PDGFB//…
GO:0051234	establishment of localization	Biological process	318	3173	1578	23448	1.48921	2.86254e-14	1.85752e-12	13.5432	GCC1//RPS15//POLA2//TGFB1//RBM22//NDE1//MAPK3//GOLGA5//SLC27A1//SH3GLB1//SCNN1B//GRK4//ACR//SH3GL2//YWHAZ//F2RL1//EDNRB//SLC9A3R1//THRA//AP3S1//ARF4//ARF5//ARF6//RAB27A//RTN3//SEC23A//VAMP2//VAMP3//TRAPPC3//PREB//VAMP4//STX7//COPZ2//SAR1B//ERGIC1//KDELR1//SCFD1//ARFGAP2//SEC24A//KDELR3//GGA1//AP1S2//ARCN1//MPPE1//AP2S1//TRAPPC1//AP1S3//CFL1//KPNA3//TXNIP//NUTF2//IPO7//ATF4//VIP//CAV2//MAP4K2//PCL…
GO:0048583	regulation of response to stimulus	Biological process	209	1853	1578	23448	1.67598	3.10037e-14	1.9809e-12	13.5086	CD81//GHR//TGFA//MAP2K1//C1QTNF2//CAV1//DUSP18//DUSP7//MASP1//B2M//H2-T23//TAP1//CD24A//IRAK1//RIPK2//GRK4//THRA//RPS6KA3//TLR7//ANO6//GSTP1//F2RL1//CXCL10//SIRT1//RAET1B//GPX1//GPX2//HPX//GM5077//EGF//EREG//CBLC//RAB7//IKBKG//MAP4K2//ITGB1//GAS1//PTCH1//RAB23//POSTN//LANCL2//ACVR2A//ILK//MGLL//SPRY1//PPP1R2//CNKSR3//CRK//EIF2AK3//GRB2//STAP1//ERBB3//SOCS6//RGS19//RGS20//HRG//PDGFB//PPP4C//PPP4R2…
GO:0006810	transport	Biological process	313	3117	1578	23448	1.49213	3.7829e-14	2.38036e-12	13.4222	GCC1//RPS15//POLA2//TGFB1//RBM22//MAPK3//GOLGA5//SLC27A1//SCNN1B//GRK4//ACR//SH3GL2//YWHAZ//F2RL1//EDNRB//SLC9A3R1//THRA//AP3S1//ARF4//ARF5//ARF6//RAB27A//RTN3//SEC23A//VAMP2//VAMP3//TRAPPC3//PREB//VAMP4//STX7//COPZ2//SAR1B//ERGIC1//KDELR1//SCFD1//ARFGAP2//SEC24A//KDELR3//GGA1//AP1S2//ARCN1//MPPE1//AP2S1//TRAPPC1//AP1S3//CFL1//KPNA3//TXNIP//NUTF2//IPO7//ATF4//VIP//CAV2//MAP4K2//PCLO//DDX39B//EIF5…
GO:0045184	establishment of protein localization	Biological process	133	1008	1578	23448	1.9606	3.88206e-14	2.4062e-12	13.4109	GCC1//POLA2//TGFB1//RBM22//MAPK3//SH3GLB1//F2RL1//THRA//CFL1//KPNA3//TXNIP//NUTF2//IPO7//RAB27A//MYO6//YWHAG//YWHAZ//ERBB2IP//TRAK2//DAG1//XPO5//XPO6//STRADB//AHCYL1//EIF5A//RTP4//DUSP18//ARL6IP1//SRP54A//SRPR//SNX16//TOMM40//AP3S1//CASK//EHD1//RAB10//RAB7//SEC23A//STAM//TMED2//SAR1B//SNX6//XPOT//SEC24A//GGA1//AP1S2//RIMS1//TNPO2//ARCN1//AP2S1//TNPO1//AP1S3//TOB1//EGF//CXCL10//ARF4//ARF5//ARF6//C…
GO:0015031	protein transport	Biological process	129	966	1578	23448	1.98432	3.93984e-14	2.4062e-12	13.4045	GCC1//POLA2//TGFB1//RBM22//MAPK3//F2RL1//THRA//CFL1//KPNA3//TXNIP//NUTF2//IPO7//RAB27A//MYO6//YWHAG//YWHAZ//ERBB2IP//TRAK2//DAG1//XPO5//XPO6//STRADB//AHCYL1//EIF5A//RTP4//DUSP18//ARL6IP1//SRP54A//SRPR//SNX16//TOMM40//AP3S1//CASK//EHD1//RAB10//RAB7//SEC23A//STAM//TMED2//SAR1B//SNX6//XPOT//SEC24A//GGA1//AP1S2//RIMS1//TNPO2//ARCN1//AP2S1//TNPO1//AP1S3//TOB1//EGF//CXCL10//PEX14//TAP1//ITGB1//CD24A//L…
GO:0051649	establishment of localization in cell	Biological process	156	1257	1578	23448	1.84412	4.10613e-14	2.47141e-12	13.3866	GCC1//RPS15//POLA2//TGFB1//RBM22//NDE1//MAPK3//GOLGA5//ACR//YWHAZ//F2RL1//THRA//CFL1//KPNA3//TXNIP//NUTF2//IPO7//MAP4K2//PCLO//DDX39B//EIF5A//THOC2//XPOT//RAB27A//MYO6//YWHAG//ERBB2IP//TRAK2//DAG1//XPO5//XPO6//STRADB//AHCYL1//RTP4//DUSP18//ARL6IP1//SRP54A//SRPR//SNX16//TOMM40//KIF5B//UCP3//2510003E04RIK//AP3S1//CASK//EHD1//RAB10//RAB7//SEC23A//STAM//TMED2//SAR1B//SNX6//SEC24A//GGA1//AP1S2//RIMS1/…
GO:0009891	positive regulation of biosynthetic process	Biological process	152	1217	1578	23448	1.85589	5.32381e-14	3.15854e-12	13.2738	NR3C1//SMARCD1//SIRT7//CRHR1//GNA13//PTGER4//CALCRL//ACR//OPRM1//SLC9A3R1//NOTCH1//EP300//GPAM//HDAC2//SOX4//MAPK3//ATF4//CDK2//CEBPA//CNBP//COL1A1//CREBBP//DYRK1B//EGF//FZD4//FZD7//IGF1//ILF3//ILK//KLF4//SMAD4//MEF2A//MEF2D//NFE2L2//NFKB1//NFYB//MYCN//PAX8//PDGFB//PIM2//PITX2//PKNOX1//TMSB4X//SIX1//SIX4//SOX6//SP3//SREBF2//TBP//TFDP1//TGFB1//TGFBR1//TRP63//ETS1//ESRRG//MAPK9//RNF10//CHEK2//PATZ1…
GO:0006886	intracellular protein transport	Biological process	78	468	1578	23448	2.47655	8.27856e-14	4.84237e-12	13.082	GCC1//POLA2//TGFB1//RBM22//MAPK3//THRA//CFL1//KPNA3//TXNIP//NUTF2//IPO7//RAB27A//MYO6//YWHAG//YWHAZ//ERBB2IP//TRAK2//DAG1//XPO5//XPO6//STRADB//AHCYL1//EIF5A//RTP4//DUSP18//ARL6IP1//SRP54A//SRPR//SNX16//TOMM40//TOB1//EGF//PEX14//TAP1//ITGB1//CD24A//LCP1//SIRT1//IGF1//EP300//FZD7//EMD//WWTR1//NOLC1//PKIA//TLR7//MBTPS1//CD36//NF1//HSPA4//SOX4//PRKACA//WIPF1//SMAD4//RBPMS//TGFBR1//TMEM30B//PTCH1//TME…
GO:0016568	chromatin modification	Biological process	70	398	1578	23448	2.61345	1.09706e-13	6.32793e-12	12.9598	NR3C1//SMARCB1//MORF4L1//TRP63//SUV39H2//SMARCC2//SMARCD2//SMARCD1//ARID1A//SATB2//BAZ1A//SIRT1//MBD3//CDC73//HLCS//ATM//CDK2//PIM3//CDYL//CREBBP//ELP4//TAF1//EP300//RING1//HDAC2//HDAC8//HOPX//MAPK8//TGFB1//NIPBL//MAPK3//PHF2//KDM4C//JHDM1D//UBE2A//UBR2//HJURP//SMYD3//SETD7//SETMAR//SETD1B//TAF7//PRKAA1//DR1//TAF12//CCDC101//TADA3//BRD8//LDB1//OGT//AICDA//CBX4//HIRA//RBL1//RBL2//PHF1//KDM6A//TLK2…
GO:0006793	phosphorus metabolic process	Biological process	191	1676	1578	23448	1.69339	1.7986e-13	1.0094e-11	12.7451	CCNL1//CCNH//CDK5RAP1//EGF//TGFBR1//MAP3K3//MAP3K13//BRAF//CD81//GHR//TGFA//MAP2K1//C1QTNF2//CAV1//DUSP18//DUSP7//IGF1//PRKAR1A//PRKAR2B//CCDC88A//IGFBP3//TGFB1//DNAJC10//PPAP2B//WWTR1//ABI1//ACVR2A//CD24A//CDC42//CSF1R//EDNRB//ENG//ERBB3//FGF13//HMGB1//CYR61//SQSTM1//NPTN//MAPK9//SIRT1//RGMA//EP300//EREG//CBLC//GYK//ATM//BMPR1B//CAMK2A//CASK//CDK2//CDK7//CFL1//CSK//DYRK1B//EIF2AK3//EPHA3//EPHB4/…
GO:0006796	phosphate-containing compound metabolic process	Biological process	191	1676	1578	23448	1.69339	1.7986e-13	1.0094e-11	12.7451	CCNL1//CCNH//CDK5RAP1//EGF//TGFBR1//MAP3K3//MAP3K13//BRAF//CD81//GHR//TGFA//MAP2K1//C1QTNF2//CAV1//DUSP18//DUSP7//IGF1//PRKAR1A//PRKAR2B//CCDC88A//IGFBP3//TGFB1//DNAJC10//PPAP2B//WWTR1//ABI1//ACVR2A//CD24A//CDC42//CSF1R//EDNRB//ENG//ERBB3//FGF13//HMGB1//CYR61//SQSTM1//NPTN//MAPK9//SIRT1//RGMA//EP300//EREG//CBLC//GYK//ATM//BMPR1B//CAMK2A//CASK//CDK2//CDK7//CFL1//CSK//DYRK1B//EIF2AK3//EPHA3//EPHB4/…
GO:0045893	positive regulation of transcription, DNA-dependent	Biological process	125	950	1578	23448	1.95517	2.9181e-13	1.61585e-11	12.5349	NR3C1//SMARCD1//SIRT7//NOTCH1//SREBF2//RASL11A//ATF1//ATF2//ATF4//BARX2//CASK//CDK7//CEBPA//CNBP//CREBBP//ENG//F2RL1//FGFR1//GABPB1//HDAC2//HMGB1//HNRNPK//IGF1//CYR61//IRAK1//KLF12//KLF4//LDB1//LMX1B//SMAD1//SMAD4//MEF2A//MEF2D//MYO6//NFE2L2//NFIB//NFKB1//MYCN//PAX8//PBX1//PFN1//PITX2//PKNOX1//CNOT7//RARG//ATXN1//SIX1//SIX4//SMARCB1//SOX15//SOX4//SOX6//TGFB1//THRA//THRB//TRP63//UBE3A//ETS1//OSR1/…
GO:0010628	positive regulation of gene expression	Biological process	133	1036	1578	23448	1.90761	3.05813e-13	1.67111e-11	12.5145	NR3C1//SMARCD1//SIRT7//NOTCH1//ATF4//CDK2//CEBPA//CNBP//COL1A1//CREBBP//DYRK1B//EGF//FZD4//FZD7//IGF1//ILF3//ILK//KLF4//SMAD4//MEF2A//MEF2D//NFE2L2//NFKB1//NFYB//MYCN//PAX8//PDGFB//PIM2//PITX2//PKNOX1//TMSB4X//SIX1//SIX4//SOX4//SOX6//SP3//SREBF2//TBP//TFDP1//TGFB1//TGFBR1//TRP63//ETS1//ESRRG//MAPK9//RNF10//CHEK2//PATZ1//PIAS1//RNF14//FZD2//PBRM1//YAF2//SMARCC2//RGMB//ELF2//ING2//NOLC1//LBH//ARID1…
GO:0016310	phosphorylation	Biological process	167	1416	1578	23448	1.75248	4.13329e-13	2.22929e-11	12.3837	CCNL1//CCNH//CDK5RAP1//EGF//TGFBR1//MAP3K3//MAP3K13//BRAF//CD81//GHR//TGFA//MAP2K1//C1QTNF2//CAV1//DUSP18//DUSP7//IGF1//PRKAR1A//PRKAR2B//CCDC88A//IGFBP3//TGFB1//DNAJC10//PPAP2B//WWTR1//ABI1//ACVR2A//CD24A//CDC42//CSF1R//EDNRB//ENG//ERBB3//FGF13//HMGB1//CYR61//SQSTM1//NPTN//MAPK9//SIRT1//RGMA//EP300//EREG//CBLC//ATM//BMPR1B//CAMK2A//CASK//CDK2//CDK7//CFL1//CSK//DYRK1B//EIF2AK3//EPHA3//EPHB4//FGFR…
GO:0010557	positive regulation of macromolecule biosynthetic process	Biological process	137	1087	1578	23448	1.87279	5.28374e-13	2.81325e-11	12.2771	NR3C1//SMARCD1//SIRT7//NOTCH1//EP300//HDAC2//SOX4//MAPK3//ATF4//CDK2//CEBPA//CNBP//COL1A1//CREBBP//DYRK1B//EGF//FZD4//FZD7//IGF1//ILF3//ILK//KLF4//SMAD4//MEF2A//MEF2D//NFE2L2//NFKB1//NFYB//MYCN//PAX8//PDGFB//PIM2//PITX2//PKNOX1//TMSB4X//SIX1//SIX4//SOX6//SP3//SREBF2//TBP//TFDP1//TGFB1//TGFBR1//TRP63//ETS1//ESRRG//MAPK9//RNF10//CHEK2//PATZ1//PIAS1//RNF14//FZD2//PBRM1//YAF2//SMARCC2//RGMB//ELF2//IN…
GO:0009966	regulation of signal transduction	Biological process	169	1443	1578	23448	1.74028	5.35531e-13	2.81527e-11	12.2712	CD81//GHR//TGFA//MAP2K1//C1QTNF2//CAV1//DUSP18//DUSP7//CD24A//IRAK1//RIPK2//GRK4//THRA//EGF//EREG//CBLC//RAB7//IKBKG//MAP4K2//ITGB1//GAS1//PTCH1//RAB23//POSTN//LANCL2//CRK//EIF2AK3//GRB2//STAP1//ERBB3//SOCS6//RGS19//RGS20//F3//SLC9A3R1//PJA2//AKAP6//F2RL1//ENG//SMAD4//RBPMS//TGFB1//TGFBR1//KLF4//CAT//IGF1//PDGFB//UBE3A//CAV2//PRKCD//PPAP2B//SOX4//BARX1//LRP1//WIF1//CSNK1E//APCDD1//ACVR2A//RGMA//I…
GO:0006325	chromatin organization	Biological process	75	457	1578	23448	2.43862	5.58047e-13	2.89696e-11	12.2533	TLK2//SUV39H2//H1F0//NAP1L4//NAP1L3//SHPRH//HIST1H2AK//SMARCB1//SMARCC2//SMARCD2//SMARCD1//ARID1A//NR3C1//MORF4L1//TRP63//SATB2//BAZ1A//SIRT1//MBD3//CDC73//CBX4//HDAC2//HIRA//PHF2//RBL1//RBL2//RING1//PHF1//KDM6A//MORF4L2//PBRM1//ING2//SMYD3//HDAC8//FAM175A//RCBTB1//SETD7//SETMAR//CCDC101//KDM4C//BRD8//HMGN3//PRKAA1//WHSC1//SETD1B//L3MBTL2//EPC2//L3MBTL3//SS18L1//KDM3B//JHDM1D//HLCS//ATM//CDK2//PI…
GO:0051254	positive regulation of RNA metabolic process	Biological process	126	971	1578	23448	1.92819	6.29744e-13	3.2288e-11	12.2008	NR3C1//SMARCD1//SIRT7//NOTCH1//ATF4//CDK2//CEBPA//CNBP//COL1A1//CREBBP//DYRK1B//EGF//FZD4//FZD7//IGF1//ILF3//ILK//KLF4//SMAD4//MEF2A//MEF2D//NFE2L2//NFKB1//NFYB//MYCN//PAX8//PDGFB//PIM2//PITX2//PKNOX1//TMSB4X//SIX1//SIX4//SOX4//SOX6//SP3//SREBF2//TBP//TFDP1//TGFB1//TGFBR1//TRP63//ETS1//ESRRG//MAPK9//RNF10//CHEK2//PATZ1//PIAS1//RNF14//FZD2//PBRM1//YAF2//SMARCC2//RGMB//ELF2//ING2//NOLC1//LBH//ARID1…
GO:0032502	developmental process	Biological process	354	3757	1578	23448	1.40011	3.51194e-12	1.77867e-10	11.4545	HMGB1//SOX6//CSNK1A1//STRADB//KRT8//EPB4.1L5//ERCC1//TRP63//BMPR1B//CACNA1S//COL1A1//DLL3//EIF2AK3//GJA5//SOX4//TGFB1//TGFBR1//TRAPPC2//BARX2//COL11A1//MYCN//THRA//ANG3//EFNB2//EGF//ENG//ENPEP//EPHB4//EREG//FGFR1//GNA13//HMOX1//ITGAV//LEPR//PIK3CA//PKNOX1//PTPRB//TGFA//TNFSF12//HS6ST1//CALCRL//RTN4//SIRT1//LFNG//UBE3A//ZFX//FZD4//PLEKHA1//DLX3//PPAP2B//PITX2//CAV1//QK//CYR61//MEF2D//NF1//WWTR1//P…
GO:0006468	protein phosphorylation	Biological process	138	1133	1578	23448	1.80987	5.43358e-12	2.71875e-10	11.2649	CCNL1//CCNH//CDK5RAP1//EGF//TGFBR1//MAP3K3//MAP3K13//BRAF//CD81//GHR//TGFA//MAP2K1//C1QTNF2//CAV1//DUSP18//DUSP7//IGF1//PRKAR1A//PRKAR2B//CCDC88A//IGFBP3//TGFB1//DNAJC10//PPAP2B//WWTR1//ABI1//ACVR2A//CD24A//CDC42//CSF1R//EDNRB//ENG//ERBB3//FGF13//HMGB1//CYR61//SQSTM1//NPTN//MAPK9//SIRT1//RGMA//EP300//EREG//CBLC//GADD45A//GSTP1//ILK//NF1//PDPK1//PKIA//TAF7//AKT1S1//DNAJC3//ATM//CHEK2//LRP1//IKBKG/…
GO:0048856	anatomical structure development	Biological process	309	3218	1578	23448	1.42683	1.49377e-11	7.38528e-10	10.8257	HMGB1//SOX6//CSNK1A1//STRADB//KRT8//EPB4.1L5//BMPR1B//CACNA1S//COL1A1//DLL3//EIF2AK3//GJA5//SOX4//TGFB1//TGFBR1//TRP63//TRAPPC2//BARX2//COL11A1//MYCN//THRA//ANG3//EFNB2//EGF//ENG//ENPEP//EPHB4//EREG//FGFR1//GNA13//HMOX1//ITGAV//LEPR//PIK3CA//PKNOX1//PTPRB//TGFA//TNFSF12//HS6ST1//CALCRL//RTN4//SIRT1//LFNG//UBE3A//ZFX//FZD4//PLEKHA1//DLX3//PPAP2B//PITX2//CAV1//QK//PAX8//PBX1//OSR1//NF1//SPRY1//DLG1…
GO:0022607	cellular component assembly	Biological process	140	1183	1578	23448	1.7585	3.03235e-11	1.48157e-09	10.5182	RPS15//ERAL1//CTSD//BECN1//MAP1LC3A//DDX39B//PSIP1//H1F0//NAP1L4//NAP1L3//SHPRH//HIST1H2AK//CDC42//EPS8//FSCN1//LCP1//CALD1//PAWR//PFN1//TMSB4X//CELF2//H2-DMA//VAMP2//VAMP3//MAPK3//RIMS1//HSPA4//FKBP4//SMAD1//SMAD4//TGFB1//ACHE//MYO6//SHANK3//COX10//RAC1//UBE2C//CYBA//HMGB1//THRA//SHQ1//PDGFB//SH2B1//VCL//NCKAP1//CCDC88A//SLC9A3R1//CLP1//PFN2//ARPC3//ARPC5//PRKCD//ARF6//DLG1//GRB2//RICTOR//CD9//S…
GO:0007275	multicellular organismal development	Biological process	319	3369	1578	23448	1.40698	3.3913e-11	1.63768e-09	10.4696	BMPR1B//CACNA1S//COL1A1//DLL3//EIF2AK3//GJA5//SOX4//TGFB1//TGFBR1//TRP63//TRAPPC2//BARX2//COL11A1//MYCN//THRA//ANG3//EFNB2//EGF//ENG//ENPEP//EPHB4//EREG//FGFR1//GNA13//HMOX1//ITGAV//LEPR//PIK3CA//PKNOX1//PTPRB//TGFA//TNFSF12//HS6ST1//CALCRL//RTN4//SIRT1//LFNG//UBE3A//ZFX//FZD4//PLEKHA1//DLX3//PPAP2B//PITX2//CAV1//QK//HMGB1//PAX8//PBX1//OSR1//NF1//SPRY1//DLG1//SIX1//ILK//SMAD4//PTCH1//DLL1//DSC3//…
GO:0032268	regulation of cellular protein metabolic process	Biological process	124	1008	1578	23448	1.82793	3.64195e-11	1.73851e-09	10.4387	CCNL1//CCNH//CDK5RAP1//EGF//TGFBR1//MAP3K3//MAP3K13//BRAF//CD81//GHR//TGFA//MAP2K1//C1QTNF2//CAV1//DUSP18//DUSP7//IGF1//PRKAR1A//PRKAR2B//CCDC88A//IGFBP3//TGFB1//DNAJC10//PPAP2B//WWTR1//ABI1//ACVR2A//CD24A//CDC42//CSF1R//EDNRB//ENG//ERBB3//FGF13//HMGB1//CYR61//SQSTM1//NPTN//MAPK9//SIRT1//RGMA//EP300//EREG//CBLC//EIF2AK3//EIF4EBP2//EIF4G2//QK//TACO1//PUM2//EIF4G1//NANOS1//TRMT6//EIF3K//GATC//GADD4…
GO:0006605	protein targeting	Biological process	54	306	1578	23448	2.62223	6.28915e-11	2.96805e-09	10.2014	GCC1//POLA2//TGFB1//RBM22//MAPK3//THRA//CFL1//KPNA3//TXNIP//NUTF2//IPO7//DAG1//XPO5//XPO6//STRADB//AHCYL1//EIF5A//RTP4//DUSP18//ARL6IP1//SRP54A//SRPR//SNX16//YWHAZ//TOMM40//TOB1//EGF//PEX14//SIRT1//IGF1//EP300//FZD7//EMD//WWTR1//NOLC1//PKIA//TLR7//MBTPS1//CD36//NF1//HSPA4//SOX4//PRKACA//WIPF1//SMAD4//RBPMS//TGFBR1//PTCH1//TMED2//RAB27A//MYO6//YWHAG//ERBB2IP//TRAK2
GO:0051246	regulation of protein metabolic process	Biological process	138	1183	1578	23448	1.73338	1.15279e-10	5.37926e-09	9.93825	CCNL1//CCNH//CDK5RAP1//EGF//TGFBR1//MAP3K3//MAP3K13//BRAF//CD81//GHR//TGFA//MAP2K1//C1QTNF2//CAV1//DUSP18//DUSP7//IGF1//PRKAR1A//PRKAR2B//CCDC88A//IGFBP3//TGFB1//DNAJC10//PPAP2B//WWTR1//ABI1//ACVR2A//CD24A//CDC42//CSF1R//EDNRB//ENG//ERBB3//FGF13//HMGB1//CYR61//SQSTM1//NPTN//MAPK9//SIRT1//RGMA//EP300//ATP6AP2//EREG//CBLC//EIF2AK3//EIF4EBP2//EIF4G2//QK//TACO1//PUM2//EIF4G1//NANOS1//TRMT6//EIF3K//GA…
GO:0048731	system development	Biological process	274	2835	1578	23448	1.43614	1.50112e-10	6.85073e-09	9.82358	BMPR1B//CACNA1S//COL1A1//DLL3//EIF2AK3//GJA5//SOX4//TGFB1//TGFBR1//TRP63//TRAPPC2//BARX2//COL11A1//MYCN//THRA//ANG3//EFNB2//EGF//ENG//ENPEP//EPHB4//EREG//FGFR1//GNA13//HMOX1//ITGAV//LEPR//PIK3CA//PKNOX1//PTPRB//TGFA//TNFSF12//HS6ST1//CALCRL//RTN4//SIRT1//LFNG//UBE3A//ZFX//FZD4//PLEKHA1//DLX3//PPAP2B//PITX2//CAV1//QK//HMGB1//PAX8//PBX1//OSR1//NF1//SPRY1//CFL1//EDNRB//SIX1//DAB1//LMX1B//BARHL1//NDE…
GO:0051128	regulation of cellular component organization	Biological process	129	1088	1578	23448	1.76181	1.69067e-10	7.63192e-09	9.77194	CYR61//IGFBP2//IGFBP3//ILK//NOV//TLK2//SH3GL2//PFN1//TMSB4X//NEB//CDC42//PDXP//ATM//ANXA7//CSF1R//GNA12//GNA13//PRPF40A//RAC1//TMED9//ETS1//COL1A1//SMAD4//NOTCH1//TGFB1//WWTR1//EPB4.1L5//MAPK9//GOLPH3//PKHD1//NDEL1//CCDC88A//FRMD7//ADNP//ATF1//CD24A//EPHA3//FGFR1//HMGB1//ITGB1//NPTN//PTK7//SCARF1//HDAC2//PTPRG//VIM//ITM2C//RTN4//THRA//CFL1//PDZD8//LARP4//CDC23//RAB4A//RAB5B//CYBA//IGF1//SGK1//TGF…
GO:0043933	macromolecular complex subunit organization	Biological process	107	860	1578	23448	1.84878	4.48079e-10	1.97965e-08	9.34865	RPS15//ERAL1//DDX39B//PSIP1//H1F0//NAP1L4//NAP1L3//SHPRH//HIST1H2AK//PFN1//TMSB4X//SMARCB1//SMARCC2//SMARCD2//SMARCD1//ARID1A//CELF2//2810006K23RIK//H2-DMA//VAMP2//VAMP3//MAPK3//RIMS1//HSPA4//FKBP4//SGK1//SMAD1//SMAD4//TGFB1//ENAH//VASP//COX10//UBE2C//CYBA//HMGB1//THRA//SHQ1//CLP1//PFN2//ARPC3//ARPC5//CFL1//F2RL1//PDXP//PRKCD//ARF6//DLG1//GRB2//RAC1//RICTOR//CAV1//MAPK8//CDC42//MPP7//SH3GLB1//BCS…
GO:0051276	chromosome organization	Biological process	81	589	1578	23448	2.04347	6.32967e-10	2.76706e-08	9.19862	DCLRE1B//LDB1//TLK2//SUV39H2//H1F0//NAP1L4//NAP1L3//SHPRH//HIST1H2AK//ARID1A//SMARCB1//SMARCC2//SMARCD2//SMARCD1//NR3C1//MORF4L1//TRP63//SATB2//BAZ1A//SIRT1//HDAC2//MBD3//NIPBL//CDC23//CDC73//CBX4//HIRA//PHF2//RBL1//RBL2//RING1//PHF1//KDM6A//MORF4L2//PBRM1//ING2//SMYD3//HDAC8//FAM175A//RCBTB1//SETD7//SETMAR//CCDC101//KDM4C//BRD8//HMGN3//PRKAA1//WHSC1//SETD1B//L3MBTL2//EPC2//L3MBTL3//SS18L1//KDM3B…
GO:0006357	regulation of transcription from RNA polymerase II promoter	Biological process	129	1111	1578	23448	1.72534	6.5412e-10	2.82975e-08	9.18434	BARX2//CAV1//CBX4//CD36//CEBPA//CREBBP//EDNRB//ENG//FGFR1//HDAC2//HMGB1//KLF12//KLF4//MBD3//MEF2A//NFIB//NFKB1//PITX2//PKIA//PTCH1//RARG//RBL1//SIX1//SOX15//SOX6//SP3//AURKB//TDG//TGFB1//THRB//TLE4//TRP63//OSR1//TAF7//DDX20//TXNIP//PIAS1//NIPBL//FOXP4//HOPX//SIRT1//STRN3//WWTR1//SALL4//OSR2//WHSC1//HIVEP1//LCOR//SATB2//CDC73//ZBTB10//WDTC1//JAZF1//IRF2BP2//IRF2BP1//EP300//PPP1R13L//CBX6//NOTCH1//…
GO:0009653	anatomical structure morphogenesis	Biological process	180	1712	1578	23448	1.56231	7.90622e-10	3.385e-08	9.10203	HMGB1//SOX6//CSNK1A1//STRADB//KRT8//EPB4.1L5//BARX2//BMPR1B//COL11A1//MYCN//THRA//ANG3//EFNB2//EGF//ENG//ENPEP//EPHB4//EREG//FGFR1//GNA13//HMOX1//ITGAV//LEPR//PIK3CA//PKNOX1//PTPRB//TGFA//TNFSF12//HS6ST1//CALCRL//RTN4//SIRT1//PITX2//CAV1//FZD4//QK//DLG1//ILK//SMAD4//PBX1//PTCH1//SIX1//ACVR2A//LDB1//CML1//PPAP2B//PRKACA//PRKAR1A//SMAD1//TRP63//PTK7//ABI1//ATM//DLL1//DLL3//NCKAP1//MSGN1//TMED2//EP3…
GO:0006366	transcription from RNA polymerase II promoter	Biological process	132	1156	1578	23448	1.69674	1.20222e-09	4.9928e-08	8.92002	BARX2//CAV1//CBX4//CD36//CEBPA//CREBBP//EDNRB//ENG//FGFR1//HDAC2//HMGB1//KLF12//KLF4//MBD3//MEF2A//NFIB//NFKB1//PITX2//PKIA//PTCH1//RARG//RBL1//SIX1//SOX15//SOX6//SP3//AURKB//TDG//TGFB1//THRB//TLE4//TRP63//OSR1//TAF7//DDX20//TXNIP//PIAS1//NIPBL//FOXP4//HOPX//SIRT1//STRN3//WWTR1//SALL4//OSR2//WHSC1//HIVEP1//LCOR//SATB2//CDC73//ZBTB10//WDTC1//JAZF1//IRF2BP2//IRF2BP1//EP300//PPP1R13L//CBX6//ABCA2//A…
GO:0071844	cellular component assembly at cellular level	Biological process	103	832	1578	23448	1.83955	1.26396e-09	5.19726e-08	8.89827	RPS15//ERAL1//CTSD//BECN1//MAP1LC3A//DDX39B//PSIP1//H1F0//NAP1L4//NAP1L3//SHPRH//HIST1H2AK//CDC42//EPS8//FSCN1//LCP1//CALD1//PAWR//PFN1//TMSB4X//CELF2//HSPA4//FKBP4//SMAD1//SMAD4//TGFB1//ACHE//MYO6//SHANK3//COX10//RAC1//UBE2C//CYBA//HMGB1//THRA//SHQ1//PDGFB//SH2B1//VCL//NCKAP1//CCDC88A//SLC9A3R1//CLP1//PFN2//ARPC3//ARPC5//PRKCD//ARF6//DLG1//GRB2//RICTOR//CD9//SGK1//CAV1//MAPK8//PDXP//F2RL1//DST//…
GO:0006950	response to stress	Biological process	194	1913	1578	23448	1.5069	3.01999e-09	1.22961e-07	8.51999	SIRT1//CTSD//BECN1//MAP1LC3A//ATM//CHEK2//PRDX6//CAT//GPX1//GSTP1//UCP3//ERCC1//MORF4L1//CAV1//CD24A//CRHR1//ENG//SMAD4//NF1//SOX4//EGLN1//EP300//MASP1//RPS6KA3//TLR7//HMOX1//NOTCH1//MGST3//F3//ANO6//YWHAZ//GPX2//ATF6B//EIF2AK3//YOD1//DNAJC3//TAP1//TGFB1//LYZ2//RAET1B//HMGB1//HRG//RAB27A//F2RL1//F9//LNP//CDK2//CDK7//POLB//RAD21//UBE2A//ATRX//MORF4L2//RAD18//UBE2D3//GTF2H5//FAM175A//MUS81//ERCC8//…
GO:0044085	cellular component biogenesis	Biological process	144	1314	1578	23448	1.62842	3.25577e-09	1.31274e-07	8.48735	ERAL1//RPF1//MRPL10//RPS15//CTSD//BECN1//MAP1LC3A//DDX39B//PSIP1//H1F0//NAP1L4//NAP1L3//SHPRH//HIST1H2AK//CDC42//EPS8//FSCN1//LCP1//CALD1//PAWR//PFN1//TMSB4X//SIRT1//CELF2//H2-DMA//VAMP2//VAMP3//MAPK3//RIMS1//HSPA4//FKBP4//SMAD1//SMAD4//TGFB1//ACHE//MYO6//SHANK3//COX10//RAC1//LDB1//UBE2C//CYBA//HMGB1//THRA//SHQ1//PDGFB//SH2B1//VCL//NCKAP1//CCDC88A//SLC9A3R1//CLP1//PFN2//ARPC3//ARPC5//PRKCD//ARF6/…
GO:0042325	regulation of phosphorylation	Biological process	94	755	1578	23448	1.85003	5.11591e-09	2.04292e-07	8.29108	CCNL1//CCNH//CDK5RAP1//EGF//TGFBR1//MAP3K3//MAP3K13//BRAF//CD81//GHR//TGFA//MAP2K1//C1QTNF2//CAV1//DUSP18//DUSP7//IGF1//PRKAR1A//PRKAR2B//CCDC88A//IGFBP3//TGFB1//DNAJC10//PPAP2B//WWTR1//ABI1//ACVR2A//CD24A//CDC42//CSF1R//EDNRB//ENG//ERBB3//FGF13//HMGB1//CYR61//SQSTM1//NPTN//MAPK9//SIRT1//RGMA//EP300//EREG//CBLC//GADD45A//GSTP1//ILK//NF1//PDPK1//PKIA//TAF7//AKT1S1//DNAJC3//LRP1//IKBKG//IRAK1//MAP4…
GO:0019220	regulation of phosphate metabolic process	Biological process	101	832	1578	23448	1.80384	5.21511e-09	2.04324e-07	8.28274	CCNL1//CCNH//CDK5RAP1//EGF//TGFBR1//MAP3K3//MAP3K13//BRAF//CD81//GHR//TGFA//MAP2K1//C1QTNF2//CAV1//DUSP18//DUSP7//IGF1//PRKAR1A//PRKAR2B//CCDC88A//IGFBP3//TGFB1//DNAJC10//PPAP2B//WWTR1//ABI1//ACVR2A//CD24A//CDC42//CSF1R//EDNRB//ENG//ERBB3//FGF13//HMGB1//CYR61//SQSTM1//NPTN//MAPK9//SIRT1//RGMA//EP300//EREG//CBLC//GADD45A//GSTP1//ILK//NF1//PDPK1//PKIA//TAF7//AKT1S1//DNAJC3//LRP1//IKBKG//IRAK1//MAP4…
GO:0051174	regulation of phosphorus metabolic process	Biological process	101	832	1578	23448	1.80384	5.21511e-09	2.04324e-07	8.28274	CCNL1//CCNH//CDK5RAP1//EGF//TGFBR1//MAP3K3//MAP3K13//BRAF//CD81//GHR//TGFA//MAP2K1//C1QTNF2//CAV1//DUSP18//DUSP7//IGF1//PRKAR1A//PRKAR2B//CCDC88A//IGFBP3//TGFB1//DNAJC10//PPAP2B//WWTR1//ABI1//ACVR2A//CD24A//CDC42//CSF1R//EDNRB//ENG//ERBB3//FGF13//HMGB1//CYR61//SQSTM1//NPTN//MAPK9//SIRT1//RGMA//EP300//EREG//CBLC//GADD45A//GSTP1//ILK//NF1//PDPK1//PKIA//TAF7//AKT1S1//DNAJC3//LRP1//IKBKG//IRAK1//MAP4…
GO:0007010	cytoskeleton organization	Biological process	86	672	1578	23448	1.90164	6.42461e-09	2.49359e-07	8.19215	SON//NDE1//DST//WEE1//GABARAP//HOOK1//NDEL1//CCDC88A//ATXN3//CDC42BPA//TUBGCP5//HOOK3//CDC42//EPS8//FSCN1//LCP1//CALD1//PAWR//PFN1//TMSB4X//CAPZA1//ENAH//NF1//PDGFB//PFN2//RAC1//VASP//SLC9A3R1//WIPF1//CORO6//EPB4.1L5//NEB//CFL1//DLG1//DAG1//SGK1//TUBGCP6//GADD45A//PLK4//NUF2//CASC5//PKHD1//ARPC3//ARPC5//F2RL1//PDXP//PRKCD//ARF6//GRB2//RICTOR//NCKAP1//CNN2//FKBP4//CAV1//MAPK8//HMGB1//PTK7//SHANK3/…
GO:0007243	intracellular protein kinase cascade	Biological process	88	699	1578	23448	1.8707	9.40736e-09	3.61748e-07	8.02653	CAV1//FGF13//SMAD1//MEF2A//NF1//TGFA//TGFB1//MAP2K1//MAPK3//MAPK8//MAPK9//SHANK3//BRAF//TANK//RIPK2//TLR7//IRAK1//PTGER4//MAP3K13//STRADB//MAP4K2//GHR//PIAS1//EGF//PJA2//AKAP6//AKR1B3//GSTP1//NBR1//HMGCR//HPX//CRLF1//CSF1R//IGF1//F2RL1//SQSTM1//PDPK1//CD36//HMOX1//LGALS9//PIM2//ZC3HAV1//ZMYND11//SIRT1//CD24A//GRB2//PSAP//ATP6AP2//DAG1//CDC42//FGFR1//IGFBP3//ILK//ITGAV//ITGB1//LEPR//PDGFB//PRKCD//…
GO:0010605	negative regulation of macromolecule metabolic process	Biological process	126	1129	1578	23448	1.65835	1.15523e-08	4.40152e-07	7.93733	BARX2//CAV1//CBX4//CD36//CEBPA//CREBBP//EDNRB//ENG//FGFR1//HDAC2//HMGB1//KLF12//KLF4//MBD3//MEF2A//NFIB//NFKB1//PITX2//PKIA//PTCH1//RARG//RBL1//SIX1//SOX15//SOX6//SP3//AURKB//TDG//TGFB1//THRB//TLE4//TRP63//OSR1//TAF7//DDX20//TXNIP//PIAS1//NIPBL//FOXP4//HOPX//SIRT1//STRN3//WWTR1//SALL4//OSR2//WHSC1//HIVEP1//LCOR//SATB2//CDC73//ZBTB10//WDTC1//JAZF1//IRF2BP2//IRF2BP1//EP300//PPP1R13L//CBX6//IGFBP3//…
GO:0018193	peptidyl-amino acid modification	Biological process	72	533	1578	23448	2.00726	1.21472e-08	4.54481e-07	7.91552	FKBP4//PPIE//FKBP14//EIF5A2//EIF5A//HIF1AN//EGF//TGFB1//CDYL//CREBBP//MBD3//ELP4//TAF1//EP300//QPCT//SUV39H2//SMYD3//SETMAR//SETD1B//SETD7//ATM//ILK//PDGFB//PRKACA//SGK1//TGFBR1//TNKS//MAPK8//SBK1//SMG1//PDPK1//PRKCD//ABI1//CSF1R//FGFR1//WEE1//ABI2//GALNT1//MGAT2//SIRT1//P4HB//PRSS34//CAV1//CNKSR3//CDC42//PIK3CA//BRAF//MAPK3//TAF7//FBXO11//PRKAA1//HPX//CRLF1//IGF1//GHR//DR1//TAF12//CCDC101//TADA3…
GO:0009888	tissue development	Biological process	123	1100	1578	23448	1.66154	1.55892e-08	5.78052e-07	7.80718	BARX2//BMPR1B//COL11A1//MYCN//THRA//ENG//GNA13//PITX2//DLG1//ILK//SMAD4//PBX1//PTCH1//SIX1//PRKACA//PRKAR1A//SMAD1//TRP63//PTK7//CFL1//EDNRB//NOTCH1//TGFB1//TGFBR1//EPB4.1L5//SHANK3//SOX4//ENAH//PFN1//VASP//NCKAP1//TMED2//SALL4//RGMA//GPX1//LDB1//ZDHHC21//EDARADD//SOX21//GSDMA3//APCDD1//KRT6A//VCL//DAG1//FGFR1//MEF2D//NFIB//OSR1//OSR2//EIF2AK3//RARG//CACNA1S//ERBB3//PPP1R13L//CDC42//RAC1//ACVR2A/…
[truncated: 202 more rows]

[truncated: 256 more sheets: CC-MvCup-Ep300, MF-MvCup-Ep300, BP-EvCup-Rac1, CC-EvCup-Rac1, MF-EvCup-Rac1, BP-MvCup-Rac1, CC-MvCup-Rac1, MF-MvCup-Rac1, BP-EvCup-Crk, CC-EvCup-Crk, MF-EvCup-Crk, BP-MvCup-Crk, CC-MvCup-Crk, MF-MvCup-Crk, BP-EvCup-Tbp, CC-EvCup-Tbp, MF-EvCup-Tbp, BP-MvCup-Tbp, CC-MvCup-Tbp, MF-MvCup-Tbp …]
