# Supplementary material for: Alterations of 63 hub genes during lingual carcinogenesis in C57BL/6J mice
Source: Sci Rep. 2018 Aug 22;8:12626. doi: 10.1038/s41598-018-31103-3 (PMC6105652; doi:10.1038/s41598-018-31103-3)
Supplement: Supplementary file 2 — Supplementary dataset [file 41598_2018_31103_MOESM2_ESM.zip › Supplementary Table S3 Pathway in which candidate genes are involved.xlsx]

## Sheet: pathway-EvCup-Hdac2
Pathway identifiers in the EvC up set involving Hdac2.
Pathway identifiers enriched in the upregulated genes of the EvC set were idendified. The Pathway identifiers associated with Hdac2 were selected and manifested in this table.
Column A stands for Pathway identifiers used in KEGG.
Column B stands for the definition of the PathwayID.
Column C stands for The map's website,the nodes with red frame and red symbol are associated with the DE genes, green nodes have no significance.
Column D stands for the enrichment p-value of the PathwayID used EASE method, EASE Score is modified Fisher's exact probability by penalizing (subtract) the count of positive agreement by 1 or the enrichment p-value of the PathwayID used Fisher's exact test or the enrichment p-value of the PathwayID used Hypergeometric test
Column E stands for the Count of the DE genes' entities directly associated with the listed PathwayID.
Column F stands for the total number of the DE genes' entities.
Column G stands for the count of the chosen background population genes' entities associated with the listed PathwayID.
Column H stands for the total number of chosen background population genes' entities.
Column I stands for the false discovery rate of the PathwayID.
Column J stands for the Enrichment Score value of the PathwayID, it equals "-log10(Pvalue)".
Column K stands for the DE genes associated with the PathwayID.
mmu04110	Cell cycle - Mus musculus (mouse)	http://www.genome.jp/kegg-bin/show_pathway?mmu04110+268697+66671+52563+12534+12572+26965+13559+328572+15182+17215+26428+18538+19357+19650+17128+13006+21781+22137+22390+22628+22631	4.51644e-05	21	479	128	7584	0.00625527	4.3452	CCNB1//CCNH//CDC23//CDK1//CDK7//CUL1//E2F5//EP300//HDAC2//MCM3//ORC4//PCNA//RAD21//RBL1//SMAD4//SMC3//TFDP1//TTK//WEE1//YWHAG//YWHAZ
mmu05034	Alcoholism - Mus musculus (mouse)	http://www.genome.jp/kegg-bin/show_pathway?mmu05034+11909+11911+494124+626150+667250+14700+15078+15182+319163+319166+319173+319168+319169+319170+319188+319148+319149+260423+97908+319153+100041230+319192+319176+26395+19047+20663	0.000354622	26	479	201	7584	0.0218333	3.45024	ATF2//ATF4//CALM5//GM12271//GM12657//GNG10//H3F3A//HDAC2//HIST1H2AA//HIST1H2AE//HIST1H2AF//HIST1H2AH//HIST1H2AK//HIST1H2AN//HIST1H2BP//HIST1H3C//HIST1H3D//HIST1H3F//HIST1H3G//HIST1H3I//HIST1H4M//HIST2H2AA2//HIST2H2AC//MAP2K1//PPP1CC//SOS2
mmu05202	Transcriptional misregulation in cancer - Mus musculus (mouse)	http://www.genome.jp/kegg-bin/show_pathway?mmu05202+11908+140780+12475+12606+18612+626150+667250+15078+15182+319148+319149+260423+97908+319153+15446+16009+16193+17392+17395+18033+80859+17125+107823	0.000909844	23	479	180	7584	0.0315033	3.04103	ATF1//BMP2K//CD14//CEBPA//ETV4//GM12271//GM12657//H3F3A//HDAC2//HIST1H3C//HIST1H3D//HIST1H3F//HIST1H3G//HIST1H3I//HPGD//IGFBP3//IL6//MMP3//MMP9//NFKB1//NFKBIZ//SMAD1//WHSC1
mmu05200	Pathways in cancer - Mus musculus (mouse)	http://www.genome.jp/kegg-bin/show_pathway?mmu05200+11799+12606+54124+66197+94216+12928+112405+328572+57265+15182+15251+16193+16410+16412+16774+16782+26395+26420+17395+56717+18033+19206+19225+19353+20525+17128+20663+67923+67673+21414+21812	0.0129012	31	479	324	7584	0.188086	1.88937	BIRC5//CEBPA//CKS1B//CKS2//COL4A6//CRK//EGLN1//EP300//FZD2//HDAC2//HIF1A//IL6//ITGAV//ITGB1//LAMA3//LAMC2//MAP2K1//MAPK9//MMP9//MTOR//NFKB1//PTCH1//PTGS2//RAC1//SLC2A1//SMAD4//SOS2//TCEB1//TCEB2//TCF7//TGFBR1

## Sheet: pathway-MvCup-Hdac2 
Pathway identifiers in the MvC up set involving Hdac2.
Pathway identifiers enriched in the upregulated genes of the MvC set were idendified. The Pathway identifiers associated with Hdac2 were selected and manifested in this table.
Column A stands for Pathway identifiers used in KEGG.
Column B stands for the definition of the PathwayID.
Column C stands for The map's website,the nodes with red frame and red symbol are associated with the DE genes, green nodes have no significance.
Column D stands for the enrichment p-value of the PathwayID used EASE method, EASE Score is modified Fisher's exact probability by penalizing (subtract) the count of positive agreement by 1 or the enrichment p-value of the PathwayID used Fisher's exact test or the enrichment p-value of the PathwayID used Hypergeometric test
Column E stands for the Count of the DE genes' entities directly associated with the listed PathwayID.
Column F stands for the total number of the DE genes' entities.
Column G stands for the count of the chosen background population genes' entities associated with the listed PathwayID.
Column H stands for the total number of chosen background population genes' entities.
Column I stands for the false discovery rate of the PathwayID.
Column J stands for the Enrichment Score value of the PathwayID, it equals "-log10(Pvalue)".
Column K stands for the DE genes associated with the PathwayID.
mmu05202	Transcriptional misregulation in cancer - Mus musculus (mouse)	http://www.genome.jp/kegg-bin/show_pathway?mmu05202+11908+11920+12606+12978+14030+260298+626150+667250+66629+53623+15078+15182+319148+260423+15446+16000+16009+22289+16825+70122+18109+18033+80859+18510+18514+19126+20471+20474+17125+107823	0.000366091	30	660	180	7584	0.0126759	3.43641	ATF1//ATM//CEBPA//CSF1R//EWSR1//FEV//GM12271//GM12657//GOLPH3//GRIA3//H3F3A//HDAC2//HIST1H3C//HIST1H3F//HPGD//IGF1//IGFBP3//KDM6A//LDB1//MLLT3//MYCN//NFKB1//NFKBIZ//PAX8//PBX1//PROM1//SIX1//SIX4//SMAD1//WHSC1
mmu05220	Chronic myeloid leukemia - Mus musculus (mouse)	http://www.genome.jp/kegg-bin/show_pathway?mmu05220+109880+208650+80794+12928+14784+15182+16151+26395+26417+18033+18706+17128+20663+21803+21812	0.0015047	15	660	74	7584	0.0250707	2.82255	BRAF//CBLB//CBLC//CRK//GRB2//HDAC2//IKBKG//MAP2K1//MAPK3//NFKB1//PIK3CA//SMAD4//SOS2//TGFB1//TGFBR1
mmu05203	Viral carcinogenesis - Mus musculus (mouse)	http://www.genome.jp/kegg-bin/show_pathway?mmu05203+11474+11909+11911+12915+12540+12566+12914+13205+13383+328572+14784+209357+14963+15013+15019+15024+15040+15182+70315+15387+16151+26417+18033+18706+18970+18747+19353+19650+19651+56463+21374+22215+22628+22631	0.00153864	34	660	231	7584	0.0250707	2.81286	ACTN3//ATF2//ATF4//ATF6B//CDC42//CDK2//CREBBP//DDX3X//DLG1//EP300//GRB2//GTF2H3//H2-BL//H2-Q2//H2-Q8//H2-T10//H2-T23//HDAC2//HDAC8//HNRNPK//IKBKG//MAPK3//NFKB1//PIK3CA//POLB//PRKACA//RAC1//RBL1//RBL2//SND1//TBP//UBE3A//YWHAG//YWHAZ
mmu05200	Pathways in cancer - Mus musculus (mouse)	http://www.genome.jp/kegg-bin/show_pathway?mmu05200+109880+208650+80794+12540+12566+12606+12830+94216+12914+12928+12978+13645+112405+328572+14168+14182+57265+14366+14369+14784+15182+16000+16151+16410+16412+26395+26417+26419+26420+18033+18510+18591+18706+19206+19207+19353+17128+20663+269209+67673+21414+21802+21803+21812	0.00181411	44	660	324	7584	0.0279171	2.74134	BRAF//CBLB//CBLC//CDC42//CDK2//CEBPA//COL4A5//COL4A6//CREBBP//CRK//CSF1R//EGF//EGLN1//EP300//FGF13//FGFR1//FZD2//FZD4//FZD7//GRB2//HDAC2//IGF1//IKBKG//ITGAV//ITGB1//MAP2K1//MAPK3//MAPK8//MAPK9//NFKB1//PAX8//PDGFB//PIK3CA//PTCH1//PTCH2//RAC1//SMAD4//SOS2//STK36//TCEB2//TCF7//TGFA//TGFB1//TGFBR1
mmu04110	Cell cycle - Mus musculus (mouse)	http://www.genome.jp/kegg-bin/show_pathway?mmu04110+11920+66671+52563+12566+12572+50883+12914+328572+13197+15182+26428+19357+19650+19651+17128+21781+21803+22390+22628+22631	0.00703758	20	660	128	7584	0.0749773	2.15258	ATM//CCNH//CDC23//CDK2//CDK7//CHEK2//CREBBP//EP300//GADD45A//HDAC2//ORC4//RAD21//RBL1//RBL2//SMAD4//TFDP1//TGFB1//WEE1//YWHAG//YWHAZ
mmu05169	Epstein-Barr virus infection - Mus musculus (mouse)	http://www.genome.jp/kegg-bin/show_pathway?mmu05169+11909+12566+12914+13666+328572+14963+15013+15019+15024+15040+15182+15481+16151+16154+16179+16408+26419+26420+18033+18706+18747+59029+57296+56463+21374+54721+22352+22628+22631	0.0112907	29	660	215	7584	0.0977354	1.94728	ATF2//CDK2//CREBBP//EIF2AK3//EP300//H2-BL//H2-Q2//H2-Q8//H2-T10//H2-T23//HDAC2//HSPA8//IKBKG//IL10RA//IRAK1//ITGAL//MAPK8//MAPK9//NFKB1//PIK3CA//PRKACA//PSMD14//PSMD8//SND1//TBP//TYK2//VIM//YWHAG//YWHAZ

## Sheet: pathway-EvCup-Ep300
Pathway identifiers in the EvC up set involving Ep300.
Pathway identifiers enriched in the upregulated genes of the EvC set were idendified. The Pathway identifiers associated with Ep300 were selected and manifested in this table.
Column A stands for Pathway identifiers used in KEGG.
Column B stands for the definition of the PathwayID.
Column C stands for The map's website,the nodes with red frame and red symbol are associated with the DE genes, green nodes have no significance.
Column D stands for the enrichment p-value of the PathwayID used EASE method, EASE Score is modified Fisher's exact probability by penalizing (subtract) the count of positive agreement by 1 or the enrichment p-value of the PathwayID used Fisher's exact test or the enrichment p-value of the PathwayID used Hypergeometric test
Column E stands for the Count of the DE genes' entities directly associated with the listed PathwayID.
Column F stands for the total number of the DE genes' entities.
Column G stands for the count of the chosen background population genes' entities associated with the listed PathwayID.
Column H stands for the total number of chosen background population genes' entities.
Column I stands for the false discovery rate of the PathwayID.
Column J stands for the Enrichment Score value of the PathwayID, it equals "-log10(Pvalue)".
Column K stands for the DE genes associated with the PathwayID.
mmu04110	Cell cycle - Mus musculus (mouse)	http://www.genome.jp/kegg-bin/show_pathway?mmu04110+268697+66671+52563+12534+12572+26965+13559+328572+15182+17215+26428+18538+19357+19650+17128+13006+21781+22137+22390+22628+22631	4.51644e-05	21	479	128	7584	0.00625527	4.3452	CCNB1//CCNH//CDC23//CDK1//CDK7//CUL1//E2F5//EP300//HDAC2//MCM3//ORC4//PCNA//RAD21//RBL1//SMAD4//SMC3//TFDP1//TTK//WEE1//YWHAG//YWHAZ
mmu04350	TGF-beta signaling pathway - Mus musculus (mouse)	http://www.genome.jp/kegg-bin/show_pathway?mmu04350+11480+12167+26965+13559+328572+16323+18741+19650+17125+17128+17129+21781+21812+21825	0.000547718	14	479	82	7584	0.0252863	3.26144	ACVR2A//BMPR1B//CUL1//E2F5//EP300//INHBA//PITX2//RBL1//SMAD1//SMAD4//SMAD5//TFDP1//TGFBR1//THBS1
mmu05211	Renal cell carcinoma - Mus musculus (mouse)	http://www.genome.jp/kegg-bin/show_pathway?mmu05211+12928+112405+328572+15251+26395+19353+109905+20525+20663+67923+67673	0.00290585	11	479	67	7584	0.0894356	2.53673	CRK//EGLN1//EP300//HIF1A//MAP2K1//RAC1//RAP1A//SLC2A1//SOS2//TCEB1//TCEB2
mmu04066	HIF-1 signaling pathway - Mus musculus (mouse)	http://www.genome.jp/kegg-bin/show_pathway?mmu04066+12322+112405+328572+433182+15251+15368+16193+26395+56717+18033+20525+67923+67673+22042+21857	0.00476163	15	479	113	7584	0.101467	2.32224	CAMK2A//EGLN1//EP300//GM5506//HIF1A//HMOX1//IL6//MAP2K1//MTOR//NFKB1//SLC2A1//TCEB1//TCEB2//TFRC//TIMP1
mmu04068	FoxO signaling pathway - Mus musculus (mouse)	http://www.genome.jp/kegg-bin/show_pathway?mmu04068+268697+27373+328572+56486+16193+26395+26420+18607+20873+105787+13609+20393+27219+170755+17128+20663+21812	0.00476199	17	479	135	7584	0.101467	2.32221	CCNB1//CSNK1E//EP300//GABARAP//IL6//MAP2K1//MAPK9//PDPK1//PLK4//PRKAA1//S1PR1//SGK1//SGK2//SGK3//SMAD4//SOS2//TGFBR1
mmu04520	Adherens junction - Mus musculus (mouse)	http://www.genome.jp/kegg-bin/show_pathway?mmu04520+11465+328572+29875+380928+26409+19353+17128+20583+21414+21812+22612	0.00703141	11	479	75	7584	0.121731	2.15296	ACTG1//EP300//IQGAP1//LMO7//MAP3K7//RAC1//SMAD4//SNAI2//TCF7//TGFBR1//YES1
mmu05200	Pathways in cancer - Mus musculus (mouse)	http://www.genome.jp/kegg-bin/show_pathway?mmu05200+11799+12606+54124+66197+94216+12928+112405+328572+57265+15182+15251+16193+16410+16412+16774+16782+26395+26420+17395+56717+18033+19206+19225+19353+20525+17128+20663+67923+67673+21414+21812	0.0129012	31	479	324	7584	0.188086	1.88937	BIRC5//CEBPA//CKS1B//CKS2//COL4A6//CRK//EGLN1//EP300//FZD2//HDAC2//HIF1A//IL6//ITGAV//ITGB1//LAMA3//LAMC2//MAP2K1//MAPK9//MMP9//MTOR//NFKB1//PTCH1//PTGS2//RAC1//SLC2A1//SMAD4//SOS2//TCEB1//TCEB2//TCF7//TGFBR1
mmu05161	Hepatitis B - Mus musculus (mouse)	http://www.genome.jp/kegg-bin/show_pathway?mmu05161+11909+11911+54411+11799+13205+328572+15975+16193+26395+26420+17395+18033+18538+17128+21812+22631	0.0214691	16	479	146	7584	0.297347	1.66819	ATF2//ATF4//ATP6AP1//BIRC5//DDX3X//EP300//IFNAR1//IL6//MAP2K1//MAPK9//MMP9//NFKB1//PCNA//SMAD4//TGFBR1//YWHAZ
mmu05152	Tuberculosis - Mus musculus (mouse)	http://www.genome.jp/kegg-bin/show_pathway?mmu05152+54411+494124+12322+12796+12475+56644+328572+14131+14960+16154+16160+16193+16784+26420+18033+18045+271457+21937	0.0301966	18	479	177	7584	0.33594	1.52004	ATP6AP1//CALM5//CAMK2A//CAMP//CD14//CLEC7A//EP300//FCGR3//H2-AA//IL10RA//IL12B//IL6//LAMP2//MAPK9//NFKB1//NFYB//RAB5A//TNFRSF1A
mmu04310	Wnt signaling pathway - Mus musculus (mouse)	http://www.genome.jp/kegg-bin/show_pathway?mmu04310+12301+12322+93687+27373+26965+328572+57265+14735+26409+26420+19353+20437+17128+21414+229658	0.0377875	15	479	144	7584	0.370069	1.42265	CACYBP//CAMK2A//CSNK1A1//CSNK1E//CUL1//EP300//FZD2//GPC4//MAP3K7//MAPK9//RAC1//SIAH1A//SMAD4//TCF7//VANGL1

## Sheet: pathway-MvCup-Ep300
Pathway identifiers in the MvC up set involving Ep300.
Pathway identifiers enriched in the upregulated genes of the MvC set were idendified. The Pathway identifiers associated with Ep300 were selected and manifested in this table.
Column A stands for Pathway identifiers used in KEGG.
Column B stands for the definition of the PathwayID.
Column C stands for The map's website,the nodes with red frame and red symbol are associated with the DE genes, green nodes have no significance.
Column D stands for the enrichment p-value of the PathwayID used EASE method, EASE Score is modified Fisher's exact probability by penalizing (subtract) the count of positive agreement by 1 or the enrichment p-value of the PathwayID used Fisher's exact test or the enrichment p-value of the PathwayID used Hypergeometric test
Column E stands for the Count of the DE genes' entities directly associated with the listed PathwayID.
Column F stands for the total number of the DE genes' entities.
Column G stands for the count of the chosen background population genes' entities associated with the listed PathwayID.
Column H stands for the total number of chosen background population genes' entities.
Column I stands for the false discovery rate of the PathwayID.
Column J stands for the Enrichment Score value of the PathwayID, it equals "-log10(Pvalue)".
Column K stands for the DE genes associated with the PathwayID.
mmu04068	FoxO signaling pathway - Mus musculus (mouse)	http://www.genome.jp/kegg-bin/show_pathway?mmu04068+11920+109880+12359+12566+12914+27373+13645+328572+56486+13197+14784+26557+16000+26395+26417+26419+26420+18607+18706+20873+105787+19651+73251+20393+170755+93759+17128+20663+21803+21812	1.13612e-06	30	660	135	7584	0.000157352	5.94458	ATM//BRAF//CAT//CDK2//CREBBP//CSNK1E//EGF//EP300//GABARAP//GADD45A//GRB2//HOMER2//IGF1//MAP2K1//MAPK3//MAPK8//MAPK9//PDPK1//PIK3CA//PLK4//PRKAA1//RBL2//SETD7//SGK1//SGK3//SIRT1//SMAD4//SOS2//TGFB1//TGFBR1
mmu05211	Renal cell carcinoma - Mus musculus (mouse)	http://www.genome.jp/kegg-bin/show_pathway?mmu05211+109880+12540+12914+12928+112405+328572+23871+14784+26395+26417+18591+18706+19353+109905+20663+67673+21802+21803	1.03718e-05	18	660	67	7584	0.000957664	4.98414	BRAF//CDC42//CREBBP//CRK//EGLN1//EP300//ETS1//GRB2//MAP2K1//MAPK3//PDGFB//PIK3CA//RAC1//RAP1A//SOS2//TCEB2//TGFA//TGFB1
mmu05215	Prostate cancer - Mus musculus (mouse)	http://www.genome.jp/kegg-bin/show_pathway?mmu05215+11911+109880+12566+12914+13645+328572+14182+14784+14870+16000+16151+26395+26417+18033+18591+18607+18706+20663+21414+21802	5.86777e-05	20	660	89	7584	0.00406343	4.23153	ATF4//BRAF//CDK2//CREBBP//EGF//EP300//FGFR1//GRB2//GSTP1//IGF1//IKBKG//MAP2K1//MAPK3//NFKB1//PDGFB//PDPK1//PIK3CA//SOS2//TCF7//TGFA
mmu04520	Adherens junction - Mus musculus (mouse)	http://www.genome.jp/kegg-bin/show_pathway?mmu04520+11465+11474+12540+12914+328572+14182+29875+380928+26417+19263+19353+17128+21414+21812+22330+22612	0.00058906	16	660	75	7584	0.016317	3.22984	ACTG1//ACTN3//CDC42//CREBBP//EP300//FGFR1//IQGAP1//LMO7//MAPK3//PTPRB//RAC1//SMAD4//TCF7//TGFBR1//VCL//YES1
mmu05203	Viral carcinogenesis - Mus musculus (mouse)	http://www.genome.jp/kegg-bin/show_pathway?mmu05203+11474+11909+11911+12915+12540+12566+12914+13205+13383+328572+14784+209357+14963+15013+15019+15024+15040+15182+70315+15387+16151+26417+18033+18706+18970+18747+19353+19650+19651+56463+21374+22215+22628+22631	0.00153864	34	660	231	7584	0.0250707	2.81286	ACTN3//ATF2//ATF4//ATF6B//CDC42//CDK2//CREBBP//DDX3X//DLG1//EP300//GRB2//GTF2H3//H2-BL//H2-Q2//H2-Q8//H2-T10//H2-T23//HDAC2//HDAC8//HNRNPK//IKBKG//MAPK3//NFKB1//PIK3CA//POLB//PRKACA//RAC1//RBL1//RBL2//SND1//TBP//UBE3A//YWHAG//YWHAZ
mmu05200	Pathways in cancer - Mus musculus (mouse)	http://www.genome.jp/kegg-bin/show_pathway?mmu05200+109880+208650+80794+12540+12566+12606+12830+94216+12914+12928+12978+13645+112405+328572+14168+14182+57265+14366+14369+14784+15182+16000+16151+16410+16412+26395+26417+26419+26420+18033+18510+18591+18706+19206+19207+19353+17128+20663+269209+67673+21414+21802+21803+21812	0.00181411	44	660	324	7584	0.0279171	2.74134	BRAF//CBLB//CBLC//CDC42//CDK2//CEBPA//COL4A5//COL4A6//CREBBP//CRK//CSF1R//EGF//EGLN1//EP300//FGF13//FGFR1//FZD2//FZD4//FZD7//GRB2//HDAC2//IGF1//IKBKG//ITGAV//ITGB1//MAP2K1//MAPK3//MAPK8//MAPK9//NFKB1//PAX8//PDGFB//PIK3CA//PTCH1//PTCH2//RAC1//SMAD4//SOS2//STK36//TCEB2//TCF7//TGFA//TGFB1//TGFBR1
mmu05166	HTLV-I infection - Mus musculus (mouse)	http://www.genome.jp/kegg-bin/show_pathway?mmu05166+11908+11909+11911+11920+52563+50883+12914+13383+328572+23871+57265+14366+14369+14960+14963+14998+15013+15019+15024+15040+16151+16186+16408+26406+26419+18033+18045+18591+18706+18970+69745+18747+17128+21374+21803+21812+60599+22329	0.0036734	38	660	280	7584	0.0462514	2.43493	ATF1//ATF2//ATF4//ATM//CDC23//CHEK2//CREBBP//DLG1//EP300//ETS1//FZD2//FZD4//FZD7//H2-AA//H2-BL//H2-DMA//H2-Q2//H2-Q8//H2-T10//H2-T23//IKBKG//IL2RG//ITGAL//MAP3K3//MAPK8//NFKB1//NFYB//PDGFB//PIK3CA//POLB//POLD4//PRKACA//SMAD4//TBP//TGFB1//TGFBR1//TRP53INP1//VCAM1
mmu04110	Cell cycle - Mus musculus (mouse)	http://www.genome.jp/kegg-bin/show_pathway?mmu04110+11920+66671+52563+12566+12572+50883+12914+328572+13197+15182+26428+19357+19650+19651+17128+21781+21803+22390+22628+22631	0.00703758	20	660	128	7584	0.0749773	2.15258	ATM//CCNH//CDC23//CDK2//CDK7//CHEK2//CREBBP//EP300//GADD45A//HDAC2//ORC4//RAD21//RBL1//RBL2//SMAD4//TFDP1//TGFB1//WEE1//YWHAG//YWHAZ
mmu04350	TGF-beta signaling pathway - Mus musculus (mouse)	http://www.genome.jp/kegg-bin/show_pathway?mmu04350+11480+12167+12914+328572+26417+18741+51792+19650+58988+17125+17128+21781+21803+21812	0.0105343	14	660	82	7584	0.094129	1.9774	ACVR2A//BMPR1B//CREBBP//EP300//MAPK3//PITX2//PPP2R1A//RBL1//RPS6KB2//SMAD1//SMAD4//TFDP1//TGFB1//TGFBR1
mmu05169	Epstein-Barr virus infection - Mus musculus (mouse)	http://www.genome.jp/kegg-bin/show_pathway?mmu05169+11909+12566+12914+13666+328572+14963+15013+15019+15024+15040+15182+15481+16151+16154+16179+16408+26419+26420+18033+18706+18747+59029+57296+56463+21374+54721+22352+22628+22631	0.0112907	29	660	215	7584	0.0977354	1.94728	ATF2//CDK2//CREBBP//EIF2AK3//EP300//H2-BL//H2-Q2//H2-Q8//H2-T10//H2-T23//HDAC2//HSPA8//IKBKG//IL10RA//IRAK1//ITGAL//MAPK8//MAPK9//NFKB1//PIK3CA//PRKACA//PSMD14//PSMD8//SND1//TBP//TYK2//VIM//YWHAG//YWHAZ
mmu05161	Hepatitis B - Mus musculus (mouse)	http://www.genome.jp/kegg-bin/show_pathway?mmu05161+11909+11911+12915+54411+12566+12914+13205+328572+14784+15975+16151+26395+26417+26419+26420+18033+18706+17128+21803+21812+22631	0.0146859	21	660	146	7584	0.116229	1.8331	ATF2//ATF4//ATF6B//ATP6AP1//CDK2//CREBBP//DDX3X//EP300//GRB2//IFNAR1//IKBKG//MAP2K1//MAPK3//MAPK8//MAPK9//NFKB1//PIK3CA//SMAD4//TGFB1//TGFBR1//YWHAZ
mmu04720	Long-term potentiation - Mus musculus (mouse)	http://www.genome.jp/kegg-bin/show_pathway?mmu04720+11911+109880+12322+12914+328572+26395+26417+19047+18747+109905+110651	0.0259345	11	660	66	7584	0.16327	1.58612	ATF4//BRAF//CAMK2A//CREBBP//EP300//MAP2K1//MAPK3//PPP1CC//PRKACA//RAP1A//RPS6KA3
mmu05164	Influenza A - Mus musculus (mouse)	http://www.genome.jp/kegg-bin/show_pathway?mmu05164+11465+11909+12914+15945+53817+100037258+13666+328572+14960+14998+15481+15975+117198+26395+26417+26419+26420+18033+246727+18706+170743+54721	0.0379488	22	660	170	7584	0.215645	1.4208	ACTG1//ATF2//CREBBP//CXCL10//DDX39B//DNAJC3//EIF2AK3//EP300//H2-AA//H2-DMA//HSPA8//IFNAR1//IVNS1ABP//MAP2K1//MAPK3//MAPK8//MAPK9//NFKB1//OAS3//PIK3CA//TLR7//TYK2

## Sheet: pathway-EvCup-Rac1
Pathway identifiers in the EvC up set involving Rac1.
Pathway identifiers enriched in the upregulated genes of the EvC set were idendified. The Pathway identifiers associated with Rac1 were selected and manifested in this table.
Column A stands for Pathway identifiers used in KEGG.
Column B stands for the definition of the PathwayID.
Column C stands for The map's website,the nodes with red frame and red symbol are associated with the DE genes, green nodes have no significance.
Column D stands for the enrichment p-value of the PathwayID used EASE method, EASE Score is modified Fisher's exact probability by penalizing (subtract) the count of positive agreement by 1 or the enrichment p-value of the PathwayID used Fisher's exact test or the enrichment p-value of the PathwayID used Hypergeometric test
Column E stands for the Count of the DE genes' entities directly associated with the listed PathwayID.
Column F stands for the total number of the DE genes' entities.
Column G stands for the count of the chosen background population genes' entities associated with the listed PathwayID.
Column H stands for the total number of chosen background population genes' entities.
Column I stands for the false discovery rate of the PathwayID.
Column J stands for the Enrichment Score value of the PathwayID, it equals "-log10(Pvalue)".
Column K stands for the DE genes associated with the PathwayID.
mmu05211	Renal cell carcinoma - Mus musculus (mouse)	http://www.genome.jp/kegg-bin/show_pathway?mmu05211+12928+112405+328572+15251+26395+19353+109905+20525+20663+67923+67673	0.00290585	11	479	67	7584	0.0894356	2.53673	CRK//EGLN1//EP300//HIF1A//MAP2K1//RAC1//RAP1A//SLC2A1//SOS2//TCEB1//TCEB2
mmu04520	Adherens junction - Mus musculus (mouse)	http://www.genome.jp/kegg-bin/show_pathway?mmu04520+11465+328572+29875+380928+26409+19353+17128+20583+21414+21812+22612	0.00703141	11	479	75	7584	0.121731	2.15296	ACTG1//EP300//IQGAP1//LMO7//MAP3K7//RAC1//SMAD4//SNAI2//TCF7//TGFBR1//YES1
mmu04145	Phagosome - Mus musculus (mouse)	http://www.genome.jp/kegg-bin/show_pathway?mmu04145+11465+54411+12475+56644+14131+100041121+14960+16410+16412+16784+20288+271457+19353+53331+22042+21825+22143+22146+73710+22319	0.00789999	20	479	177	7584	0.128723	2.10237	ACTG1//ATP6AP1//CD14//CLEC7A//FCGR3//GM10144//H2-AA//ITGAV//ITGB1//LAMP2//MSR1//RAB5A//RAC1//STX7//TFRC//THBS1//TUBA1B//TUBA1C//TUBB2B//VAMP3
mmu05200	Pathways in cancer - Mus musculus (mouse)	http://www.genome.jp/kegg-bin/show_pathway?mmu05200+11799+12606+54124+66197+94216+12928+112405+328572+57265+15182+15251+16193+16410+16412+16774+16782+26395+26420+17395+56717+18033+19206+19225+19353+20525+17128+20663+67923+67673+21414+21812	0.0129012	31	479	324	7584	0.188086	1.88937	BIRC5//CEBPA//CKS1B//CKS2//COL4A6//CRK//EGLN1//EP300//FZD2//HDAC2//HIF1A//IL6//ITGAV//ITGB1//LAMA3//LAMC2//MAP2K1//MAPK9//MMP9//MTOR//NFKB1//PTCH1//PTGS2//RAC1//SLC2A1//SMAD4//SOS2//TCEB1//TCEB2//TCF7//TGFBR1
mmu05132	Salmonella infection - Mus musculus (mouse)	http://www.genome.jp/kegg-bin/show_pathway?mmu05132+11465+56378+67771+12475+14825+16193+26420+18033+18643+19353	0.0261933	10	479	79	7584	0.329798	1.58181	ACTG1//ARPC3//ARPC5//CD14//CXCL1//IL6//MAPK9//NFKB1//PFN1//RAC1
mmu05205	Proteoglycans in cancer - Mus musculus (mouse)	http://www.genome.jp/kegg-bin/show_pathway?mmu05205+11465+12322+12390+13043+75705+57265+15251+16160+29875+16410+16412+26395+17395+56717+18607+18793+19047+19206+19353+20969+20663+21825	0.0303195	22	479	228	7584	0.33594	1.51828	ACTG1//CAMK2A//CAV2//CTTN//EIF4B//FZD2//HIF1A//IL12B//IQGAP1//ITGAV//ITGB1//MAP2K1//MMP9//MTOR//PDPK1//PLAUR//PPP1CC//PTCH1//RAC1//SDC1//SOS2//THBS1
mmu04810	Regulation of actin cytoskeleton - Mus musculus (mouse)	http://www.genome.jp/kegg-bin/show_pathway?mmu04810+329165+11465+56378+67771+12061+12475+12928+13800+14673+14674+29875+16410+16412+26395+50884+18643+19047+19353+20663+231637+19241	0.0328897	21	479	217	7584	0.341958	1.48294	ABI2//ACTG1//ARPC3//ARPC5//BDKRB1//CD14//CRK//ENAH//GNA12//GNA13//IQGAP1//ITGAV//ITGB1//MAP2K1//NCKAP1//PFN1//PPP1CC//RAC1//SOS2//SSH1//TMSB4X
mmu04310	Wnt signaling pathway - Mus musculus (mouse)	http://www.genome.jp/kegg-bin/show_pathway?mmu04310+12301+12322+93687+27373+26965+328572+57265+14735+26409+26420+19353+20437+17128+21414+229658	0.0377875	15	479	144	7584	0.370069	1.42265	CACYBP//CAMK2A//CSNK1A1//CSNK1E//CUL1//EP300//FZD2//GPC4//MAP3K7//MAPK9//RAC1//SIAH1A//SMAD4//TCF7//VANGL1

## Sheet: pathway-MvCup-Rac1
Pathway identifiers in the MvC up set involving Rac1.
Pathway identifiers enriched in the upregulated genes of the MvC set were idendified. The Pathway identifiers associated with Rac1 were selected and manifested in this table.
Column A stands for Pathway identifiers used in KEGG.
Column B stands for the definition of the PathwayID.
Column C stands for The map's website,the nodes with red frame and red symbol are associated with the DE genes, green nodes have no significance.
Column D stands for the enrichment p-value of the PathwayID used EASE method, EASE Score is modified Fisher's exact probability by penalizing (subtract) the count of positive agreement by 1 or the enrichment p-value of the PathwayID used Fisher's exact test or the enrichment p-value of the PathwayID used Hypergeometric test
Column E stands for the Count of the DE genes' entities directly associated with the listed PathwayID.
Column F stands for the total number of the DE genes' entities.
Column G stands for the count of the chosen background population genes' entities associated with the listed PathwayID.
Column H stands for the total number of chosen background population genes' entities.
Column I stands for the false discovery rate of the PathwayID.
Column J stands for the Enrichment Score value of the PathwayID, it equals "-log10(Pvalue)".
Column K stands for the DE genes associated with the PathwayID.
mmu05211	Renal cell carcinoma - Mus musculus (mouse)	http://www.genome.jp/kegg-bin/show_pathway?mmu05211+109880+12540+12914+12928+112405+328572+23871+14784+26395+26417+18591+18706+19353+109905+20663+67673+21802+21803	1.03718e-05	18	660	67	7584	0.000957664	4.98414	BRAF//CDC42//CREBBP//CRK//EGLN1//EP300//ETS1//GRB2//MAP2K1//MAPK3//PDGFB//PIK3CA//RAC1//RAP1A//SOS2//TCEB2//TGFA//TGFB1
mmu04810	Regulation of actin cytoskeleton - Mus musculus (mouse)	http://www.genome.jp/kegg-bin/show_pathway?mmu04810+329165+11465+11474+56378+67771+109880+12540+12631+12632+12928+13645+13800+14168+14182+14673+14674+29875+544963+16407+16408+16410+16412+26395+26417+107589+50884+18591+18643+18645+18706+19047+19353+20663+21844+19241+22330	0.000107525	36	660	217	7584	0.00595689	3.96849	ABI2//ACTG1//ACTN3//ARPC3//ARPC5//BRAF//CDC42//CFL1//CFL2//CRK//EGF//ENAH//FGF13//FGFR1//GNA12//GNA13//IQGAP1//IQGAP2//ITGAE//ITGAL//ITGAV//ITGB1//MAP2K1//MAPK3//MYLK//NCKAP1//PDGFB//PFN1//PFN2//PIK3CA//PPP1CC//RAC1//SOS2//TIAM1//TMSB4X//VCL
mmu04510	Focal adhesion - Mus musculus (mouse)	http://www.genome.jp/kegg-bin/show_pathway?mmu04510+11465+11474+11855+109880+12389+12390+12540+12814+12842+71355+373864+12830+94216+12928+13645+14784+16000+16202+16410+16412+26395+26417+26419+26420+107589+18591+18607+18706+19047+19353+109905+20663+22323+22330	0.000184011	34	660	206	7584	0.00849519	3.73515	ACTG1//ACTN3//ARHGAP5//BRAF//CAV1//CAV2//CDC42//COL11A1//COL1A1//COL24A1//COL27A1//COL4A5//COL4A6//CRK//EGF//GRB2//IGF1//ILK//ITGAV//ITGB1//MAP2K1//MAPK3//MAPK8//MAPK9//MYLK//PDGFB//PDPK1//PIK3CA//PPP1CC//RAC1//RAP1A//SOS2//VASP//VCL
mmu05205	Proteoglycans in cancer - Mus musculus (mouse)	http://www.genome.jp/kegg-bin/show_pathway?mmu05205+11465+109676+109880+12322+12389+12390+208650+80794+12540+12842+13043+75705+13867+14168+14182+57265+14366+14369+14784+16000+29875+16410+16412+26395+26417+18607+18706+19047+18747+19206+19353+58988+15529+20663+21803+21844	0.000295675	36	660	228	7584	0.0117003	3.52919	ACTG1//ANK2//BRAF//CAMK2A//CAV1//CAV2//CBLB//CBLC//CDC42//COL1A1//CTTN//EIF4B//ERBB3//FGF13//FGFR1//FZD2//FZD4//FZD7//GRB2//IGF1//IQGAP1//ITGAV//ITGB1//MAP2K1//MAPK3//PDPK1//PIK3CA//PPP1CC//PRKACA//PTCH1//RAC1//RPS6KB2//SDC2//SOS2//TGFB1//TIAM1
mmu05212	Pancreatic cancer - Mus musculus (mouse)	http://www.genome.jp/kegg-bin/show_pathway?mmu05212+109880+12540+13645+16151+26395+26417+26419+26420+18033+18706+19353+17128+21802+21803+21812	0.000505344	15	660	67	7584	0.0155534	3.29641	BRAF//CDC42//EGF//IKBKG//MAP2K1//MAPK3//MAPK8//MAPK9//NFKB1//PIK3CA//RAC1//SMAD4//TGFA//TGFB1//TGFBR1
mmu04520	Adherens junction - Mus musculus (mouse)	http://www.genome.jp/kegg-bin/show_pathway?mmu04520+11465+11474+12540+12914+328572+14182+29875+380928+26417+19263+19353+17128+21414+21812+22330+22612	0.00058906	16	660	75	7584	0.016317	3.22984	ACTG1//ACTN3//CDC42//CREBBP//EP300//FGFR1//IQGAP1//LMO7//MAPK3//PTPRB//RAC1//SMAD4//TCF7//TGFBR1//VCL//YES1
mmu05100	Bacterial invasion of epithelial cells - Mus musculus (mouse)	http://www.genome.jp/kegg-bin/show_pathway?mmu05100+11465+78514+56378+67771+12389+12390+208650+80794+12540+12928+13043+16202+16412+18706+19353+22330	0.000799355	16	660	77	7584	0.0176396	3.09726	ACTG1//ARHGAP10//ARPC3//ARPC5//CAV1//CAV2//CBLB//CBLC//CDC42//CRK//CTTN//ILK//ITGB1//PIK3CA//RAC1//VCL
mmu04722	Neurotrophin signaling pathway - Mus musculus (mouse)	http://www.genome.jp/kegg-bin/show_pathway?mmu04722+11911+109880+12322+12540+12928+14784+16179+26395+26406+26417+26419+26420+18033+18607+18706+18753+19353+109905+192656+110651+20399+20663	0.000827853	22	660	123	7584	0.0176396	3.08205	ATF4//BRAF//CAMK2A//CDC42//CRK//GRB2//IRAK1//MAP2K1//MAP3K3//MAPK3//MAPK8//MAPK9//NFKB1//PDPK1//PIK3CA//PRKCD//RAC1//RAP1A//RIPK2//RPS6KA3//SH2B1//SOS2
mmu05203	Viral carcinogenesis - Mus musculus (mouse)	http://www.genome.jp/kegg-bin/show_pathway?mmu05203+11474+11909+11911+12915+12540+12566+12914+13205+13383+328572+14784+209357+14963+15013+15019+15024+15040+15182+70315+15387+16151+26417+18033+18706+18970+18747+19353+19650+19651+56463+21374+22215+22628+22631	0.00153864	34	660	231	7584	0.0250707	2.81286	ACTN3//ATF2//ATF4//ATF6B//CDC42//CDK2//CREBBP//DDX3X//DLG1//EP300//GRB2//GTF2H3//H2-BL//H2-Q2//H2-Q8//H2-T10//H2-T23//HDAC2//HDAC8//HNRNPK//IKBKG//MAPK3//NFKB1//PIK3CA//POLB//PRKACA//RAC1//RBL1//RBL2//SND1//TBP//UBE3A//YWHAG//YWHAZ
mmu05200	Pathways in cancer - Mus musculus (mouse)	http://www.genome.jp/kegg-bin/show_pathway?mmu05200+109880+208650+80794+12540+12566+12606+12830+94216+12914+12928+12978+13645+112405+328572+14168+14182+57265+14366+14369+14784+15182+16000+16151+16410+16412+26395+26417+26419+26420+18033+18510+18591+18706+19206+19207+19353+17128+20663+269209+67673+21414+21802+21803+21812	0.00181411	44	660	324	7584	0.0279171	2.74134	BRAF//CBLB//CBLC//CDC42//CDK2//CEBPA//COL4A5//COL4A6//CREBBP//CRK//CSF1R//EGF//EGLN1//EP300//FGF13//FGFR1//FZD2//FZD4//FZD7//GRB2//HDAC2//IGF1//IKBKG//ITGAV//ITGB1//MAP2K1//MAPK3//MAPK8//MAPK9//NFKB1//PAX8//PDGFB//PIK3CA//PTCH1//PTCH2//RAC1//SMAD4//SOS2//STK36//TCEB2//TCF7//TGFA//TGFB1//TGFBR1
mmu04666	Fc gamma R-mediated phagocytosis - Mus musculus (mouse)	http://www.genome.jp/kegg-bin/show_pathway?mmu04666+11845+56378+67771+12540+12631+12632+12928+26395+26417+18706+19012+67916+18753+19353+58988+22323	0.00386937	16	660	89	7584	0.0466006	2.41236	ARF6//ARPC3//ARPC5//CDC42//CFL1//CFL2//CRK//MAP2K1//MAPK3//PIK3CA//PPAP2A//PPAP2B//PRKCD//RAC1//RPS6KB2//VASP
mmu04151	PI3K-Akt signaling pathway - Mus musculus (mouse)	http://www.genome.jp/kegg-bin/show_pathway?mmu04151+11909+11911+12915+12566+12814+12842+71355+373864+12830+94216+12978+13645+75705+14168+14182+14600+14697+14700+14784+14936+15975+16000+16151+16186+16410+16412+26395+26417+17210+17763+18033+18591+18607+18706+51792+105787+19353+19651+19744+58988+20393+170755+20663+22628+22631	0.00579665	45	660	354	7584	0.066903	2.23682	ATF2//ATF4//ATF6B//CDK2//COL11A1//COL1A1//COL24A1//COL27A1//COL4A5//COL4A6//CSF1R//EGF//EIF4B//FGF13//FGFR1//GHR//GNB5//GNG10//GRB2//GYS1//IFNAR1//IGF1//IKBKG//IL2RG//ITGAV//ITGB1//MAP2K1//MAPK3//MCL1//MTCP1//NFKB1//PDGFB//PDPK1//PIK3CA//PPP2R1A//PRKAA1//RAC1//RBL2//RHEB//RPS6KB2//SGK1//SGK3//SOS2//YWHAG//YWHAZ
mmu05416	Viral myocarditis - Mus musculus (mouse)	http://www.genome.jp/kegg-bin/show_pathway?mmu05416+11465+12389+13138+208643+13690+14960+14963+14998+15013+15019+15024+15040+16408+19353	0.00759058	14	660	79	7584	0.0778737	2.11972	ACTG1//CAV1//DAG1//EIF4G1//EIF4G2//H2-AA//H2-BL//H2-DMA//H2-Q2//H2-Q8//H2-T10//H2-T23//ITGAL//RAC1
mmu04145	Phagosome - Mus musculus (mouse)	http://www.genome.jp/kegg-bin/show_pathway?mmu04145+11465+54411+114143+11984+66290+12491+13057+235661+14960+14963+14998+15013+15019+15024+15040+16410+16412+16784+19344+19349+19353+53331+21354+22143+22319	0.0103195	25	660	177	7584	0.094129	1.98634	ACTG1//ATP6AP1//ATP6V0B//ATP6V0C//ATP6V1G1//CD36//CYBA//DYNC1LI1//H2-AA//H2-BL//H2-DMA//H2-Q2//H2-Q8//H2-T10//H2-T23//ITGAV//ITGB1//LAMP2//RAB5B//RAB7//RAC1//STX7//TAP1//TUBA1B//VAMP3
mmu04010	MAPK signaling pathway - Mus musculus (mouse)	http://www.genome.jp/kegg-bin/show_pathway?mmu04010+11909+11911+109880+12292+56808+12540+12928+235584+13645+14168+14182+13197+14673+14784+15481+16151+26395+71751+26406+26412+26417+26419+26420+18015+18033+18591+18747+19353+109905+110651+20663+21803+21812	0.0116939	33	660	253	7584	0.0981583	1.93204	ATF2//ATF4//BRAF//CACNA1S//CACNA2D2//CDC42//CRK//DUSP7//EGF//FGF13//FGFR1//GADD45A//GNA12//GRB2//HSPA8//IKBKG//MAP2K1//MAP3K13//MAP3K3//MAP4K2//MAPK3//MAPK8//MAPK9//NF1//NFKB1//PDGFB//PRKACA//RAC1//RAP1A//RPS6KA3//SOS2//TGFB1//TGFBR1
mmu05132	Salmonella infection - Mus musculus (mouse)	http://www.genome.jp/kegg-bin/show_pathway?mmu05132+11465+56378+67771+12540+235661+26417+26419+26420+18033+18643+18645+19349+19353	0.0180036	13	660	79	7584	0.134784	1.74464	ACTG1//ARPC3//ARPC5//CDC42//DYNC1LI1//MAPK3//MAPK8//MAPK9//NFKB1//PFN1//PFN2//RAB7//RAC1
mmu05210	Colorectal cancer - Mus musculus (mouse)	http://www.genome.jp/kegg-bin/show_pathway?mmu05210+109880+26395+26417+26419+26420+18706+19353+17128+21414+21803+21812	0.0210106	11	660	64	7584	0.153156	1.67756	BRAF//MAP2K1//MAPK3//MAPK8//MAPK9//PIK3CA//RAC1//SMAD4//TCF7//TGFB1//TGFBR1
mmu04670	Leukocyte transendothelial migration - Mus musculus (mouse)	http://www.genome.jp/kegg-bin/show_pathway?mmu04670+11465+11474+11855+12540+12562+12737+12738+12740+13057+16408+16412+18706+19353+109905+22323+22329+22330	0.0323177	17	660	121	7584	0.194609	1.49056	ACTG1//ACTN3//ARHGAP5//CDC42//CDH5//CLDN1//CLDN2//CLDN4//CYBA//ITGAL//ITGB1//PIK3CA//RAC1//RAP1A//VASP//VCAM1//VCL

## Sheet: pathway-EvCup-Crk
Pathway identifiers in the EvC up set involving Crk.
Pathway identifiers enriched in the upregulated genes of the EvC set were idendified. The Pathway identifiers associated with Crk were selected and manifested in this table.
Column A stands for Pathway identifiers used in KEGG.
Column B stands for the definition of the PathwayID.
Column C stands for The map's website,the nodes with red frame and red symbol are associated with the DE genes, green nodes have no significance.
Column D stands for the enrichment p-value of the PathwayID used EASE method, EASE Score is modified Fisher's exact probability by penalizing (subtract) the count of positive agreement by 1 or the enrichment p-value of the PathwayID used Fisher's exact test or the enrichment p-value of the PathwayID used Hypergeometric test
Column E stands for the Count of the DE genes' entities directly associated with the listed PathwayID.
Column F stands for the total number of the DE genes' entities.
Column G stands for the count of the chosen background population genes' entities associated with the listed PathwayID.
Column H stands for the total number of chosen background population genes' entities.
Column I stands for the false discovery rate of the PathwayID.
Column J stands for the Enrichment Score value of the PathwayID, it equals "-log10(Pvalue)".
Column K stands for the DE genes associated with the PathwayID.
mmu05211	Renal cell carcinoma - Mus musculus (mouse)	http://www.genome.jp/kegg-bin/show_pathway?mmu05211+12928+112405+328572+15251+26395+19353+109905+20525+20663+67923+67673	0.00290585	11	479	67	7584	0.0894356	2.53673	CRK//EGLN1//EP300//HIF1A//MAP2K1//RAC1//RAP1A//SLC2A1//SOS2//TCEB1//TCEB2
mmu05200	Pathways in cancer - Mus musculus (mouse)	http://www.genome.jp/kegg-bin/show_pathway?mmu05200+11799+12606+54124+66197+94216+12928+112405+328572+57265+15182+15251+16193+16410+16412+16774+16782+26395+26420+17395+56717+18033+19206+19225+19353+20525+17128+20663+67923+67673+21414+21812	0.0129012	31	479	324	7584	0.188086	1.88937	BIRC5//CEBPA//CKS1B//CKS2//COL4A6//CRK//EGLN1//EP300//FZD2//HDAC2//HIF1A//IL6//ITGAV//ITGB1//LAMA3//LAMC2//MAP2K1//MAPK9//MMP9//MTOR//NFKB1//PTCH1//PTGS2//RAC1//SLC2A1//SMAD4//SOS2//TCEB1//TCEB2//TCF7//TGFBR1
mmu04810	Regulation of actin cytoskeleton - Mus musculus (mouse)	http://www.genome.jp/kegg-bin/show_pathway?mmu04810+329165+11465+56378+67771+12061+12475+12928+13800+14673+14674+29875+16410+16412+26395+50884+18643+19047+19353+20663+231637+19241	0.0328897	21	479	217	7584	0.341958	1.48294	ABI2//ACTG1//ARPC3//ARPC5//BDKRB1//CD14//CRK//ENAH//GNA12//GNA13//IQGAP1//ITGAV//ITGB1//MAP2K1//NCKAP1//PFN1//PPP1CC//RAC1//SOS2//SSH1//TMSB4X

## Sheet: pathway-MvCup-Crk
Pathway identifiers in the MvC up set involving Crk.
Pathway identifiers enriched in the upregulated genes of the MvC set were idendified. The Pathway identifiers associated with Crk were selected and manifested in this table.
Column A stands for Pathway identifiers used in KEGG.
Column B stands for the definition of the PathwayID.
Column C stands for The map's website,the nodes with red frame and red symbol are associated with the DE genes, green nodes have no significance.
Column D stands for the enrichment p-value of the PathwayID used EASE method, EASE Score is modified Fisher's exact probability by penalizing (subtract) the count of positive agreement by 1 or the enrichment p-value of the PathwayID used Fisher's exact test or the enrichment p-value of the PathwayID used Hypergeometric test
Column E stands for the Count of the DE genes' entities directly associated with the listed PathwayID.
Column F stands for the total number of the DE genes' entities.
Column G stands for the count of the chosen background population genes' entities associated with the listed PathwayID.
Column H stands for the total number of chosen background population genes' entities.
Column I stands for the false discovery rate of the PathwayID.
Column J stands for the Enrichment Score value of the PathwayID, it equals "-log10(Pvalue)".
Column K stands for the DE genes associated with the PathwayID.
mmu05211	Renal cell carcinoma - Mus musculus (mouse)	http://www.genome.jp/kegg-bin/show_pathway?mmu05211+109880+12540+12914+12928+112405+328572+23871+14784+26395+26417+18591+18706+19353+109905+20663+67673+21802+21803	1.03718e-05	18	660	67	7584	0.000957664	4.98414	BRAF//CDC42//CREBBP//CRK//EGLN1//EP300//ETS1//GRB2//MAP2K1//MAPK3//PDGFB//PIK3CA//RAC1//RAP1A//SOS2//TCEB2//TGFA//TGFB1
mmu04810	Regulation of actin cytoskeleton - Mus musculus (mouse)	http://www.genome.jp/kegg-bin/show_pathway?mmu04810+329165+11465+11474+56378+67771+109880+12540+12631+12632+12928+13645+13800+14168+14182+14673+14674+29875+544963+16407+16408+16410+16412+26395+26417+107589+50884+18591+18643+18645+18706+19047+19353+20663+21844+19241+22330	0.000107525	36	660	217	7584	0.00595689	3.96849	ABI2//ACTG1//ACTN3//ARPC3//ARPC5//BRAF//CDC42//CFL1//CFL2//CRK//EGF//ENAH//FGF13//FGFR1//GNA12//GNA13//IQGAP1//IQGAP2//ITGAE//ITGAL//ITGAV//ITGB1//MAP2K1//MAPK3//MYLK//NCKAP1//PDGFB//PFN1//PFN2//PIK3CA//PPP1CC//RAC1//SOS2//TIAM1//TMSB4X//VCL
mmu04510	Focal adhesion - Mus musculus (mouse)	http://www.genome.jp/kegg-bin/show_pathway?mmu04510+11465+11474+11855+109880+12389+12390+12540+12814+12842+71355+373864+12830+94216+12928+13645+14784+16000+16202+16410+16412+26395+26417+26419+26420+107589+18591+18607+18706+19047+19353+109905+20663+22323+22330	0.000184011	34	660	206	7584	0.00849519	3.73515	ACTG1//ACTN3//ARHGAP5//BRAF//CAV1//CAV2//CDC42//COL11A1//COL1A1//COL24A1//COL27A1//COL4A5//COL4A6//CRK//EGF//GRB2//IGF1//ILK//ITGAV//ITGB1//MAP2K1//MAPK3//MAPK8//MAPK9//MYLK//PDGFB//PDPK1//PIK3CA//PPP1CC//RAC1//RAP1A//SOS2//VASP//VCL
mmu05100	Bacterial invasion of epithelial cells - Mus musculus (mouse)	http://www.genome.jp/kegg-bin/show_pathway?mmu05100+11465+78514+56378+67771+12389+12390+208650+80794+12540+12928+13043+16202+16412+18706+19353+22330	0.000799355	16	660	77	7584	0.0176396	3.09726	ACTG1//ARHGAP10//ARPC3//ARPC5//CAV1//CAV2//CBLB//CBLC//CDC42//CRK//CTTN//ILK//ITGB1//PIK3CA//RAC1//VCL
mmu04722	Neurotrophin signaling pathway - Mus musculus (mouse)	http://www.genome.jp/kegg-bin/show_pathway?mmu04722+11911+109880+12322+12540+12928+14784+16179+26395+26406+26417+26419+26420+18033+18607+18706+18753+19353+109905+192656+110651+20399+20663	0.000827853	22	660	123	7584	0.0176396	3.08205	ATF4//BRAF//CAMK2A//CDC42//CRK//GRB2//IRAK1//MAP2K1//MAP3K3//MAPK3//MAPK8//MAPK9//NFKB1//PDPK1//PIK3CA//PRKCD//RAC1//RAP1A//RIPK2//RPS6KA3//SH2B1//SOS2
mmu04012	ErbB signaling pathway - Mus musculus (mouse)	http://www.genome.jp/kegg-bin/show_pathway?mmu04012+109880+12322+208650+80794+12928+13645+13867+13874+14784+26395+26417+26419+26420+18706+58988+20663+21802	0.00115348	17	660	87	7584	0.0228225	2.93799	BRAF//CAMK2A//CBLB//CBLC//CRK//EGF//ERBB3//EREG//GRB2//MAP2K1//MAPK3//MAPK8//MAPK9//PIK3CA//RPS6KB2//SOS2//TGFA
mmu05220	Chronic myeloid leukemia - Mus musculus (mouse)	http://www.genome.jp/kegg-bin/show_pathway?mmu05220+109880+208650+80794+12928+14784+15182+16151+26395+26417+18033+18706+17128+20663+21803+21812	0.0015047	15	660	74	7584	0.0250707	2.82255	BRAF//CBLB//CBLC//CRK//GRB2//HDAC2//IKBKG//MAP2K1//MAPK3//NFKB1//PIK3CA//SMAD4//SOS2//TGFB1//TGFBR1
mmu05200	Pathways in cancer - Mus musculus (mouse)	http://www.genome.jp/kegg-bin/show_pathway?mmu05200+109880+208650+80794+12540+12566+12606+12830+94216+12914+12928+12978+13645+112405+328572+14168+14182+57265+14366+14369+14784+15182+16000+16151+16410+16412+26395+26417+26419+26420+18033+18510+18591+18706+19206+19207+19353+17128+20663+269209+67673+21414+21802+21803+21812	0.00181411	44	660	324	7584	0.0279171	2.74134	BRAF//CBLB//CBLC//CDC42//CDK2//CEBPA//COL4A5//COL4A6//CREBBP//CRK//CSF1R//EGF//EGLN1//EP300//FGF13//FGFR1//FZD2//FZD4//FZD7//GRB2//HDAC2//IGF1//IKBKG//ITGAV//ITGB1//MAP2K1//MAPK3//MAPK8//MAPK9//NFKB1//PAX8//PDGFB//PIK3CA//PTCH1//PTCH2//RAC1//SMAD4//SOS2//STK36//TCEB2//TCF7//TGFA//TGFB1//TGFBR1
mmu04910	Insulin signaling pathway - Mus musculus (mouse)	http://www.genome.jp/kegg-bin/show_pathway?mmu04910+100705+109880+208650+80794+12928+14784+14936+26395+26417+26419+26420+18607+102093+18706+19047+140491+105787+18747+19084+19088+19744+58988+20663	0.00276432	23	660	143	7584	0.0382858	2.55841	ACACB//BRAF//CBLB//CBLC//CRK//GRB2//GYS1//MAP2K1//MAPK3//MAPK8//MAPK9//PDPK1//PHKB//PIK3CA//PPP1CC//PPP1R3A//PRKAA1//PRKACA//PRKAR1A//PRKAR2B//RHEB//RPS6KB2//SOS2
mmu04666	Fc gamma R-mediated phagocytosis - Mus musculus (mouse)	http://www.genome.jp/kegg-bin/show_pathway?mmu04666+11845+56378+67771+12540+12631+12632+12928+26395+26417+18706+19012+67916+18753+19353+58988+22323	0.00386937	16	660	89	7584	0.0466006	2.41236	ARF6//ARPC3//ARPC5//CDC42//CFL1//CFL2//CRK//MAP2K1//MAPK3//PIK3CA//PPAP2A//PPAP2B//PRKCD//RAC1//RPS6KB2//VASP
mmu04010	MAPK signaling pathway - Mus musculus (mouse)	http://www.genome.jp/kegg-bin/show_pathway?mmu04010+11909+11911+109880+12292+56808+12540+12928+235584+13645+14168+14182+13197+14673+14784+15481+16151+26395+71751+26406+26412+26417+26419+26420+18015+18033+18591+18747+19353+109905+110651+20663+21803+21812	0.0116939	33	660	253	7584	0.0981583	1.93204	ATF2//ATF4//BRAF//CACNA1S//CACNA2D2//CDC42//CRK//DUSP7//EGF//FGF13//FGFR1//GADD45A//GNA12//GRB2//HSPA8//IKBKG//MAP2K1//MAP3K13//MAP3K3//MAP4K2//MAPK3//MAPK8//MAPK9//NF1//NFKB1//PDGFB//PRKACA//RAC1//RAP1A//RPS6KA3//SOS2//TGFB1//TGFBR1

## Sheet: pathway-MvCup-Tbp
Pathway identifiers in the MvC up set involving Tbp.
Pathway identifiers enriched in the upregulated genes of the MvC set were idendified. The Pathway identifiers associated with Tbp were selected and manifested in this table.
Column A stands for Pathway identifiers used in KEGG.
Column B stands for the definition of the PathwayID.
Column C stands for The map's website,the nodes with red frame and red symbol are associated with the DE genes, green nodes have no significance.
Column D stands for the enrichment p-value of the PathwayID used EASE method, EASE Score is modified Fisher's exact probability by penalizing (subtract) the count of positive agreement by 1 or the enrichment p-value of the PathwayID used Fisher's exact test or the enrichment p-value of the PathwayID used Hypergeometric test
Column E stands for the Count of the DE genes' entities directly associated with the listed PathwayID.
Column F stands for the total number of the DE genes' entities.
Column G stands for the count of the chosen background population genes' entities associated with the listed PathwayID.
Column H stands for the total number of chosen background population genes' entities.
Column I stands for the false discovery rate of the PathwayID.
Column J stands for the Enrichment Score value of the PathwayID, it equals "-log10(Pvalue)".
Column K stands for the DE genes associated with the PathwayID.
mmu05203	Viral carcinogenesis - Mus musculus (mouse)	http://www.genome.jp/kegg-bin/show_pathway?mmu05203+11474+11909+11911+12915+12540+12566+12914+13205+13383+328572+14784+209357+14963+15013+15019+15024+15040+15182+70315+15387+16151+26417+18033+18706+18970+18747+19353+19650+19651+56463+21374+22215+22628+22631	0.00153864	34	660	231	7584	0.0250707	2.81286	ACTN3//ATF2//ATF4//ATF6B//CDC42//CDK2//CREBBP//DDX3X//DLG1//EP300//GRB2//GTF2H3//H2-BL//H2-Q2//H2-Q8//H2-T10//H2-T23//HDAC2//HDAC8//HNRNPK//IKBKG//MAPK3//NFKB1//PIK3CA//POLB//PRKACA//RAC1//RBL1//RBL2//SND1//TBP//UBE3A//YWHAG//YWHAZ
mmu05166	HTLV-I infection - Mus musculus (mouse)	http://www.genome.jp/kegg-bin/show_pathway?mmu05166+11908+11909+11911+11920+52563+50883+12914+13383+328572+23871+57265+14366+14369+14960+14963+14998+15013+15019+15024+15040+16151+16186+16408+26406+26419+18033+18045+18591+18706+18970+69745+18747+17128+21374+21803+21812+60599+22329	0.0036734	38	660	280	7584	0.0462514	2.43493	ATF1//ATF2//ATF4//ATM//CDC23//CHEK2//CREBBP//DLG1//EP300//ETS1//FZD2//FZD4//FZD7//H2-AA//H2-BL//H2-DMA//H2-Q2//H2-Q8//H2-T10//H2-T23//IKBKG//IL2RG//ITGAL//MAP3K3//MAPK8//NFKB1//NFYB//PDGFB//PIK3CA//POLB//POLD4//PRKACA//SMAD4//TBP//TGFB1//TGFBR1//TRP53INP1//VCAM1
mmu05169	Epstein-Barr virus infection - Mus musculus (mouse)	http://www.genome.jp/kegg-bin/show_pathway?mmu05169+11909+12566+12914+13666+328572+14963+15013+15019+15024+15040+15182+15481+16151+16154+16179+16408+26419+26420+18033+18706+18747+59029+57296+56463+21374+54721+22352+22628+22631	0.0112907	29	660	215	7584	0.0977354	1.94728	ATF2//CDK2//CREBBP//EIF2AK3//EP300//H2-BL//H2-Q2//H2-Q8//H2-T10//H2-T23//HDAC2//HSPA8//IKBKG//IL10RA//IRAK1//ITGAL//MAPK8//MAPK9//NFKB1//PIK3CA//PRKACA//PSMD14//PSMD8//SND1//TBP//TYK2//VIM//YWHAG//YWHAZ
mmu03022	Basal transcription factors - Mus musculus (mouse)	http://www.genome.jp/kegg-bin/show_pathway?mmu03022+66671+12572+209357+66467+270627+66464+319944+24074+21374	0.0160222	9	660	46	7584	0.123282	1.79528	CCNH//CDK7//GTF2H3//GTF2H5//TAF1//TAF12//TAF2//TAF7//TBP

## Sheet: pathway-EvCup-Smad1
Pathway identifiers in the EvC up set involving Smad1.
Pathway identifiers enriched in the upregulated genes of the EvC set were idendified. The Pathway identifiers associated with Smad1 were selected and manifested in this table.
Column A stands for Pathway identifiers used in KEGG.
Column B stands for the definition of the PathwayID.
Column C stands for The map's website,the nodes with red frame and red symbol are associated with the DE genes, green nodes have no significance.
Column D stands for the enrichment p-value of the PathwayID used EASE method, EASE Score is modified Fisher's exact probability by penalizing (subtract) the count of positive agreement by 1 or the enrichment p-value of the PathwayID used Fisher's exact test or the enrichment p-value of the PathwayID used Hypergeometric test
Column E stands for the Count of the DE genes' entities directly associated with the listed PathwayID.
Column F stands for the total number of the DE genes' entities.
Column G stands for the count of the chosen background population genes' entities associated with the listed PathwayID.
Column H stands for the total number of chosen background population genes' entities.
Column I stands for the false discovery rate of the PathwayID.
Column J stands for the Enrichment Score value of the PathwayID, it equals "-log10(Pvalue)".
Column K stands for the DE genes associated with the PathwayID.
mmu04350	TGF-beta signaling pathway - Mus musculus (mouse)	http://www.genome.jp/kegg-bin/show_pathway?mmu04350+11480+12167+26965+13559+328572+16323+18741+19650+17125+17128+17129+21781+21812+21825	0.000547718	14	479	82	7584	0.0252863	3.26144	ACVR2A//BMPR1B//CUL1//E2F5//EP300//INHBA//PITX2//RBL1//SMAD1//SMAD4//SMAD5//TFDP1//TGFBR1//THBS1
mmu05202	Transcriptional misregulation in cancer - Mus musculus (mouse)	http://www.genome.jp/kegg-bin/show_pathway?mmu05202+11908+140780+12475+12606+18612+626150+667250+15078+15182+319148+319149+260423+97908+319153+15446+16009+16193+17392+17395+18033+80859+17125+107823	0.000909844	23	479	180	7584	0.0315033	3.04103	ATF1//BMP2K//CD14//CEBPA//ETV4//GM12271//GM12657//H3F3A//HDAC2//HIST1H3C//HIST1H3D//HIST1H3F//HIST1H3G//HIST1H3I//HPGD//IGFBP3//IL6//MMP3//MMP9//NFKB1//NFKBIZ//SMAD1//WHSC1
mmu04390	Hippo signaling pathway - Mus musculus (mouse)	http://www.genome.jp/kegg-bin/show_pathway?mmu04390+11465+11576+11799+12167+27373+13383+57265+19047+17125+17128+20583+21414+21812+97064+22628+22631	0.0333316	16	479	154	7584	0.341958	1.47714	ACTG1//AFP//BIRC5//BMPR1B//CSNK1E//DLG1//FZD2//PPP1CC//SMAD1//SMAD4//SNAI2//TCF7//TGFBR1//WWTR1//YWHAG//YWHAZ

[truncated: 41 more sheets: pathway-MvCup-Smad1, pathway-EvCup-Smad4, pathway-EvCup-Tgfbr1, pathway-MvCup-Tgfbr1, pathway-EvCup-Cebpa, pathway-MvCup-Cebpa, pathway-MvCup-Cdc42, pathway-MvCup-H3f3a, pathway-EvCup-Tnfrsf1a, pathway-EvCup-Pdpk1, pathway-MvCup-Pdpk1, pathway-MvCup-Map2k1, pathway-MvCup-Pfn1, pathway-MvCup-Nfkb1, pathway-EvCup-Nfkb1, pathway-MvCup-Sh3gl2, pathway-EvMdown-Cdk2, pathway-EvMdown-Kit, pathway-EvCup-Camk2a, pathway-MvCup-Camk2a …]
