# Supplementary material for: Alterations of 63 hub genes during lingual carcinogenesis in C57BL/6J mice
Source: Sci Rep. 2018 Aug 22;8:12626. doi: 10.1038/s41598-018-31103-3 (PMC6105652; doi:10.1038/s41598-018-31103-3)
Supplement: Supplementary file 2 — Supplementary dataset [file 41598_2018_31103_MOESM2_ESM.zip › Supplementary Table S5 Differentially methylated promoters of genes.xlsx]

## Sheet: Promoter EvC up
Promoter MeDIP Signal Profiles for E vs C P-value cutoff: 0.05 Fold Change cutoff: 1.5 Column A: GeneName, the related gene name of investigated promoter region. Column B: Chromosome, the chromosome that the transcript lies in. Column C: Strand, the strand of the transcript. Column D: TSS, The start site of the transcript. Column E: TTS, The end site of the transcript. Column F: GeneLength, the l…
E vs C UP (Promoters)
Promoter information								P-value, fold change, regulation			Group MeDIP-score (Read-counts/kb)		MeDIP-score (Read-counts/kb)						Relative Methylation level (Read-counts/kb/CpGNumber)						Read-counts(normalized)						Read-counts(raw)															MeDIP-score (Read-counts/kb)
GeneName	Chromosome	Strand	TSS	TTS	GeneLength	CpGNumber(Promoter Region)	Promoter_Classification	P-value (E vs C)	Fold Change (E vs C)	Regulation	Averaged E	Averaged C	0-head	0-back	0-tail	28-back	28-tail	28-head	0-head	0-back	0-tail	28-back	28-tail	28-head	0-head	0-back	0-tail	28-back	28-tail	28-head	0-head	0-back	0-tail	28-back	28-tail	28-head	Accession	GeneID	ProteinID	ProteinName	OMIMID	mRNADescription	CGI_Name	CGI_Length	CpGNumber	0-head	0-back	0-tail	28-back
1810011H11Rik	chr14	+	32785962	32817968	32006	44	LCP	0.0379	3.8305	up	19.2501	5.0255	10.5456	0.9653	3.5655	26.2826	13.8676	17.6	0.2397	0.0219	0.081	0.5973	0.3152	0.4	26	2	9	66	35	44	20	2	6	60	34	44	NM_001163616	69069	NP_001157088	uncharacterized protein LOC69069 precursor	0
2300009A05Rik	chr9	-	63399244	63394446	4798	89	ICP	0.0039	15.7649	up	9.0165	0.5719	0.5273	0	1.1885	9.6369	11.0125	6.4	0.0059	0	0.0134	0.1083	0.1237	0.0719	1	0	3	24	28	16	1	0	2	22	27	16	NM_027090	69478	NP_081366	uncharacterized protein C15orf61 homolog precursor	0		chr9:63398769-63399420	651	66	0	0	0	0
2310015B20Rik	chr10	+	70204666	70219711	15045	32	LCP	0.0405	7.0404	up	26.4772	3.7608	4.7455	0	6.5368	36.7956	12.2361	30.4	0.1483	0	0.2043	1.1499	0.3824	0.95	12	0	16	92	31	76	9	0	11	84	30	76	NR_038041	69563			0
2900092C05Rik	chr7	+	12512550	12556321	43771	14	LCP	0.0223	5.0229	up	11.8275	2.3547	0.5273	0	6.5368	14.8935	9.7889	10.8	0.0377	0	0.4669	1.0638	0.6992	0.7714	1	0	16	37	24	27	1	0	11	34	24	27	NM_028434	73090	NP_082710	uncharacterized protein LOC73090 precursor	0
3110082I17Rik	chr5	-	139460534	139359738	100796	70	ICP	0.0483	4.4348	up	29.1955	6.5832	7.3819	0.4827	11.885	32.4152	39.9713	15.2	0.1055	0.0069	0.1698	0.4631	0.571	0.2171	18	1	30	81	100	38	14	1	20	74	98	38	NM_028469	73212	NP_082745	uncharacterized protein C7orf50 homolog	0		chr5:139460370-139460725	355	32	0	3.399	0	0
3300005D01Rik	chr17	+	5798656	5803240	4584	41	LCP	0.0093	16.1757	up	3.2044	0.1981	0	0	0.5943	3.9424	3.6708	2	0	0	0.0145	0.0962	0.0895	0.0488	0	0	1	10	9	5	0	0	1	9	9	5	NR_045081	78512			0
4921531P14Rik	chr18	-	83325884	83292791	33093	46	HCP	0.0226	2.8946	up	30.1118	10.4026	8.9638	9.1705	13.0735	36.3575	19.5778	34.4	0.1949	0.1994	0.2842	0.7904	0.4256	0.7478	22	23	33	91	49	86	17	19	22	83	48	86	NR_045361	70960			0
4930519F24Rik	chr9	+	100022299	100034670	12371	20	LCP	0.0275	4.7969	up	19.7842	4.1244	5.8001	2.4133	4.1598	22.3402	11.0125	26	0.29	0.1207	0.208	1.117	0.5506	1.3	15	6	10	56	28	65	11	5	7	51	27	65	NR_040763	108970			0
4930563M20Rik	chr8	-	116801412	116781711	19701	65	ICP	0.0194	4.9034	up	35.3761	7.2146	7.3819	0	14.262	37.6717	23.6565	44.8	0.1136	0	0.2194	0.5796	0.3639	0.6892	18	0	36	94	59	112	14	0	24	86	58	112	NR_046193	78213			0
4930583K01Rik	chr7	+	118243906	118245551	1645	110	HCP	0.0238	15.3818	up	25.3625	1.6489	0.5273	1.448	2.9713	35.0434	12.644	28.4	0.0048	0.0132	0.027	0.3186	0.1149	0.2582	1	4	7	88	32	71	1	3	5	80	31	71	NR_027879	67745			0		chr7:118243021-118244276	1255	132	7.3525	2.8844	0	0
4931429I11Rik	chr9	-	40964112	40894848	69264	72	HCP	0.0119	5.6731	up	31.5282	5.5575	0	10.1358	6.5368	34.1673	21.6172	38.8	0	0.1408	0.0908	0.4745	0.3002	0.5389	0	25	16	85	54	97	0	21	11	78	53	97	NM_001081121	70989	NP_001074590	uncharacterized protein LOC70989	0		chr9:40963918-40964231	313	43	0	0	0	0
4931440J10Rik	chr14	+	62760500	62830126	69626	174	ICP	0.0057	8.5961	up	6.811	0.7923	0	0	2.377	8.3228	5.7102	6.4	0	0	0.0137	0.0478	0.0328	0.0368	0	0	6	21	14	16	0	0	4	19	14	16	NR_045503	71000			0		chr14:62760232-62761802	1570	146	0	0	0	13.2529
6330407A03Rik	chr4	+	3714963	3716806	1843	17	LCP	0.0271	100	up	25.9846	0	0	0	0	41.176	19.5778	17.2	0	0	0	2.4221	1.1516	1.0118	0	0	0	103	49	43	0	0	0	94	48	43	NR_028126	70720			0
6330549D23Rik	chr3	-	96629819	96606661	23158	56	HCP	0.0261	3.8669	up	10.2056	2.6392	3.1637	0	4.754	10.075	7.3417	13.2	0.0565	0	0.0849	0.1799	0.1311	0.2357	8	0	12	25	18	33	6	0	8	23	18	33	NR_003619	229613			0		chr3:96629788-96630052	264	23	0	0	22.5095	0
9030404E10Rik	chr16	-	30039479	30021841	17638	43	LCP	0.0065	17.0621	up	13.5189	0.7923	0	0	2.377	17.9598	10.1968	12.4	0	0	0.0553	0.4177	0.2371	0.2884	0	0	6	45	25	31	0	0	4	41	25	31	NR_045878	71528			0
9230105E05Rik	chr10	+	120389522	120392793	3271	36	ICP	0.0241	2.7296	up	19.3531	7.0901	4.7455	8.2052	8.3195	13.5793	24.8801	19.6	0.1318	0.2279	0.2311	0.3772	0.6911	0.5444	12	21	21	34	62	49	9	17	14	31	61	49	NR_040626	320626			0
9930104L06Rik	chr4	+	124937047	124944661	7614	78	HCP	0.0262	5.4955	up	10.5024	1.9111	3.691	1.448	0.5943	11.3891	6.1181	14	0.0473	0.0186	0.0076	0.146	0.0784	0.1795	9	4	1	28	15	35	7	3	1	26	15	35	NM_177573	194268	NP_808241	uncharacterized protein C1orf109 homolog	0		chr4:124936500-124937161	661	55	1.9943	0	0	0
A930019D19Rik	chr2	+	146259285	146267160	7875	37	LCP	0.0277	2.9062	up	34.9096	12.0123	19.5094	0.4827	16.0448	38.9858	28.1431	37.6	0.5273	0.013	0.4336	1.0537	0.7606	1.0162	49	1	40	97	70	94	37	1	27	89	69	94	NR_040619	77806			0
AI317395	chr10	-	40025268	40001572	23696	72	ICP	0.0408	2.8779	up	9.4261	3.2753	6.8547	0	2.9713	10.513	8.5653	9.2	0.0952	0	0.0413	0.146	0.119	0.1278	17	0	7	26	21	23	13	0	5	24	21	23	NM_144821	215929	NP_659070	sodium-dependent glucose transporter 1A	0		chr10:40024853-40025279	426	35	30.9438	0	6.9748	0
Acaca	chr11	+	84195437	84401651	206214	10	LCP	0.0031	5.8417	up	16.7324	2.8643	6.3274	0.4827	1.7828	17.5217	14.2755	18.4	0.6327	0.0483	0.1783	1.7522	1.4275	1.84	16	1	4	44	36	46	12	1	3	40	35	46	NM_133360	107476	NP_579938	acetyl-CoA carboxylase 1	0
Adam20	chr8	+	40793272	40797303	4031	10	LCP	0.0221	10.4849	up	10.9011	1.0397	2.6364	0.4827	0	15.7695	6.9338	10	0.2636	0.0483	0	1.577	0.6934	1	7	1	0	39	17	25	5	1	0	36	17	25	NM_001009548	384806	NP_001009548	testase-8	0
Ago1	chr4	-	126468421	126435012	33409	99	HCP	0.0072	7.106	up	14.3533	2.0199	0.5273	4.3439	1.1885	14.4554	10.6046	18	0.0053	0.0439	0.012	0.146	0.1071	0.1818	1	11	3	36	27	45	1	9	2	33	26	45	NM_153403	236511	NP_700452	protein argonaute-1	0		chr4:126468403-126468848	445	52	0	0	0	0
Akap6	chr12	+	52699382	53151015	451633	53	LCP	0.001	3.8495	up	14.9711	3.8891	5.8001	2.896	2.9713	16.6456	13.8676	14.4	0.1094	0.0546	0.0561	0.3141	0.2617	0.2717	15	7	7	42	35	36	11	6	5	38	34	36	NM_198111	238161	NP_932779	A kinase (PRKA) anchor protein 6	0
Alox12	chr11	-	70255341	70241454	13887	75	ICP	0.0252	3.7297	up	16.0382	4.3002	6.3274	2.4133	4.1598	21.9021	11.0125	15.2	0.0844	0.0322	0.0555	0.292	0.1468	0.2027	16	6	10	55	28	38	12	5	7	50	27	38	NM_007440	11684	NP_031466	arachidonate 12-lipoxygenase, 12S-type	0		chr11:70255144-70255347	203	17	0	0	0	0
Alox12e	chr11	-	70322518	70315612	6906	67	LCP	0.0068	6.4522	up	11.3409	1.7577	0	2.896	2.377	12.2652	8.1574	13.6	0	0.0432	0.0355	0.1831	0.1218	0.203	0	7	6	31	20	34	0	6	4	28	20	34	NM_145684	11685	NP_663717	arachidonate 12-lipoxygenase, epidermal-type	0
Alppl2	chr1	-	87089928	87086690	3238	62	LCP	0.0227	6.6413	up	19.1896	2.8894	1.0546	0.4827	7.131	12.2652	26.1037	19.2	0.017	0.0078	0.115	0.1978	0.421	0.3097	3	1	18	31	65	48	2	1	12	28	64	48	NM_007433	11650	NP_031459	alkaline phosphatase, placental-like precursor	0
Ankrd61	chr5	-	143895067	143890742	4325	31	LCP	0.0057	1.7957	up	5.3789	2.9954	2.6364	3.3786	2.9713	4.8185	6.1181	5.2	0.085	0.109	0.0958	0.1554	0.1974	0.1677	7	8	7	12	15	13	5	7	5	11	15	13	NM_025732	66729	NP_080008	ankyrin repeat domain-containing protein 61	0
Ap1s2	chrX	+	163909159	163929546	20387	144	HCP	0.0387	3.4297	up	19.0795	5.563	8.9638	0	7.7253	15.3315	15.907	26	0.0622	0	0.0536	0.1065	0.1105	0.1806	22	0	19	38	40	65	17	0	13	35	39	65	NM_026887	108012	NP_081163	AP-1 complex subunit sigma-2	0		chrX:163908583-163909696	1113	122	18.9499	0	13.3479	34.4373
Aqp8	chr7	+	123462293	123468003	5710	39	LCP	0.0065	15.0649	up	5.2958	0.3515	1.0546	0	0	7.0087	4.0787	4.8	0.027	0	0	0.1797	0.1046	0.1231	3	0	0	18	10	12	2	0	0	16	10	12	NM_007474	11833	NP_031500	aquaporin-8 isoform 1	0
Arap1	chr7	+	101394387	101412586	18199	27	LCP	0.0181	3.1534	up	11.1556	3.5376	4.7455	2.896	2.9713	14.8935	8.9732	9.6	0.1758	0.1073	0.11	0.5516	0.3323	0.3556	12	7	7	37	22	24	9	6	5	34	22	24	NM_198096	69710	NP_932764	arf-GAP with Rho-GAP domain, ANK repeat and PH domain-containing protein 1 isoform 2	0
Arhgap15	chr2	+	43748823	44387623	638800	21	LCP	0.0285	4.588	up	8.8364	1.926	4.2183	0.9653	0.5943	9.1989	5.7102	11.6	0.2009	0.046	0.0283	0.438	0.2719	0.5524	11	2	1	23	14	29	8	2	1	21	14	29	NM_153820	76117	NP_722542	rho GTPase-activating protein 15 isoform 1	0
Arhgap15	chr2	+	43748826	43891773	142947	21	LCP	0.0285	4.588	up	8.8364	1.926	4.2183	0.9653	0.5943	9.1989	5.7102	11.6	0.2009	0.046	0.0283	0.438	0.2719	0.5524	11	2	1	23	14	29	8	2	1	21	14	29	NM_001025377	76117	NP_001020548	rho GTPase-activating protein 15 isoform 2	0
BC049715	chr6	+	136828842	136840557	11715	23	ICP	0.0047	6.7441	up	16.0307	2.377	0	0	7.131	15.7695	16.7227	15.6	0	0	0.31	0.6856	0.7271	0.6783	0	0	18	39	42	39	0	0	12	36	41	39	NM_178776	320135	NP_848891	uncharacterized protein C12orf60 homolog	0		chr6:136827679-136828198	519	63	2.5399	0	0	75.9612
Bckdhb	chr9	+	83948780	84124240	175460	49	LCP	0.0144	1.6322	up	20.2516	12.4076	14.2366	11.1012	11.885	23.2163	17.5384	20	0.2905	0.2266	0.2426	0.4738	0.3579	0.4082	36	28	30	58	44	50	27	23	20	53	43	50	NM_199195	12040	NP_954665	2-oxoisovalerate dehydrogenase subunit beta, mitochondrial	0
Bend5	chr4	+	111415005	111460298	45293	87	HCP	0.0026	4.9908	up	16.1239	3.2307	2.6364	2.896	4.1598	19.7119	13.4597	15.2	0.0303	0.0333	0.0478	0.2266	0.1547	0.1747	7	7	10	49	34	38	5	6	7	45	33	38	NM_026279	67621	NP_080555	BEN domain-containing protein 5	0		chr4:111414759-111415513	754	75	0	0	0	65.3578
Birc5	chr11	+	117849236	117855743	6507	74	HCP	0.0443	7.0806	up	16.8107	2.3742	2.1091	1.448	3.5655	23.6543	19.5778	7.2	0.0285	0.0196	0.0482	0.3197	0.2646	0.0973	5	4	9	59	49	18	4	3	6	54	48	18	NM_001012273	11799	NP_001012273	baculoviral IAP repeat-containing protein 5 isoform 3	0	This gene is a member of the inhibitor of apoptosis (IAP) gene family, which encode negative regulatory proteins that prevent apoptotic cell death. IAP family members usually contain multiple baculovirus IAP repeat (BIR) domains, but this gene encodes proteins with only a single BIR domain. The encoded proteins also lack a C-terminus RING finger domain. In humans, gene expression is high during f…	chr11:117849037-117849555	518	47	0	6.9883	0	0
C130026I21Rik	chr1	-	85270566	85246343	24223	34	LCP	0.0028	2.9794	up	26.9812	9.056	9.4911	5.7919	11.885	23.2163	27.3273	30.4	0.2791	0.1704	0.3496	0.6828	0.8037	0.8941	24	14	30	58	68	76	18	12	20	53	67	76	NM_001037909	620078	NP_001032998	SP140 nuclear body protein family member isoform 2	0
C330021F23Rik	chr8	+	3567997	3584776	16779	28	LCP	0.0242	13.5841	up	13.4542	0.9904	0	0	2.9713	20.15	11.0125	9.2	0	0	0.1061	0.7196	0.3933	0.3286	0	0	7	50	28	23	0	0	5	46	27	23	NM_001024728	546049	NP_001019899	ribosomal protein S23 like protein	0
C430049B03Rik	chrX	-	53057190	53053111	4079	110	HCP	0.0093	3.1308	up	27.1185	8.6617	7.3819	12.0665	6.5368	21.9021	33.8533	25.6	0.0671	0.1097	0.0594	0.1991	0.3078	0.2327	18	30	16	55	85	64	14	25	11	50	83	64	NR_038185	72575			0		chrX:53056746-53057331	585	62	31.5468	10.3132	15.2372	93.5989
C8a	chr4	-	104876398	104815679	60719	27	LCP	0.0193	14.8296	up	8.2611	0.5571	0	0.4827	1.1885	12.2652	6.1181	6.4	0	0.0179	0.044	0.4543	0.2266	0.237	0	1	3	31	15	16	0	1	2	28	15	16	NM_146148	230558	NP_666260	complement component C8 alpha chain precursor	0
Ccdc30	chr4	-	119359894	119322892	37002	42	ICP	0.0328	4.9467	up	19.1784	3.877	5.8001	0.4827	5.3483	27.5967	17.5384	12.4	0.1381	0.0115	0.1273	0.6571	0.4176	0.2952	15	1	13	69	44	31	11	1	9	63	43	31	NM_001270446	73332	NP_001257375	coiled-coil domain-containing protein 30 isoform e	0
Ccdc34	chr2	+	110017816	110045325	27509	72	HCP	0.0198	6.4953	up	11.7063	1.8023	4.2183	0	1.1885	15.7695	7.7495	11.6	0.0586	0	0.0165	0.219	0.1076	0.1611	11	0	3	39	19	29	8	0	2	36	19	29	NM_026613	68201	NP_080889	coiled-coil domain-containing protein 34	0		chr2:110017740-110018038	298	37	0	0	0	132.295
Cd151	chr7	+	141467361	141471481	4120	75	ICP	0.0307	7.7677	up	10.8066	1.3912	3.691	0.4827	0	7.4467	8.9732	16	0.0492	0.0064	0	0.0993	0.1196	0.2133	9	1	0	19	22	40	7	1	0	17	22	40	NM_009842	12476	NP_033972	CD151 antigen	0		chr7:141467373-141467911	538	36	17.1514	0	0	34.6038
Cited1	chrX	-	102250776	102247377	3399	120	HCP	0.0281	2.6556	up	13.4248	5.0553	6.3274	2.896	5.9425	9.1989	14.2755	16.8	0.0527	0.0241	0.0495	0.0767	0.119	0.14	16	7	15	23	36	42	12	6	10	21	35	42	NM_001276473	12705	NP_001263402	cbp/p300-interacting transactivator 1 isoform a	0		chrX:102250047-102252330	2283	211	4.6192	9.5136	13.0147	10.0733
Cited4	chr4	+	120666562	120667820	1258	127	ICP	0.0364	3.2914	up	17.8022	5.4087	7.9092	7.7225	0.5943	22.7782	11.8283	18.8	0.0623	0.0608	0.0047	0.1794	0.0931	0.148	20	19	1	57	30	47	15	16	1	52	29	47	NM_019563	56222	NP_062509	cbp/p300-interacting transactivator 4	0		chr4:120666519-120667457	938	99	0	0	1.5838	0
Cldnd2	chr7	+	43440815	43443320	2505	37	LCP	0.0244	2.0097	up	15.2937	7.6099	4.7455	9.1705	8.9138	18.3978	14.6834	12.8	0.1283	0.2479	0.2409	0.4972	0.3968	0.3459	12	23	22	46	37	32	9	19	15	42	36	32	NM_028849	74276	NP_083125	claudin domain-containing protein 2 precursor	0
Cln3	chr7	-	126583236	126571399	11837	66	HCP	0.0121	100	up	0.5486	0	0	0	0	0.438	0.4079	0.8	0	0	0	0.0066	0.0062	0.0121	0	0	0	1	1	2	0	0	0	1	1	2	NM_009907	12752	NP_034037	battenin	0
Cnfn	chr7	-	25369724	25367615	2109	70	LCP	0.0371	3.7195	up	16.5099	4.4387	1.5818	5.7919	5.9425	23.6543	14.2755	11.6	0.0226	0.0827	0.0849	0.3379	0.2039	0.1657	4	14	15	59	36	29	3	12	10	54	35	29	NM_001081375	72383	NP_001074844	cornifelin isoform 2	0
Cnpy3	chr17	-	46752212	46735712	16500	93	HCP	0.0314	2.8108	up	14.5855	5.1892	8.4365	0	7.131	12.2652	15.0912	16.4	0.0907	0	0.0767	0.1319	0.1623	0.1763	21	0	18	31	38	41	16	0	12	28	37	41	NM_028065	72029	NP_082341	protein canopy homolog 3 precursor	0		chr17:46751919-46752337	418	50	0	0	0	0
Cpne6	chr14	+	55510447	55517431	6984	56	ICP	0.0011	9.5855	up	18.7464	1.9557	5.2728	0	0.5943	16.6456	20.3935	19.2	0.0942	0	0.0106	0.2972	0.3642	0.3429	13	0	1	42	51	48	10	0	1	38	50	48	NM_001146183	12891	NP_001139655	copine-6 isoform b	0	Calcium-dependent membrane-binding proteins may regulate molecular events at the interface of the cell membrane and cytoplasm. This gene is one of several genes that encodes a calcium-dependent protein containing two N-terminal type II C2 domains and an integrin A domain-like sequence in the C-terminus. Three transcript variants encoding two different isoforms have been found for this gene. [prov…
D15Ertd621e	chr15	+	58415467	58457801	42334	111	HCP	0.0246	3.4525	up	12.5216	3.6268	7.9092	0	2.9713	10.513	13.0519	14	0.0713	0	0.0268	0.0947	0.1176	0.1261	20	0	7	26	33	35	15	0	5	24	32	35	NM_145959	210998	NP_666071	protein FAM91A1	0		chr15:58415331-58415902	571	68	0	0	5.2036	0
DQ267102	chr12	+	109656344	109656415	71	19	LCP	0.004	100	up	2.9124	0	0	0	0	3.0663	3.6708	2	0	0	0	0.1614	0.1932	0.1053	0	0	0	8	9	5	0	0	0	7	9	5	NR_046306	100861572			0
Dcpp2	chr17	+	23898721	23900787	2066	26	LCP	0.0148	3.7303	up	11.9507	3.2037	2.1091	0.9653	6.5368	14.4554	10.1968	11.2	0.0811	0.0371	0.2514	0.556	0.3922	0.4308	5	2	16	36	25	28	4	2	11	33	25	28	NM_001039238	630537	NP_001034327	demilune cell and parotid protein 2 precursor	0
Ddc	chr11	-	11898144	11814100	84044	26	LCP	0.0163	7.0059	up	27.9571	3.9905	3.691	5.3092	2.9713	39.8619	21.2093	22.8	0.142	0.2042	0.1143	1.5331	0.8157	0.8769	9	13	7	100	53	57	7	11	5	91	52	57	NM_001190448	13195	NP_001177377	aromatic-L-amino-acid decarboxylase	0
Ddx26b	chrX	+	56454838	56507843	53005	106	ICP	0.0089	2.8109	up	24.287	8.6403	7.9092	4.3439	13.6678	27.5967	24.0644	21.2	0.0746	0.041	0.1289	0.2603	0.227	0.2	20	11	34	69	60	53	15	9	23	63	59	53	NM_172779	236790	NP_766367	protein DDX26B	0		chrX:56455389-56455975	586	52	33.7424	18.5321	48.1688	117.733
Dek	chr13	-	47106221	47084766	21455	187	HCP	0.0404	5.9784	up	15.2614	2.5528	0.5273	0	7.131	22.3402	12.644	10.8	0.0028	0	0.0381	0.1195	0.0676	0.0578	1	0	18	56	32	27	1	0	12	51	31	27	NM_025900	110052	NP_080176	protein DEK	0		chr13:47105647-47106704	1057	153	0	0	0	0
Dhx35	chr2	+	158794819	158858214	63395	75	HCP	0.008	5.1667	up	12.5741	2.4337	1.5818	0.9653	4.754	13.1413	9.381	15.2	0.0211	0.0129	0.0634	0.1752	0.1251	0.2027	4	2	12	33	23	38	3	2	8	30	23	38	NM_145742	71715	NP_665685	probable ATP-dependent RNA helicase DHX35	0		chr2:158794640-158795062	422	34	3.1237	0	17.6022	0
Dmbt1	chr7	+	131032075	131121628	89553	22	LCP	0.003	3.8138	up	16.2013	4.2481	3.1637	4.8266	4.754	17.9598	12.644	18	0.1438	0.2194	0.2161	0.8164	0.5747	0.8182	8	12	12	45	32	45	6	10	8	41	31	45	NM_007769	12945	NP_031795	deleted in malignant brain tumors 1 protein precursor	0
Dmpk	chr7	+	19083848	19093820	9972	38	LCP	0.0025	5.4803	up	11.4519	2.0896	2.1091	0	4.1598	10.9511	10.6046	12.8	0.0555	0	0.1095	0.2882	0.2791	0.3368	5	0	10	27	27	32	4	0	7	25	26	32	NM_001190491	13400	NP_001177420	myotonin-protein kinase isoform 3	0		chr7:19092969-19093217	248	18	0	0	0	0
Dock8	chr19	+	24999528	25202432	202904	146	HCP	0.0094	6.263	up	15.4288	2.4635	2.6364	0	4.754	19.2739	11.0125	16	0.0181	0	0.0326	0.132	0.0754	0.1096	7	0	12	48	28	40	5	0	8	44	27	40	NM_028785	76088	NP_083061	dedicator of cytokinesis protein 8	0		chr19:24999191-24999943	752	117	0	0	9.8778	64.0754
Dusp21	chrX	+	18145869	18146692	823	22	LCP	0.0458	1.5847	up	19.9604	12.5955	9.4911	16.4104	11.885	21.4641	21.6172	16.8	0.4314	0.7459	0.5402	0.9756	0.9826	0.7636	24	41	30	54	54	42	18	34	20	49	53	42	NM_028568	73547	NP_082844	dual specificity phosphatase 21	0
Efna1	chr3	-	89280951	89271729	9222	125	HCP	0.0274	2.1866	up	7.465	3.4139	2.1091	3.3786	4.754	7.8848	5.7102	8.8	0.0169	0.027	0.038	0.0631	0.0457	0.0704	5	8	12	20	14	22	4	7	8	18	14	22	NM_001162425	13636	NP_001155897	ephrin-A1 isoform 2	0		chr3:89280826-89281155	329	26	16.0268	0	0	59.9147
Efnb3	chr11	-	69560237	69554091	6146	78	ICP	0.0146	3.821	up	10.3013	2.6959	4.7455	0.9653	2.377	8.3228	9.381	13.2	0.0608	0.0124	0.0305	0.1067	0.1203	0.1692	12	2	6	21	23	33	9	2	4	19	23	33	NM_007911	13643	NP_031937	ephrin-B3 precursor	0		chr11:69560008-69560394	386	41	0	0	11.5463	0
Epha10	chr4	+	124881784	124886508	4724	101	ICP	0.0375	13.7562	up	15.7353	1.1439	1.0546	0	2.377	24.5304	14.2755	8.4	0.0104	0	0.0235	0.2429	0.1413	0.0832	3	0	6	61	36	21	2	0	4	56	35	21	NM_177671	230735	NP_808339	ephrin type-A receptor 10 isoform 2 precursor	0		chr4:124885550-124886143	593	48	31.1212	59.0097	82.674	0
Ephx3	chr17	-	32189463	32183769	5694	60	ICP	0.0166	13.2617	up	6.9924	0.5273	1.5818	0	0	10.075	5.3023	5.6	0.0264	0	0	0.1679	0.0884	0.0933	4	0	0	25	13	14	3	0	0	23	13	14	NM_001033163	71932	NP_001028335	epoxide hydrolase 3	0		chr17:32189104-32189426	322	28	0	0	0	0
Fam92a	chr4	-	12172015	12153721	18294	101	ICP	0.0021	3.2529	up	20.2441	6.2233	4.7455	9.1705	4.754	22.7782	18.3542	19.6	0.047	0.0908	0.0471	0.2255	0.1817	0.1941	12	23	12	57	46	49	9	19	8	52	45	49	NM_026558	68099	NP_080834	protein FAM92A1	0		chr4:12171401-12171897	496	67	23.919	0	8.9856	0
Fcgr2b	chr1	-	170976071	170960558	15513	24	LCP	0.0486	6.3391	up	8.3651	1.3196	1.5818	0	2.377	10.075	11.4204	3.6	0.0659	0	0.099	0.4198	0.4758	0.15	4	0	6	25	29	9	3	0	4	23	28	9	NM_010187	14130	NP_034317	low affinity immunoglobulin gamma Fc region receptor II-b isoform 2	0
Fcnb	chr2	-	28084878	28076478	8400	11	LCP	0.0148	5.6724	up	17.313	3.0522	4.2183	4.3439	0.5943	23.2163	16.7227	12	0.3835	0.3949	0.054	2.1106	1.5202	1.0909	11	11	1	58	42	30	8	9	1	53	41	30	NM_010190	14134	NP_034320	ficolin-2 precursor	0
Ffar2	chr7	-	30823775	30818356	5419	36	ICP	0.044	21.7954	up	21.1001	0.9681	0.5273	0	2.377	27.1587	7.3417	28.8	0.0146	0	0.066	0.7544	0.2039	0.8	1	0	6	68	18	72	1	0	4	62	18	72	NM_146187	233079	NP_666299	free fatty acid receptor 2	0
Foxe3	chr4	-	114926013	114925146	867	161	ICP	0.0173	2.1306	up	11.0921	5.206	4.2183	7.2399	4.1598	12.7032	8.9732	11.6	0.0262	0.045	0.0258	0.0789	0.0557	0.072	11	18	10	32	22	29	8	15	7	29	22	29	NM_015758	30923	NP_056573	forkhead box protein E3	0		chr4:114925021-114926090	1069	148	7.3987	0	0	29.7082
Foxf1	chr8	+	121084385	121088154	3769	165	HCP	0.0369	26.3143	up	13.8747	0.5273	1.5818	0	0	17.5217	5.3023	18.8	0.0096	0	0	0.1062	0.0321	0.1139	4	0	0	44	13	47	3	0	0	40	13	47	NM_010426	15227	NP_034556	forkhead box protein F1	0		chr8:121082684-121085236	2552	269	1.0331	0	2.3286	17.1647
Fscn3	chr6	+	28427900	28438622	10722	26	LCP	0.0159	10.412	up	12.8102	1.2303	3.691	0	0	15.3315	15.4991	7.6	0.142	0	0	0.5897	0.5961	0.2923	9	0	0	38	39	19	7	0	0	35	38	19	NM_019569	56223	NP_062515	fascin-3	0
Fxn	chr19	-	24280586	24261452	19134	122	HCP	0.0051	3.5476	up	16.2122	4.5698	8.4365	2.896	2.377	17.5217	16.3148	14.8	0.0692	0.0237	0.0195	0.1436	0.1337	0.1213	21	7	6	44	41	37	16	6	4	40	40	37	NM_008044	14297	NP_032070	frataxin, mitochondrial precursor	0		chr19:24280224-24280692	468	74	0	0	0	0
Fzd8	chr18	+	9212855	9216201	3346	213	HCP	0.0107	6.9383	up	17.2793	2.4904	5.8001	0.4827	1.1885	22.7782	13.4597	15.6	0.0272	0.0023	0.0056	0.1069	0.0632	0.0732	15	1	3	57	34	39	11	1	2	52	33	39	NM_008058	14370	NP_032084	frizzled-8 precursor	0		chr18:9212147-9214929	2782	238	5.2122	0.4337	1.068	20.4693
Gemin7	chr7	-	19573343	19564948	8395	67	ICP	0.0102	5.0223	up	11.4895	2.2877	2.1091	0	4.754	12.7032	8.5653	13.2	0.0315	0	0.071	0.1896	0.1278	0.197	5	0	12	32	21	33	4	0	8	29	21	33	NM_027189	69731	NP_081465	gem-associated protein 7	0		chr7:19573043-19573522	479	43	11.008	0	18.6091	0
Gimap9	chr6	+	48676134	48678704	2570	39	ICP	0.0423	3.3203	up	13.3147	4.0101	0	9.6532	2.377	15.3315	11.0125	13.6	0	0.2475	0.0609	0.3931	0.2824	0.3487	0	24	6	38	28	34	0	20	4	35	27	34	NM_174960	317758	NP_777620	GTPase, IMAP family member 9	0	This gene encodes a protein belonging to the GTP-binding superfamily and to the immuno-associated nucleotide (IAN) subfamily of nucleotide-binding proteins. In humans, the IAN subfamily genes are located in a cluster at 7q36.1. [provided by RefSeq, Jul 2008]. ##RefSeq-Attributes-START## Transcript_exon_combination_evidence :: BB618178.1, BC096680.1 [ECO:0000332] ##RefSeq-Attributes-END##
Gm10096	chrX	+	30329711	30352642	22931	22	LCP	0.0438	3.1704	up	9.3789	2.9582	2.6364	3.8613	2.377	13.5793	8.1574	6.4	0.1198	0.1755	0.108	0.6172	0.3708	0.2909	7	10	6	34	20	16	5	8	4	31	20	16	NM_001102678	100039377	NP_001096148	uncharacterized protein LOC100039377	0
Gm10486	chrX	+	30329711	30352645	22934	22	LCP	0.0438	3.1704	up	9.3789	2.9582	2.6364	3.8613	2.377	13.5793	8.1574	6.4	0.1198	0.1755	0.108	0.6172	0.3708	0.2909	7	10	6	34	20	16	5	8	4	31	20	16	NM_001109970	100039550	NP_001103440	predicted gene 10486	0
Gm10487	chrX	+	30329711	30352628	22917	22	LCP	0.0438	3.1704	up	9.3789	2.9582	2.6364	3.8613	2.377	13.5793	8.1574	6.4	0.1198	0.1755	0.108	0.6172	0.3708	0.2909	7	10	6	34	20	16	5	8	4	31	20	16	NM_001100609	100039467	NP_001094079	uncharacterized protein LOC100039467	0
Gm10697	chr3	-	94072644	94071621	1023	21	LCP	0.0271	3.1303	up	8.6257	2.7555	4.2183	0.4827	3.5655	10.9511	6.5259	8.4	0.2009	0.023	0.1698	0.5215	0.3108	0.4	11	1	9	27	16	21	8	1	6	25	16	21	NM_001163731	100042761	NP_001157203	predicted gene 10697	0
Gm10782	chr13	+	56362899	56368857	5958	29	LCP	0.0229	3.5025	up	10.5794	3.0205	2.6364	0.4827	5.9425	13.1413	10.1968	8.4	0.0909	0.0166	0.2049	0.4531	0.3516	0.2897	7	1	15	33	25	21	5	1	10	30	25	21	NR_046061	100038494			0
Gm12942	chr4	+	127126045	127129644	3599	57	ICP	0.025	3.5434	up	14.0443	3.9635	5.8001	1.9306	4.1598	17.9598	8.9732	15.2	0.1018	0.0339	0.073	0.3151	0.1574	0.2667	15	5	10	45	22	38	11	4	7	41	22	38	NM_001099319	100039968	NP_001092789	uncharacterized protein ZMYM6NB precursor	0		chr4:127125892-127126264	372	32	0	12.9747	0	0
Gm13275	chr4	+	88799574	88801130	1556	101	ICP	0.0015	4.3702	up	6.3402	1.4508	0.5273	1.448	2.377	5.6946	6.5259	6.8	0.0052	0.0143	0.0235	0.0564	0.0646	0.0673	1	4	6	14	16	17	1	3	4	13	16	17	NM_001085533	545652	NP_001079002	interferon zeta-like precursor	0
Gm13285	chr4	+	88800319	88800868	549	95	HCP	0.0022	6.6391	up	7.4956	1.129	0.5273	0.4827	2.377	8.7609	6.5259	7.2	0.0056	0.0051	0.025	0.0922	0.0687	0.0758	1	1	6	22	16	18	1	1	4	20	16	18	NM_001161609	545654	NP_001155081	interferon zeta-like precursor	0		chr4:88799996-88800307	311	32	0	0	0	7.0425
Gm13287	chr4	+	88800319	88800868	549	95	HCP	0.0022	6.6391	up	7.4956	1.129	0.5273	0.4827	2.377	8.7609	6.5259	7.2	0.0056	0.0051	0.025	0.0922	0.0687	0.0758	1	1	6	22	16	18	1	1	4	20	16	18	NM_001161610	545655	NP_001155082	interferon zeta-like precursor	0		chr4:88799996-88800307	311	32	0	0	0	7.0425
Gm13305	chr4_JH584293_random	+	7078	16840	9762	38	LCP	0.019	2.0579	up	7.6569	3.7208	4.2183	3.3786	3.5655	9.6369	6.9338	6.4	0.111	0.0889	0.0938	0.2536	0.1825	0.1684	11	8	9	24	17	16	8	7	6	22	17	16	NM_001099348	100042555	NP_001092818	interleukin 11 receptor, alpha chain 2-like precursor	0
Gm13305	chr4_JH584294_random	-	13571	3809	9762	38	LCP	0.0198	1.5632	up	6.091	3.8965	4.7455	3.3786	3.5655	6.5706	5.3023	6.4	0.1249	0.0889	0.0938	0.1729	0.1395	0.1684	12	8	9	16	13	16	9	7	6	15	13	16	NM_001099348	100042555	NP_001092818	interleukin 11 receptor, alpha chain 2-like precursor	0
Gm13315	chr2	+	14720641	14722622	1981	21	LCP	0.0314	4.7484	up	29.9395	6.3052	6.3274	7.2399	5.3483	35.9195	15.4991	38.4	0.3013	0.3448	0.2547	1.7105	0.7381	1.8286	16	18	13	90	39	96	12	15	9	82	38	96	NR_028497	625342			0
Gm1587	chr14	-	77798968	77793944	5024	38	LCP	0.044	2.2545	up	23.6964	10.5105	13.7093	15.4451	2.377	21.4641	22.025	27.6	0.3608	0.4064	0.0626	0.5648	0.5796	0.7263	34	39	6	54	55	69	26	32	4	49	54	69	NM_001033440	380920	NP_001028612	uncharacterized protein LOC380920	0
Gm16063	chr5	+	119625941	119634462	8521	74	ICP	0.0234	3.3274	up	8.2125	2.4681	3.691	1.9306	1.7828	5.2565	9.381	10	0.0499	0.0261	0.0241	0.071	0.1268	0.1351	9	5	4	13	23	25	7	4	3	12	23	25	NR_046178	330183			0
Gm2083	chr4	-	61519485	61515592	3893	17	LCP	0.0458	1.642	up	5.9629	3.6315	3.691	4.8266	2.377	6.5706	6.1181	5.2	0.2171	0.2839	0.1398	0.3865	0.3599	0.3059	9	12	6	16	15	13	7	10	4	15	15	13	NM_001134644	100048885	NP_001128116	major urinary protein LOC100048885 precursor	0
Gm3696	chr14	-	7105457	7083024	22433	105	ICP	0.0123	3.1677	up	7.9363	2.5053	3.691	1.448	2.377	10.075	6.9338	6.8	0.0352	0.0138	0.0226	0.096	0.066	0.0648	9	4	6	25	17	17	7	3	4	23	17	17	NM_001024712	100042149	NP_001019883	alpha25-takusan	0		chr14:7104775-7105598	823	68	1.6017	0	0	17.2982
Gm4836	chrX	+	30329711	30352628	22917	22	LCP	0.0438	3.1704	up	9.3789	2.9582	2.6364	3.8613	2.377	13.5793	8.1574	6.4	0.1198	0.1755	0.108	0.6172	0.3708	0.2909	7	10	6	34	20	16	5	8	4	31	20	16	NM_009529	22526	NP_033555	Xlr-related, meiosis regulated	0
Gm9	chrX	-	37211041	37208501	2540	42	ICP	0.026	8.2586	up	20.3447	2.4635	2.6364	0	4.754	24.5304	26.1037	10.4	0.0628	0	0.1132	0.5841	0.6215	0.2476	7	0	12	61	65	26	5	0	8	56	64	26	NM_001033234	194854	NP_001028406	uncharacterized protein LOC194854	0
Gm9125	chr3	-	94054885	94047980	6905	10	LCP	0.0455	3.3496	up	11.6097	3.466	2.6364	2.4133	5.3483	12.7032	6.5259	15.6	0.2636	0.2413	0.5348	1.2703	0.6526	1.56	7	6	13	32	16	39	5	5	9	29	16	39	NM_001163730	668359	NP_001157202	TD and POZ domain containing-like	0
Gpr146	chr5	+	139389903	139396414	6511	28	LCP	0.0265	3.3512	up	20.3508	6.0727	6.8547	4.8266	6.5368	23.2163	12.2361	25.6	0.2448	0.1724	0.2335	0.8292	0.437	0.9143	17	12	16	58	31	64	13	10	11	53	30	64	NM_001038703	80290	NP_001033792	probable G-protein coupled receptor 146 isoform 2	0		chr5:139392827-139393030	203	14	25.9745	0	7.3184	0
Hsf2bp	chr17	-	32034508	31944768	89740	51	ICP	0.0197	1.5788	up	45.6022	28.8847	27.9459	31.3728	27.3355	48.6227	50.9839	37.2	0.548	0.6152	0.536	0.9534	0.9997	0.7294	70	78	68	122	127	93	53	65	46	111	125	93	NM_028902	74377	NP_083178	heat shock transcription factor 2 binding protein	0
Hspa12a	chr19	-	58860984	58795750	65234	76	ICP	0.0329	4.8279	up	16.0421	3.3228	1.0546	0	8.9138	17.5217	10.6046	20	0.0139	0	0.1173	0.2305	0.1395	0.2632	3	0	22	44	27	50	2	0	15	40	26	50	NM_175199	73442	NP_780408	heat shock 70 kDa protein 12A	0		chr19:58860810-58861140	330	26	7.9891	0	4.5019	0
Hspb2	chr9	-	50752354	50751071	1283	57	LCP	0.0219	3.3041	up	15.2959	4.6294	0	6.7572	7.131	18.8358	13.0519	14	0	0.1185	0.1251	0.3305	0.229	0.2456	0	17	18	47	33	35	0	14	12	43	32	35	NM_024441	69253	NP_077761	heat shock protein beta-2 isoform 1	0
Hyls1	chr9	-	35570069	35560820	9249	96	HCP	0.0395	4.0737	up	16.8015	4.1244	5.8001	2.4133	4.1598	24.9684	12.2361	13.2	0.0604	0.0251	0.0433	0.2601	0.1275	0.1375	15	6	10	62	31	33	11	5	7	57	30	33	NM_029762	76832	NP_084038	hydrolethalus syndrome protein 1 homolog	0		chr9:35569662-35570530	868	84	16.7054	5.5606	1.7116	71.9137
Idi2	chr13	+	8952862	8960935	8073	15	LCP	0.0091	2.5257	up	8.122	3.2158	4.7455	1.9306	2.9713	7.0087	8.1574	9.2	0.3164	0.1287	0.1981	0.4672	0.5438	0.6133	12	5	7	18	20	23	9	4	5	16	20	23	NM_177197	320581	NP_796171	isopentenyl-diphosphate Delta-isomerase 2	0
Il1f9	chr2	+	24186475	24193567	7092	17	LCP	0.0365	15.291	up	24.1878	1.5818	4.7455	0	0	27.1587	10.6046	34.8	0.2791	0	0	1.5976	0.6238	2.0471	12	0	0	68	27	87	9	0	0	62	26	87	NM_153511	215257	NP_705731	interleukin-36 gamma	0
Il22	chr10	+	118204963	118210046	5083	50	LCP	0.0413	4.1227	up	19.3309	4.6889	2.1091	4.8266	7.131	20.588	10.6046	26.8	0.0422	0.0965	0.1426	0.4118	0.2121	0.536	5	12	18	51	27	67	4	10	12	47	26	67	NM_016971	50929	NP_058667	interleukin-22 precursor	0
Kif1c	chr11	+	70700547	70731970	31423	121	HCP	0.0486	6.8838	up	10.9086	1.5847	0	0	4.754	16.2076	6.1181	10.4	0	0	0.0393	0.1339	0.0506	0.086	0	0	12	41	15	26	0	0	8	37	15	26	NM_153103	16562	NP_694743	kinesin-like protein KIF1C	0		chr11:70699967-70700890	923	107	0	0	0	0
Klhl21	chr4	+	152008890	152017677	8787	188	HCP	0.0133	13.0566	up	11.7658	0.9011	2.1091	0	0.5943	7.8848	11.0125	16.4	0.0112	0	0.0032	0.0419	0.0586	0.0872	5	0	1	20	28	41	4	0	1	18	27	41	NM_001033352	242785	NP_001028524	kelch-like protein 21	0		chr4:152008622-152009962	1340	161	0	0	0	14.7104
Lap3	chr5	+	45493373	45512691	19318	98	HCP	0.0403	2.9328	up	6.063	2.0673	2.6364	0	3.5655	5.6946	4.8945	7.6	0.0269	0	0.0364	0.0581	0.0499	0.0776	7	0	9	14	12	19	5	0	6	13	12	19	NM_024434	66988	NP_077754	cytosol aminopeptidase	0		chr5:45493174-45493767	593	73	4.4459	0	0	24.0074
Lhcgr	chr17	-	88791976	88741548	50428	51	ICP	0.0374	6.6596	up	26.0672	3.9142	3.1637	1.448	7.131	36.3575	12.644	29.2	0.062	0.0284	0.1398	0.7129	0.2479	0.5725	8	4	18	91	32	73	6	3	12	83	31	73	NM_013582	16867	NP_038610	lutropin-choriogonadotropic hormone receptor precursor	0
Lhfpl4	chr6	-	113195384	113168086	27298	130	HCP	0.0243	4.9572	up	5.781	1.1662	0.5273	0	2.9713	5.2565	4.4866	7.6	0.0041	0	0.0229	0.0404	0.0345	0.0585	1	0	7	13	11	19	1	0	5	12	11	19	NM_177763	269788	NP_808431	lipoma HMGIC fusion partner-like 4 protein	0		chr6:113194947-113195335	388	37	0	0	0	0
Lrrc20	chr10	+	61475832	61582228	106396	99	HCP	0.0455	8.6425	up	8.174	0.9458	1.0546	0	1.7828	4.3804	7.3417	12.8	0.0107	0	0.018	0.0442	0.0742	0.1293	3	0	4	11	18	32	2	0	3	10	18	32	NM_153542	216011	NP_705770	leucine-rich repeat-containing protein 20	0		chr10:61475608-61476237	629	61	4.1914	0	2.3619	0
Map4k3	chr17	-	80728093	80580511	147582	149	HCP	0.016	4.4792	up	11.4428	2.5546	3.691	3.3786	0.5943	15.3315	10.1968	8.8	0.0248	0.0227	0.004	0.1029	0.0684	0.0591	9	8	1	38	25	22	7	7	1	35	25	22	NM_001081357	225028	NP_001074826	mitogen-activated protein kinase kinase kinase kinase 3	0		chr17:80727461-80728125	664	86	5.9557	12.7207	0	0
Mcm3ap	chr10	+	76468970	76515857	46887	96	HCP	0.0285	3.2632	up	26.0951	7.9968	5.2728	3.8613	14.8563	31.5391	17.9463	28.8	0.0549	0.0402	0.1548	0.3285	0.1869	0.3	13	10	37	79	45	72	10	8	25	72	44	72	NM_019434	54387	NP_062307	80 kDa MCM3-associated protein	0		chr10:76468675-76469198	523	49	0	0	0	6.2817
Med19	chr2	+	84678401	84688215	9814	62	ICP	0.0121	2.5869	up	14.7424	5.6988	6.3274	4.8266	5.9425	12.2652	18.7621	13.2	0.1021	0.0778	0.0958	0.1978	0.3026	0.2129	16	12	15	31	47	33	12	10	10	28	46	33	NM_025885	381379	NP_080161	mediator of RNA polymerase II transcription subunit 19	0		chr2:84678409-84678621	212	18	0	0	0	0
Midn	chr10	+	80148289	80158367	10078	192	ICP	0.0055	7.9691	up	11.9765	1.5029	1.0546	0.4827	2.9713	14.8935	12.2361	8.8	0.0055	0.0025	0.0155	0.0776	0.0637	0.0458	3	1	7	37	31	22	2	1	5	34	30	22	NM_021565	59090	NP_067540	midnolin	0		chr10:80148175-80151035	2860	242	0.4609	1.2657	1.0389	12.6358
Mir103-1	chr11	+	35782395	35782481	86	26	LCP	0.0103	5.2479	up	11.1857	2.1315	5.8001	0	0.5943	10.513	12.644	10.4	0.2231	0	0.0229	0.4043	0.4863	0.4	15	0	1	26	32	26	11	0	1	24	31	26	NR_029754	723824			0	microRNAs (miRNAs) are short (20-24 nt) non-coding RNAs that are involved in post-transcriptional regulation of gene expression in multicellular organisms by affecting both the stability and translation of mRNAs. miRNAs are transcribed by RNA polymerase II as part of capped and polyadenylated primary transcripts (pri-miRNAs) that can be either protein-coding or non-coding. The primary transcript …
Mir1306	chr16	-	18284317	18284238	79	42	ICP	0.037	2.2703	up	22.6328	9.9692	16.873	5.3092	7.7253	26.7206	19.5778	21.6	0.4017	0.1264	0.1839	0.6362	0.4661	0.5143	42	13	19	67	49	54	32	11	13	61	48	54	NR_035467	100316814			0	microRNAs (miRNAs) are short (20-24 nt) non-coding RNAs that are involved in post-transcriptional regulation of gene expression in multicellular organisms by affecting both the stability and translation of mRNAs. miRNAs are transcribed by RNA polymerase II as part of capped and polyadenylated primary transcripts (pri-miRNAs) that can be either protein-coding or non-coding. The primary transcript …
Mir154	chr12	+	109738432	109738498	66	30	LCP	0.0488	3.8934	up	10.7463	2.7601	5.2728	2.4133	0.5943	10.513	6.5259	15.2	0.1758	0.0804	0.0198	0.3504	0.2175	0.5067	13	6	1	26	16	38	10	5	1	24	16	38	NR_029564	387172			0	microRNAs (miRNAs) are short (20-24 nt) non-coding RNAs that are involved in post-transcriptional regulation of gene expression in multicellular organisms by affecting both the stability and translation of mRNAs. miRNAs are transcribed by RNA polymerase II as part of capped and polyadenylated primary transcripts (pri-miRNAs) that can be either protein-coding or non-coding. The primary transcript …
Mir194-1	chr1	+	185313318	185313385	67	35	LCP	0.0213	2.9699	up	9.4265	3.174	3.691	0.4827	5.3483	10.075	10.6046	7.6	0.1055	0.0138	0.1528	0.2879	0.303	0.2171	9	1	13	25	27	19	7	1	9	23	26	19	NR_029580	387189			0	microRNAs (miRNAs) are short (20-24 nt) non-coding RNAs that are involved in post-transcriptional regulation of gene expression in multicellular organisms by affecting both the stability and translation of mRNAs. miRNAs are transcribed by RNA polymerase II as part of capped and polyadenylated primary transcripts (pri-miRNAs) that can be either protein-coding or non-coding. The primary transcript …
Mir3057	chr10	+	81271596	81271687	91	84	LCP	0.047	3.1138	up	24.3644	7.8248	8.4365	12.0665	2.9713	28.9108	30.1824	14	0.1004	0.1436	0.0354	0.3442	0.3593	0.1667	21	30	7	72	75	35	16	25	5	66	74	35	NR_037218	100526465			0	microRNAs (miRNAs) are short (20-24 nt) non-coding RNAs that are involved in post-transcriptional regulation of gene expression in multicellular organisms by affecting both the stability and translation of mRNAs. miRNAs are transcribed by RNA polymerase II as part of capped and polyadenylated primary transcripts (pri-miRNAs) that can be either protein-coding or non-coding. The primary transcript …
Mks1	chr11	+	87853224	87863679	10455	70	HCP	0.0323	7.2755	up	21.6107	2.9703	2.6364	6.2746	0	20.588	12.644	31.6	0.0377	0.0896	0	0.2941	0.1806	0.4514	7	16	0	51	32	79	5	13	0	47	31	79	NM_001039684	380718	NP_001034773	Meckel syndrome type 1 protein homolog	0		chr11:87853132-87853340	208	28	0	0	0	0
Mlxip	chr5	+	123394818	123446486	51668	120	HCP	0.0246	4.3961	up	8.0211	1.8246	3.691	0	1.7828	8.7609	5.3023	10	0.0308	0	0.0149	0.073	0.0442	0.0833	9	0	4	22	13	25	7	0	3	20	13	25	NM_177582	208104	NP_808250	MLX-interacting protein isoform 1	0		chr5:123394466-123395387	921	98	5.7251	0	4.8392	0
Morn5	chr2	+	36049472	36079709	30237	56	ICP	0.0088	3.858	up	12.6829	3.2874	6.8547	2.4133	0.5943	11.3891	13.4597	13.2	0.1224	0.0431	0.0106	0.2034	0.2404	0.2357	17	6	1	28	34	33	13	5	1	26	33	33	NM_029309	75495	NP_083585	MORN repeat-containing protein 5	0		chr2:36049236-36049437	201	22	0	0	0	136.207
Mrgprg	chr7	-	143766993	143763709	3284	27	LCP	0.0351	14.7089	up	11.6544	0.7923	0	0	2.377	18.3978	8.5653	8	0	0	0.088	0.6814	0.3172	0.2963	0	0	6	46	21	20	0	0	4	42	21	20	NM_203492	381974	NP_987077	mas-related G-protein coupled receptor member G	0
Mup16	chr4	-	61519486	61515592	3894	17	LCP	0.0458	1.642	up	5.9629	3.6315	3.691	4.8266	2.377	6.5706	6.1181	5.2	0.2171	0.2839	0.1398	0.3865	0.3599	0.3059	9	12	6	16	15	13	7	10	4	15	15	13	NM_001199936	100039177	NP_001186865	major urinary protein 16 precursor	0
Mybpc3	chr2	+	91118143	91136516	18373	41	LCP	0.0273	18.1705	up	13.9919	0.77	0.5273	0	1.7828	21.0261	7.7495	13.2	0.0129	0	0.0435	0.5128	0.189	0.322	1	0	4	53	19	33	1	0	3	48	19	33	NM_008653	17868	NP_032679	myosin-binding protein C, cardiac-type	0
Nnt	chr13	-	119409011	119334316	74695	74	HCP	0.0448	13.0172	up	2.0945	0.1609	0	0.4827	0	2.6283	2.8551	0.8	0	0.0065	0	0.0355	0.0386	0.0108	0	1	0	7	7	2	0	1	0	6	7	2	NM_008710	18115	NP_032736	NAD(P) transhydrogenase, mitochondrial precursor	0		chr13:119408786-119409138	352	35	0	3.428	0	0
Nnt	chr13	-	119409138	119335526	73612	80	HCP	0.0448	13.0172	up	2.0945	0.1609	0	0.4827	0	2.6283	2.8551	0.8	0	0.006	0	0.0329	0.0357	0.01	0	1	0	7	7	2	0	1	0	6	7	2	NR_003544	18115			0		chr13:119408786-119409138	352	35	0	3.428	0	0
Nudt9	chr5	+	104047010	104065367	18357	107	HCP	0.0131	8.869	up	12.9986	1.4656	1.0546	0.9653	2.377	17.9598	12.2361	8.8	0.0099	0.009	0.0222	0.1678	0.1144	0.0822	3	2	6	45	31	22	2	2	4	41	30	22	NM_028794	74167	NP_083070	ADP-ribose pyrophosphatase, mitochondrial	0		chr5:104046507-104047198	691	80	0	3.4925	8.5999	64.9774
Nxpe3	chr16	-	55895279	55839952	55327	95	HCP	0.0094	8.0727	up	10.9907	1.3615	2.6364	1.448	0	9.1989	8.9732	14.8	0.0278	0.0152	0	0.0968	0.0945	0.1558	7	4	0	23	22	37	5	3	0	21	22	37	NM_001134457	385658	NP_001127929	uncharacterized protein LOC385658	0		chr16:55895019-55895429	410	55	0	8.8291	0	0
Olfr1121	chr2	+	87371533	87372478	945	15	LCP	0.0251	3.1764	up	11.6858	3.679	0.5273	3.3786	7.131	9.6369	11.4204	14	0.0352	0.2252	0.4754	0.6425	0.7614	0.9333	1	8	18	24	29	35	1	7	12	22	28	35	NM_146348	258345	NP_666460	olfactory receptor 1121	0	Olfactory receptors interact with odorant molecules in the nose, to initiate a neuronal response that triggers the perception of a smell. The olfactory receptor proteins are members of a large family of G-protein-coupled receptors (GPCR) arising from single coding-exon genes. Olfactory receptors share a 7-transmembrane domain structure with many neurotransmitter and hormone receptors and are resp…
Olfr12	chr1	+	92619880	92621001	1121	34	LCP	0.0042	7.9132	up	23.5267	2.9731	3.1637	3.3786	2.377	18.3978	30.1824	22	0.093	0.0994	0.0699	0.5411	0.8877	0.6471	8	8	6	46	75	55	6	7	4	42	74	55	NM_206896	257890	NP_996779	olfactory receptor 12	0	Olfactory receptors interact with odorant molecules in the nose, to initiate a neuronal response that triggers the perception of a smell. The olfactory receptor proteins are members of a large family of G-protein-coupled receptors (GPCR) arising from single coding-exon genes. Olfactory receptors share a 7-transmembrane domain structure with many neurotransmitter and hormone receptors and are resp…
Olfr1445	chr19	+	12883882	12884827	945	11	LCP	0.0126	1.9578	up	4.4298	2.2626	2.1091	2.896	1.7828	4.8185	3.6708	4.8	0.1917	0.2633	0.1621	0.438	0.3337	0.4364	5	7	4	12	9	12	4	6	3	11	9	12	NM_146699	258694	NP_666910	olfactory receptor 1445	0	Olfactory receptors interact with odorant molecules in the nose, to initiate a neuronal response that triggers the perception of a smell. The olfactory receptor proteins are members of a large family of G-protein-coupled receptors (GPCR) arising from single coding-exon genes. Olfactory receptors share a 7-transmembrane domain structure with many neurotransmitter and hormone receptors and are resp…
Oxld1	chr11	-	120458063	120456603	1460	92	HCP	0.0001	13.6463	up	17.0948	1.2527	0.5273	1.448	1.7828	15.7695	16.3148	19.2	0.0057	0.0157	0.0194	0.1714	0.1773	0.2087	1	4	4	39	41	48	1	3	3	36	40	48	NM_025560	66431	NP_079836	oxidoreductase-like domain-containing protein 1	0		chr11:120457857-120458275	418	41	0	0	0	0
Pabpc1l	chr2	+	164025223	164050538	25315	57	LCP	0.0025	4.7701	up	39.7691	8.3372	9.4911	12.5491	2.9713	34.1673	38.3399	46.8	0.1665	0.2202	0.0521	0.5994	0.6726	0.8211	24	31	7	85	96	117	18	26	5	78	94	117	NM_001114079	381404	NP_001107551	polyadenylate-binding protein 1-like	0
Papolg	chr11	-	23895270	23862645	32625	77	ICP	0.0203	5.9028	up	11.9393	2.0227	3.691	0	2.377	9.6369	9.381	16.8	0.0479	0	0.0309	0.1252	0.1218	0.2182	9	0	6	24	23	42	7	0	4	22	23	42	NM_172555	216578	NP_766143	poly(A) polymerase gamma	0		chr11:23894646-23895356	710	56	12.9964	0	2.0924	0
Pcdha11	chr18	+	37010857	37187657	176800	112	ICP	0.0009	1.9557	up	57.7977	29.5534	27.9459	30.4075	30.3068	63.9542	53.839	55.6	0.2495	0.2715	0.2706	0.571	0.4807	0.4964	70	76	76	160	135	139	53	63	51	146	132	139	NM_009960	12942	NP_034090	protocadherin alpha-11 precursor	0		chr18:37021445-37022221	776	61	5.0962	29.5442	26.8025	1.4112
Pdcd11	chr19	+	47090765	47131145	40380	99	HCP	0.0243	2.3601	up	20.9869	8.8924	3.691	11.1012	11.885	25.4065	18.3542	19.2	0.0373	0.1121	0.1201	0.2566	0.1854	0.1939	9	28	30	64	46	48	7	23	20	58	45	48	NM_011053	18572	NP_035183	protein RRP5 homolog	0		chr19:47090344-47090915	571	65	6.9258	0	5.2036	0
Plec	chr15	-	76209165	76170973	38192	54	LCP	0.0336	7.2062	up	20.6742	2.8689	2.1091	5.3092	1.1885	15.3315	15.0912	31.6	0.0391	0.0983	0.022	0.2839	0.2795	0.5852	5	13	3	38	38	79	4	11	2	35	37	79	NM_201386	18810	NP_958788	plectin isoform 1e	0	Plectin is a prominent member of an important family of structurally and in part functionally related proteins, termed plakins or cytolinkers, that are capable of interlinking different elements of the cytoskeleton. Plakins, with their multi-domain structure and enormous size, not only play crucial roles in maintaining cell and tissue integrity and orchestrating dynamic changes in cytoarchitectur…
Poll	chr19	-	45560543	45552275	8268	68	ICP	0.0469	4.0165	up	13.5438	3.3721	3.691	0.4827	5.9425	19.2739	8.1574	13.2	0.0543	0.0071	0.0874	0.2834	0.12	0.1941	9	1	15	48	20	33	7	1	10	44	20	33	NM_020032	56626	NP_064416	DNA polymerase lambda	0
Polm	chr11	-	5838016	5827859	10157	82	ICP	0.0281	7.1202	up	5.3238	0.7477	1.0546	0	1.1885	7.8848	4.4866	3.6	0.0129	0	0.0145	0.0962	0.0547	0.0439	3	0	3	20	11	9	2	0	2	18	11	9	NM_017401	54125	NP_059097	DNA-directed DNA/RNA polymerase mu	0		chr11:5837355-5838079	724	57	3.6414	0	4.1039	0
Ppp1r2-ps3	chr19	-	30539679	30538875	804	68	HCP	0.0394	6.7041	up	14.6078	2.1789	0	0	6.5368	19.2739	7.7495	16.8	0	0	0.0961	0.2834	0.114	0.2471	0	0	16	48	19	42	0	0	11	44	19	42	NR_003650	546723			0		chr19:30539445-30539799	354	42	0	0	12.5901	3.0935
Ppp1r3e	chr14	-	54877538	54875596	1942	181	ICP	0.0122	4.3649	up	8.0495	1.8441	0	4.3439	1.1885	9.1989	7.7495	7.2	0	0.024	0.0066	0.0508	0.0428	0.0398	0	11	3	23	19	18	0	9	2	21	19	18	NM_001167908	105651	NP_001161380	protein phosphatase 1 regulatory subunit 3E	0		chr14:54876403-54877606	1203	152	0	9.0273	1.2349	0
Prpf39	chr12	+	65036333	65063386	27053	99	HCP	0.0106	9.2553	up	20.2096	2.1836	3.691	0.4827	2.377	14.8935	27.7352	18	0.0373	0.0049	0.024	0.1504	0.2802	0.1818	9	1	6	37	69	45	7	1	4	34	68	45	NM_177806	328110	NP_808474	pre-mRNA-processing factor 39	0		chr12:65036217-65036687	470	57	0	0	0	0
Psmb11	chr14	+	54625309	54629556	4247	56	LCP	0.0053	8.6584	up	17.7068	2.045	0.5273	1.448	4.1598	12.7032	21.6172	18.8	0.0094	0.0259	0.0743	0.2268	0.386	0.3357	1	4	10	32	54	47	1	3	7	29	53	47	NM_175204	73902	NP_780413	proteasome subunit beta type-11 precursor	0
Ptcra	chr17	-	46763712	46755662	8050	26	LCP	0.0202	6.2804	up	10.7586	1.713	1.0546	2.896	1.1885	14.4554	11.4204	6.4	0.0406	0.1114	0.0457	0.556	0.4392	0.2462	3	7	3	36	29	16	2	6	2	33	28	16	NM_011195	19208	NP_035325	pre T-cell antigen receptor alpha precursor	0
Rab11fip4	chr11	+	79591211	79694012	102801	120	HCP	0.0268	12.2292	up	7.2674	0.5943	0	0	1.7828	9.6369	8.5653	3.6	0	0	0.0149	0.0803	0.0714	0.03	0	0	4	24	21	9	0	0	3	22	21	9	NM_175543	268451	NP_780752	rab11 family-interacting protein 4	0		chr11:79660415-79661069	654	68	0	5.5351	0	0
Rab23	chr1	+	33720418	33742564	22146	108	HCP	0.0373	3.2906	up	11.5673	3.5152	7.9092	1.448	1.1885	10.513	9.7889	14.4	0.0732	0.0134	0.011	0.0973	0.0906	0.1333	20	4	3	26	24	36	15	3	2	24	24	36	NM_001159729	19335	NP_001153201	ras-related protein Rab-23	0		chr1:33719825-33720450	625	91	0	0	0	0
Reg3g	chr6	-	78468874	78466267	2607	13	LCP	0.0182	17.6519	up	9.3072	0.5273	1.5818	0	0	11.8272	4.8945	11.2	0.1217	0	0	0.9098	0.3765	0.8615	4	0	0	30	12	28	3	0	0	27	12	28	NM_011260	19695	NP_035390	regenerating islet-derived protein 3-gamma precursor	0
Rpl34	chr3	-	130729304	130726836	2468	51	ICP	0.028	3.3074	up	14.9422	4.5178	2.6364	6.7572	4.1598	16.6456	9.381	18.8	0.0517	0.1325	0.0816	0.3264	0.1839	0.3686	7	17	10	42	23	47	5	14	7	38	23	47	NM_001005859	68436	NP_001005859	60S ribosomal protein L34 isoform 2	0		chr3:130729866-130730551	685	83	9.6219	29.946	13.0128	0
Scn4b	chr9	+	45139041	45154061	15020	79	HCP	0.0411	3.6035	up	13.5521	3.7608	4.7455	0	6.5368	18.8358	11.4204	10.4	0.0601	0	0.0827	0.2384	0.1446	0.1316	12	0	16	47	29	26	9	0	11	43	28	26	NM_001013390	399548	NP_001013408	sodium channel subunit beta-4 precursor	0		chr9:45138315-45138986	671	72	15.7163	0	11.0702	0
Serpinb6e	chr13	-	33843408	33832344	11064	9	LCP	0.0297	9.709	up	7.6928	0.7923	0	0	2.377	10.513	8.5653	4	0	0	0.2641	1.1681	0.9517	0.4444	0	0	6	26	21	10	0	0	4	24	21	10	NM_001045535	435350	NP_001039000	serine (or cysteine) peptidase inhibitor, clade B, member 6e	0
Shoc2	chr19	+	53944875	54033278	88403	156	HCP	0.0251	5.3334	up	8.4517	1.5847	0	0	4.754	9.6369	6.1181	9.6	0	0	0.0305	0.0618	0.0392	0.0615	0	0	12	24	15	24	0	0	8	22	15	24	NM_019658	56392	NP_062632	leucine-rich repeat protein SHOC-2	0		chr19:53943886-53945632	1746	168	0	0	5.1052	0
Slc38a4	chr15	-	97055956	96994822	61134	105	ICP	0.0113	1.5147	up	52.1194	34.4097	36.9097	39.578	26.7413	52.1271	53.4311	50.8	0.3515	0.3769	0.2547	0.4964	0.5089	0.4838	92	99	67	130	134	127	70	82	45	119	131	127	NM_027052	69354	NP_081328	sodium-coupled neutral amino acid transporter 4	0
Slc39a13	chr2	-	91070221	91061790	8431	102	HCP	0.0195	2.7777	up	11.0095	3.9635	3.1637	3.3786	5.3483	14.4554	8.9732	9.6	0.031	0.0331	0.0524	0.1417	0.088	0.0941	8	8	13	36	22	24	6	7	9	33	22	24	NM_026721	68427	NP_080997	zinc transporter ZIP13 precursor	0		chr2:91070077-91070641	564	67	2.3372	12.8367	15.8045	64.0754
Slc5a2	chr7	+	128265696	128272433	6737	47	LCP	0.03	4.2445	up	14.0915	3.32	5.8001	0	4.1598	9.1989	14.2755	18.8	0.1234	0	0.0885	0.1957	0.3037	0.4	15	0	10	23	36	47	11	0	7	21	35	47	NM_133254	246787	NP_573517	sodium/glucose cotransporter 2	0
Slfn4	chr11	+	83175185	83190216	15031	24	ICP	0.0495	3.5062	up	18.1846	5.1865	0	7.2399	8.3195	10.513	22.8408	21.2	0	0.3017	0.3466	0.438	0.9517	0.8833	0	18	21	26	57	53	0	15	14	24	56	53	NM_011410	20558	NP_035540	schlafen 4	0
Smad9	chr3	+	54755581	54801269	45688	95	ICP	0.0079	2.5031	up	19.365	7.7364	5.2728	7.2399	10.6965	20.588	15.907	21.6	0.0555	0.0762	0.1126	0.2167	0.1674	0.2274	13	18	27	51	40	54	10	15	18	47	39	54	NM_019483	55994	NP_062356	mothers against decapentaplegic homolog 9	0	This gene encodes a member of a family of proteins that act as downstream effectors of the bone morphogenetic protein (BMP) signaling pathway. The encoded protein is phosphorylated by BMP receptors, which stimulates its binding to SMAD4 and translocation into the nucleus, where it functions as a regulator of transcription. Activity of this protein is important for embryonic development. Mutation …	chr3:54794247-54794472	225	17	87.8803	150.161	66.0278	0
Smarcad1	chr6	+	65043205	65116049	72844	90	HCP	0.0153	59.0355	up	10.3765	0.1758	0.5273	0	0	6.1326	10.1968	14.8	0.0059	0	0	0.0681	0.1133	0.1644	1	0	0	15	25	37	1	0	0	14	25	37	NM_001253392	13990	NP_001240321	SWI/SNF-related matrix-associated actin-dependent regulator of chromatin subfamily A containing DEAD/H box 1 isoform 2	0		chr6:65042536-65043113	577	80	0	0	0	0
Smc1a	chrX	+	152016427	152061973	45546	95	HCP	0.0047	3.2209	up	21.5364	6.6865	8.4365	6.2746	5.3483	24.9684	22.8408	16.8	0.0888	0.066	0.0563	0.2628	0.2404	0.1768	21	16	13	62	57	42	16	13	9	57	56	42	NM_019710	24061	NP_062684	structural maintenance of chromosomes protein 1A	0		chrX:152016246-152016979	733	54	10.7902	21.4003	10.1339	85.1584
Snord66	chr16	+	20684255	20684313	58	45	ICP	0.0426	4.8494	up	46.5177	9.5926	13.182	9.6532	5.9425	70.9629	30.5903	38	0.2929	0.2145	0.1321	1.577	0.6798	0.8444	33	24	15	177	76	95	25	20	10	162	75	95	NR_028530	100217430			0
Snx18	chr13	-	113618564	113592178	26386	199	HCP	0.0114	4.282	up	18.1466	4.2379	6.3274	5.7919	0.5943	20.588	13.0519	20.8	0.0318	0.0291	0.003	0.1035	0.0656	0.1045	16	14	1	51	33	52	12	12	1	47	32	52	NM_130796	170625	NP_570614	sorting nexin-18	0		chr13:113617302-113618748	1446	171	7.293	0	1.0274	0
Sohlh2	chr3	+	55182043	55209957	27914	81	ICP	0.0343	3.2465	up	53.6894	16.5376	18.4549	9.1705	21.9873	73.5912	35.0769	52.4	0.2278	0.1132	0.2714	0.9085	0.433	0.6469	46	23	55	184	88	131	35	19	37	168	86	131	NM_028937	74434	NP_083213	spermatogenesis- and oogenesis-specific basic helix-loop-helix-containing protein 2	0
Srsf3	chr17	+	29032659	29043372	10713	105	HCP	0.0262	2.8914	up	12.6489	4.3746	3.691	2.896	6.5368	14.4554	15.0912	8.4	0.0352	0.0276	0.0623	0.1377	0.1437	0.08	9	7	16	36	38	21	7	6	11	33	37	21	NM_013663	20383	NP_038691	serine/arginine-rich splicing factor 3	0	The protein encoded by this gene is a member of the serine/arginine (SR)-rich family of pre-mRNA splicing factors, which constitute part of the spliceosome. Each of these factors contains an RNA recognition motif (RRM) for binding RNA and an RS domain for binding other proteins. The RS domain is rich in serine and arginine residues and facilitates interaction between different SR splicing factors…	chr17:29032104-29032943	839	90	10.9981	8.6292	14.1657	0
Tars2	chr3	-	95754977	95743852	11125	47	ICP	0.0239	6.5905	up	3.6223	0.5496	1.0546	0	0.5943	4.3804	4.4866	2	0.0224	0	0.0126	0.0932	0.0955	0.0426	3	0	1	11	11	5	2	0	1	10	11	5	NM_001163619	71807	NP_001157091	threonine--tRNA ligase, mitochondrial isoform 4	0
Tcte1	chr17	+	45523433	45542677	19244	60	ICP	0.002	14.5905	up	18.9283	1.2973	2.1091	0	1.7828	23.6543	17.1306	16	0.0352	0	0.0297	0.3942	0.2855	0.2667	5	0	4	59	43	40	4	0	3	54	42	40	NM_013688	21645	NP_038716	T-complex-associated testis-expressed protein 1	0		chr17:45534806-45535129	323	24	20.4056	29.886	4.5995	0
Tdpoz5	chr3	-	94072644	94071621	1023	21	LCP	0.0271	3.1303	up	8.6257	2.7555	4.2183	0.4827	3.5655	10.9511	6.5259	8.4	0.2009	0.023	0.1698	0.5215	0.3108	0.4	11	1	9	27	16	21	8	1	6	25	16	21	NM_207273	399676	NP_997156	TD and POZ domain-containing protein 5	0
Tdrd1	chr19	+	56826208	56870012	43804	77	ICP	0.0412	1.5989	up	25.3012	15.8243	11.6002	14.4798	21.393	24.9684	27.7352	23.2	0.1507	0.188	0.2778	0.3243	0.3602	0.3013	29	36	53	62	69	58	22	30	36	57	68	58	NM_001002238	83561	NP_001002238	tudor domain-containing protein 1	0		chr19:56826156-56826522	366	41	75.6347	98.9055	105.536	152.597
Tdrd1	chr19	+	56826274	56870012	43738	76	HCP	0.0391	1.5813	up	25.3012	16.0001	12.1275	14.4798	21.393	24.9684	27.7352	23.2	0.1596	0.1905	0.2815	0.3285	0.3649	0.3053	30	36	53	62	69	58	23	30	36	57	68	58	NM_001002240	83561	NP_001002240	tudor domain-containing protein 1	0		chr19:56826156-56826522	366	41	75.6347	98.9055	105.536	152.597
Tdrd1	chr19	+	56826285	56870012	43727	76	HCP	0.0391	1.5813	up	25.3012	16.0001	12.1275	14.4798	21.393	24.9684	27.7352	23.2	0.1596	0.1905	0.2815	0.3285	0.3649	0.3053	30	36	53	62	69	58	23	30	36	57	68	58	NM_031387	83561	NP_113564	tudor domain-containing protein 1	0		chr19:56826156-56826522	366	41	75.6347	98.9055	105.536	152.597
Tmem139	chr6	+	42261969	42264555	2586	46	ICP	0.0325	3.4078	up	14.1566	4.1542	1.5818	4.3439	6.5368	12.2652	10.6046	19.6	0.0344	0.0944	0.1421	0.2666	0.2305	0.4261	4	11	16	31	27	49	3	9	11	28	26	49	NM_175408	109218	NP_780617	transmembrane protein 139	0
Tmem143	chr7	+	45897068	45917413	20345	74	HCP	0.0004	49.8529	up	17.525	0.3515	1.0546	0	0	17.0837	15.0912	20.4	0.0143	0	0	0.2309	0.2039	0.2757	3	0	0	43	38	51	2	0	0	39	37	51	NM_144801	70209	NP_659050	transmembrane protein 143	0
Tmem181a	chr17	+	6270469	6308314	37845	131	HCP	0.0253	4.1307	up	14.0828	3.4093	3.691	0	6.5368	18.8358	11.0125	12.4	0.0282	0	0.0499	0.1438	0.0841	0.0947	9	0	16	47	28	31	7	0	11	43	27	31	NM_001033178	77106	NP_001028350	transmembrane protein 181	0		chr17:6270324-6271112	788	94	0	0	3.7706	59.7584
Tmem196	chr12	+	119945961	120018706	72745	45	ICP	0.0477	6.5504	up	5.7565	0.8788	2.6364	0	0	3.5043	8.5653	5.2	0.0586	0	0	0.0779	0.1903	0.1156	7	0	0	9	21	13	5	0	0	8	21	13	NM_001160385	217951	NP_001153857	transmembrane protein 196	0
Tmem35	chrX	+	134295224	134305969	10745	51	LCP	0.0081	5.6611	up	23.2964	4.1151	1.0546	0	11.2908	21.4641	22.025	26.4	0.0207	0	0.2214	0.4209	0.4319	0.5176	3	0	28	54	55	66	2	0	19	49	54	66	NM_026239	67564	NP_080515	transmembrane protein 35	0
Trim34a	chr7	+	104244456	104262236	17780	28	LCP	0.0445	3.0399	up	19.6505	6.4641	11.0729	0	8.3195	25.8445	15.907	17.2	0.3955	0	0.2971	0.923	0.5681	0.6143	28	0	21	65	40	43	21	0	14	59	39	43	NM_030684	94094	NP_109609	tripartite motif-containing protein 34A	0
Tsen34	chr7	+	3693609	3701035	7426	138	HCP	0.0252	9.0497	up	4.974	0.5496	1.0546	0	0.5943	4.3804	7.3417	3.2	0.0076	0	0.0043	0.0317	0.0532	0.0232	3	0	1	11	18	8	2	0	1	10	18	8	NM_001164205	66078	NP_001157677	tRNA-splicing endonuclease subunit Sen34 isoform b	0		chr7:3692527-3694831	2304	173	12.0149	0	0.6448	4.7531
Tssk4	chr14	+	55650183	55652539	2356	32	LCP	0.0191	31.7609	up	22.5672	0.7105	1.0546	0.4827	0.5943	21.4641	33.0375	13.2	0.033	0.0151	0.0186	0.6708	1.0324	0.4125	3	1	1	54	83	33	2	1	1	49	81	33	NM_001253889	71099	NP_001240818	testis-specific serine/threonine-protein kinase 4 isoform 4	0
U90926	chr5	-	92215408	92209894	5514	17	LCP	0.0005	15.9386	up	11.2054	0.703	2.1091	0	0	11.8272	9.7889	12	0.1241	0	0	0.6957	0.5758	0.7059	5	0	0	30	24	30	4	0	0	27	24	30	NR_033483	57425			0
Vmn1r107	chr7	+	21511779	21512703	924	12	LCP	0.022	2.5579	up	4.8123	1.8813	2.6364	2.4133	0.5943	3.9424	4.8945	5.6	0.2197	0.2011	0.0495	0.3285	0.4079	0.4667	7	6	1	10	12	14	5	5	1	9	12	14	NM_001166759	673977	NP_001160231	vomeronasal 1 receptor 107	0
Vmn1r130	chr7	+	21511779	21512703	924	12	LCP	0.022	2.5579	up	4.8123	1.8813	2.6364	2.4133	0.5943	3.9424	4.8945	5.6	0.2197	0.2011	0.0495	0.3285	0.4079	0.4667	7	6	1	10	12	14	5	5	1	9	12	14	NM_001166848	100043596	NP_001160320	vomeronasal 1 receptor 130	0
Vmn1r137	chr7	+	21511779	21512703	924	12	LCP	0.022	2.5579	up	4.8123	1.8813	2.6364	2.4133	0.5943	3.9424	4.8945	5.6	0.2197	0.2011	0.0495	0.3285	0.4079	0.4667	7	6	1	10	12	14	5	5	1	9	12	14	NM_001166849	100043614	NP_001160321	vomeronasal 1 receptor 137	0
Vmn1r155	chr7	+	21511779	21512703	924	12	LCP	0.022	2.5579	up	4.8123	1.8813	2.6364	2.4133	0.5943	3.9424	4.8945	5.6	0.2197	0.2011	0.0495	0.3285	0.4079	0.4667	7	6	1	10	12	14	5	5	1	9	12	14	NM_001166753	667530	NP_001160225	vomeronasal 1 receptor 155	0
Vmn1r165	chr7	+	21511779	21512703	924	12	LCP	0.022	2.5579	up	4.8123	1.8813	2.6364	2.4133	0.5943	3.9424	4.8945	5.6	0.2197	0.2011	0.0495	0.3285	0.4079	0.4667	7	6	1	10	12	14	5	5	1	9	12	14	NM_001166850	100043667	NP_001160322	vomeronasal 1 receptor 165	0
Wbp1l	chr19	+	46623400	46657389	33989	59	LCP	0.0486	9.5551	up	9.1082	0.9532	0	0.4827	2.377	3.5043	11.4204	12.4	0	0.0082	0.0403	0.0594	0.1936	0.2102	0	1	6	9	29	31	0	1	4	8	28	31	NM_001177813	226178	NP_001171284	WW domain binding protein 1-like isoform 3	0		chr19:46654118-46654424	306	23	8.6157	0	24.2749	0
Zfx	chrX	-	94123407	94074630	48777	217	HCP	0.0296	1.5696	up	22.6966	14.46	13.7093	13.0318	16.639	22.7782	26.5116	18.8	0.0632	0.0601	0.0767	0.105	0.1222	0.0866	34	33	42	57	66	47	26	27	28	52	65	47	NM_011768	22764	NP_035898	zinc finger X-chromosomal protein	0		chrX:94122087-94123678	1591	192	9.1139	17.4437	5.6026	29.5975
Zmym3	chrX	-	101420685	101414933	5752	97	LCP	0.0456	1.6712	up	12.8666	7.6992	10.5456	4.8266	7.7253	13.5793	11.4204	13.6	0.1087	0.0498	0.0796	0.14	0.1177	0.1402	26	12	19	34	29	34	20	10	13	31	28	34	NM_001177987	56364	NP_001171458	zinc finger MYM-type protein 3 isoform 4	0
[truncated: 20 more columns]

## Sheet: Promoter EvC down
Promoter MeDIP Signal Profiles for E vs C P-value cutoff: 0.05 Fold Change cutoff: 1.5 Column A: GeneName, the related gene name of investigated promoter region. Column B: Chromosome, the chromosome that the transcript lies in. Column C: Strand, the strand of the transcript. Column D: TSS, The start site of the transcript. Column E: TTS, The end site of the transcript. Column F: GeneLength, the l…
E vs C DOWN (Promoters)
Promoter information								P-value, fold change, regulation			Group MeDIP-score (Read-counts/kb)		MeDIP-score (Read-counts/kb)						Relative Methylation level (Read-counts/kb/CpGNumber)						Read-counts(normalized)						Read-counts(raw)															MeDIP-score (Read-counts/kb)
GeneName	Chromosome	Strand	TSS	TTS	GeneLength	CpGNumber(Promoter Region)	Promoter_Classification	P-value (E vs C)	Fold Change (E vs C)	Regulation	Averaged E	Averaged C	0-head	0-back	0-tail	28-back	28-tail	28-head	0-head	0-back	0-tail	28-back	28-tail	28-head	0-head	0-back	0-tail	28-back	28-tail	28-head	0-head	0-back	0-tail	28-back	28-tail	28-head	Accession	GeneID	ProteinID	ProteinName	OMIMID	mRNADescription	CGI_Name	CGI_Length	CpGNumber	0-head	0-back	0-tail	28-back
0610037L13Rik	chr4	+	107889898	107897802	7904	77	HCP	0.0248	-11.4076	down	0.5438	6.2038	3.1637	7.7225	7.7253	0	1.6315	0	0.0411	0.1003	0.1003	0	0.0212	0	8	19	19	0	4	0	6	16	13	0	4	0	NM_028754	74098	NP_083030	UPF0587 protein C1orf123 homolog	0		chr4:107889687-107890217	530	49	9.9487	0	2.8031	0
0610040J01Rik	chr5	+	63812494	63899619	87125	86	HCP	0.0114	-9.3907	down	0.5412	5.0823	6.8547	4.8266	3.5655	0	1.2236	0.4	0.0797	0.0561	0.0415	0	0.0142	0.0047	17	12	9	0	3	1	13	10	6	0	3	1	NM_029554	76261	NP_083830	uncharacterized protein C4orf19 homolog	0		chr5:63812229-63812661	432	52	0	0	3.4389	0
1600002D24Rik	chr16	-	95929077	95841885	87192	30	LCP	0.0047	-43.4599	down	0.2793	12.1398	12.6548	15.4451	8.3195	0.438	0	0.4	0.4218	0.5148	0.2773	0.0146	0	0.0133	32	39	21	1	0	1	24	32	14	1	0	1	NR_040484	69776			0
1700003D09Rik	chr11	-	98358283	98350717	7566	78	HCP	0.0394	-100	down	0	4.2211	5.2728	1.448	5.9425	0	0	0	0.0676	0.0186	0.0762	0	0	0	13	4	15	0	0	0	10	3	10	0	0	0	NR_045477	69338			0		chr11:98358248-98358736	488	51	0	0	0	0
1700006H21Rik	chr13	+	107687396	107692168	4772	37	LCP	0.0241	-5.8034	down	1.9034	11.0461	14.2366	8.2052	10.6965	0	5.7102	0	0.3848	0.2218	0.2891	0	0.1543	0	36	21	27	0	14	0	27	17	18	0	14	0	NR_045900	72257			0
1700013F07Rik	chr3	+	108537583	108544697	7114	43	ICP	0.0196	-9.8249	down	0.6798	6.679	9.4911	5.7919	4.754	0	2.0394	0	0.2207	0.1347	0.1106	0	0.0474	0	24	14	12	0	5	0	18	12	8	0	5	0	NM_029314	75504	NP_083590	uncharacterized protein C1orf194 homolog	0
1700024B18Rik	chr14	+	123987634	124015684	28050	11	LCP	0	-100	down	0	7.9986	8.4365	7.2399	8.3195	0	0	0	0.767	0.6582	0.7563	0	0	0	21	18	21	0	0	0	16	15	14	0	0	0	NR_045479	69393			0
1700025E21Rik	chr6	+	30509848	30520253	10405	47	ICP	0.0148	-11.2707	down	0.5438	6.1294	8.4365	5.7919	4.1598	0	1.6315	0	0.1795	0.1232	0.0885	0	0.0347	0	21	14	10	0	4	0	16	12	7	0	4	0	NM_027073	75647	NP_081349	uncharacterized protein LOC75647 isoform a	0
1700027H10Rik	chr3	-	45439309	45416583	22726	9	LCP	0.0212	-100	down	0	11.4442	6.8547	17.3757	10.1023	0	0	0	0.7616	1.9306	1.1225	0	0	0	17	43	25	0	0	0	13	36	17	0	0	0	NR_040594	72274			0
1700028D13Rik	chr5	+	112206762	112210002	3240	44	ICP	0.0345	-5.8086	down	0.6798	3.9487	2.6364	3.8613	5.3483	0	2.0394	0	0.0599	0.0878	0.1216	0	0.0463	0	7	10	13	0	5	0	5	8	9	0	5	0	NR_045378	75569			0
1700029J03Rik	chr16	-	93458872	93396814	62058	57	LCP	0.0158	-100	down	0	4.9362	7.3819	3.8613	3.5655	0	0	0	0.1295	0.0677	0.0626	0	0	0	18	10	9	0	0	0	14	8	6	0	0	0	NR_040494	72264			0
1700031M16Rik	chr15	+	98398444	98416135	17691	27	ICP	0.0042	-33.6062	down	0.146	4.9065	6.3274	4.8266	3.5655	0.438	0	0	0.2343	0.1788	0.1321	0.0162	0	0	16	12	9	1	0	0	12	10	6	1	0	0	NR_015496	73302			0
1700034H15Rik	chr1	-	191907527	191894071	13456	218	HCP	0.0367	-100	down	0	3.5673	5.8001	1.9306	2.9713	0	0	0	0.0266	0.0089	0.0136	0	0	0	15	5	7	0	0	0	11	4	5	0	0	0	NR_030669	98736			0		chr1:191906596-191907697	1101	140	0	0	0	0
1700044K03Rik	chr18	+	49523288	49524441	1153	22	ICP	0.0432	-2.7893	down	4.4472	12.4048	11.0729	15.4451	10.6965	0	7.3417	6	0.5033	0.702	0.4862	0	0.3337	0.2727	28	39	27	0	18	15	21	32	18	0	18	15	NR_033785	67321			0
1700074P13Rik	chr6	-	40940557	40920459	20098	27	ICP	0.0166	-4.2828	down	2.8953	12.4002	10.0184	13.5145	13.6678	1.7522	6.9338	0	0.3711	0.5005	0.5062	0.0649	0.2568	0	25	34	34	4	17	0	19	28	23	4	17	0	NM_028550	73481	NP_082826	trypsin X5 precursor	0
1700105P06Rik	chr19	+	7383002	7383557	555	106	HCP	0.0139	-100	down	0	6.8278	9.4911	3.8613	7.131	0	0	0	0.0895	0.0364	0.0673	0	0	0	24	10	18	0	0	0	18	8	12	0	0	0	NR_045703	654802			0		chr19:7382223-7383222	999	98	0	0	5.9485	0
1700109H08Rik	chr5	+	3571715	3584341	12626	15	LCP	0.0394	-100	down	0	8.4422	10.5456	2.896	11.885	0	0	0	0.703	0.1931	0.7923	0	0	0	26	7	30	0	0	0	20	6	20	0	0	0	NM_029843	77036	NP_084119	uncharacterized protein LOC77036	0
1700128F08Rik	chr9	+	8221888	8241987	20099	48	LCP	0.0473	-6.4131	down	1.485	9.5237	14.2366	4.8266	9.508	0	2.8551	1.6	0.2966	0.1006	0.1981	0	0.0595	0.0333	36	12	24	0	7	4	27	10	16	0	7	4	NR_033618	76669			0
1810013L24Rik	chr16	+	8830099	8858924	28825	186	HCP	0.0095	-100	down	0	7.9865	8.4365	4.8266	10.6965	0	0	0	0.0454	0.0259	0.0575	0	0	0	21	12	27	0	0	0	16	10	18	0	0	0	NM_001081400	69053	NP_001074869	UPF0472 protein C16orf72 homolog	0		chr16:8829338-8831232	1894	194	7.6559	0	14.1189	0
2010109I03Rik	chr15	-	74881704	74878335	3369	24	LCP	0.0353	-3.8026	down	2.2798	8.6692	8.9638	11.1012	5.9425	0	2.0394	4.8	0.3735	0.4625	0.2476	0	0.085	0.2	22	28	15	0	5	12	17	23	10	0	5	12	NM_025929	67038	NP_080205	intectin precursor	0
2210408I21Rik	chr13	+	77135535	77193905	58370	93	HCP	0.0159	-100	down	0	1.6414	1.5818	0.9653	2.377	0	0	0	0.017	0.0104	0.0256	0	0	0	4	2	6	0	0	0	3	2	4	0	0	0	NM_001081353	72371	NP_001074822	uncharacterized protein KIAA0825 homolog isoform 2	0		chr13:77135036-77135623	587	64	0	4.1112	0	0
2310002L09Rik	chr4	-	73950846	73941578	9268	17	LCP	0.016	-5.0249	down	1.7386	8.7361	10.0184	9.6532	6.5368	0	0.8157	4.4	0.5893	0.5678	0.3845	0	0.048	0.2588	25	24	16	0	2	11	19	20	11	0	2	11	NM_027981	71886	NP_082257	uncharacterized protein LOC71886 isoform 1	0
2310008N11Rik	chr8	-	26824423	26814596	9827	20	LCP	0.0098	-12.1241	down	1.0877	13.187	11.6002	17.8584	10.1023	0	3.263	0	0.58	0.8929	0.5051	0	0.1631	0	29	45	25	0	8	0	22	37	17	0	8	0	NR_045904	72316			0
2310015A10Rik	chr12	-	80132844	80120545	12299	94	HCP	0.0005	-42.5496	down	0.136	5.7853	6.3274	6.2746	4.754	0	0.4079	0	0.0673	0.0668	0.0506	0	0.0043	0	16	16	12	0	1	0	12	13	8	0	1	0	NR_033514	69548			0		chr12:80132426-80132950	524	62	0	0	0	0
2310016D03Rik	chr12	-	30467358	30410558	56800	11	LCP	0.0003	-100	down	0	10.3552	9.4911	12.0665	9.508	0	0	0	0.8628	1.097	0.8644	0	0	0	24	30	24	0	0	0	18	25	16	0	0	0	NR_045491	69566			0
2310047M10Rik	chr11	+	69059774	69061576	1802	177	HCP	0.015	-14.8942	down	0.5438	8.1	11.6002	6.7572	5.9425	0	1.6315	0	0.0655	0.0382	0.0336	0	0.0092	0	29	17	15	0	4	0	22	14	10	0	4	0	NM_028005	71923	NP_082281	uncharacterized protein C17orf59 homolog	0		chr11:69059293-69060850	1557	156	18.6259	0	6.6791	0
2410007B07Rik	chr3	-	75655731	75647440	8291	28	LCP	0.0429	-4.3298	down	3.5699	15.457	20.564	16.8931	8.9138	7.4467	3.263	0	0.7344	0.6033	0.3183	0.266	0.1165	0	51	42	22	19	8	0	39	35	15	17	8	0	NR_040539	69193			0
2410066E13Rik	chr6	+	54681771	54700406	18635	125	HCP	0.0109	-7.7723	down	0.9517	7.3969	9.4911	6.7572	5.9425	0	2.8551	0	0.0759	0.0541	0.0475	0	0.0228	0	24	17	15	0	7	0	18	14	10	0	7	0	NM_026629	68235	NP_080905	UPF0452 protein C7orf41 homolog	0		chr6:54681430-54682378	948	97	5.562	0	4.7013	0
2510002D24Rik	chr16	+	18836579	18840113	3534	64	ICP	0.0178	-14.144	down	0.6719	9.5033	7.3819	13.9971	7.131	0	0.8157	1.2	0.1153	0.2187	0.1114	0	0.0127	0.0187	18	35	18	0	2	3	14	29	12	0	2	3	NM_001033164	72307	NP_001028336	UPF0545 protein C22orf39 homolog	0		chr16:18836678-18837010	332	35	0	0	4.4748	0
2610005L07Rik	chr8	-	20424814	20385781	39033	89	ICP	0.0273	-4.3669	down	5.3989	23.5766	20.564	32.3382	17.8275	0	10.1968	6	0.2311	0.3634	0.2003	0	0.1146	0.0674	51	81	45	0	25	15	39	67	30	0	25	15	NR_028428	381598			0		chr8:20424211-20424870	659	69	52.0081	108.031	45.0873	0
2610020H08Rik	chr7	+	119794129	119848938	54809	83	HCP	0.0419	-100	down	0	9.3546	10.0184	14.4798	3.5655	0	0	0	0.1207	0.1745	0.043	0	0	0	25	36	9	0	0	0	19	30	6	0	0	0	NM_028129	434234	NP_082405	exonuclease NEF-sp isoform 2	0		chr7:119793770-119794341	571	60	13.8515	48.604	2.6018	0
2610020H08Rik	chr7	+	119794186	119848941	54755	82	HCP	0.0438	-70.1592	down	0.1333	9.3546	10.0184	14.4798	3.5655	0	0	0.4	0.1222	0.1766	0.0435	0	0	0.0049	25	36	9	0	0	1	19	30	6	0	0	1	NM_001004187	434234	NP_001004187	exonuclease NEF-sp isoform 1	0		chr7:119793770-119794341	571	60	13.8515	48.604	2.6018	0
2610203C20Rik	chr9	+	41581338	41592487	11149	53	ICP	0.0023	-52.4603	down	0.146	7.6592	7.3819	9.6532	5.9425	0.438	0	0	0.1393	0.1821	0.1121	0.0083	0	0	18	24	15	1	0	0	14	20	10	1	0	0	NR_015483	100042464			0
2700070H01Rik	chr14	+	63055072	63058149	3077	29	LCP	0.0438	-8.3938	down	0.282	2.3668	3.1637	0.9653	2.9713	0.438	0.4079	0	0.1091	0.0333	0.1025	0.0151	0.0141	0	8	2	7	1	1	0	6	2	5	1	1	0	NR_046019	72609			0
2810403A07Rik	chr3	+	88685793	88712933	27140	118	HCP	0.0209	-13.6177	down	0.8157	11.1084	11.6002	6.2746	15.4505	0	2.4472	0	0.0983	0.0532	0.1309	0	0.0207	0	29	16	39	0	6	0	22	13	26	0	6	0	NM_028814	74200	NP_083090	UPF0469 protein KIAA0907	0		chr3:88685440-88686597	1157	102	22.7866	13.5578	33.3849	0
4921507P07Rik	chr6	-	50596590	50573303	23287	81	HCP	0.0285	-5.7043	down	1.6236	9.2615	8.4365	6.2746	13.0735	0	3.6708	1.2	0.1042	0.0775	0.1614	0	0.0453	0.0148	21	16	33	0	9	3	16	13	22	0	9	3	NM_027564	70821	NP_081840	uncharacterized protein C7orf31 homolog	0		chr6:50596371-50596701	330	35	23.9674	0	0	0
4921524L21Rik	chr18	+	6603632	6638966	35334	11	LCP	0.028	-100	down	0	6.3694	4.2183	10.1358	4.754	0	0	0	0.3835	0.9214	0.4322	0	0	0	11	25	12	0	0	0	8	21	8	0	0	0	NM_027598	70901	NP_081874	uncharacterized protein LOC70901	0
4921533I20Rik	chr18	-	17235482	17234482	1000	17	LCP	0.0437	-100	down	0	1.8813	2.6364	2.4133	0.5943	0	0	0	0.1551	0.142	0.035	0	0	0	7	6	1	0	0	0	5	5	1	0	0	0	NR_033607	664619			0
4922505E12Rik	chr1	-	182749180	182747125	2055	86	LCP	0.0417	-5.366	down	5.5082	29.5572	21.0913	44.4046	23.1758	0.438	4.4866	11.6	0.2452	0.5163	0.2695	0.0051	0.0522	0.1349	53	111	58	1	11	29	40	92	39	1	11	29	NM_001033547	433386	NP_001028719	uncharacterized protein LOC433386	0
4930401C15Rik	chr10	-	25837437	25779313	58124	18	LCP	0.0001	-100	down	0	0.5348	0.5273	0.4827	0.5943	0	0	0	0.0293	0.0268	0.033	0	0	0	1	1	1	0	0	0	1	1	1	0	0	0	NR_045349	73803			0
4930459L07Rik	chr5	-	58452998	58443239	9759	11	LCP	0.0005	-37.9822	down	0.146	5.5454	5.2728	4.8266	6.5368	0.438	0	0	0.4793	0.4388	0.5943	0.0398	0	0	13	12	16	1	0	0	10	10	11	1	0	0	NR_046190	78163			0
4930488L21Rik	chr8	-	93813555	93811693	1862	91	HCP	0.0101	-100	down	0	7.4314	6.3274	10.6185	5.3483	0	0	0	0.0695	0.1167	0.0588	0	0	0	16	27	13	0	0	0	12	22	9	0	0	0	NR_026888	75809			0		chr8:93813327-93813675	348	32	18.9397	17.3369	4.269	0
4930511M11Rik	chr5	+	3657003	3679544	22541	14	LCP	0.0031	-100	down	0	5.0376	5.2728	6.2746	3.5655	0	0	0	0.3766	0.4482	0.2547	0	0	0	13	16	9	0	0	0	10	13	6	0	0	0	NM_029154	75010	NP_083430	uncharacterized protein LOC75010 isoform a	0
4930517E11Rik	chr2	-	124129956	124123635	6321	12	LCP	0.0003	-100	down	0	6.6865	5.8001	7.7225	6.5368	0	0	0	0.4833	0.6435	0.5447	0	0	0	15	19	16	0	0	0	11	16	11	0	0	0	NR_040611	74702			0
4930519D14Rik	chr13	+	30615042	30624258	9216	20	LCP	0.0472	-26.6939	down	0.2693	7.1887	4.7455	12.0665	4.754	0	0.4079	0.4	0.2373	0.6033	0.2377	0	0.0204	0.02	12	30	12	0	1	1	9	25	8	0	1	1	NR_045975	75090			0
4930526I15Rik	chr9	+	124423255	124424856	1601	204	ICP	0.0373	-8.646	down	1.0798	9.3359	8.4365	5.3092	14.262	0	2.0394	1.2	0.0414	0.026	0.0699	0	0.01	0.0059	21	13	36	0	5	3	16	11	24	0	5	3	NR_027950	75135			0		chr9:124423168-124426073	2905	266	6.8066	4.5691	12.2737	0
4930526I15Rik	chr9	+	124423786	124424856	1070	224	HCP	0.0483	-8.4218	down	1.0877	9.1601	7.9092	5.3092	14.262	0	3.263	0	0.0353	0.0237	0.0637	0	0.0146	0	20	13	36	0	8	0	15	11	24	0	8	0	NR_015516	75135			0		chr9:124423168-124426073	2905	266	6.8066	4.5691	12.2737	0
4930529F24Rik	chr14	+	38898301	38958794	60493	5	LCP	0.0198	-100	down	0	6.6986	5.8001	10.1358	4.1598	0	0	0	1.16	2.0272	0.832	0	0	0	15	25	10	0	0	0	11	21	7	0	0	0	NR_045713	75170			0
4930533P14Rik	chr1	-	96662573	96612056	50517	14	LCP	0.0057	-14.2314	down	0.6798	9.6745	6.8547	12.0665	10.1023	0	2.0394	0	0.4896	0.8619	0.7216	0	0.1457	0	17	30	25	0	5	0	13	25	17	0	5	0	NR_040478	75159			0
4930539C22Rik	chr3	-	134423635	134404142	19493	22	LCP	0.005	-10.5903	down	0.2793	2.9582	2.6364	3.8613	2.377	0.438	0	0.4	0.1198	0.1755	0.108	0.0199	0	0.0182	7	10	6	1	0	1	5	8	4	1	0	1	NR_040600	75208			0
4930557A04Rik	chrX	+	9849702	9850252	550	16	LCP	0.018	-19.8119	down	0.4052	8.0284	4.2183	9.1705	10.6965	0	0.8157	0.4	0.2636	0.5732	0.6685	0	0.051	0.025	11	23	27	0	2	1	8	19	18	0	2	1	NM_029229	385317	NP_083505	uncharacterized protein LOC385317	0
4930593A02Rik	chr3	+	58692588	58788524	95936	96	HCP	0.0205	-100	down	0	5.3845	7.9092	2.896	5.3483	0	0	0	0.0824	0.0302	0.0557	0	0	0	20	7	13	0	0	0	15	6	9	0	0	0	NR_045167	71301			0		chr3:58691569-58692626	1057	150	3.7414	0	4.2165	0
4931420L22Rik	chr16	+	71131075	71139029	7954	12	LCP	0.0351	-100	down	0	4.4118	3.691	2.4133	7.131	0	0	0	0.3076	0.2011	0.5943	0	0	0	9	6	18	0	0	0	7	5	12	0	0	0	NR_040561	70972			0
4932412D23Rik	chr16	-	42875587	42725701	149886	94	HCP	0.0466	-100	down	0	8.857	6.8547	14.9624	4.754	0	0	0	0.0729	0.1592	0.0506	0	0	0	17	37	12	0	0	0	13	31	8	0	0	0	NR_040521	75722			0		chr16:42874974-42876399	1425	122	7.4004	1.6935	5.2127	0
4932412D23Rik	chr16	-	42875762	42796387	79375	120	HCP	0.0466	-100	down	0	8.857	6.8547	14.9624	4.754	0	0	0	0.0571	0.1247	0.0396	0	0	0	17	37	12	0	0	0	13	31	8	0	0	0	NR_040522	75722			0		chr16:42874974-42876399	1425	122	7.4004	1.6935	5.2127	0
4932702P03Rik	chr13	+	24905599	24911780	6181	53	ICP	0.0075	-12.5164	down	0.5841	7.3104	9.4911	5.3092	7.131	1.7522	0	0	0.1791	0.1002	0.1345	0.0331	0	0	24	13	18	4	0	0	18	11	12	4	0	0	NR_045182	73326			0
4933400B14Rik	chr17	+	89320226	89327333	7107	7	LCP	0.042	-8.947	down	1.7674	15.8132	12.1275	24.6156	10.6965	0	5.3023	0	1.7325	3.5165	1.5281	0	0.7575	0	30	62	27	0	13	0	23	51	18	0	13	0	NR_045432	71052			0
4933400L20Rik	chr8	+	103603798	103680382	76584	12	LCP	0.0019	-18.7805	down	0.438	8.2265	6.8547	7.7225	10.1023	1.3141	0	0	0.5712	0.6435	0.8419	0.1095	0	0	17	19	25	3	0	0	13	16	17	3	0	0	NR_045730	71058			0
4933401B06Rik	chrX	+	107542581	107543800	1219	23	LCP	0.0384	-5.1949	down	1.7674	9.1816	10.0184	11.5838	5.9425	0	5.3023	0	0.4356	0.5036	0.2584	0	0.2305	0	25	29	15	0	13	0	19	24	10	0	13	0	NR_033580	71011			0
4933412E24Rik	chr15	-	60016618	60014865	1753	42	LCP	0.0024	-10.9432	down	0.8157	8.9268	8.4365	10.6185	7.7253	0	2.4472	0	0.2009	0.2528	0.1839	0	0.0583	0	21	27	19	0	6	0	16	22	13	0	6	0	NM_027668	71088	NP_081944	uncharacterized protein CXorf49 homolog	0
4933413J09Rik	chr14	+	26357546	26400456	42910	32	LCP	0.0045	-100	down	0	6.9664	4.7455	7.2399	8.9138	0	0	0	0.1483	0.2262	0.2786	0	0	0	12	18	22	0	0	0	9	15	15	0	0	0	NR_038005	71106			0		chr14:26397973-26398176	203	16	0	17.8322	43.9101	0
4933417A18Rik	chr13	+	34924408	34953196	28788	23	LCP	0.0158	-100	down	0	6.268	8.9638	6.2746	3.5655	0	0	0	0.3897	0.2728	0.155	0	0	0	22	16	9	0	0	0	17	13	6	0	0	0	NM_025750	66761	NP_080026	uncharacterized protein C6orf201 homolog	0
4933430M04Rik	chr11	+	24481908	24569951	88043	11	LCP	0.0381	-100	down	0	3.1935	5.2728	1.9306	2.377	0	0	0	0.4793	0.1755	0.2161	0	0	0	13	5	6	0	0	0	10	4	4	0	0	0	NR_045857	71316			0
5330417C22Rik	chr3	-	108536522	108458068	78454	54	HCP	0.0025	-28.9318	down	0.136	3.9338	4.7455	2.896	4.1598	0	0.4079	0	0.0879	0.0536	0.077	0	0.0076	0	12	7	10	0	1	0	9	6	7	0	1	0	NM_001033304	229722	NP_001028476	UPF0577 protein KIAA1324	0
5530400C23Rik	chr6	+	133292215	133295790	3575	5	LCP	0.0309	-17.2556	down	0.4	6.9022	4.2183	5.7919	10.6965	0	0	1.2	0.8437	1.1584	2.1393	0	0	0.24	11	14	27	0	0	3	8	12	18	0	0	3	NM_027784	232426	NP_082060	uncharacterized protein LOC232426 precursor	0
5730457N03Rik	chr6	-	52314832	52308388	6444	97	LCP	0.0005	-100	down	0	5.258	4.7455	6.2746	4.754	0	0	0	0.0489	0.0647	0.049	0	0	0	12	16	12	0	0	0	9	13	8	0	0	0	NR_038163	70593			0		chr6:52314580-52314803	223	19	0	0	0	0
5930403L14Rik	chr4	-	154636367	154630690	5677	232	HCP	0	-38.3854	down	0.2719	10.437	11.0729	10.1358	10.1023	0	0.8157	0	0.0477	0.0437	0.0435	0	0.0035	0	28	25	25	0	2	0	21	21	17	0	2	0	NR_045643	320939			0		chr4:154634782-154637997	3215	341	11.8905	7.8817	7.8556	0
6330415B21Rik	chr6	-	77382475	77380256	2219	12	LCP	0.0358	-12.3244	down	0.6667	8.2162	12.6548	7.2399	4.754	0	0	2	1.0546	0.6033	0.3962	0	0	0.1667	32	18	12	0	0	5	24	15	8	0	0	5	NR_045141	70753			0
9130227L01Rik	chr1	+	55931240	55972098	40858	13	LCP	0.04	-8.3593	down	1.0667	8.9165	8.9638	13.0318	4.754	0	0	3.2	0.6895	1.0024	0.3657	0	0	0.2462	22	33	12	0	0	8	17	27	8	0	0	8	NR_045837	329159			0
A430088P11Rik	chr15	-	80697610	80691024	6586	34	LCP	0.0219	-100	down	0	6.5228	7.9092	8.6879	2.9713	0	0	0	0.2326	0.2555	0.0874	0	0	0	20	22	7	0	0	0	15	18	5	0	0	0	NR_045310	106059			0
A530046M15Rik	chr13	+	15807242	15827537	20295	16	LCP	0.0001	-88.1748	down	0.1333	11.7566	12.6548	10.1358	12.4793	0	0	0.4	0.7909	0.6335	0.78	0	0	0.025	32	25	31	0	0	1	24	21	21	0	0	1	NR_046131	328190			0
A530054K11Rik	chr13	-	67637753	67617000	20753	30	LCP	0.0051	-100	down	0	5.4561	7.3819	4.8266	4.1598	0	0	0	0.2461	0.1609	0.1387	0	0	0	18	12	10	0	0	0	14	10	7	0	0	0	NM_183146	212281	NP_898969	uncharacterized protein LOC212281	0
A730020M07Rik	chr3	-	121646453	121637125	9328	29	LCP	0.0009	-100	down	0	4.3941	5.2728	4.3439	3.5655	0	0	0	0.1818	0.1498	0.1229	0	0	0	13	11	9	0	0	0	10	9	6	0	0	0	NR_036458	100503044			0
A930005H10Rik	chr3	-	115888059	115881578	6481	65	HCP	0.0216	-100	down	0	3.7775	3.1637	5.7919	2.377	0	0	0	0.0487	0.0891	0.0366	0	0	0	8	14	6	0	0	0	6	12	4	0	0	0	NR_027894	68161			0		chr3:115887836-115888172	336	27	19.6161	0	0	0
A930005H10Rik	chr3	-	115888120	115887147	973	66	HCP	0.0023	-100	down	0	2.4904	3.1637	1.9306	2.377	0	0	0	0.0479	0.0293	0.036	0	0	0	8	5	6	0	0	0	6	4	4	0	0	0	NR_027895	68161			0		chr3:115887836-115888172	336	27	19.6161	0	0	0
A930005H10Rik	chr3	-	115888130	115881578	6552	66	HCP	0.0023	-100	down	0	2.4904	3.1637	1.9306	2.377	0	0	0	0.0479	0.0293	0.036	0	0	0	8	5	6	0	0	0	6	4	4	0	0	0	NR_015487	68161			0		chr3:115887836-115888172	336	27	19.6161	0	0	0
A930016O22Rik	chr7	-	19421417	19417465	3952	95	ICP	0.0054	-57.1726	down	0.136	7.7736	7.9092	5.3092	10.1023	0	0.4079	0	0.0833	0.0559	0.1063	0	0.0043	0	20	13	25	0	1	0	15	11	17	0	1	0	NR_073015	100503495			0		chr7:19421190-19421537	347	30	15.1954	38.2511	38.5321	0
A930017M01Rik	chr15	+	44881393	44884743	3350	25	LCP	0.0243	-88.6562	down	0.1333	11.8208	5.2728	15.9277	14.262	0	0	0.4	0.2109	0.6371	0.5705	0	0	0.016	13	40	36	0	0	1	10	33	24	0	0	1	NR_033609	239410			0
AI314180	chr4	-	58912725	58800030	112695	230	HCP	0.0009	-11.7642	down	0.536	6.3052	6.3274	7.2399	5.3483	0	0.4079	1.2	0.0275	0.0315	0.0233	0	0.0018	0.0052	16	18	13	0	1	3	12	15	9	0	1	3	NM_172381	230249	NP_759013	proteasome-associated protein ECM29 homolog	0		chr4:58911438-58912955	1517	204	0	0	5.8759	0
AI450353	chr11	+	83293429	83294929	1500	10	LCP	0.0257	-100	down	0	4.4759	6.8547	2.4133	4.1598	0	0	0	0.6855	0.2413	0.416	0	0	0	17	6	10	0	0	0	13	5	7	0	0	0	NR_028364	103729			0
AU040320	chr4	+	126753554	126869694	116140	115	HCP	0.0144	-100	down	0	5.6421	4.7455	3.8613	8.3195	0	0	0	0.0413	0.0336	0.0723	0	0	0	12	10	21	0	0	0	9	8	14	0	0	0	NM_001035525	100317	NP_001030602	dyslexia-associated protein KIAA0319-like protein isoform 1	0		chr4:126752960-126754112	1152	93	2.2885	8.3795	15.4753	0
AU040320	chr4	+	126753769	126854336	100567	103	HCP	0.0144	-100	down	0	5.6421	4.7455	3.8613	8.3195	0	0	0	0.0461	0.0375	0.0808	0	0	0	12	10	21	0	0	0	9	8	14	0	0	0	NM_133886	100317	NP_598647	dyslexia-associated protein KIAA0319-like protein isoform 2	0		chr4:126752960-126754112	1152	93	2.2885	8.3795	15.4753	0
AU041133	chr10	+	82128012	82153065	25053	68	ICP	0.0381	-4.8744	down	1.4824	7.2258	7.3819	10.1358	4.1598	0	2.4472	2	0.1086	0.1491	0.0612	0	0.036	0.0294	18	25	10	0	6	5	14	21	7	0	6	5	NM_001163064	216177	NP_001156536	uncharacterized protein LOC216177	0		chr10:82127959-82128352	393	39	0	0	0	0
AW011738	chr4	+	156203283	156206028	2745	104	HCP	0	-100	down	0	1.9408	2.1091	1.9306	1.7828	0	0	0	0.0203	0.0186	0.0171	0	0	0	5	5	4	0	0	0	4	4	3	0	0	0	NR_030671	100382			0		chr4:156203061-156203844	783	75	0	0	0	0
AW554918	chr18	+	25169019	25467321	298302	114	HCP	0.0159	-5.1929	down	0.6798	3.5302	3.1637	3.8613	3.5655	0	2.0394	0	0.0278	0.0339	0.0313	0	0.0179	0	8	10	9	0	5	0	6	8	6	0	5	0	NM_001033532	225289	NP_001028704	uncharacterized protein KIAA1328	0		chr18:25168534-25169303	769	93	0	0	11.5914	0
AY074887	chr9	-	54950954	54950256	698	86	HCP	0.006	-100	down	0	3.5748	4.7455	2.4133	3.5655	0	0	0	0.0552	0.0281	0.0415	0	0	0	12	6	9	0	0	0	9	5	6	0	0	0	NM_145229	246735	NP_660264	cleft palate-related protein 1	0		chr9:54950760-54951273	513	57	2.5696	4.7043	2.896	0
Aaed1	chr13	-	64312710	64291835	20875	86	HCP	0.0007	-19.1945	down	0.4052	7.7783	6.3274	8.6879	8.3195	0	0.8157	0.4	0.0736	0.101	0.0967	0	0.0095	0.0047	16	22	21	0	2	1	12	18	14	0	2	1	NM_025370	66129	NP_079646	thioredoxin-like protein AAED1	0		chr13:64312395-64312852	457	59	0	0	0	0
Aard	chr15	+	52040106	52045722	5616	100	ICP	0.0297	-20.9813	down	0.4079	8.5576	8.9638	12.5491	4.1598	0	1.2236	0	0.0896	0.1255	0.0416	0	0.0122	0	22	31	10	0	3	0	17	26	7	0	3	0	NM_175503	239435	NP_780712	alanine and arginine-rich domain-containing protein	0		chr15:52040030-52040580	550	63	0	0	0	0
Abhd14b	chr9	+	106448639	106452918	4279	51	ICP	0.002	-100	down	0	6.9636	6.8547	8.6879	5.3483	0	0	0	0.1344	0.1704	0.1049	0	0	0	17	22	13	0	0	0	13	18	9	0	0	0	NM_029631	76491	NP_083907	alpha/beta hydrolase domain-containing protein 14B	0		chr9:106447391-106447745	354	24	3.7237	0	4.1967	0
Abi3bp	chr16	+	56477845	56690135	212290	30	LCP	0.0168	-38.1792	down	0.136	5.1911	3.691	7.7225	4.1598	0	0.4079	0	0.123	0.2574	0.1387	0	0.0136	0	9	19	10	0	1	0	7	16	7	0	1	0	NM_001014399	320712	NP_001014421	ABI gene family, member 3 (NESH) binding protein isoform 3 precursor	0
Abl1	chr2	+	31759944	31804227	44283	67	ICP	0.0291	-11.4831	down	0.6745	7.7457	10.0184	9.6532	3.5655	0	1.2236	0.8	0.1495	0.1441	0.0532	0	0.0183	0.0119	25	24	9	0	3	2	19	20	6	0	3	2	NM_009594	11350	NP_033724	tyrosine-protein kinase ABL1 isoform b	0		chr2:31759787-31760031	244	26	0	0	0	0
Acot10	chr15	-	20666750	20665213	1537	30	LCP	0.0349	-49.4647	down	0.1333	6.5953	4.7455	4.3439	10.6965	0	0	0.4	0.1582	0.1448	0.3566	0	0	0.0133	12	11	27	0	0	1	9	9	18	0	0	1	NM_022816	64833	NP_073727	acyl-coenzyme A thioesterase 10, mitochondrial precursor	0
Acsm5	chr7	+	119526264	119543360	17096	23	LCP	0.0389	-100	down	0	4.9558	3.691	8.2052	2.9713	0	0	0	0.1605	0.3567	0.1292	0	0	0	9	21	7	0	0	0	7	17	5	0	0	0	NM_178758	272428	NP_848873	acyl-coenzyme A synthetase ACSM5, mitochondrial precursor	0
Ada	chr2	-	163750239	163726570	23669	73	ICP	0.0194	-10.5795	down	0.8	8.4636	10.0184	10.6185	4.754	0	0	2.4	0.1372	0.1455	0.0651	0	0	0.0329	25	27	12	0	0	6	19	22	8	0	0	6	NM_007398	11486	NP_031424	adenosine deaminase	0		chr2:163749780-163750326	546	46	26.5572	0	0	0
Adamtsl5	chr10	-	80348412	80342738	5674	89	ICP	0.0177	-16.941	down	0.4079	6.9097	5.8001	4.8266	10.1023	0	1.2236	0	0.0652	0.0542	0.1135	0	0.0137	0	15	12	25	0	3	0	11	10	17	0	3	0	NM_025629	66548	NP_079905	ADAMTS-like protein 5 isoform 2 precursor	0		chr10:80341167-80343018	1851	116	14.2432	9.1265	7.2235	0
Adamtsl5	chr10	-	80348446	80340715	7731	90	ICP	0.0177	-16.941	down	0.4079	6.9097	5.8001	4.8266	10.1023	0	1.2236	0	0.0644	0.0536	0.1122	0	0.0136	0	15	12	25	0	3	0	11	10	17	0	3	0	NM_001113548	66548	NP_001107020	ADAMTS-like protein 5 isoform 1 precursor	0		chr10:80349019-80349330	311	24	0	0	14.3308	0
Adarb1	chr10	-	77418273	77290726	127547	171	HCP	0.0089	-48.7602	down	0.136	6.6298	4.2183	6.7572	8.9138	0	0.4079	0	0.0247	0.0395	0.0521	0	0.0024	0	11	17	22	0	1	0	8	14	15	0	1	0	NM_130895	110532	NP_570965	double-stranded RNA-specific editase 1 isoform 1	0	This gene encodes a double-stranded-RNA-specific adenosine deaminase that is involved in editing pre-mRNAs by site-specific conversion of adenosine (A) to inosine (I). Substrates for this enzyme include ionotropic glutamate receptors (GluR2-6) and serotonin receptor (5HT2C). Studies in rodents have shown that this protein can modify its own pre-mRNA by A->I editing to create a novel acceptor spli…	chr10:77417770-77418534	764	118	0	0	3.8891	0
Adcy5	chr16	+	35155635	35304549	148914	202	HCP	0.0003	-37.6765	down	0.146	5.5008	6.3274	4.8266	5.3483	0.438	0	0	0.0313	0.0239	0.0265	0.0022	0	0	16	12	13	1	0	0	12	10	9	1	0	0	NM_001012765	224129	NP_001012783	adenylate cyclase type 5	0		chr16:35154338-35156977	2639	288	5.9941	4.5724	5.0666	0.415
Adcy7	chr8	+	88272402	88329962	57560	88	ICP	0.038	-3.6055	down	1.0745	3.8742	5.2728	3.3786	2.9713	0	1.2236	2	0.0599	0.0384	0.0338	0	0.0139	0.0227	13	8	7	0	3	5	10	7	5	0	3	5	NM_007406	11513	NP_031432	adenylate cyclase type 7	0		chr8:88272328-88272854	526	56	12.5305	0	2.8244	0
Adipor2	chr6	-	119417483	119353149	64334	38	LCP	0.0077	-18.522	down	0.8131	15.0608	15.2912	19.789	10.1023	0	2.0394	0.4	0.4024	0.5208	0.2658	0	0.0537	0.0105	38	49	25	0	5	1	29	41	17	0	5	1	NM_197985	68465	NP_932102	adiponectin receptor protein 2	0
Adnp2	chr18	-	80151482	80127134	24348	132	HCP	0.0023	-10.9587	down	0.574	6.2903	5.8001	7.7225	5.3483	1.3141	0.4079	0	0.0439	0.0585	0.0405	0.01	0.0031	0	15	19	13	3	1	0	11	16	9	3	1	0	NM_175028	240442	NP_778193	ADNP homeobox protein 2	0		chr18:80151141-80151533	392	63	0	0	0	0
Adrb2	chr18	-	62179959	62177815	2144	102	ICP	0.0013	-102.097	down	0.1333	13.6129	12.6548	16.8931	11.2908	0	0	0.4	0.1241	0.1656	0.1107	0	0	0.0039	32	42	28	0	0	1	24	35	19	0	0	1	NM_007420	11555	NP_031446	beta-2 adrenergic receptor	0		chr18:62179553-62180449	896	66	11.7697	0	6.6323	0
Adrbk2	chr5	-	113015514	112960563	54951	87	HCP	0.0124	-100	down	0	3.2875	4.2183	3.8613	1.7828	0	0	0	0.0485	0.0444	0.0205	0	0	0	11	10	4	0	0	0	8	8	3	0	0	0	NM_001035531	320129	NP_001030608	beta-adrenergic receptor kinase 2 isoform 2	0		chr5:113015374-113015617	243	44	0	0	0	0
Akip1	chr7	+	109703736	109712181	8445	94	HCP	0.0204	-62.3262	down	0.1333	8.3102	11.6002	9.1705	4.1598	0	0	0.4	0.1234	0.0976	0.0443	0	0	0.0043	29	23	10	0	0	1	22	19	7	0	0	1	NM_020616	57373	NP_065641	A-kinase-interacting protein 1	0		chr7:109703458-109704045	587	59	24.7023	26.723	10.1235	0
Akt2	chr7	+	27591559	27639453	47894	99	ICP	0.0238	-12.5336	down	0.4079	5.112	2.6364	6.7572	5.9425	0	1.2236	0	0.0266	0.0683	0.06	0	0.0124	0	7	17	15	0	3	0	5	14	10	0	3	0	NM_001110208	11652	NP_001103678	RAC-beta serine/threonine-protein kinase	0		chr7:27591715-27592161	446	52	0	0	3.331	0
Aldh7a1	chr18	-	56562298	56525735	36563	73	ICP	0.0159	-49.3993	down	0.2693	13.3032	10.0184	19.789	10.1023	0	0.4079	0.4	0.1372	0.2711	0.1384	0	0.0056	0.0055	25	49	25	0	1	1	19	41	17	0	1	1	NM_138600	110695	NP_613066	alpha-aminoadipic semialdehyde dehydrogenase isoform a	0		chr18:56561972-56562623	651	43	0	0	0	0
Aldoart1	chr4	-	72852634	72850582	2052	37	LCP	0.0365	-4.1226	down	2.3113	9.5285	10.0184	9.6532	8.9138	0	6.9338	0	0.2708	0.2609	0.2409	0	0.1874	0	25	24	22	0	17	0	19	20	15	0	17	0	NM_001199270	353204	NP_001186199	aldolase 1 A retrogene 1	0
Aloxe3	chr11	+	69126376	69149115	22739	43	LCP	0.0295	-8.1814	down	0.8	6.5451	7.3819	8.6879	3.5655	0	0	2.4	0.1717	0.202	0.0829	0	0	0.0558	18	22	9	0	0	6	14	18	6	0	0	6	NM_011786	23801	NP_035916	epidermis-type lipoxygenase 3	0		chr11:69134239-69134576	337	25	0	0	4.4084	0
Amy2a2	chr3	-	113291449	113279836	11613	20	LCP	0.0148	-7.0874	down	0.8131	5.763	4.2183	7.7225	5.3483	0	2.0394	0.4	0.2109	0.3861	0.2674	0	0.102	0.02	11	19	13	0	5	1	8	16	9	0	5	1	NM_001160152	100043688	NP_001153624	amylase 2a2 precursor	0
Amy2a2	chr3	-	113324052	113312448	11604	20	LCP	0.0108	-4.3296	down	1.3517	5.8523	4.7455	6.2746	6.5368	0	2.8551	1.2	0.2373	0.3137	0.3268	0	0.1428	0.06	12	16	16	0	7	3	9	13	11	0	7	3	NM_001160152	100043688	NP_001153624	amylase 2a2 precursor	0
Amy2a2	chr3	-	113356658	113345048	11610	20	LCP	0.0077	-8.2001	down	0.6772	5.5528	4.2183	5.3092	7.131	0	1.6315	0.4	0.2109	0.2655	0.3566	0	0.0816	0.02	11	13	18	0	4	1	8	11	12	0	4	1	NM_001160152	100043688	NP_001153624	amylase 2a2 precursor	0
Amy2a3	chr3	-	113291449	113279836	11613	20	LCP	0.0148	-7.0874	down	0.8131	5.763	4.2183	7.7225	5.3483	0	2.0394	0.4	0.2109	0.3861	0.2674	0	0.102	0.02	11	19	13	0	5	1	8	16	9	0	5	1	NM_001160151	100043686	NP_001153623	amylase 2a3 precursor	0
Amy2a3	chr3	-	113324052	113312448	11604	20	LCP	0.0108	-4.3296	down	1.3517	5.8523	4.7455	6.2746	6.5368	0	2.8551	1.2	0.2373	0.3137	0.3268	0	0.1428	0.06	12	16	16	0	7	3	9	13	11	0	7	3	NM_001160151	100043686	NP_001153623	amylase 2a3 precursor	0
Amy2a3	chr3	-	113356658	113345048	11610	20	LCP	0.0077	-8.2001	down	0.6772	5.5528	4.2183	5.3092	7.131	0	1.6315	0.4	0.2109	0.2655	0.3566	0	0.0816	0.02	11	13	18	0	4	1	8	11	12	0	4	1	NM_001160151	100043686	NP_001153623	amylase 2a3 precursor	0
Amy2a4	chr3	-	113291449	113279836	11613	20	LCP	0.0148	-7.0874	down	0.8131	5.763	4.2183	7.7225	5.3483	0	2.0394	0.4	0.2109	0.3861	0.2674	0	0.102	0.02	11	19	13	0	5	1	8	16	9	0	5	1	NM_001160150	100043684	NP_001153622	amylase 2a4 precursor	0
Amy2a4	chr3	-	113324052	113312448	11604	20	LCP	0.0108	-4.3296	down	1.3517	5.8523	4.7455	6.2746	6.5368	0	2.8551	1.2	0.2373	0.3137	0.3268	0	0.1428	0.06	12	16	16	0	7	3	9	13	11	0	7	3	NM_001160150	100043684	NP_001153622	amylase 2a4 precursor	0
Amy2a4	chr3	-	113356658	113345048	11610	20	LCP	0.0077	-8.2001	down	0.6772	5.5528	4.2183	5.3092	7.131	0	1.6315	0.4	0.2109	0.2655	0.3566	0	0.0816	0.02	11	13	18	0	4	1	8	11	12	0	4	1	NM_001160150	100043684	NP_001153622	amylase 2a4 precursor	0
Amy2a5	chr3	-	113291311	113281844	9467	20	ICP	0.0194	-6.8438	down	0.8131	5.5649	4.2183	7.7225	4.754	0	2.0394	0.4	0.2109	0.3861	0.2377	0	0.102	0.02	11	19	12	0	5	1	8	16	8	0	5	1	NM_001042711	109959	NP_001036176	pancreatic alpha-amylase precursor	0
Amy2a5	chr3	-	113323914	113314456	9458	20	ICP	0.0071	-4.4879	down	1.2157	5.4561	4.7455	6.2746	5.3483	0	2.4472	1.2	0.2373	0.3137	0.2674	0	0.1224	0.06	12	16	13	0	6	3	9	13	9	0	6	3	NM_001042711	109959	NP_001036176	pancreatic alpha-amylase precursor	0
Amy2a5	chr3	-	113356520	113347056	9464	20	ICP	0.0263	-4.2233	down	1.221	5.1567	4.2183	5.3092	5.9425	0	3.263	0.4	0.2109	0.2655	0.2971	0	0.1631	0.02	11	13	15	0	8	1	8	11	10	0	8	1	NM_001042711	109959	NP_001036176	pancreatic alpha-amylase precursor	0
Angel2	chr1	+	190928504	190946491	17987	122	HCP	0.0329	-4.5157	down	0.8157	3.6836	4.2183	3.8613	2.9713	0	2.4472	0	0.0346	0.0316	0.0244	0	0.0201	0	11	10	7	0	6	0	8	8	5	0	6	0	NM_021421	52477	NP_067396	protein angel homolog 2 isoform 1	0		chr1:190928447-190928974	527	67	0	0	0	0
Angptl7	chr4	-	148500462	148495279	5183	30	LCP	0.0266	-17.1122	down	0.5438	9.3062	7.3819	6.2746	14.262	0	1.6315	0	0.2461	0.2092	0.4754	0	0.0544	0	18	16	36	0	4	0	14	13	24	0	4	0	NM_001039554	654812	NP_001034643	angiopoietin-related protein 7 precursor	0
Ankle2	chr5	+	110231003	110256651	25648	118	HCP	0.0318	-3.755	down	2.9674	11.1428	13.7093	7.2399	12.4793	0	5.3023	3.6	0.1162	0.0614	0.1058	0	0.0449	0.0305	34	18	31	0	13	9	26	15	21	0	13	9	NM_027922	71782	NP_082198	ankyrin repeat and LEM domain-containing protein 2 isoform 2	0		chr5:110230850-110231495	645	84	24.5247	0	18.4264	0
Ankrd37	chr8	-	45999850	45996907	2943	76	ICP	0.0034	-7.8505	down	0.9517	7.4714	6.8547	7.2399	8.3195	0	2.8551	0	0.0902	0.0953	0.1095	0	0.0376	0	17	18	21	0	7	0	13	15	14	0	7	0	NM_001039562	654824	NP_001034651	ankyrin repeat domain-containing protein 37	0		chr8:45999747-46000367	620	52	14.883	0	7.1885	0
Ankrd54	chr15	-	79062859	79053093	9766	110	HCP	0.0118	-100	down	0	8.0107	11.0729	8.2052	4.754	0	0	0	0.1007	0.0746	0.0432	0	0	0	28	21	12	0	0	0	21	17	8	0	0	0	NM_144849	223690	NP_659098	ankyrin repeat domain-containing protein 54	0		chr15:79062396-79062972	576	75	0	0	0	0
Anks1b	chr10	+	90575726	90972984	397258	52	LCP	0.0037	-6.482	down	2.1543	13.9644	13.7093	16.8931	11.2908	0	3.263	3.2	0.2636	0.3249	0.2171	0	0.0627	0.0615	34	42	28	0	8	8	26	35	19	0	8	8	NM_001177397	77531	NP_001170868	ankyrin repeat and sterile alpha motif domain-containing protein 1B isoform 4	0		chr10:90969903-90970147	244	29	37.8173	0	30.4432	0
Anks1b	chr10	+	90576690	90972984	396294	55	ICP	0.0401	-10.5449	down	1.3386	14.115	19.5094	16.8931	5.9425	0	0.8157	3.2	0.3547	0.3071	0.108	0	0.0148	0.0582	49	42	15	0	2	8	37	35	10	0	2	8	NM_181398	77531	NP_852063	ankyrin repeat and sterile alpha motif domain-containing protein 1B isoform 2	0		chr10:90969903-90970147	244	29	37.8173	0	30.4432	0
Ano10	chr9	-	122294423	122175873	118550	89	HCP	0.0328	-12.1217	down	0.5386	6.5284	8.9638	2.896	7.7253	0	0.8157	0.8	0.1007	0.0325	0.0868	0	0.0092	0.009	22	7	19	0	2	2	17	6	13	0	2	2	NM_133979	102566	NP_598740	anoctamin-10 isoform 1	0	This gene encodes a member of the anoctamin family, which in mammals is comprised of 10 members. Anoctamin proteins are proposed to have eight transmembrane domains with both termini facing the cytoplasm and a C-terminal domain of unknown function. While some members have been characterized as calcium-activated chloride channels, this protein is reported to inhibit anion conductance. Alternative …	chr9:122293954-122294592	638	59	0	11.3478	4.6571	0
Ano4	chr10	-	89257790	88948993	308797	40	LCP	0.0237	-7.2857	down	0.9517	6.9338	8.4365	8.2052	4.1598	0	2.8551	0	0.2109	0.2051	0.104	0	0.0714	0	21	21	10	0	7	0	16	17	7	0	7	0	NM_178773	320091	NP_848888	anoctamin-4	0
Ap1ar	chr3	-	127837492	127807264	30228	131	HCP	0.0328	-16.5165	down	0.2719	4.4908	2.1091	4.8266	6.5368	0	0.8157	0	0.0161	0.0368	0.0499	0	0.0062	0	5	12	16	0	2	0	4	10	11	0	2	0	NM_145964	211556	NP_666076	adaptor-related protein complex 1 associated regulatory protein	0		chr3:127837070-127837845	775	102	1.7009	3.1139	15.3355	0
Ap3b2	chr7	-	81493925	81460398	33527	82	LCP	0.0087	-100	down	0	11.752	8.9638	9.6532	16.639	0	0	0	0.1093	0.1177	0.2029	0	0	0	22	24	42	0	0	0	17	20	28	0	0	0	NM_021492	11775	NP_067467	AP-3 complex subunit beta-2	0		chr7:81493357-81493784	427	49	37.0456	8.4776	0	0
Apool	chrX	+	112311407	112372430	61023	38	ICP	0.0215	-5.9793	down	1.2131	7.2537	7.9092	4.3439	9.508	0	2.0394	1.6	0.2081	0.1143	0.2502	0	0.0537	0.0421	20	11	24	0	5	4	15	9	16	0	5	4	NM_026565	68117	NP_080841	apolipoprotein O-like precursor	0
Ar	chrX	+	98149749	98317147	167398	89	ICP	0.038	-22.4202	down	0.6798	15.2413	11.6002	24.6156	9.508	0	2.0394	0	0.1303	0.2766	0.1068	0	0.0229	0	29	62	24	0	5	0	22	51	16	0	5	0	NM_013476	11835	NP_038504	androgen receptor	0
Arap2	chr5	-	62766177	62602445	163732	124	HCP	0.0001	-33.6649	down	0.136	4.5773	4.7455	4.8266	4.1598	0	0.4079	0	0.0383	0.0389	0.0335	0	0.0033	0	12	12	10	0	1	0	9	10	7	0	1	0	NM_178407	212285	NP_848494	arf-GAP with Rho-GAP domain, ANK repeat and PH domain-containing protein 2	0		chr5:62765846-62766530	684	102	0	0	15.2038	0
Arfip1	chr3	-	84582625	84496063	86562	111	HCP	0.0281	-6.0499	down	2.0394	12.3379	10.0184	16.8931	10.1023	0	6.1181	0	0.0903	0.1522	0.091	0	0.0551	0	25	42	25	0	15	0	19	35	17	0	15	0	NM_001081093	99889	NP_001074562	arfaptin-1	0		chr3:84582339-84583167	828	85	9.5522	34.9753	3.5885	0
Arhgap28	chr17	-	68004108	67842707	161401	90	HCP	0.0035	-100	down	0	5.5575	5.2728	7.2399	4.1598	0	0	0	0.0586	0.0804	0.0462	0	0	0	13	18	10	0	0	0	10	15	7	0	0	0	NM_172964	268970	NP_766552	rho GTPase-activating protein 28	0		chr17:68003884-68004335	451	49	0	0	6.5881	0
Arhgef26	chr3	+	62338776	62462221	123445	156	ICP	0.0471	-4.4984	down	1.8877	8.4915	5.2728	7.7225	12.4793	0	3.263	2.4	0.0338	0.0495	0.08	0	0.0209	0.0154	13	19	31	0	8	6	10	16	21	0	8	6	NM_001081295	622434	NP_001074764	rho guanine nucleotide exchange factor 26	0		chr3:62338718-62339974	1256	132	0	0	14.1939	0
Arhgef4	chr1	+	34801721	34812754	11033	72	ICP	0.0183	-7.3688	down	1.0667	7.8601	5.2728	8.2052	10.1023	0	0	3.2	0.0732	0.114	0.1403	0	0	0.0444	13	21	25	0	0	8	10	17	17	0	0	8	NM_183019	226970	NP_898840	rho guanine nucleotide exchange factor 4	0		chr1:34801701-34802059	358	40	0	57.2989	29.0486	0
Arhgef7	chr8	+	11758329	11835217	76888	117	HCP	0.0259	-22.6969	down	0.2719	6.1713	6.8547	8.6879	2.9713	0	0.8157	0	0.0586	0.0743	0.0254	0	0.007	0	17	22	7	0	2	0	13	18	5	0	2	0	NM_017402	54126	NP_059098	rho guanine nucleotide exchange factor 7 isoform c	0		chr8:11758123-11758774	651	81	26.3236	33.3635	4.5641	0
Armcx1	chrX	+	134717937	134721912	3975	47	LCP	0.0479	-50.2045	down	0.1333	6.6939	2.1091	9.6532	8.3195	0	0	0.4	0.0449	0.2054	0.177	0	0	0.0085	5	24	21	0	0	1	4	20	14	0	0	1	NM_001166379	78248	NP_001159851	armadillo repeat-containing X-linked protein 1	0
Armcx3	chrX	+	134756567	134761456	4889	69	LCP	0.0009	-8.15	down	1.6184	13.1897	14.7639	13.5145	11.2908	0	2.8551	2	0.214	0.1959	0.1636	0	0.0414	0.029	37	34	28	0	7	5	28	28	19	0	7	5	NM_027870	71703	NP_082146	armadillo repeat-containing X-linked protein 3	0
Arpp21	chr9	-	112187766	112065090	122676	49	ICP	0.0166	-7.9611	down	1.5029	11.9649	12.1275	7.7225	16.0448	0.438	3.6708	0.4	0.2475	0.1576	0.3274	0.0089	0.0749	0.0082	30	19	40	1	9	1	23	16	27	1	9	1	NM_033264	74100	NP_150289	cAMP-regulated phosphoprotein 21 isoform 2	0
Arvcf	chr16	+	18392562	18407074	14512	76	ICP	0.0329	-5.689	down	0.9517	5.4143	6.3274	3.3786	6.5368	0	2.8551	0	0.0833	0.0445	0.086	0	0.0376	0	16	8	16	0	7	0	12	7	11	0	7	0	NM_001272032	11877	NP_001258961	armadillo repeat protein deleted in velo-cardio-facial syndrome homolog isoform 4	0		chr16:18398096-18398312	216	20	67.1308	0	0	0
Asb17	chr3	+	153844246	153853615	9369	42	ICP	0.0009	-100	down	0	3.4065	3.1637	2.896	4.1598	0	0	0	0.0753	0.069	0.099	0	0	0	8	7	10	0	0	0	6	6	7	0	0	0	NM_025758	66772	NP_080034	ankyrin repeat and SOCS box protein 17	0
Atat1	chr17	-	35910068	35899831	10237	68	ICP	0.0326	-13.5993	down	0.146	1.9855	1.0546	1.9306	2.9713	0.438	0	0	0.0155	0.0284	0.0437	0.0064	0	0	3	5	7	1	0	0	2	4	5	1	0	0	NM_028476	73242	NP_082752	alpha-tubulin N-acetyltransferase isoform 3	0		chr17:35909911-35910135	224	24	0	21.5473	0	0
Atg3	chr16	+	45158828	45188538	29710	97	HCP	0.0412	-100	down	0	2.1836	1.0546	1.9306	3.5655	0	0	0	0.0109	0.0199	0.0368	0	0	0	3	5	9	0	0	0	2	4	6	0	0	0	NM_026402	67841	NP_080678	ubiquitin-like-conjugating enzyme ATG3	0		chr16:45158612-45159270	658	61	0	7.3352	0	0
Atg4a	chr3	-	103646068	103643952	2116	23	LCP	0.0309	-4.0383	down	1.9003	7.6741	5.2728	10.6185	7.131	0.438	3.263	2	0.2293	0.4617	0.31	0.019	0.1419	0.087	13	27	18	1	8	5	10	22	12	1	8	5	NM_174875	666468	NP_777364	cysteine protease ATG4A	0
Atg9b	chr5	-	24392143	24384180	7963	37	LCP	0.0055	-6.2491	down	1.9336	12.083	13.7093	13.0318	9.508	1.3141	4.4866	0	0.3705	0.3522	0.257	0.0355	0.1213	0	34	33	24	3	11	0	26	27	16	3	11	0	NM_001002897	213948	NP_001002897	autophagy-related protein 9B	0
Atp6v1e2	chr17	-	86947887	86944108	3779	46	LCP	0.0246	-59.758	down	0.136	8.1251	11.6002	3.8613	8.9138	0	0.4079	0	0.2522	0.0839	0.1938	0	0.0089	0	29	10	22	0	1	0	22	8	15	0	1	0	NM_029121	74915	NP_083397	V-type proton ATPase subunit E 2	0
Atp7b	chr8	-	22060074	21994347	65727	90	HCP	0.0074	-100	down	0	8.432	11.0729	5.3092	8.9138	0	0	0	0.123	0.059	0.099	0	0	0	28	13	22	0	0	0	21	11	15	0	0	0	NM_007511	11979	NP_031537	copper-transporting ATPase 2	0		chr8:22060121-22060886	765	69	0	6.3093	0	0
Atxn3	chr12	-	101958243	101932923	25320	90	HCP	0.0273	-100	down	0	7.5039	5.8001	4.8266	11.885	0	0	0	0.0644	0.0536	0.1321	0	0	0	15	12	30	0	0	0	11	10	20	0	0	0	NM_001167914	110616	NP_001161386	ataxin-3 isoform 2	0		chr12:101957878-101958412	534	60	0	0	0	0
B3galt4	chr17	-	33951488	33949911	1577	77	ICP	0.0006	-100	down	0	6.825	6.3274	8.2052	5.9425	0	0	0	0.0822	0.1066	0.0772	0	0	0	16	21	15	0	0	0	12	17	10	0	0	0	NM_019420	54218	NP_062293	beta-1,3-galactosyltransferase 4	0		chr17:33951226-33951600	374	31	10.5738	0	11.9168	0
BC048602	chr15	-	35328535	35307009	21526	58	LCP	0.0017	-100	down	0	2.8197	2.1091	3.3786	2.9713	0	0	0	0.0364	0.0583	0.0512	0	0	0	5	8	7	0	0	0	4	7	5	0	0	0	NR_045280	100126269			0
BC048943	chr12	-	111980751	111979322	1429	37	LCP	0.0471	-100	down	0	9.6838	8.9638	15.9277	4.1598	0	0	0	0.2423	0.4305	0.1124	0	0	0	22	40	10	0	0	0	17	33	7	0	0	0	NM_001127685	217874	NP_001121157	uncharacterized protein LOC217874	0
BC052688	chr13	+	61771579	61787282	15703	23	LCP	0.0299	-32.0754	down	0.2719	8.7213	4.2183	13.0318	8.9138	0	0.8157	0	0.1834	0.5666	0.3876	0	0.0355	0	11	33	22	0	2	0	8	27	15	0	2	0	NR_028430	432812			0
Batf3	chr1	+	191098413	191108943	10530	111	HCP	0.0487	-10.9922	down	0.1333	1.4656	1.0546	0.9653	2.377	0	0	0.4	0.0095	0.0087	0.0214	0	0	0.0036	3	2	6	0	0	1	2	2	4	0	0	1	NM_030060	381319	NP_084336	basic leucine zipper transcriptional factor ATF-like 3	0		chr1:191097856-191098676	820	90	0	0	1.8117	0
Bbox1	chr2	-	110305725	110265082	40643	20	LCP	0.0203	-5.859	down	1.2236	7.1691	5.8001	9.1705	6.5368	0	3.6708	0	0.29	0.4585	0.3268	0	0.1835	0	15	23	16	0	9	0	11	19	11	0	9	0	NM_130452	170442	NP_569719	gamma-butyrobetaine dioxygenase	0
Bcam	chr7	-	19770532	19756137	14395	67	ICP	0.0055	-36.81	down	0.146	5.3743	5.8001	6.7572	3.5655	0.438	0	0	0.0866	0.1009	0.0532	0.0065	0	0	15	17	9	1	0	0	11	14	6	1	0	0	NM_020486	57278	NP_065232	basal cell adhesion molecule precursor	0
Bcdin3d	chr15	-	99474730	99470083	4647	83	ICP	0.0394	-100	down	0	5.6569	7.9092	1.9306	7.131	0	0	0	0.0953	0.0233	0.0859	0	0	0	20	5	18	0	0	0	15	4	12	0	0	0	NM_029236	75284	NP_083512	pre-miRNA 5'-monophosphate methyltransferase	0		chr15:99474374-99474776	402	41	0	0	0	0
Bckdk	chr7	+	127904072	127909664	5592	69	ICP	0.0092	-100	down	0	10.5505	8.9638	14.9624	7.7253	0	0	0	0.1299	0.2168	0.112	0	0	0	22	37	19	0	0	0	17	31	13	0	0	0	NM_009739	12041	NP_033869	[3-methyl-2-oxobutanoate dehydrogenase [lipoamide]] kinase, mitochondrial precursor	0		chr7:127904064-127904271	207	25	0	0	0	0
Bcl10	chr3	+	145924377	145934283	9906	116	HCP	0.0316	-8.6945	down	0.9333	8.1149	12.1275	6.2746	5.9425	0	0	2.8	0.1045	0.0541	0.0512	0	0	0.0241	30	16	15	0	0	7	23	13	10	0	0	7	NM_009740	12042	NP_033870	B-cell lymphoma/leukemia 10	0		chr3:145924001-145924994	993	92	0	0	4.4883	0
Bcl11a	chr11	+	24078055	24168435	90380	145	ICP	0.0408	-100	down	0	2.3444	3.691	0.9653	2.377	0	0	0	0.0255	0.0067	0.0164	0	0	0	9	2	6	0	0	0	7	2	4	0	0	0	NM_001242934	14025	NP_001229863	B-cell lymphoma/leukemia 11A isoform 4	0		chr11:24164174-24164882	708	52	11.1712	47.7205	52.4586	0
Bcl2l13	chr6	+	120836229	120892842	56613	81	HCP	0.0414	-100	down	0	10.5626	8.9638	17.3757	5.3483	0	0	0	0.1107	0.2145	0.066	0	0	0	22	43	13	0	0	0	17	36	9	0	0	0	NM_153516	94044	NP_705736	bcl-2-like protein 13	0		chr6:120836127-120836595	468	47	0	0	25.3953	0
Best2	chr8	-	85014408	85007202	7206	46	LCP	0.0254	-100	down	0	4.1812	2.1091	6.2746	4.1598	0	0	0	0.0459	0.1364	0.0904	0	0	0	5	16	10	0	0	0	4	13	7	0	0	0	NM_001130194	212989	NP_001123666	bestrophin-2	0
Best2	chr8	-	85014531	85007202	7329	46	LCP	0.0254	-100	down	0	4.1812	2.1091	6.2746	4.1598	0	0	0	0.0459	0.1364	0.0904	0	0	0	5	16	10	0	0	0	4	13	7	0	0	0	NR_052011	212989			0
Bhlhe41	chr6	-	145865420	145858242	7178	148	HCP	0.014	-100	down	0	4.6489	4.2183	6.7572	2.9713	0	0	0	0.0285	0.0457	0.0201	0	0	0	11	17	7	0	0	0	8	14	5	0	0	0	NM_001271768	79362	NP_001258697	class E basic helix-loop-helix protein 41 isoform 2	0	This gene encodes a class E basic helix-loop-helix type transcription factor. The encoded protein is a key regulator of the mammalian circadian clock. A dominant mutation in this gene results in a short sleep phenotype. Alternatively spliced transcript variants encoding multiple isoforms have been observed for this gene. [provided by RefSeq, Nov 2012].	chr6:145865536-145866825	1289	105	15.3399	12.1694	14.983	0
Birc7	chr2	+	180929022	180934010	4988	22	LCP	0.0442	-22.6892	down	0.1333	3.0252	1.0546	3.8613	4.1598	0	0	0.4	0.0479	0.1755	0.1891	0	0	0.0182	3	10	10	0	0	1	2	8	7	0	0	1	NM_001163247	329581	NP_001156719	baculoviral IAP repeat-containing protein 7	0
Blcap	chr2	-	157566361	157556361	10000	89	HCP	0.0188	-11.6901	down	0.292	3.4139	2.1091	3.3786	4.754	0.8761	0	0	0.0237	0.038	0.0534	0.0098	0	0	5	8	12	2	0	0	4	7	8	2	0	0	NM_016916	53619	NP_058612	bladder cancer-associated protein	0		chr2:157565924-157566252	328	35	0	3.6788	0	6.6775
Bloc1s3	chr7	-	19508331	19505803	2528	153	HCP	0.006	-4.9079	down	1.482	7.2733	6.8547	7.2399	7.7253	0.438	0.4079	3.6	0.0448	0.0473	0.0505	0.0029	0.0027	0.0235	17	18	19	1	1	9	13	15	13	1	1	9	NM_177692	232946	NP_808360	biogenesis of lysosome-related organelles complex 1 subunit 3	0		chr7:19508244-19508962	718	58	0	0	8.2765	0
Bola2	chr7	+	126695999	126696693	694	89	HCP	0.001	-100	down	0	5.1418	6.3274	4.3439	4.754	0	0	0	0.0711	0.0488	0.0534	0	0	0	16	11	12	0	0	0	12	9	8	0	0	0	NM_175103	66162	NP_780312	bolA-like protein 2	0		chr7:126695342-126696351	1009	79	0	0	0	0
Brms1	chr19	+	5041403	5049917	8514	80	HCP	0.013	-17.5736	down	0.8157	14.3354	16.3457	18.341	8.3195	0	2.4472	0	0.2043	0.2293	0.104	0	0.0306	0	41	46	21	0	6	0	31	38	14	0	6	0	NM_134155	107392	NP_598916	breast cancer metastasis-suppressor 1 homolog	0		chr19:5041272-5041632	360	38	0	10.0554	16.507	0
Brsk2	chr7	+	141949750	142004243	54493	194	HCP	0.0076	-8.3155	down	0.4079	3.3916	2.6364	3.3786	4.1598	0	1.2236	0	0.0136	0.0174	0.0214	0	0.0063	0	7	8	10	0	3	0	5	7	7	0	3	0	NM_001009929	75770	NP_001009929	serine/threonine-protein kinase BRSK2 isoform beta	0		chr7:141950083-141950681	598	77	0	0	4.9686	0
Btnl4	chr17	-	34475937	34469041	6896	17	LCP	0.0012	-11.715	down	1.2538	14.6879	14.7639	12.0665	17.2333	1.3141	2.4472	0	0.8685	0.7098	1.0137	0.0773	0.144	0	37	30	43	3	6	0	28	25	29	3	6	0	NM_030746	632126	NP_109671	butyrophilin-like 4 precursor	0
C030016D13Rik	chr19	+	27430036	27432631	2595	79	HCP	0.039	-12.6925	down	0.2719	3.4511	4.7455	1.448	4.1598	0	0.8157	0	0.0601	0.0183	0.0527	0	0.0103	0	12	4	10	0	2	0	9	3	7	0	2	0	NR_027987	107372			0		chr19:27429646-27430195	549	51	9.6044	0	18.9424	0
C030030A07Rik	chr6	-	136835450	136829930	5520	24	LCP	0.0038	-47.5294	down	0.2667	12.6745	13.182	15.9277	8.9138	0	0	0.8	0.5493	0.6637	0.3714	0	0	0.0333	33	40	22	0	0	2	25	33	15	0	0	2	NM_001039558	654818	NP_001034647	uncharacterized protein C12orf69 homolog	0
C130083M11Rik	chr5	-	52216433	52199983	16450	43	ICP	0.0342	-40.1042	down	0.2793	11.2024	5.2728	11.1012	17.2333	0.438	0	0.4	0.1226	0.2582	0.4008	0.0102	0	0.0093	13	28	43	1	0	1	10	23	29	1	0	1	NR_040717	414111			0
C1s	chr6	-	124542321	124530343	11978	28	LCP	0.0275	-100	down	0	7.0184	10.5456	3.3786	7.131	0	0	0	0.3766	0.1207	0.2547	0	0	0	26	8	18	0	0	0	20	7	12	0	0	0	NM_144938	50908	NP_659187	complement C1s-A subcomponent precursor	0
C1s	chr6	-	124542359	124530343	12016	26	LCP	0.0275	-100	down	0	7.0184	10.5456	3.3786	7.131	0	0	0	0.4056	0.1299	0.2743	0	0	0	26	8	18	0	0	0	20	7	12	0	0	0	NM_001097617	50908	NP_001091086	complement C1s-A subcomponent precursor	0
C5ar2	chr7	-	16242331	16234584	7747	32	LCP	0.0046	-6.8305	down	0.282	1.926	1.5818	2.4133	1.7828	0.438	0.4079	0	0.0494	0.0754	0.0557	0.0137	0.0127	0	4	6	4	1	1	0	3	5	3	1	1	0	NM_001146005	319430	NP_001139477	C5a anaphylatoxin chemotactic receptor C5L2 isoform 2	0
C6	chr15	+	4727209	4804045	76836	16	ICP	0.0356	-38.734	down	0.4026	15.5956	7.9092	24.6156	14.262	0	0.4079	0.8	0.4943	1.5385	0.8914	0	0.0255	0.05	20	62	36	0	1	2	15	51	24	0	1	2	NM_016704	12274	NP_057913	complement component 6 precursor	0
C630031E19Rik	chr12	-	29686445	29675629	10816	27	LCP	0.0053	-49.9774	down	0.136	6.7953	5.2728	9.1705	5.9425	0	0.4079	0	0.1953	0.3396	0.2201	0	0.0151	0	13	23	15	0	1	0	10	19	10	0	1	0	NR_046080	328075			0
C920021L13Rik	chr3	+	95871521	95889093	17572	68	HCP	0.0002	-100	down	0	7.4565	6.3274	7.7225	8.3195	0	0	0	0.093	0.1136	0.1223	0	0	0	16	19	21	0	0	0	12	16	14	0	0	0	NR_040446	100042889			0		chr3:95871360-95871699	339	33	0	35.5943	17.5295	0
Cadm3	chr1	-	173367695	173334253	33442	96	ICP	0.0349	-100	down	0	7.6295	3.691	12.0665	7.131	0	0	0	0.0384	0.1257	0.0743	0	0	0	9	30	18	0	0	0	7	25	12	0	0	0	NM_053199	94332	NP_444429	cell adhesion molecule 3 precursor	0		chr1:173367181-173367799	618	49	6.3991	31.2401	12.0196	0
Calb2	chr8	-	110168206	110142537	25669	67	HCP	0.0199	-6.4091	down	0.6798	4.3569	5.2728	4.8266	2.9713	0	2.0394	0	0.0787	0.072	0.0443	0	0.0304	0	13	12	7	0	5	0	10	10	5	0	5	0	NM_007586	12308	NP_031612	calretinin	0		chr8:110168125-110168328	203	29	12.9872	0	0	0
Camk2a	chr18	+	60925631	60988152	62521	44	LCP	0.0051	-7.9182	down	1.0877	8.6124	7.3819	10.1358	8.3195	0	3.263	0	0.1678	0.2304	0.1891	0	0.0742	0	18	25	21	0	8	0	14	21	14	0	8	0	NM_177407	12322	NP_803126	calcium/calmodulin-dependent protein kinase type II subunit alpha isoform 2	0
Capn10	chr1	+	92934407	92947948	13541	89	HCP	0.0308	-37.1347	down	0.146	5.4217	7.9092	2.4133	5.9425	0.438	0	0	0.0889	0.0271	0.0668	0.0049	0	0	20	6	15	1	0	0	15	5	10	1	0	0	NM_011796	23830	NP_035926	calpain-10	0		chr1:92934261-92934948	687	63	0	0	10.8124	0
Capn2	chr1	-	182517483	182467258	50225	107	HCP	0.0251	-100	down	0	6.5898	3.691	10.1358	5.9425	0	0	0	0.0345	0.0947	0.0555	0	0	0	9	25	15	0	0	0	7	21	10	0	0	0	NM_009794	12334	NP_033924	calpain-2 catalytic subunit	0		chr1:182516998-182517820	822	84	0	4.4038	3.6147	0
Caprin1	chr2	-	103797078	103767106	29972	144	HCP	0.0001	-100	down	0	5.3473	5.2728	4.8266	5.9425	0	0	0	0.0366	0.0335	0.0413	0	0	0	13	12	15	0	0	0	10	10	10	0	0	0	NM_001111292	53872	NP_001104762	caprin-1 isoform c	0		chr2:103796541-103797768	1227	136	0	0	0	0
Capza3	chr6	+	140041524	140042786	1262	34	LCP	0.022	-11.5239	down	1.6315	18.8012	15.8185	27.5116	13.0735	0	4.8945	0	0.4652	0.8092	0.3845	0	0.144	0	40	69	33	0	12	0	30	57	22	0	12	0	NM_007605	12344	NP_031631	F-actin-capping protein subunit alpha-3	0
Capzb	chr4	+	139233382	139291820	58438	27	LCP	0.0008	-21.704	down	0.6772	14.6972	14.2366	17.3757	12.4793	0	1.6315	0.4	0.5273	0.6435	0.4622	0	0.0604	0.0148	36	43	31	0	4	1	27	36	21	0	4	1	NM_001271406	12345	NP_001258335	F-actin-capping protein subunit beta isoform d	0
Card14	chr11	+	119314786	119345375	30589	29	LCP	0.021	-11.1679	down	0.9919	11.0778	7.9092	16.4104	8.9138	1.7522	1.2236	0	0.2727	0.5659	0.3074	0.0604	0.0422	0	20	41	22	4	3	0	15	34	15	4	3	0	NM_130886	170720	NP_570956	caspase recruitment domain-containing protein 14	0
Card6	chr15	-	5108533	5097438	11095	32	LCP	0.0255	-9.3229	down	0.6798	6.3377	7.9092	3.3786	7.7253	0	2.0394	0	0.2472	0.1056	0.2414	0	0.0637	0	20	8	19	0	5	0	15	7	13	0	5	0	NM_001163138	239319	NP_001156610	caspase recruitment domain family, member 6	0
Ccar1	chr10	-	62792368	62743927	48441	134	HCP	0.0002	-16.9559	down	0.146	2.4756	2.6364	2.4133	2.377	0.438	0	0	0.0197	0.018	0.0177	0.0033	0	0	7	6	6	1	0	0	5	5	4	1	0	0	NM_026201	67500	NP_080477	cell division cycle and apoptosis regulator protein 1	0		chr10:62791646-62792545	899	106	4.3989	6.7111	0	1.2181
Ccdc103	chr11	+	102881243	102885215	3972	76	HCP	0.0369	-7.0744	down	0.8258	5.8421	5.2728	8.6879	3.5655	0.438	2.0394	0	0.0694	0.1143	0.0469	0.0058	0.0268	0	13	22	9	1	5	0	10	18	6	1	5	0	NM_028492	73293	NP_082768	coiled-coil domain-containing protein 103	0		chr11:102880701-102881252	551	57	14.3543	0	0	1.9875
Ccdc130	chr8	-	84270360	84257794	12566	60	HCP	0.0475	-100	down	0	4.2602	3.1637	7.2399	2.377	0	0	0	0.0527	0.1207	0.0396	0	0	0	8	18	6	0	0	0	6	15	4	0	0	0	NM_026350	67736	NP_080626	coiled-coil domain-containing protein 130	0		chr8:84270235-84270462	227	24	0	0	13.0892	0
Ccdc175	chr12	-	72185029	72101291	83738	33	ICP	0.0456	-100	down	0	7.7309	4.2183	13.0318	5.9425	0	0	0	0.1278	0.3949	0.1801	0	0	0	11	33	15	0	0	0	8	27	10	0	0	0	NM_028687	73936	NP_082963	coiled-coil domain-containing protein 175	0
Ccdc25	chr14	+	65837301	65866604	29303	87	ICP	0.0275	-5.4869	down	1.6315	8.9518	11.0729	6.2746	9.508	0	4.8945	0	0.1273	0.0721	0.1093	0	0.0563	0	28	16	24	0	12	0	21	13	16	0	12	0	NM_145944	67179	NP_666056	coiled-coil domain-containing protein 25	0		chr14:65837236-65837829	593	55	26.6753	0	0	0
Ccdc85a	chr11	-	28584296	28575196	9100	104	ICP	0.0194	-7.9555	down	0.8131	6.4689	4.2183	6.2746	8.9138	0	2.0394	0.4	0.0406	0.0603	0.0857	0	0.0196	0.0038	11	16	22	0	5	1	8	13	15	0	5	1	NM_001166662	216613	NP_001160134	coiled-coil domain-containing protein 85A isoform 3	0
Ccdc88c	chr12	-	101028983	100912699	116284	148	HCP	0.0378	-5.7814	down	0.5841	3.3767	4.7455	2.4133	2.9713	1.7522	0	0	0.0321	0.0163	0.0201	0.0118	0	0	12	6	7	4	0	0	9	5	5	4	0	0	NM_026681	68339	NP_080957	protein Daple	0		chr12:101028441-101029415	974	107	0	0	1.5253	4.4974
Ccl1	chr11	-	82179812	82176665	3147	28	LCP	0.0112	-71.2827	down	0.136	9.6921	13.182	5.7919	10.1023	0	0.4079	0	0.4708	0.2069	0.3608	0	0.0146	0	33	14	25	0	1	0	25	12	17	0	1	0	NM_011329	20290	NP_035459	C-C motif chemokine 1 precursor	0
Ccl26	chr5	-	135563569	135560447	3122	22	LCP	0.0195	-9.5391	down	0.9517	9.0783	8.9638	5.7919	12.4793	0	2.8551	0	0.4074	0.2633	0.5672	0	0.1298	0	22	14	31	0	7	0	17	12	21	0	7	0	NM_001013412	541307	NP_001013430	chemokine (C-C motif) ligand 26-like precursor	0
Ccl28	chr13	+	119623818	119654358	30540	30	LCP	0.015	-62.5815	down	0.146	9.1369	11.0729	11.5838	4.754	0.438	0	0	0.3691	0.3861	0.1585	0.0146	0	0	28	29	12	1	0	0	21	24	8	1	0	0	NM_020279	56838	NP_064675	C-C motif chemokine 28 precursor	0		chr13:119631620-119632022	402	33	0	0	3.6956	0
Cd207	chr6	-	83677857	83671206	6651	15	LCP	0.0187	-5.8066	down	1.2236	7.1049	5.2728	7.7225	8.3195	0	3.6708	0	0.3515	0.5148	0.5546	0	0.2447	0	13	19	21	0	9	0	10	16	14	0	9	0	NM_144943	246278	NP_659192	C-type lectin domain family 4 member K	0
Cd209b	chr8	-	3926798	3918643	8155	18	LCP	0.0216	-29.402	down	0.2667	7.8405	8.9638	3.8613	10.6965	0	0	0.8	0.498	0.2145	0.5943	0	0	0.0444	22	10	27	0	0	2	17	8	18	0	0	2	NM_001037800	69165	NP_001032889	CD209 antigen-like protein B isoform b	0
Cd209b	chr8	-	3926814	3917656	9158	18	LCP	0.0216	-29.402	down	0.2667	7.8405	8.9638	3.8613	10.6965	0	0	0.8	0.498	0.2145	0.5943	0	0	0.0444	22	10	27	0	0	2	17	8	18	0	0	2	NM_026972	69165	NP_081248	CD209 antigen-like protein B isoform a	0
Cd209f	chr8	-	4105764	4102792	2972	23	LCP	0.041	-11.6534	down	0.5587	6.5107	2.6364	9.1705	7.7253	0.8761	0	0.8	0.1146	0.3987	0.3359	0.0381	0	0.0348	7	23	19	2	0	2	5	19	13	2	0	2	NM_026956	69142	NP_081232	CD209f antigen	0
Cd22	chr7	-	30879028	30865403	13625	32	LCP	0.042	-132.821	down	0.1333	17.7095	10.0184	29.4422	13.6678	0	0	0.4	0.3131	0.9201	0.4271	0	0	0.0125	25	74	34	0	0	1	19	61	23	0	0	1	NM_009845	12483	NP_033975	B-cell receptor CD22 precursor	0
Cd300a	chr11	+	114890040	114904651	14611	42	LCP	0.0038	-34.4898	down	0.2719	9.3778	9.4911	6.7572	11.885	0	0.8157	0	0.226	0.1609	0.283	0	0.0194	0	24	17	30	0	2	0	18	14	20	0	2	0	NM_170758	217303	NP_739564	CMRF35-like molecule 8 precursor	0
Cd37	chr7	-	45238839	45233631	5208	50	LCP	0.0299	-8.6823	down	1.7674	15.3454	12.6548	22.685	10.6965	0	5.3023	0	0.2531	0.4537	0.2139	0	0.106	0	32	57	27	0	13	0	24	47	18	0	13	0	NM_007645	12493	NP_031671	leukocyte antigen CD37	0
Cd47	chr16	+	49855653	49911683	56030	122	HCP	0.0049	-83.2795	down	0.136	11.3232	15.2912	9.1705	9.508	0	0.4079	0	0.1253	0.0752	0.0779	0	0.0033	0	38	23	24	0	1	0	29	19	16	0	1	0	NM_010581	16423	NP_034711	leukocyte surface antigen CD47 precursor	0		chr16:49855196-49856024	828	88	0	0	0	0
Cdc123	chr2	-	5844960	5794293	50667	71	HCP	0.0071	-14.1535	down	0.8433	11.9352	11.0729	8.6879	16.0448	1.3141	0.8157	0.4	0.156	0.1224	0.226	0.0185	0.0115	0.0056	28	22	40	3	2	1	21	18	27	3	2	1	NM_133837	98828	NP_598598	cell division cycle protein 123 homolog	0		chr2:5844919-5845561	642	53	14.3729	1.8795	23.1406	0
Cdh6	chr15	-	13173639	13034199	139440	100	ICP	0.0367	-2.6965	down	2.5946	6.9961	8.4365	4.8266	7.7253	1.7522	1.6315	4.4	0.0844	0.0483	0.0773	0.0175	0.0163	0.044	21	12	19	4	4	11	16	10	13	4	4	11	NM_007666	12563	NP_031692	cadherin-6 precursor	0		chr15:13173108-13173414	306	30	0	23.6598	43.6949	0
Cdk6	chr5	+	3344311	3522225	177914	99	HCP	0.0262	-6.2481	down	2.7191	16.9895	22.6731	16.4104	11.885	0	8.1574	0	0.229	0.1658	0.1201	0	0.0824	0	57	41	30	0	20	0	43	34	20	0	20	0	NM_009873	12571	NP_034003	cyclin-dependent kinase 6	0		chr5:3340989-3344607	3618	270	6.9226	5.0027	9.8549	11.1993
Cdk7	chr13	-	100730942	100697024	33918	70	HCP	0.0322	-100	down	0	6.0848	9.4911	5.7919	2.9713	0	0	0	0.1356	0.0827	0.0424	0	0	0	24	14	7	0	0	0	18	12	5	0	0	0	NM_009874	12572	NP_034004	cyclin-dependent kinase 7	0		chr13:100730712-100731055	343	29	7.6863	0	8.6625	0
Ceacam1	chr7	-	25477625	25461701	15924	33	LCP	0.0106	-22.3088	down	0.2667	5.949	4.2183	5.3092	8.3195	0	0	0.8	0.1278	0.1609	0.2521	0	0	0.0242	11	13	21	0	0	2	8	11	14	0	0	2	NM_001039187	26365	NP_001034276	carcinoembryonic antigen-related cell adhesion molecule 1 isoform 4 precursor	0
Ceacam9	chr7	+	16721928	16726110	4182	35	LCP	0.0403	-8.0216	down	1.0798	8.6617	12.6548	9.1705	4.1598	0	2.0394	1.2	0.3616	0.262	0.1189	0	0.0583	0.0343	32	23	10	0	5	3	24	19	7	0	5	3	NM_011927	26368	NP_036057	carcinoembryonic antigen-related cell adhesion molecule 9 precursor	0
Cenpm	chr15	-	82244336	82233775	10561	97	HCP	0.0434	-100	down	0	3.493	5.8001	2.896	1.7828	0	0	0	0.0598	0.0299	0.0184	0	0	0	15	7	4	0	0	0	11	6	3	0	0	0	NM_001080158	66570	NP_001073627	centromere protein M isoform 3	0	This gene encodes a protein that is present in the nucleus of actively growing cells but is excluded from the nucleus during cell division or during growth arrest as a result of contact inhibition. In human, this protein is a component of the CENP-A nucleosome-associated complex that regulates kinetochore protein assembly, mitotic cell-cycle progression, and chromosome segregation. Alternative sp…	chr15:82244142-82244794	652	65	4.0436	0	0	0
Cep170b	chr12	+	112722173	112746591	24418	149	HCP	0.0224	-3.846	down	1.4798	5.6914	7.3819	4.3439	5.3483	0	2.0394	2.4	0.0495	0.0292	0.0359	0	0.0137	0.0161	18	11	13	0	5	6	14	9	9	0	5	6	NM_001024602	217882	NP_001019773	centrosomal protein of 170 kDa protein B	0		chr12:112738786-112739074	288	22	59.5023	0	98.0101	0
Cercam	chr2	+	29869493	29882840	13347	76	ICP	0.0117	-18.7819	down	0.5386	10.1153	5.8001	12.0665	12.4793	0	0.8157	0.8	0.0763	0.1588	0.1642	0	0.0107	0.0105	15	30	31	0	2	2	11	25	21	0	2	2	NM_207298	99151	NP_997181	probable inactive glycosyltransferase 25 family member 3 precursor	0		chr2:29869112-29869551	439	33	0	0	3.3841	0
Ces2d-ps	chr8	+	104867423	104874082	6659	15	LCP	0.0213	-9.6759	down	0.6798	6.5777	3.691	7.7225	8.3195	0	2.0394	0	0.2461	0.5148	0.5546	0	0.136	0	9	19	21	0	5	0	7	16	14	0	5	0	NR_033726	667754			0
Chd6	chr2	-	161109056	160946977	162079	124	HCP	0.0374	-4.3259	down	0.9517	4.117	4.2183	3.3786	4.754	0	2.8551	0	0.034	0.0272	0.0383	0	0.023	0	11	8	12	0	7	0	8	7	8	0	7	0	NM_173368	71389	NP_775544	chromodomain helicase DNA binding protein 6	0		chr2:161108518-161109676	1158	110	0	0	0	0
Chd7	chr4	+	8690405	8868449	178044	366	HCP	0.0013	-100	down	0	4.2332	5.2728	3.8613	3.5655	0	0	0	0.0144	0.0105	0.0097	0	0	0	13	10	9	0	0	0	10	8	6	0	0	0	NM_001277149	320790	NP_001264078	chromodomain-helicase-DNA-binding protein 7	0	This gene encodes a protein containing two chromodomains and an ATP-binding helicase domain that functions as a regulator of transcription. Mutations in this gene result in an array of development defects, including inner ear problems. The related gene in humans has been implicated in CHARGE syndrome. [provided by RefSeq, Mar 2013]. Sequence Note: The RefSeq transcript and protein were derived fr…	chr4:8816961-8817396	435	28	115.153	11.0956	191.253	15.1049
Chrna4	chr2	-	181039177	181022310	16867	100	HCP	0.0085	-100	down	0	3.1414	2.1091	4.3439	2.9713	0	0	0	0.0211	0.0434	0.0297	0	0	0	5	11	7	0	0	0	4	9	5	0	0	0	NM_015730	11438	NP_056545	neuronal acetylcholine receptor subunit alpha-4 precursor	0		chr2:181038876-181039235	359	46	0	0	20.6912	0
Chrnb1	chr11	-	69795937	69784035	11902	91	ICP	0.032	-5.9693	down	0.8157	4.8693	3.691	6.7572	4.1598	0	2.4472	0	0.0406	0.0743	0.0457	0	0.0269	0	9	17	10	0	6	0	7	14	7	0	6	0	NM_009601	11443	NP_033731	acetylcholine receptor subunit beta precursor	0		chr11:69795499-69796039	540	44	0	0	0	0
Chst7	chrX	+	20059569	20097520	37951	164	ICP	0.0499	-1.7876	down	14.3	25.5628	32.1642	20.7543	23.77	15.7695	17.1306	10	0.1961	0.1266	0.1449	0.0962	0.1045	0.061	80	52	59	39	43	25	61	43	40	36	42	25	NM_021715	60322	NP_068361	carbohydrate sulfotransferase 7 precursor	0		chrX:20059887-20061120	1233	130	31.004	42.081	36.1466	0
Cirh1a	chr8	+	106893639	106923094	29455	134	HCP	0.04	-100	down	0	2.431	1.0546	3.8613	2.377	0	0	0	0.0079	0.0288	0.0177	0	0	0	3	10	6	0	0	0	2	8	4	0	0	0	NM_011574	21771	NP_035704	cirhin	0		chr8:106893008-106893910	902	117	8.7685	9.3642	13.1763	0
Ckb	chr12	-	111672338	111669354	2984	168	ICP	0.0467	-4.5702	down	0.9517	4.3495	3.691	5.7919	3.5655	0	2.8551	0	0.022	0.0345	0.0212	0	0.017	0	9	14	9	0	7	0	7	12	6	0	7	0	NM_021273	12709	NP_067248	creatine kinase B-type	0		chr12:111670537-111672509	1972	155	2.0054	0	2.2601	0
Clca5	chr3	-	145099041	145070264	28777	41	LCP	0.0221	-14.5126	down	0.4079	5.9192	8.4365	3.3786	5.9425	0	1.2236	0	0.2058	0.0824	0.1449	0	0.0298	0	21	8	15	0	3	0	16	7	10	0	3	0	NM_178697	229933	NP_848812	calcium-activated chloride channel regulator 2 precursor	0
Cldn10	chr14	+	118787870	118874525	86655	29	LCP	0.0012	-29.5486	down	0.2667	7.8796	6.8547	9.6532	7.131	0	0	0.8	0.2364	0.3329	0.2459	0	0	0.0276	17	24	18	0	0	2	13	20	12	0	0	2	NM_001160098	58187	NP_001153570	claudin-10A isoform a_i3	0	This intronless gene encodes a member of the claudin family. Claudins are integral membrane proteins and components of tight unction strands. Tight junction strands serve as a physical barrier to prevent solutes and water from passing freely through the paracellular space between epithelial or endothelial cell sheets, and also play critical roles in maintaining cell polarity and signal transducti…
Cldn10	chr14	+	118854949	118874525	19576	93	HCP	0.0444	-3.4402	down	2.5754	8.8598	10.0184	10.6185	5.9425	5.6946	1.6315	0.4	0.1077	0.1142	0.0639	0.0612	0.0175	0.0043	25	27	15	14	4	1	19	22	10	13	4	1	NM_001160099	58187	NP_001153571	claudin-10A isoform b_i1 precursor	0	This intronless gene encodes a member of the claudin family. Claudins are integral membrane proteins and components of tight unction strands. Tight junction strands serve as a physical barrier to prevent solutes and water from passing freely through the paracellular space between epithelial or endothelial cell sheets, and also play critical roles in maintaining cell polarity and signal transducti…	chr14:118854588-118855037	449	40	23.4869	0	0	0
Cln5	chr14	+	103070215	103077630	7415	100	HCP	0.0231	-100	down	0	8.0749	6.3274	12.5491	5.3483	0	0	0	0.0633	0.1255	0.0535	0	0	0	16	31	13	0	0	0	12	26	9	0	0	0	NM_001033242	211286	NP_001028414	ceroid-lipofuscinosis neuronal protein 5 homolog precursor	0		chr14:103070166-103070558	392	58	0	0	0	0
Clpsl2	chr17	+	28549486	28552618	3132	39	LCP	0.0046	-26.4151	down	0.292	7.7141	5.8001	7.2399	10.1023	0.8761	0	0	0.1487	0.1856	0.259	0.0225	0	0	15	18	25	2	0	0	11	15	17	2	0	0	NM_001034871	328788	NP_001030043	colipase-like protein 2 precursor	0
Clstn2	chr9	-	98033167	97444394	588773	149	HCP	0.0485	-39.4541	down	0.4	15.7816	5.2728	23.6503	18.4218	0	0	1.2	0.0354	0.1587	0.1236	0	0	0.0081	13	59	46	0	0	3	10	49	31	0	0	3	NM_022319	64085	NP_071714	calsyntenin-2 precursor	0		chr9:98032720-98033588	868	102	15.1867	31.9734	11.9809	0
Clta	chr4	+	44012642	44032846	20204	97	ICP	0.0031	-10.7935	down	0.6798	7.3374	7.3819	8.6879	5.9425	0	2.0394	0	0.0761	0.0896	0.0613	0	0.021	0	18	22	15	0	5	0	14	18	10	0	5	0	NM_001080386	12757	NP_001073855	clathrin light chain A isoform d	0	Clathrin is a large, soluble protein composed of heavy and light chains. It functions as the main structural component of the lattice-type cytoplasmic face of coated pits and vesicles which entrap specific macromolecules during receptor-mediated endocytosis. This gene encodes one of two clathrin light chain proteins which are believed to function as regulatory elements. Alternative splicing resul…	chr4:44012680-44013235	555	64	0	26.0897	5.3536	0
Cmc1	chr9	-	118150196	118064526	85670	87	HCP	0.008	-10.6491	down	0.9517	10.1348	12.6548	10.6185	7.131	0	2.8551	0	0.1455	0.1221	0.082	0	0.0328	0	32	27	18	0	7	0	24	22	12	0	7	0	NM_026442	67899	NP_080718	COX assembly mitochondrial protein homolog	0		chr9:118149867-118150356	489	52	0	14.8055	0	0
Cmss1	chr16	-	57606867	57301999	304868	88	ICP	0.0448	-55.5537	down	0.1333	7.4072	11.6002	2.896	7.7253	0	0	0.4	0.1318	0.0329	0.0878	0	0	0.0045	29	7	19	0	0	1	22	6	13	0	0	1	NM_025599	66497	NP_079875	protein CMSS1	0		chr16:57606479-57606948	469	50	0	0	41.1794	0
Col4a4	chr1	-	82586849	82450722	136127	59	ICP	0.0325	-26.1136	down	0.2719	7.1003	9.4911	2.896	8.9138	0	0.8157	0	0.1609	0.0491	0.1511	0	0.0138	0	24	7	22	0	2	0	18	6	15	0	2	0	NM_007735	12829	NP_031761	collagen alpha-4(IV) chain precursor	0
Col6a4	chr9	-	106096691	105990317	106374	28	LCP	0.0029	-38.2848	down	0.1333	5.1046	3.691	6.2746	5.3483	0	0	0.4	0.1318	0.2241	0.191	0	0	0.0143	9	16	13	0	0	1	7	13	9	0	0	1	NM_026763	68553	NP_081039	collagen alpha-4(VI) chain precursor	0
Col9a2	chr4	+	121039565	121055325	15760	87	ICP	0.0357	-5.096	down	1.1581	5.9015	7.3819	6.7572	3.5655	3.0663	0.4079	0	0.0848	0.0777	0.041	0.0352	0.0047	0	18	17	9	8	1	0	14	14	6	7	1	0	NM_007741	12840	NP_031767	collagen alpha-2(IX) chain precursor	0		chr4:121039609-121039816	207	22	0	0	0	0
Cope	chr8	+	70302784	70312990	10206	80	HCP	0.0226	-8.7085	down	0.9517	8.2879	9.4911	10.6185	4.754	0	2.8551	0	0.1186	0.1327	0.0594	0	0.0357	0	24	27	12	0	7	0	18	22	8	0	7	0	NM_021538	59042	NP_067513	coatomer subunit epsilon	0		chr8:70302335-70302963	628	52	0	42.2711	0	0
Cops5	chr1	-	10038159	10024599	13560	74	ICP	0.0183	-18.1344	down	0.9333	16.9255	8.9638	22.2023	19.6103	0	0	2.8	0.1211	0.3	0.265	0	0	0.0378	22	56	49	0	0	7	17	46	33	0	0	7	NM_013715	26754	NP_038743	COP9 signalosome complex subunit 5 isoform 1	0		chr1:10037950-10038215	265	31	4.9744	86.5143	67.2736	0
Cox11	chr11	+	90638183	90645977	7794	108	HCP	0.0284	-6.8977	down	1.6315	11.2535	13.7093	13.5145	6.5368	0	4.8945	0	0.1269	0.1251	0.0605	0	0.0453	0	34	34	16	0	12	0	26	28	11	0	12	0	NM_199008	69802	NP_950173	cytochrome c oxidase assembly protein COX11, mitochondrial	0		chr11:90637769-90638673	904	88	18.9565	0	3.2868	0
Cox7a1	chr7	+	30184170	30186030	1860	40	LCP	0.0089	-11.0396	down	0.4153	4.5847	6.3274	3.8613	3.5655	0.438	0.4079	0.4	0.1582	0.0965	0.0891	0.011	0.0102	0.01	16	10	9	1	1	1	12	8	6	1	1	1	NM_009944	12865	NP_034074	cytochrome c oxidase subunit 7A1, mitochondrial precursor	0
Cpd	chr11	-	76847008	76777207	69801	142	HCP	0.0003	-100	down	0	5.1641	5.8001	4.3439	5.3483	0	0	0	0.0408	0.0306	0.0377	0	0	0	15	11	13	0	0	0	11	9	9	0	0	0	NM_007754	12874	NP_031780	carboxypeptidase D precursor	0		chr11:76846181-76847047	866	108	4.5665	0	13.724	0
Cpsf1	chr15	-	76607591	76595807	11784	71	HCP	0.0042	-100	down	0	1.4433	1.5818	0.9653	1.7828	0	0	0	0.0223	0.0136	0.0251	0	0	0	4	2	4	0	0	0	3	2	3	0	0	0	NM_053193	94230	NP_444423	cleavage and polyadenylation specificity factor subunit 1 isoform 2	0		chr15:76607300-76607694	394	49	6.6914	6.1251	7.5412	0
Cpsf4	chr5	+	145167223	145182040	14817	97	HCP	0.0065	-5.2842	down	1.2157	6.4242	5.2728	6.2746	7.7253	0	2.4472	1.2	0.0544	0.0647	0.0796	0	0.0252	0.0124	13	16	19	0	6	3	10	13	13	0	6	3	NM_178576	54188	NP_848671	cleavage and polyadenylation specificity factor subunit 4	0		chr5:145166959-145167700	741	73	0	0	0	0
Crem	chr18	-	3281747	3266353	15394	31	LCP	0.0011	-100	down	0	7.8573	7.3819	9.6532	6.5368	0	0	0	0.2381	0.3114	0.2109	0	0	0	18	24	16	0	0	0	14	20	11	0	0	0	NM_001110855	12916	NP_001104325	cAMP-responsive element modulator isoform 11	0	This gene encodes a basic-leucine zipper domain-containing protein that localizes to gene promoters, where it binds to the cyclic AMP response element (CRE). Different protein isoforms encoded by this gene may function as either activators or repressors of transcription. Activity of this gene is important in multiple developmental processes, including spermatogenesis. Mutation of this gene causes…
Crem	chr18	-	3299556	3266353	33203	15	LCP	0.0084	-12.2404	down	0.5438	6.6567	4.7455	8.6879	6.5368	0	1.6315	0	0.3164	0.5792	0.4358	0	0.1088	0	12	22	16	0	4	0	9	18	11	0	4	0	NM_001110853	12916	NP_001104323	cAMP-responsive element modulator isoform 9	0	This gene encodes a basic-leucine zipper domain-containing protein that localizes to gene promoters, where it binds to the cyclic AMP response element (CRE). Different protein isoforms encoded by this gene may function as either activators or repressors of transcription. Activity of this gene is important in multiple developmental processes, including spermatogenesis. Mutation of this gene causes…
Crhr1	chr11	+	104132881	104175518	42637	159	HCP	0.0018	-13.5478	down	0.2719	3.6836	4.2183	3.8613	2.9713	0	0.8157	0	0.0265	0.0243	0.0187	0	0.0051	0	11	10	7	0	2	0	8	8	5	0	2	0	NM_007762	12921	NP_031788	corticotropin-releasing factor receptor 1 precursor	0		chr11:104132524-104133862	1338	129	7.8816	7.2146	1.1103	0
Crlf3	chr11	-	80080991	80046492	34499	94	HCP	0.0015	-100	down	0	7.7039	6.3274	9.6532	7.131	0	0	0	0.0673	0.1027	0.0759	0	0	0	16	24	18	0	0	0	12	20	12	0	0	0	NM_001277106	54394	NP_001264035	cytokine receptor-like factor 3 isoform 2	0	This gene encodes a cytokine receptor-like factor that contains a fibronectin type 3 domain. The encoded protein may act as a negative regulator of the cell cycle. There is a pseudogene for this gene on chromosome 1. Alternative splicing results in multiple transcript variants. [provided by RefSeq, Mar 2013].	chr11:80080766-80081053	287	41	0	0	0	0
Csn1s2a	chr5	+	87774566	87788797	14231	13	LCP	0.0001	-100	down	0	6.7237	5.8001	7.2399	7.131	0	0	0	0.4462	0.5569	0.5485	0	0	0	15	18	18	0	0	0	11	15	12	0	0	0	NM_007785	12993	NP_031811	alpha-S2-casein-like A precursor	0
Ctla2a	chr13	-	60936566	60934154	2412	13	LCP	0.0379	-100	down	0	3.2651	4.7455	3.8613	1.1885	0	0	0	0.365	0.297	0.0914	0	0	0	12	10	3	0	0	0	9	8	2	0	0	0	NM_001145799	13024	NP_001139271	protein CTLA-2-alpha isoform b	0
Ctla2a	chr13	-	60936625	60934154	2471	13	LCP	0.0379	-100	down	0	3.2651	4.7455	3.8613	1.1885	0	0	0	0.365	0.297	0.0914	0	0	0	12	10	3	0	0	0	9	8	2	0	0	0	NM_007796	13024	NP_031822	protein CTLA-2-alpha isoform a precursor	0
Ctps2	chrX	+	162901559	163034541	132982	62	LCP	0.0046	-7.0709	down	1.6315	11.5362	10.5456	11.5838	12.4793	0	4.8945	0	0.1701	0.1868	0.2013	0	0.0789	0	26	29	31	0	12	0	20	24	21	0	12	0	NM_001168568	55936	NP_001162040	CTP synthase 2 isoform a	0
Ctps2	chrX	+	162901594	163034541	132947	62	LCP	0.0046	-7.0709	down	1.6315	11.5362	10.5456	11.5838	12.4793	0	4.8945	0	0.1701	0.1868	0.2013	0	0.0789	0	26	29	31	0	12	0	20	24	21	0	12	0	NM_001168571	55936	NP_001162043	CTP synthase 2 isoform b	0
Ctsm	chr13	-	61541839	61536443	5396	8	LCP	0.0002	-100	down	0	4.263	3.691	4.3439	4.754	0	0	0	0.4614	0.543	0.5943	0	0	0	9	11	12	0	0	0	7	9	8	0	0	0	NM_022326	64139	NP_071721	cathepsin M precursor	0
Cul9	chr17	-	46546388	46500608	45780	69	HCP	0.0153	-7.9111	down	1.3543	10.7142	6.8547	13.9971	11.2908	0	3.263	0.8	0.0993	0.2029	0.1636	0	0.0473	0.0116	17	35	28	0	8	2	13	29	19	0	8	2	NM_001081335	78309	NP_001074804	cullin-9	0		chr17:46545978-46546435	457	43	23.0758	0	22.7558	0
Cxcl17	chr7	-	25412886	25400052	12834	17	LCP	0.032	-100	down	0	11.3353	17.9276	10.1358	5.9425	0	0	0	1.0546	0.5962	0.3496	0	0	0	45	25	15	0	0	0	34	21	10	0	0	0	NM_153576	232983	NP_705804	VEGF co-regulated chemokine 1 precursor	0
Cxcr2	chr1	+	74153993	74161246	7253	28	LCP	0.0034	-35.6141	down	0.136	4.8423	5.8001	3.3786	5.3483	0	0.4079	0	0.2071	0.1207	0.191	0	0.0146	0	15	8	13	0	1	0	11	7	9	0	1	0	NM_009909	12765	NP_034039	C-X-C chemokine receptor type 2	0
Cyhr1	chr15	-	76659736	76658135	1601	62	ICP	0.0211	-6.6464	down	0.4079	2.7108	2.6364	1.9306	3.5655	0	1.2236	0	0.0425	0.0311	0.0575	0	0.0197	0	7	5	9	0	3	0	5	4	6	0	3	0	NM_001276333	54151	NP_001263262	cysteine and histidine-rich protein 1 isoform 2	0		chr15:76660100-76660751	651	54	0	0	0	0
Cyp17a1	chr19	-	46673000	46667164	5836	33	LCP	0.0379	-10.0247	down	0.5841	5.8551	5.2728	3.3786	8.9138	1.7522	0	0	0.1598	0.1024	0.2701	0.0531	0	0	13	8	22	4	0	0	10	7	15	4	0	0	NM_007809	13074	NP_031835	steroid 17-alpha-hydroxylase/17,20 lyase precursor	0
Cyp20a1	chr1	+	60343371	60387387	44016	82	HCP	0.037	-32.9577	down	0.2719	8.9612	5.2728	14.4798	7.131	0	0.8157	0	0.0643	0.1766	0.087	0	0.0099	0	13	36	18	0	2	0	10	30	12	0	2	0	NM_030013	77951	NP_084289	cytochrome P450 20A1	0		chr1:60343255-60343657	402	51	0	0	7.3912	0
Cyp2a22	chr7	-	26939386	26931630	7756	29	LCP	0.0298	-9.0735	down	0.5539	5.0255	2.6364	5.3092	7.131	0.438	1.2236	0	0.0909	0.1831	0.2459	0.0151	0.0422	0	7	13	18	1	3	0	5	11	12	1	3	0	NM_001101467	233005	NP_001094937	cytochrome P450, family 2, subfamily a, polypeptide 22 precursor	0
Cyp2j12	chr4	-	96141152	96099317	41835	10	LCP	0.0094	-3.9799	down	3.5008	13.9328	12.1275	13.0318	16.639	0	5.3023	5.2	1.2127	1.3032	1.6639	0	0.5302	0.52	30	33	42	0	13	13	23	27	28	0	13	13	NM_001100182	242546	NP_001093652	cytochrome P450, family 2, subfamily j, polypeptide 12, pseudogene	0
Cyp2r1	chr7	-	114562972	114550167	12805	71	HCP	0.0048	-100	down	0	7.9493	8.4365	5.3092	10.1023	0	0	0	0.1188	0.0748	0.1423	0	0	0	21	13	25	0	0	0	16	11	17	0	0	0	NM_177382	244209	NP_796356	vitamin D 25-hydroxylase	0		chr7:114562569-114563069	500	50	26.3641	0	14.8563	0
Cyp3a13	chr5	-	137921619	137892932	28687	11	LCP	0.0268	-9.6832	down	2.0442	19.7944	11.0729	27.5116	20.7988	6.1326	0	0	1.0066	2.5011	1.8908	0.5575	0	0	28	69	52	15	0	0	21	57	35	14	0	0	NM_007819	13113	NP_031845	cytochrome P450 3A13	0
Cyp4f17	chr17	+	32506461	32528894	22433	44	ICP	0.0327	-10.6513	down	0.6798	7.2408	5.2728	11.1012	5.3483	0	2.0394	0	0.1198	0.2523	0.1216	0	0.0463	0	13	28	13	0	5	0	10	23	9	0	5	0	NM_001101445	208285	NP_001094915	cytochrome P450, family 4, subfamily f, polypeptide 17 precursor	0
Cypt15	chrX	+	39346265	39346961	696	15	LCP	0.0316	-100	down	0	4.7949	3.691	7.7225	2.9713	0	0	0	0.2461	0.5148	0.1981	0	0	0	9	19	7	0	0	0	7	16	5	0	0	0	NM_001177380	78631	NP_001170851	cysteine-rich perinuclear theca 15	0
Cysltr1	chrX	-	106603462	106576516	26946	25	LCP	0.0003	-100	down	0	1.4061	1.5818	1.448	1.1885	0	0	0	0.0633	0.0579	0.0475	0	0	0	4	4	3	0	0	0	3	3	2	0	0	0	NM_021476	58861	NP_067451	cysteinyl leukotriene receptor 1	0
D030025E07Rik	chr3	-	128231605	128117014	114591	25	LCP	0.0011	-71.2282	down	0.136	9.6847	8.9638	8.2052	11.885	0	0.4079	0	0.3586	0.3282	0.4754	0	0.0163	0	22	21	30	0	1	0	17	17	20	0	1	0	NR_045704	402774			0
D030028A08Rik	chr11	+	96944145	96965060	20915	66	ICP	0.0076	-7.9742	down	0.438	3.493	3.1637	4.3439	2.9713	1.3141	0	0	0.0479	0.0658	0.045	0.0199	0	0	8	11	7	3	0	0	6	9	5	3	0	0	NR_003293	319371			0		chr11:96943705-96943914	209	21	0	11.5469	0	0
D030047H15Rik	chr7	-	4136926	4126339	10587	98	HCP	0.0369	-47.228	down	0.136	6.4214	10.0184	6.2746	2.9713	0	0.4079	0	0.1022	0.064	0.0303	0	0.0042	0	25	16	7	0	1	0	19	13	5	0	1	0	NR_033548	100037396			0		chr7:4136845-4137609	764	84	0	0	0	0
D11Wsu47e	chr11	+	113684411	113694647	10236	122	HCP	0.0394	-6.8617	down	1.7674	12.1276	17.9276	10.1358	8.3195	0	5.3023	0	0.1469	0.0831	0.0682	0	0.0435	0	45	25	21	0	13	0	34	21	14	0	13	0	NM_177777	276852	NP_808445	uncharacterized protein C17orf80 homolog	0		chr11:113683423-113684750	1327	135	0	15.4582	7.8368	0
D130058E03	chr6	-	127307967	127296185	11782	28	ICP	0.0126	-6.6217	down	1.1279	7.4686	8.9638	8.6879	4.754	1.7522	1.6315	0	0.3201	0.3103	0.1698	0.0626	0.0583	0	22	22	12	4	4	0	17	18	8	4	4	0	NR_073373	232386			0
D430020J02Rik	chr12	-	116405161	116401946	3215	106	HCP	0.0234	-44.673	down	0.2667	11.9128	16.873	5.7919	13.0735	0	0	0.8	0.1592	0.0546	0.1233	0	0	0.0075	42	14	33	0	0	2	32	12	22	0	0	2	NR_028421	319545			0		chr12:116405180-116405776	596	63	35.388	0	49.8532	0
D5Ertd605e	chr5	+	147418619	147423044	4425	26	LCP	0.0208	-17.3632	down	0.6745	11.7121	5.8001	14.4798	14.8563	0	1.2236	0.8	0.2231	0.5569	0.5714	0	0.0471	0.0308	15	36	37	0	3	2	11	30	25	0	3	2	NR_033625	100039805			0
D630024D03Rik	chr11	-	31824547	31800687	23860	38	LCP	0.0395	-100	down	0	6.4707	7.3819	9.6532	2.377	0	0	0	0.1943	0.254	0.0626	0	0	0	18	24	6	0	0	0	14	20	4	0	0	0	NR_102314	414116			0
D630029K05Rik	chr10	+	116964739	116969107	4368	31	LCP	0.004	-15.3629	down	0.5438	8.3548	7.9092	10.6185	6.5368	0	1.6315	0	0.2551	0.3425	0.2109	0	0.0526	0	20	27	16	0	4	0	15	22	11	0	4	0	NR_027847	103175			0
D6Ertd474e	chr6	+	143245887	143297879	51992	24	LCP	0.0277	-6.3586	down	1.3596	8.645	6.3274	7.7225	11.885	0	4.0787	0	0.2636	0.3218	0.4952	0	0.1699	0	16	19	30	0	10	0	12	16	20	0	10	0	NR_027803	52285			0
Dbndd2	chr2	+	164486454	164493323	6869	140	HCP	0.043	-100	down	0	5.5798	2.1091	8.6879	5.9425	0	0	0	0.0151	0.0621	0.0424	0	0	0	5	22	15	0	0	0	4	18	10	0	0	0	NM_026797	52840	NP_081073	dysbindin domain-containing protein 2	0		chr2:164485967-164487110	1143	112	0	0	0	0
Dbndd2	chr2	+	164486876	164493323	6447	103	HCP	0.043	-100	down	0	5.5798	2.1091	8.6879	5.9425	0	0	0	0.0205	0.0843	0.0577	0	0	0	5	22	15	0	0	0	4	18	10	0	0	0	NM_001048228	52840	NP_001041693	dysbindin domain-containing protein 2	0		chr2:164485967-164487110	1143	112	0	0	0	0
Dbndd2	chr2	+	164488110	164493323	5213	26	LCP	0.0021	-100	down	0	7.0306	5.2728	8.6879	7.131	0	0	0	0.2028	0.3341	0.2743	0	0	0	13	22	18	0	0	0	10	18	12	0	0	0	NM_001048229	52840	NP_001041694	dysbindin domain-containing protein 2	0		chr2:164485967-164487110	1143	112	0	0	0	0
Dbt	chr3	+	116513078	116549981	36903	64	ICP	0.002	-23.6165	down	0.5333	12.5955	14.7639	13.5145	9.508	0	0	1.6	0.2307	0.2112	0.1486	0	0	0.025	37	34	24	0	0	4	28	28	16	0	0	4	NM_010022	13171	NP_034152	lipoamide acyltransferase component of branched-chain alpha-keto acid dehydrogenase complex, mitochondrial	0
Dcun1d3	chr7	-	119895745	119853162	42583	81	HCP	0.0044	-24.1745	down	0.2667	6.4465	4.7455	6.2746	8.3195	0	0	0.8	0.0586	0.0775	0.1027	0	0	0.0099	12	16	21	0	0	2	9	13	14	0	0	2	NM_001163703	233805	NP_001157175	DCN1-like protein 3	0		chr7:119896105-119896407	302	21	0	51.9418	59.0315	0
Ddi1	chr9	-	6266547	6265027	1520	31	LCP	0.0006	-49.4894	down	0.2667	13.1972	11.0729	15.4451	13.0735	0	0	0.8	0.3572	0.4982	0.4217	0	0	0.0258	28	39	33	0	0	2	21	32	22	0	0	2	NM_027942	71829	NP_082218	protein DDI1 homolog 1	0
Ddit4	chr10	-	59951770	59949674	2096	123	HCP	0.0299	-100	down	0	2.3073	3.691	1.448	1.7828	0	0	0	0.03	0.0118	0.0145	0	0	0	9	4	4	0	0	0	7	3	3	0	0	0	NM_029083	74747	NP_083359	DNA damage-inducible transcript 4 protein	0		chr10:59951231-59952395	1164	92	7.9273	3.1099	3.8289	0
Ddx24	chr12	-	103425780	103407975	17805	88	HCP	0.0095	-100	down	0	5.9685	8.4365	5.3092	4.1598	0	0	0	0.0959	0.0603	0.0473	0	0	0	21	13	10	0	0	0	16	11	7	0	0	0	NM_001159502	27225	NP_001152974	ATP-dependent RNA helicase DDX24 isoform 1	0		chr12:103425495-103426077	582	48	4.5299	0	0	0
Ddx24	chr12	-	103425867	103407975	17892	88	HCP	0.0095	-100	down	0	5.9685	8.4365	5.3092	4.1598	0	0	0	0.0959	0.0603	0.0473	0	0	0	21	13	10	0	0	0	16	11	7	0	0	0	NM_020494	27225	NP_065240	ATP-dependent RNA helicase DDX24 isoform 2	0		chr12:103425495-103426077	582	48	4.5299	0	0	0
Ddx27	chr2	+	167015312	167034945	19633	79	HCP	0.0151	-8.057	down	1.3596	10.954	13.182	12.5491	7.131	0	4.0787	0	0.1669	0.1588	0.0903	0	0.0516	0	33	31	18	0	10	0	25	26	12	0	10	0	NM_153065	228889	NP_694705	probable ATP-dependent RNA helicase DDX27	0		chr2:167015190-167015563	373	48	0	0	7.9658	0
Ddx52	chr11	+	83942089	83963086	20997	65	ICP	0.0399	-15.4377	down	0.2793	4.3123	6.3274	4.8266	1.7828	0.438	0	0.4	0.0973	0.0743	0.0274	0.0067	0	0.0062	16	12	4	1	0	1	12	10	3	1	0	1	NM_030096	78394	NP_084372	probable ATP-dependent RNA helicase DDX52	0		chr11:83941927-83942374	447	46	0	26.9944	0	0
Defa-ps1	chr8	+	21695011	21695853	842	9	LCP	0.0273	-12.4858	down	0.4079	5.0925	3.691	3.8613	7.7253	0	1.2236	0	0.4101	0.429	0.8584	0	0.136	0	9	10	19	0	3	0	7	8	13	0	3	0	NR_003146	727720			0
Defa21	chr8	+	21025544	21026517	973	14	LCP	0.003	-4.9619	down	1.3491	6.6939	7.3819	6.7572	5.9425	0	2.4472	1.6	0.5273	0.4827	0.4245	0	0.1748	0.1143	18	17	15	0	6	4	14	14	10	0	6	4	NM_183253	66298	NP_899076	alpha-defensin 21 precursor	0
Defa26	chr8	+	21618167	21618972	805	10	LCP	0.0089	-100	down	0	1.6191	2.1091	0.9653	1.7828	0	0	0	0.2109	0.0965	0.1783	0	0	0	5	2	4	0	0	0	4	2	3	0	0	0	NM_001079933	626708	NP_001073402	alpha-defensin 26 precursor	0
Dffa	chr4	+	149104152	149118128	13976	58	ICP	0.0032	-14.6187	down	0.8157	11.925	8.9638	12.5491	14.262	0	2.4472	0	0.1545	0.2164	0.2459	0	0.0422	0	22	31	36	0	6	0	17	26	24	0	6	0	NM_010044	13347	NP_034174	DNA fragmentation factor subunit alpha isoform b	0		chr4:149104062-149104416	354	29	11.1712	0	62.9503	0
Dhx15	chr5	-	52190519	52153323	37196	127	HCP	0.0312	-100	down	0	7.4593	4.2183	6.2746	11.885	0	0	0	0.0332	0.0494	0.0936	0	0	0	11	16	30	0	0	0	8	13	20	0	0	0	NM_001042620	13204	NP_001036085	putative pre-mRNA-splicing factor ATP-dependent RNA helicase DHX15 isoform 1	0		chr5:52189953-52190745	792	100	0	0	0	0
Dhx30	chr9	-	110115582	110084318	31264	18	LCP	0.0157	-6.282	down	1.6315	10.2491	10.5456	7.7225	12.4793	0	4.8945	0	0.5859	0.429	0.6933	0	0.2719	0	26	19	31	0	12	0	20	16	21	0	12	0	NM_133347	72831	NP_579925	putative ATP-dependent RNA helicase DHX30 isoform 2	0
Dhx9	chr1	-	153487660	153455757	31903	119	HCP	0.0011	-100	down	0	7.8973	7.9092	6.2746	9.508	0	0	0	0.0665	0.0527	0.0799	0	0	0	20	16	24	0	0	0	15	13	16	0	0	0	NM_007842	13211	NP_031868	ATP-dependent RNA helicase A	0		chr1:153486981-153487778	797	91	24.8094	19.6818	9.3201	0
Dis3l	chr9	-	64340457	64306755	33702	77	HCP	0.0479	-4.3656	down	2.3113	10.0901	11.0729	12.0665	7.131	0	6.9338	0	0.1438	0.1567	0.0926	0	0.09	0	28	30	18	0	17	0	21	25	12	0	17	0	NM_172519	213550	NP_766107	DIS3-like exonuclease 1 isoform 2	0		chr9:64340472-64341326	854	88	0	0	10.4377	0
Dlg2	chr7	+	92062393	92449246	386853	10	LCP	0.0417	-16.0418	down	0.5333	8.5556	13.7093	4.8266	7.131	0	0	1.6	1.3709	0.4827	0.7131	0	0	0.16	34	12	18	0	0	4	26	10	12	0	0	4	NM_001243046	23859	NP_001229975	disks large homolog 2 isoform 2	0
Dlg3	chrX	+	100774494	100818410	43916	48	ICP	0.017	-100	down	0	7.0036	10.0184	3.8613	7.131	0	0	0	0.2087	0.0804	0.1486	0	0	0	25	10	18	0	0	0	19	8	12	0	0	0	NM_001177779	53310	NP_001171250	disks large homolog 3 isoform 3	0
Dlg5	chr14	-	24245920	24133952	111968	145	HCP	0.0201	-100	down	0	5.9462	8.9638	5.3092	3.5655	0	0	0	0.0618	0.0366	0.0246	0	0	0	22	13	9	0	0	0	17	11	6	0	0	0	NM_027726	71228	NP_082002	discs large homolog 5 isoform 2	0		chr14:24245025-24245948	923	109	12.8536	0	1.6096	0
Dlk2	chr17	+	46297420	46303271	5851	151	ICP	0.0039	-11.1261	down	0.2719	3.0252	3.691	2.4133	2.9713	0	0.8157	0	0.0244	0.016	0.0197	0	0.0054	0	9	6	7	0	2	0	7	5	5	0	2	0	NM_207666	106565	NP_997549	protein delta homolog 2	0		chr17:46297850-46298653	803	77	0	0	0	0
Dmap1	chr4	-	117682225	117674685	7540	69	ICP	0.0459	-100	down	0	4.9391	2.6364	3.8613	8.3195	0	0	0	0.0382	0.056	0.1206	0	0	0	7	10	21	0	0	0	5	8	14	0	0	0	NM_023178	66233	NP_075667	DNA methyltransferase 1-associated protein 1	0		chr4:117681897-117682403	506	36	7.8154	0	5.872	0
Dmrtc2	chr7	+	24870056	24877651	7595	77	HCP	0.0223	-91.4747	down	0.146	13.3553	7.9092	20.2717	11.885	0.438	0	0	0.1027	0.2633	0.1544	0.0057	0	0	20	51	30	1	0	0	15	42	20	1	0	0	NM_027732	71241	NP_082008	doublesex- and mab-3-related transcription factor C2	0		chr7:24869698-24870221	523	43	0	23.0717	28.4059	2.0939
Dnaaf3	chr7	-	4532442	4522956	9486	60	ICP	0.0393	-3.6934	down	2.8472	10.5161	12.1275	11.1012	8.3195	0	7.3417	1.2	0.2021	0.185	0.1387	0	0.1224	0.02	30	28	21	0	18	3	23	23	14	0	18	3	NM_001033548	436022	NP_001028720	dynein assembly factor 3, axonemal	0
Dnahc9	chr11	-	66168551	65831323	337228	71	ICP	0.0271	-100	down	0	8.6106	9.4911	3.8613	12.4793	0	0	0	0.1337	0.0544	0.1758	0	0	0	24	10	31	0	0	0	18	8	21	0	0	0	NM_001099633	237806	NP_001093103	dynein heavy chain 9, axonemal	0		chr11:66168092-66168506	414	40	0	0	17.9423	0
Dnajc24	chr2	-	106003549	105966707	36842	55	ICP	0.0041	-47.7203	down	0.136	6.4884	8.4365	6.2746	4.754	0	0.4079	0	0.1534	0.1141	0.0864	0	0.0074	0	21	16	12	0	1	0	16	13	8	0	1	0	NM_026992	99349	NP_081268	dnaJ homolog subfamily C member 24	0		chr2:106003104-106003389	285	27	41.6275	8.4677	31.2763	0
Dnmt3l	chr10	+	78049841	78063615	13774	42	LCP	0.0438	-3.341	down	2.6081	8.7138	10.5456	9.6532	5.9425	1.3141	5.7102	0.8	0.2511	0.2298	0.1415	0.0313	0.136	0.019	26	24	15	3	14	2	20	20	10	3	14	2	NM_019448	54427	NP_062321	DNA (cytosine-5)-methyltransferase 3-like isoform 1	0
Dock4	chr12	+	40446052	40846488	400436	139	HCP	0.0416	-61.1203	down	0.1333	8.1494	3.691	13.0318	7.7253	0	0	0.4	0.0266	0.0938	0.0556	0	0	0.0029	9	33	19	0	0	1	7	27	13	0	0	1	NM_172803	238130	NP_766391	dedicator of cytokinesis protein 4	0		chr12:40445683-40446660	977	104	1.3492	33.3464	15.206	0
Dpcr1	chr17	-	35643695	35635754	7941	40	LCP	0.0063	-8.3116	down	0.8	6.6493	5.8001	8.2052	5.9425	0	0	2.4	0.145	0.2051	0.1486	0	0	0.06	15	21	15	0	0	6	11	17	10	0	0	6	NM_001033366	268949	NP_001028538	diffuse panbronchiolitis critical region protein 1 homolog precursor	0
Dse	chr10	-	34207551	34151392	56159	106	ICP	0.0104	-10.3942	down	0.8026	8.3428	5.2728	9.6532	10.1023	0	0.4079	2	0.0497	0.0911	0.0953	0	0.0038	0.0189	13	24	25	0	1	5	10	20	17	0	1	5	NM_172508	212898	NP_766096	dermatan-sulfate epimerase precursor	0		chr10:34206827-34207451	624	64	4.225	34.8071	2.3808	0
Dsg3	chr18	+	20510303	20541310	31007	22	LCP	0.0191	-33.9639	down	0.4079	13.8527	18.9821	15.4451	7.131	0	1.2236	0	0.8628	0.702	0.3241	0	0.0556	0	47	39	18	0	3	0	36	32	12	0	3	0	NM_030596	13512	NP_085099	desmoglein-3 precursor	0
Dtnb	chr12	+	3572390	3781398	209008	148	HCP	0.021	-100	down	0	2.9238	3.1637	1.448	4.1598	0	0	0	0.0214	0.0098	0.0281	0	0	0	8	4	10	0	0	0	6	3	7	0	0	0	NM_001162465	13528	NP_001155937	dystrobrevin beta isoform a	0		chr12:3572055-3572883	828	117	0	1.4573	0	0
Dusp28	chr1	+	92906988	92908620	1632	114	HCP	0.0445	-100	down	0	1.6116	0.5273	1.9306	2.377	0	0	0	0.0046	0.0169	0.0209	0	0	0	1	5	6	0	0	0	1	4	4	0	0	0	NM_175118	67446	NP_780327	dual specificity phosphatase 28	0		chr1:92906972-92907592	620	76	0	7.7848	0	0
Dydc1	chr14	+	41072910	41092197	19287	36	ICP	0.0202	-7.5563	down	1.3596	10.2733	13.182	11.1012	6.5368	0	4.0787	0	0.3662	0.3084	0.1816	0	0.1133	0	33	28	16	0	10	0	25	23	11	0	10	0	NM_027094	69496	NP_081370	DPY30 domain-containing protein 1	0		chr14:41072829-41073031	202	16	0	0	7.3546	0
Dydc2	chr14	-	41069074	41049208	19866	19	LCP	0.0002	-46.5371	down	0.136	6.3275	5.8001	7.2399	5.9425	0	0.4079	0	0.3053	0.381	0.3128	0	0.0215	0	15	18	15	0	1	0	11	15	10	0	1	0	NM_027717	71200	NP_081993	DPY30 domain-containing protein 2	0
Dyrk1b	chr7	+	28179482	28187298	7816	116	ICP	0.0357	-6.0455	down	1.7333	10.4789	6.8547	14.4798	10.1023	0	0	5.2	0.0591	0.1248	0.0871	0	0	0.0448	17	36	25	0	0	13	13	30	17	0	0	13	NM_010092	13549	NP_034222	dual specificity tyrosine-phosphorylation-regulated kinase 1B isoform a	0		chr7:28179400-28180425	1025	91	0	21.1899	0	0
E130218I03Rik	chr4	+	134243762	134245873	2111	100	LCP	0.0499	-4.6109	down	1.6262	7.4983	4.7455	10.6185	7.131	0	4.0787	0.8	0.0475	0.1062	0.0713	0	0.0408	0.008	12	27	18	0	10	2	9	22	12	0	10	2	NR_040436	77490			0
E530001F21Rik	chrX	-	105165505	105164377	1128	10	LCP	0.0377	-28.1314	down	0.136	3.8249	5.2728	1.448	4.754	0	0.4079	0	0.5273	0.1448	0.4754	0	0.0408	0	13	4	12	0	1	0	10	3	8	0	1	0	NR_002167	279610			0
Ebf2	chr14	+	67233291	67430952	197661	126	ICP	0.0171	-10.7734	down	0.4079	4.3941	2.6364	5.7919	4.754	0	1.2236	0	0.0209	0.046	0.0377	0	0.0097	0	7	14	12	0	3	0	5	12	8	0	3	0	NM_010095	13592	NP_034225	transcription factor COE2	0		chr14:67235403-67236476	1073	70	4.9141	0	6.9228	0
Echdc3	chr2	-	6212994	6188464	24530	53	ICP	0.0076	-24.1914	down	0.2719	6.5776	8.9638	4.8266	5.9425	0	0.8157	0	0.1691	0.0911	0.1121	0	0.0154	0	22	12	15	0	2	0	17	10	10	0	2	0	NM_024208	67856	NP_077170	enoyl-CoA hydratase domain-containing protein 3, mitochondrial precursor	0
Eda2r	chrX	-	97377209	97337774	39435	31	LCP	0.0068	-100	down	0	8.4785	7.9092	11.5838	5.9425	0	0	0	0.2551	0.3737	0.1917	0	0	0	20	29	15	0	0	0	15	24	10	0	0	0	NM_001161433	245527	NP_001154905	tumor necrosis factor receptor superfamily member 27	0
Egfl7	chr2	+	26583863	26592682	8819	35	LCP	0.0212	-3.6175	down	2.1617	7.8201	7.3819	10.1358	5.9425	0.438	2.4472	3.6	0.2109	0.2896	0.1698	0.0125	0.0699	0.1029	18	25	15	1	6	9	14	21	10	1	6	9	NM_198725	353156	NP_942018	epidermal growth factor-like protein 7 isoform 2 precursor	0
Ehd4	chr2	-	120154575	120089486	65089	110	HCP	0.0441	-50.9963	down	0.136	6.9338	11.0729	6.7572	2.9713	0	0.4079	0	0.1007	0.0614	0.027	0	0.0037	0	28	17	7	0	1	0	21	14	5	0	1	0	NM_133838	98878	NP_598599	EH domain-containing protein 4	0		chr2:120154097-120154849	752	77	0	0	3.9511	0
Eif5a	chr11	-	69921275	69916711	4564	166	HCP	0.0067	-100	down	0	5.2162	3.691	4.8266	7.131	0	0	0	0.0222	0.0291	0.043	0	0	0	9	12	18	0	0	0	7	10	12	0	0	0	NM_001166595	276770	NP_001160067	eukaryotic translation initiation factor 5A-1	0	This gene encodes an elongation initiation factor, which participates in protein synthesis. The encoded protein also plays roles in mRNA metabolism, cell proliferation, and cell cycle control. This protein contains a modified lysine residue called hypusine, which appears to be necessary for its function. Alternatively spliced transcript variants have been described. Related pseudogenes exist on c…	chr11:69920525-69921795	1270	137	4.1518	9.5012	11.6978	0
Eif5a	chr11	-	69921386	69916711	4675	168	HCP	0.0067	-100	down	0	5.2162	3.691	4.8266	7.131	0	0	0	0.022	0.0287	0.0424	0	0	0	9	12	18	0	0	0	7	10	12	0	0	0	NM_181582	276770	NP_853613	eukaryotic translation initiation factor 5A-1	0	This gene encodes an elongation initiation factor, which participates in protein synthesis. The encoded protein also plays roles in mRNA metabolism, cell proliferation, and cell cycle control. This protein contains a modified lysine residue called hypusine, which appears to be necessary for its function. Alternatively spliced transcript variants have been described. Related pseudogenes exist on c…	chr11:69920525-69921795	1270	137	4.1518	9.5012	11.6978	0
Elf1	chr14	+	79481193	79582476	101283	212	HCP	0.0326	-100	down	0	3.6641	2.6364	2.4133	5.9425	0	0	0	0.0124	0.0114	0.028	0	0	0	7	6	15	0	0	0	5	5	10	0	0	0	NM_007920	13709	NP_031946	ETS-related transcription factor Elf-1	0		chr14:79480680-79482211	1531	188	4.305	0	2.9111	0
Ell	chr8	+	70539674	70592858	53184	81	HCP	0.0476	-3.5083	down	1.3569	4.7605	4.2183	5.3092	4.754	0	3.6708	0.4	0.0521	0.0655	0.0587	0	0.0453	0.0049	11	13	12	0	9	1	8	11	8	0	9	1	NM_007924	13716	NP_031950	RNA polymerase II elongation factor ELL	0		chr8:70538691-70539934	1243	100	5.3025	0	0	0
Elmod3	chr6	-	72598413	72565921	32492	58	HCP	0.0002	-100	down	0	4.2258	3.691	4.8266	4.1598	0	0	0	0.0636	0.0832	0.0717	0	0	0	9	12	10	0	0	0	7	10	7	0	0	0	NM_001253692	232089	NP_001240621	ELMO domain-containing protein 3	0
Elovl1	chr4	+	118428092	118432916	4824	59	ICP	0.0437	-5.4737	down	1.0977	6.0085	6.3274	3.3786	8.3195	0.438	2.8551	0	0.1072	0.0573	0.141	0.0074	0.0484	0	16	8	21	1	7	0	12	7	14	1	7	0	NM_001039175	54325	NP_001034264	elongation of very long chain fatty acids protein 1 isoform 2	0
Elovl1	chr4	+	118429700	118432916	3216	34	LCP	0.018	-33.7272	down	0.146	4.9242	4.7455	2.896	7.131	0.438	0	0	0.1396	0.0852	0.2097	0.0129	0	0	12	7	18	1	0	0	9	6	12	1	0	0	NM_001039176	54325	NP_001034265	elongation of very long chain fatty acids protein 1 isoform 1	0
Elovl6	chr3	+	129532385	129638493	106108	157	ICP	0.0499	-8.4576	down	0.5412	4.5773	7.3819	3.3786	2.9713	0	1.2236	0.4	0.047	0.0215	0.0189	0	0.0078	0.0025	18	8	7	0	3	1	14	7	5	0	3	1	NM_130450	170439	NP_569717	elongation of very long chain fatty acids protein 6	0		chr3:129533652-129534280	628	72	0	13.4499	7.0969	0
Emc2	chr15	+	43477228	43527777	50549	57	ICP	0.0022	-19.9309	down	0.5587	11.1354	12.1275	8.2052	13.0735	0.8761	0	0.8	0.2128	0.144	0.2294	0.0154	0	0.014	30	21	33	2	0	2	23	17	22	2	0	2	NM_025736	66736	NP_080012	ER membrane protein complex subunit 2	0		chr15:43477167-43477610	443	35	5.9513	46.3048	0	0
Emcn	chr3	+	137341077	137431069	89992	34	LCP	0.0007	-100	down	0	5.8002	6.8547	5.7919	4.754	0	0	0	0.2016	0.1704	0.1398	0	0	0	17	14	12	0	0	0	13	12	8	0	0	0	NM_016885	59308	NP_058581	endomucin isoform 2 precursor	0
Emilin2	chr17	-	71310965	71252175	58790	117	HCP	0.0385	-5.9939	down	0.9491	5.6886	6.8547	7.2399	2.9713	0	2.4472	0.4	0.0586	0.0619	0.0254	0	0.0209	0.0034	17	18	7	0	6	1	13	15	5	0	6	1	NM_145158	246707	NP_660140	EMILIN-2 precursor	0		chr17:71310456-71311277	821	69	16.0561	22.0459	9.0477	0
Eml5	chr12	-	98901484	98786603	114881	149	HCP	0.0354	-34.4857	down	0.136	4.6889	2.1091	4.8266	7.131	0	0.4079	0	0.0142	0.0324	0.0479	0	0.0027	0	5	12	18	0	1	0	4	10	12	0	1	0	NM_001081191	319670	NP_001074660	echinoderm microtubule-associated protein-like 5	0		chr12:98900593-98901570	977	118	0	0	0	0
Eogt	chr6	-	97148883	97110943	37940	81	ICP	0.0185	-100	down	0	7.8405	6.3274	5.3092	11.885	0	0	0	0.0781	0.0655	0.1467	0	0	0	16	13	30	0	0	0	12	11	20	0	0	0	NM_175313	101351	NP_780522	EGF domain-specific O-linked N-acetylglucosamine transferase precursor	0		chr6:97148453-97148996	543	48	2.4276	0	30.0956	0
Eri2	chr7	-	119794058	119783825	10233	89	HCP	0.0344	-17.061	down	0.5438	9.2784	4.2183	13.5145	10.1023	0	1.6315	0	0.0474	0.1518	0.1135	0	0.0183	0	11	34	25	0	4	0	8	28	17	0	4	0	NM_027698	71151	NP_081974	ERI1 exoribonuclease 2	0		chr7:119793770-119794341	571	60	13.8515	48.604	2.6018	0
Erp29	chr5	-	121452474	121444752	7722	139	HCP	0.0007	-100	down	0	6.0132	4.7455	6.7572	6.5368	0	0	0	0.0341	0.0486	0.047	0	0	0	12	17	16	0	0	0	9	14	11	0	0	0	NM_026129	67397	NP_080405	endoplasmic reticulum resident protein 29 precursor	0		chr5:121452104-121452795	691	93	0	0	12.8998	0
Etnk2	chr1	+	133363571	133380319	16748	97	ICP	0.0099	-7.6297	down	0.9666	7.3746	10.0184	6.7572	5.3483	0.8761	1.2236	0.8	0.1033	0.0697	0.0551	0.009	0.0126	0.0082	25	17	13	2	3	2	19	14	9	2	3	2	NM_175443	214253	NP_780652	ethanolamine kinase 2	0		chr1:133363428-133364312	884	71	0	12.2849	11.764	0
Evx1	chr6	+	52313497	52318378	4881	96	ICP	0.0001	-100	down	0	6.1592	6.8547	6.2746	5.3483	0	0	0	0.0714	0.0654	0.0557	0	0	0	17	16	13	0	0	0	13	13	9	0	0	0	NM_007966	14028	NP_031992	homeobox even-skipped homolog protein 1	0		chr6:52316547-52316860	313	44	0	0	9.4928	0
Exoc3l4	chr12	+	111417429	111431183	13754	47	LCP	0.0134	-12.4867	down	0.5438	6.7907	4.2183	7.2399	8.9138	0	1.6315	0	0.0898	0.154	0.1897	0	0.0347	0	11	18	22	0	4	0	8	15	15	0	4	0	NM_028807	74190	NP_083083	exocyst complex component 3-like protein 4	0		chr12:111429589-111429796	207	21	0	0	0	0
Exosc1	chr19	-	41933314	41922979	10335	100	ICP	0.0341	-11.7153	down	0.4	4.6861	6.8547	4.8266	2.377	0	0	1.2	0.0685	0.0483	0.0238	0	0	0.012	17	12	6	0	0	3	13	10	4	0	0	3	NM_001164561	66583	NP_001158033	exosome complex component CSL4 isoform 2	0		chr19:41932878-41933532	654	57	26.2028	1.845	9.0864	0
Eya1	chr1	-	14310199	14168957	141242	68	ICP	0.0496	-3.9377	down	4.0498	15.9471	11.6002	23.1676	13.0735	0	7.7495	4.4	0.1706	0.3407	0.1923	0	0.114	0.0647	29	58	33	0	19	11	22	48	22	0	19	11	NM_010164	14048	NP_034294	eyes absent homolog 1 isoform 1	0		chr1:14309747-14310036	289	35	0	112.732	41.1246	0
Ezh1	chr11	-	101226450	101191114	35336	94	HCP	0.0242	-4.0145	down	2.1268	8.538	10.0184	9.6532	5.9425	4.3804	0	2	0.1066	0.1027	0.0632	0.0466	0	0.0213	25	24	15	11	0	5	19	20	10	10	0	5	NM_007970	14055	NP_031996	histone-lysine N-methyltransferase EZH1	0		chr11:101225891-101226550	659	64	0	0	0	16.6177
Fabp5	chr3	+	10012584	10016610	4026	91	ICP	0.0208	-6.3933	down	1.2236	7.8229	5.2728	8.6879	9.508	0	3.6708	0	0.0579	0.0955	0.1045	0	0.0403	0	13	22	24	0	9	0	10	18	16	0	9	0	NM_001272098	16592	NP_001259027	putative Fabp5 product isoform 3	0	The protein encoded by this gene is part of the fatty acid binding protein family (FABP). FABPs are a family of small, highly conserved, cytoplasmic proteins that bind long-chain fatty acids and other hydrophobic ligands and participate in fatty acid uptake, transport, and metabolism. In humans this gene has been associated with psoriasis and type 2 diabetes. In mouse deficiency of this gene in c…	chr3:10012269-10012608	339	32	38.8851	0	0	0
Faf2	chr13	+	54621783	54664063	42280	91	HCP	0.0337	-100	down	0	7.8871	3.1637	11.5838	8.9138	0	0	0	0.0348	0.1273	0.098	0	0	0	8	29	22	0	0	0	6	24	15	0	0	0	NM_178397	76577	NP_848484	FAS-associated factor 2	0		chr13:54621652-54622206	554	50	0	0	0	0
Fahd1	chr17	-	24850302	24848895	1407	94	HCP	0.014	-33.001	down	0.2667	8.8003	10.5456	11.1012	4.754	0	0	0.8	0.1122	0.1181	0.0506	0	0	0.0085	26	28	12	0	0	2	20	23	8	0	0	2	NM_023480	68636	NP_075969	acylpyruvase FAHD1, mitochondrial	0		chr17:24849806-24850852	1046	87	22.6842	0	0	0
Faim3	chr1	+	130865776	130880790	15014	28	LCP	0.0159	-100	down	0	9.8483	9.4911	5.7919	14.262	0	0	0	0.339	0.2069	0.5094	0	0	0	24	14	36	0	0	0	18	12	24	0	0	0	NM_026976	69169	NP_081252	fas apoptotic inhibitory molecule 3 precursor	0		chr1:130878193-130878535	342	37	0	10.5846	13.0318	0
Fam122a	chr19	-	24477474	24475778	1696	122	HCP	0.0209	-7.7237	down	0.8157	6.3005	7.9092	3.8613	7.131	0	2.4472	0	0.0648	0.0316	0.0585	0	0.0201	0	20	10	18	0	6	0	15	8	12	0	6	0	NM_026520	68034	NP_080796	protein FAM122A	0		chr19:24476916-24477661	745	91	10.6164	0	17.9472	0
Fam19a2	chr10	+	123264075	123741204	477129	163	ICP	0.0223	-100	down	0	4.5773	2.1091	6.2746	5.3483	0	0	0	0.0129	0.0385	0.0328	0	0	0	5	16	13	0	0	0	4	13	9	0	0	0	NM_001252387	268354	NP_001239316	protein FAM19A2 isoform 2 precursor	0	This gene is a member of the TAFA family which is composed of five highly homologous genes that encode small secreted proteins. These proteins contain conserved cysteine residues at fixed positions, and are distantly related to MIP-1alpha, a member of the CC-chemokine family. The TAFA proteins are predominantly expressed in specific regions of the brain, and are postulated to function as brain-sp…	chr10:123264440-123265789	1349	140	0	11.6282	5.5064	0
Fam63a	chr3	+	95282934	95296164	13230	80	ICP	0.0308	-100	down	0	4.8991	2.1091	7.2399	5.3483	0	0	0	0.0264	0.0905	0.0669	0	0	0	5	18	13	0	0	0	4	15	9	0	0	0	NM_199475	75007	NP_955769	protein FAM63A isoform 1	0		chr3:95283299-95283576	277	29	19.0354	0	32.1796	0
Fam83d	chr2	+	158768098	158786637	18539	101	HCP	0.0289	-5.8693	down	1.3569	7.9642	8.9638	4.8266	10.1023	0	3.6708	0.4	0.0888	0.0478	0.1	0	0.0363	0.004	22	12	25	0	9	1	17	10	17	0	9	1	NM_027975	71878	NP_082251	protein FAM83D	0		chr2:158768122-158768608	486	65	0	4.9656	0	0
Fam86	chr16	-	5255956	5244154	11802	98	HCP	0.0031	-100	down	0	6.8501	6.3274	5.3092	8.9138	0	0	0	0.0646	0.0542	0.091	0	0	0	16	13	22	0	0	0	12	11	15	0	0	0	NM_027446	70511	NP_081722	protein FAM86A	0		chr16:5255699-5256119	420	44	25.1087	31.6027	38.9093	0
Fam98a	chr17	-	75551946	75537085	14861	87	ICP	0.007	-45.2103	down	0.136	6.1471	6.8547	3.8613	7.7253	0	0.4079	0	0.0788	0.0444	0.0888	0	0.0047	0	17	10	19	0	1	0	13	8	13	0	1	0	NM_133747	72722	NP_598508	protein FAM98A	0		chr17:75551494-75552006	512	44	0	14.1404	0	0
Farp1	chr14	+	121035573	121283726	248153	187	HCP	0.04	-100	down	0	1.2155	0.5273	1.9306	1.1885	0	0	0	0.0028	0.0103	0.0064	0	0	0	1	5	3	0	0	0	1	4	2	0	0	0	NM_134082	223254	NP_598843	FERMRhoGEF (Arhgef) and pleckstrin domain protein 1	0		chr14:121035063-121036380	1317	158	0	0	1.128	0
Fbxo17	chr7	+	28716789	28738140	21351	71	ICP	0.0323	-8.0966	down	0.4079	3.3023	2.1091	4.8266	2.9713	0	1.2236	0	0.0297	0.068	0.0418	0	0.0172	0	5	12	7	0	3	0	4	10	5	0	3	0	NM_015796	50760	NP_056611	F-box only protein 17	0		chr7:28732481-28732908	427	52	12.3485	0	0	0
Fem1c	chr18	-	46525971	46504605	21366	174	HCP	0.0161	-100	down	0	5.1688	4.2183	7.7225	3.5655	0	0	0	0.0242	0.0444	0.0205	0	0	0	11	19	9	0	0	0	8	16	6	0	0	0	NM_173423	240263	NP_775599	protein fem-1 homolog C	0		chr18:46525602-46526349	747	79	7.0587	0	0	0
Ffar3	chr7	-	30856178	30854329	1849	57	LCP	0.0327	-8.7204	down	2.1753	18.9695	14.7639	28.4769	13.6678	0	6.5259	0	0.259	0.4996	0.2398	0	0.1145	0	37	71	34	0	16	0	28	59	23	0	16	0	NM_001033316	233080	NP_001028488	free fatty acid receptor 3	0
Fgf12	chr16	-	28564951	28158583	406368	118	HCP	0.0152	-13.1962	down	0.5438	7.1765	10.0184	6.7572	4.754	0	1.6315	0	0.0849	0.0573	0.0403	0	0.0138	0	25	17	12	0	4	0	19	14	8	0	4	0	NM_001276419	14167	NP_001263348	fibroblast growth factor 12 isoform c	0		chr16:28564357-28565093	736	93	16.1194	8.1973	8.0741	0
Fgf16	chrX	+	105764476	105776532	12056	142	HCP	0.0324	-4.3034	down	2.9884	12.8605	10.5456	14.9624	13.0735	0	8.5653	0.4	0.0743	0.1054	0.0921	0	0.0603	0.0028	26	37	33	0	21	1	20	31	22	0	21	1	NM_030614	80903	NP_085117	fibroblast growth factor 16	0		chrX:105764341-105765297	956	111	0	22.7193	4.662	0
Fkbp4	chr6	-	128438631	128430106	8525	152	HCP	0.0069	-100	down	0	3.055	2.1091	2.896	4.1598	0	0	0	0.0139	0.0191	0.0274	0	0	0	5	7	10	0	0	0	4	6	7	0	0	0	NM_010219	14228	NP_034349	peptidyl-prolyl cis-trans isomerase FKBP4	0		chr6:128437694-128438825	1131	124	3.4966	0	5.2542	0
Flt3	chr5	-	147400489	147330741	69748	98	ICP	0.0168	-8.5964	down	0.8	6.8771	9.4911	5.7919	5.3483	0	0	2.4	0.0968	0.0591	0.0546	0	0	0.0245	24	14	13	0	0	6	18	12	9	0	0	6	NM_010229	14255	NP_034359	receptor-type tyrosine-protein kinase FLT3 precursor	0		chr5:147399906-147400553	647	60	30.5612	13.0549	4.5924	0
Flt4	chr11	+	49609678	49652739	43061	120	HCP	0.018	-100	down	0	2.8792	1.5818	2.896	4.1598	0	0	0	0.0132	0.0241	0.0347	0	0	0	4	7	10	0	0	0	3	6	7	0	0	0	NM_008029	14257	NP_032055	vascular endothelial growth factor receptor 3 precursor	0		chr11:49633991-49634401	410	30	9.6454	0	0	0
Fn3krp	chr11	+	121421372	121430768	9396	67	ICP	0.0092	-26.0658	down	0.2719	7.0873	6.8547	9.6532	4.754	0	0.8157	0	0.1023	0.1441	0.071	0	0.0122	0	17	24	12	0	2	0	13	20	8	0	2	0	NM_181420	238024	NP_852085	ketosamine-3-kinase	0		chr11:121421613-121421846	233	19	0	0	0	0
Fndc7	chr3	-	108890008	108853677	36331	26	LCP	0.0495	-3.5349	down	2.1465	7.5876	10.5456	6.2746	5.9425	0	2.0394	4.4	0.4056	0.2413	0.2286	0	0.0784	0.1692	26	16	15	0	5	11	20	13	10	0	5	11	NM_001165965	320181	NP_001159437	fibronectin type III domain-containing protein 7 isoform 2 precursor	0
Fnip1	chr11	+	54438178	54518241	80063	123	HCP	0.0128	-7.8675	down	0.5333	4.196	5.2728	4.3439	2.9713	0	0	1.6	0.0429	0.0353	0.0242	0	0	0.013	13	11	7	0	0	4	10	9	5	0	0	4	NM_173753	216742	NP_776114	folliculin-interacting protein 1	0		chr11:54437986-54438657	671	89	0	0	4.4281	0
Fosl1	chr19	+	5447697	5455938	8241	118	HCP	0.0039	-100	down	0	3.201	4.2183	2.4133	2.9713	0	0	0	0.0357	0.0205	0.0252	0	0	0	11	6	7	0	0	0	8	5	5	0	0	0	NM_010235	14283	NP_034365	fos-related antigen 1	0		chr19:5447472-5448842	1370	103	7.6975	0	0	0
Frat1	chr19	+	41829969	41832583	2614	182	HCP	0.0408	-10.591	down	0.4079	4.3197	2.6364	6.7572	3.5655	0	1.2236	0	0.0145	0.0371	0.0196	0	0.0067	0	7	17	9	0	3	0	5	14	6	0	3	0	NM_008043	14296	NP_032069	proto-oncogene FRAT1	0		chr19:41829931-41830950	1019	134	0	0	0	0
Frmd6	chr12	+	70825513	70902234	76721	140	HCP	0.0303	-6.4279	down	1.4955	9.6131	9.4911	6.2746	13.0735	0	4.4866	0	0.0678	0.0448	0.0934	0	0.032	0	24	16	33	0	11	0	18	13	22	0	11	0	NM_028127	319710	NP_082403	FERM domain-containing protein 6	0		chr12:70825468-70826031	563	69	0	27.8622	0	0
Frs2	chr10	-	117148474	117070126	78348	147	HCP	0.0277	-100	down	0	5.2757	3.1637	4.3439	8.3195	0	0	0	0.0215	0.0296	0.0566	0	0	0	8	11	21	0	0	0	6	9	14	0	0	0	NM_177798	327826	NP_808466	fibroblast growth factor receptor substrate 2	0		chr10:117147828-117148852	1024	114	0	0	0	0
Fut4-ps1	chr17	+	56734227	56739292	5065	37	LCP	0.0103	-8.1155	down	1.2	9.7386	10.0184	12.0665	7.131	0	0	3.6	0.2708	0.3261	0.1927	0	0	0.0973	25	30	18	0	0	9	19	25	12	0	0	9	NR_033644	14346			0
Fxyd1	chr7	-	31054853	31051677	3176	51	LCP	0.0367	-5.946	down	0.8131	4.8349	6.8547	2.896	4.754	0	2.0394	0.4	0.1344	0.0568	0.0932	0	0.04	0.0078	17	7	12	0	5	1	13	6	8	0	5	1	NM_194321	56188	NP_919302	phospholemman isoform b precursor	0	This gene encodes a member of the FXYD family of small membrane proteins that share a 35-amino acid signature sequence domain, beginning with the sequence PFXYD and containing 7 invariant and 6 highly conserved amino acids. The protein encoded by this gene is a plasma membrane substrate for several kinases, including protein kinase A, protein kinase C, NIMA kinase, and myotonic dystrophy kinase. …
Gal3st4	chr5	-	138272754	138264924	7830	31	LCP	0.0392	-100	down	0	5.1092	4.7455	8.2052	2.377	0	0	0	0.1531	0.2647	0.0767	0	0	0	12	21	6	0	0	0	9	17	4	0	0	0	NM_001033416	330217	NP_001028588	galactose-3-O-sulfotransferase 4	0
Galntl6	chr8	-	58911627	57774051	1137576	23	ICP	0.0369	-10.8827	down	1.3596	14.7957	19.5094	18.341	6.5368	0	4.0787	0	0.8482	0.7974	0.2842	0	0.1773	0	49	46	16	0	10	0	37	38	11	0	10	0	NM_175032	270049	NP_778197	polypeptide N-acetylgalactosaminyltransferase-like 6	0		chr8:58912481-58913003	522	43	12.6265	0	0	0
Gapdhs	chr7	-	30739356	30729886	9470	22	LCP	0.0013	-12.4954	down	0.2667	3.3321	3.1637	3.8613	2.9713	0	0	0.8	0.1438	0.1755	0.1351	0	0	0.0364	8	10	7	0	0	2	6	8	5	0	0	2	NM_008085	14447	NP_032111	glyceraldehyde-3-phosphate dehydrogenase, testis-specific	0
Gas2l2	chr11	-	83429521	83421634	7887	44	LCP	0.0074	-100	down	0	6.481	4.2183	8.6879	6.5368	0	0	0	0.0959	0.1975	0.1486	0	0	0	11	22	16	0	0	0	8	18	11	0	0	0	NM_001013759	237891	NP_001013781	GAS2-like protein 2	0
Gatad2b	chr3	+	90341653	90358120	16467	17	LCP	0.0477	-91.1934	down	0.136	12.3993	12.6548	19.789	4.754	0	0.4079	0	0.7444	1.1641	0.2796	0	0.024	0	32	49	12	0	1	0	24	41	8	0	1	0	NM_139304	229542	NP_647465	transcriptional repressor p66-beta	0
Gbp9	chr5	-	105110292	105078393	31899	14	LCP	0.0452	-100	down	0	3.8296	6.3274	3.3786	1.7828	0	0	0	0.452	0.2413	0.1273	0	0	0	16	8	4	0	0	0	12	7	3	0	0	0	NM_172777	236573	NP_766365	guanylate binding protein family, member 9	0
Gcc1	chr6	-	28421724	28416602	5122	81	ICP	0.0121	-5.8729	down	2.0394	11.977	12.1275	10.1358	13.6678	0	6.1181	0	0.1497	0.1251	0.1687	0	0.0755	0	30	25	34	0	15	0	23	21	23	0	15	0	NM_028900	74375	NP_083176	GRIP and coiled-coil domain-containing protein 1	0		chr6:28421427-28421798	371	28	0	0	8.0088	0
Gdap2	chr3	+	100162517	100206981	44464	96	HCP	0.0332	-65.1483	down	0.136	8.858	4.2183	8.6879	13.6678	0	0.4079	0	0.0439	0.0905	0.1424	0	0.0042	0	11	22	34	0	1	0	8	18	23	0	1	0	NM_010269	14547	NP_034399	ganglioside-induced differentiation-associated protein 2	0		chr3:100162159-100162886	727	73	3.6264	0	36.783	0
Gemin8	chrX	+	166170479	166190512	20033	46	HCP	0.0117	-100	down	0	9.2708	13.182	8.6879	5.9425	0	0	0	0.2866	0.1889	0.1292	0	0	0	33	22	15	0	0	0	25	18	10	0	0	0	NM_146238	237221	NP_666350	gem-associated protein 8	0		chrX:166170285-166170559	274	23	120.274	0	48.7979	0
Gfer	chr17	-	24696156	24693190	2966	149	HCP	0.0073	-23.9512	down	0.282	6.7534	4.2183	7.7225	8.3195	0.438	0.4079	0	0.0283	0.0518	0.0558	0.0029	0.0027	0	11	19	21	1	1	0	8	16	14	1	1	0	NM_023040	11692	NP_075527	FAD-linked sulfhydryl oxidase ALR	0		chr17:24695752-24696608	856	109	0	0	5.2066	0
Ggact	chr14	-	122913165	122890859	22306	72	HCP	0.0332	-100	down	0	5.3697	2.1091	6.2746	7.7253	0	0	0	0.0293	0.0871	0.1073	0	0	0	5	16	19	0	0	0	4	13	13	0	0	0	NM_145466	223267	NP_663441	gamma-glutamylaminecyclotransferase	0		chr14:122912883-122913319	436	53	12.0936	33.2105	27.2592	0
Ggt5	chr10	+	75589380	75616968	27588	30	LCP	0.0088	-50.3057	down	0.136	6.8399	9.4911	6.2746	4.754	0	0.4079	0	0.3164	0.2092	0.1585	0	0.0136	0	24	16	12	0	1	0	18	13	8	0	1	0	NM_011820	23887	NP_035950	gamma-glutamyltransferase 5	0
Gimap4	chr6	+	48684577	48692062	7485	25	LCP	0.0114	-7.2679	down	2.0131	14.6312	15.8185	9.6532	18.4218	0	2.0394	4	0.6327	0.3861	0.7369	0	0.0816	0.16	40	24	46	0	5	10	30	20	31	0	5	10	NM_174990	107526	NP_778155	GTPase IMAP family member 4 isoform a	0	This gene encodes a protein belonging to the GTP-binding superfamily and to the immuno-associated nucleotide (IAN) subfamily of nucleotide-binding proteins. This gene exists within a cluster of other related genes located on mouse chromosome 6. This family member encodes a lymphoid signaling protein that functions to accelerate programmed T-cell death, which appears to correlate with the phosphor…
Gje1	chr10	-	14718214	14715625	2589	27	LCP	0.0297	-100	down	0	6.3917	3.691	10.1358	5.3483	0	0	0	0.1367	0.3754	0.1981	0	0	0	9	25	13	0	0	0	7	21	9	0	0	0	NM_029722	76743	NP_083998	gap junction epsilon-1 protein	0
Glipr2	chr4	+	43957701	43979118	21417	89	HCP	0.0024	-100	down	0	3.2307	2.6364	2.896	4.1598	0	0	0	0.0296	0.0325	0.0467	0	0	0	7	7	10	0	0	0	5	6	7	0	0	0	NM_027450	384009	NP_081726	Golgi-associated plant pathogenesis-related protein 1	0		chr4:43957358-43958012	654	56	0	11.0702	2.2716	0
Glrx	chr13	+	75839885	75850151	10266	27	LCP	0.0209	-25.0442	down	0.4079	10.2147	11.0729	5.3092	14.262	0	1.2236	0	0.4101	0.1966	0.5282	0	0.0453	0	28	13	36	0	3	0	21	11	24	0	3	0	NM_053108	93692	NP_444338	glutaredoxin-1	0
Gm10142	chr10	+	77715806	77716169	363	10	LCP	0.0398	-7.3608	down	0.9491	6.9859	3.691	10.1358	7.131	0	2.4472	0.4	0.3691	1.0136	0.7131	0	0.2447	0.04	9	25	18	0	6	1	7	21	12	0	6	1	NM_001205035	100502921	NP_001191964	uncharacterized protein LOC100502921	0
Gm10228	chr16	-	89041472	89040922	550	16	LCP	0.0183	-100	down	0	1.0546	0.5273	1.448	1.1885	0	0	0	0.033	0.0905	0.0743	0	0	0	1	4	3	0	0	0	1	3	2	0	0	0	NM_001270487	100040214	NP_001257416	predicted gene 10228	0
Gm10485	chr12	-	3862244	3859292	2952	23	LCP	0.0337	-100	down	0	4.2407	1.5818	5.7919	5.3483	0	0	0	0.0688	0.2518	0.2325	0	0	0	4	14	13	0	0	0	3	12	9	0	0	0	NR_045884	100038522			0
Gm10538	chr1	+	132729352	132732826	3474	52	LCP	0.0486	-6.2015	down	0.8359	5.1836	7.3819	5.7919	2.377	0.8761	1.6315	0	0.142	0.1114	0.0457	0.0168	0.0314	0	18	14	6	2	4	0	14	12	4	2	4	0	NR_045892	100038653			0
Gm10825	chr10	+	22402812	22407470	4658	34	LCP	0.0021	-46.5918	down	0.136	6.3349	4.7455	7.7225	6.5368	0	0.4079	0	0.1396	0.2271	0.1923	0	0.012	0	12	19	16	0	1	0	9	16	11	0	1	0	NR_028580	100038752			0
Gm10863	chr15	+	79166065	79216401	50336	50	ICP	0.0089	-100	down	0	1.6191	2.1091	0.9653	1.7828	0	0	0	0.0422	0.0193	0.0357	0	0	0	5	2	4	0	0	0	4	2	3	0	0	0	NR_029470	100041655			0
Gm11186	chr11	-	53120056	53111450	8606	41	LCP	0.0145	-100	down	0	3.6166	3.1637	5.3092	2.377	0	0	0	0.0772	0.1295	0.058	0	0	0	8	13	6	0	0	0	6	11	4	0	0	0	NR_046047	790909			0
Gm1140	chrX	+	67695697	67706350	10653	22	LCP	0.0036	-15.7507	down	0.4079	6.4242	7.9092	4.8266	6.5368	0	1.2236	0	0.3595	0.2194	0.2971	0	0.0556	0	20	12	16	0	3	0	15	10	11	0	3	0	NM_001126317	382217	NP_001119789	synaptonemal complex protein 3-like	0
Gm11602	chr1	+	63114470	63158295	43825	83	HCP	0.0058	-15.2983	down	0.6798	10.3998	13.7093	9.1705	8.3195	0	2.0394	0	0.1652	0.1105	0.1002	0	0.0246	0	34	23	21	0	5	0	26	19	14	0	5	0	NR_045915	100380944			0		chr1:63113485-63114349	864	119	0	0	0	0
Gm11602	chr1	+	63114739	63158295	43556	44	HCP	0.0058	-15.2983	down	0.6798	10.3998	13.7093	9.1705	8.3195	0	2.0394	0	0.3116	0.2084	0.1891	0	0.0463	0	34	23	21	0	5	0	26	19	14	0	5	0	NR_045914	100380944			0		chr1:63113485-63114349	864	119	0	0	0	0
Gm12191	chr15	-	34443233	34440505	2728	83	HCP	0.0444	-22.2625	down	0.4079	9.0801	14.7639	7.7225	4.754	0	1.2236	0	0.1779	0.093	0.0573	0	0.0147	0	37	19	12	0	3	0	28	16	8	0	3	0	NR_028101	666899			0		chr15:34442921-34443694	773	65	32.4009	24.9759	7.6876	0
Gm12709	chr4	-	102989755	102967265	22490	19	LCP	0.0457	-5.1724	down	2.1299	11.0164	5.2728	13.5145	14.262	3.9424	2.4472	0	0.2775	0.7113	0.7506	0.2075	0.1288	0	13	34	36	10	6	0	10	28	24	9	6	0	NR_040444	100504717			0
Gm13102	chr4	+	144099879	144110101	10222	6	LCP	0.0374	-5.6546	down	1.2236	6.919	7.9092	8.6879	4.1598	0	3.6708	0	1.3182	1.448	0.6933	0	0.6118	0	20	22	10	0	9	0	15	18	7	0	9	0	NM_001085419	100041077	NP_001078888	uncharacterized protein LOC100038764	0
Gm13177	chr4	+	144613706	144623398	9692	7	LCP	0.0067	-46.1587	down	0.1333	6.1545	5.8001	4.3439	8.3195	0	0	0.4	0.8286	0.6206	1.1885	0	0	0.0571	15	11	21	0	0	1	11	9	14	0	0	1	NM_001081248	435815	NP_001074717	arylacetamide deacetylase-like 4	0
Gm13580	chr2	+	60411524	60412574	1050	41	LCP	0.014	-4.8155	down	1.2153	5.8523	7.3819	4.8266	5.3483	0.438	0.4079	2.8	0.18	0.1177	0.1304	0.0107	0.0099	0.0683	18	12	13	1	1	7	14	10	9	1	1	7	NR_046065	100039176			0
Gm136	chr4	-	34756259	34743787	12472	26	LCP	0.0032	-100	down	0	10.4417	12.1275	12.0665	7.131	0	0	0	0.4664	0.4641	0.2743	0	0	0	30	30	18	0	0	0	23	25	12	0	0	0	NM_001033255	214568	NP_001028427	uncharacterized protein C6orf163 homolog	0
Gm14139	chr2	+	150181754	150193279	11525	18	LCP	0.0111	-100	down	0	6.8278	4.2183	6.7572	9.508	0	0	0	0.2343	0.3754	0.5282	0	0	0	11	17	24	0	0	0	8	14	16	0	0	0	NM_001145863	100271882	NP_001139335	zinc finger protein RP23-11F9.3-001	0
Gm14347	chrX	+	4196575	4198535	1960	26	LCP	0.0351	-1.9274	down	4.1307	7.9614	8.4365	7.7225	7.7253	3.0663	6.5259	2.8	0.3245	0.297	0.2971	0.1179	0.251	0.1077	21	19	19	8	16	7	16	16	13	7	16	7	NM_001085543	627264	NP_001079012	germ cell-less homolog 1 family member	0
Gm14351	chrX	-	33577346	33575395	1951	24	LCP	0.0187	-2.8479	down	4.042	11.5111	10.5456	14.4798	9.508	5.6946	1.6315	4.8	0.4394	0.6033	0.3962	0.2373	0.068	0.2	26	36	24	14	4	12	20	30	16	13	4	12	NM_001085552	668960	NP_001079021	uncharacterized protein LOC668960	0
Gm14461	chr2	+	78237546	78302230	64684	14	LCP	0.0284	-100	down	0	7.4741	4.7455	5.7919	11.885	0	0	0	0.339	0.4137	0.8489	0	0	0	12	14	30	0	0	0	9	12	20	0	0	0	NM_177843	329436	NP_808511	uncharacterized protein LOC329436 precursor	0
Gm14692	chrX	+	67695697	67706258	10561	22	LCP	0.0036	-15.7507	down	0.4079	6.4242	7.9092	4.8266	6.5368	0	1.2236	0	0.3595	0.2194	0.2971	0	0.0556	0	20	12	16	0	3	0	15	10	11	0	3	0	NM_001163195	666842	NP_001156667	uncharacterized protein LOC666842	0
Gm14725	chrX	+	70545557	70546385	828	19	LCP	0.0402	-6.4581	down	0.5512	3.5599	1.5818	4.3439	4.754	0.438	0.8157	0.4	0.0833	0.2286	0.2502	0.0231	0.0429	0.0211	4	11	12	1	2	1	3	9	8	1	2	1	NM_001081476	628053	NP_001074945	predicted gene 14725	0
Gm15070	chrX	+	144456581	144477063	20482	14	LCP	0.0404	-32.3613	down	0.4079	13.1991	8.9638	21.7197	8.9138	0	1.2236	0	0.6403	1.5514	0.6367	0	0.0874	0	22	54	22	0	3	0	17	45	15	0	3	0	NM_001195579	100503240	NP_001182508	uncharacterized protein ENSP00000361038 homolog	0
Gm15080	chrX	+	147992992	148033174	40182	28	LCP	0.0259	-5.2136	down	1.1025	5.7482	3.691	8.2052	5.3483	0.8761	1.6315	0.8	0.1318	0.293	0.191	0.0313	0.0583	0.0286	9	21	13	2	4	2	7	17	9	2	4	2	NM_001198988	666184	NP_001185917	uncharacterized protein LOC666184	0
Gm15085	chrX	+	147992992	148033174	40182	28	LCP	0.0259	-5.2136	down	1.1025	5.7482	3.691	8.2052	5.3483	0.8761	1.6315	0.8	0.1318	0.293	0.191	0.0313	0.0583	0.0286	9	21	13	2	4	2	7	17	9	2	4	2	NM_001122734	100039934	NP_001116206	predicted gene 15085	0
Gm15328	chr18	+	16816406	16822783	6377	29	LCP	0.0024	-9.3187	down	1.2236	11.4023	11.0729	13.0318	10.1023	0	3.6708	0	0.3818	0.4494	0.3484	0	0.1266	0	28	33	25	0	9	0	21	27	17	0	9	0	NR_045399	328906			0
Gm15412	chr7	-	96341964	96339482	2482	27	LCP	0.0284	-100	down	0	3.7654	5.8001	1.9306	3.5655	0	0	0	0.2148	0.0715	0.1321	0	0	0	15	5	9	0	0	0	11	4	6	0	0	0	NR_046043	670727			0
Gm16702	chr17	-	8389468	8379044	10424	57	LCP	0.0168	-10.8805	down	0.6667	7.2537	7.9092	4.3439	9.508	0	0	2	0.1388	0.0762	0.1668	0	0	0.0351	20	11	24	0	0	5	15	9	16	0	0	5	NR_045795	100504601			0
Gm17745	chr10	+	93336231	93348879	12648	29	ICP	0.0072	-7.099	down	1.6236	11.526	13.7093	12.5491	8.3195	0	3.6708	1.2	0.4727	0.4327	0.2869	0	0.1266	0.0414	34	31	21	0	9	3	26	26	14	0	9	3	NR_038014	432488			0
Gm1993	chrX	-	25570452	25548295	22157	26	LCP	0.0107	-25.5657	down	0.4153	10.6174	7.3819	14.9624	9.508	0.438	0.4079	0.4	0.2839	0.5755	0.3657	0.0168	0.0157	0.0154	18	37	24	1	1	1	14	31	16	1	1	1	NM_001102677	100038977	NP_001096147	uncharacterized protein LOC100038977	0
Gm20740	chr15	-	63479608	63414396	65212	5	LCP	0.0344	-100	down	0	4.0919	4.2183	6.2746	1.7828	0	0	0	0.8437	1.2549	0.3566	0	0	0	11	16	4	0	0	0	8	13	3	0	0	0	NR_045279	432958			0
Gm20745	chr9	-	68025714	68017963	7751	27	LCP	0.024	-6.8299	down	1.621	11.0713	8.9638	8.2052	16.0448	0	3.263	1.6	0.332	0.3039	0.5943	0	0.1209	0.0593	22	21	40	0	8	4	17	17	27	0	8	4	NR_045745	434412			0
Gm20939	chr17	+	94864917	94878321	13404	34	LCP	0.0387	-100	down	0	3.4111	4.2183	4.8266	1.1885	0	0	0	0.1241	0.142	0.035	0	0	0	11	12	3	0	0	0	8	10	2	0	0	0	NM_001024731	100044193	NP_001019902	uncharacterized protein LOC100044193	0
Gm21944	chr8	+	20876498	20889113	12615	3	LCP	0.0326	-14.0043	down	0.536	7.5058	3.691	11.1012	7.7253	0	0.4079	1.2	1.2303	3.7004	2.5751	0	0.136	0.4	9	28	19	0	1	3	7	23	13	0	1	3	NR_002880	654455			0
Gm2518	chr19	+	8774484	8776962	2478	108	HCP	0.0088	-6.9588	down	0.8157	5.6765	6.8547	4.8266	5.3483	0	2.4472	0	0.0635	0.0447	0.0495	0	0.0227	0	17	12	13	0	6	0	13	10	9	0	6	0	NR_015538	100039957			0		chr19:8774317-8774992	675	82	25.3876	17.8763	4.4019	0
Gm2913	chrX	-	33577346	33575386	1960	24	LCP	0.0187	-2.8479	down	4.042	11.5111	10.5456	14.4798	9.508	5.6946	1.6315	4.8	0.4394	0.6033	0.3962	0.2373	0.068	0.2	26	36	24	14	4	12	20	30	16	13	4	12	NM_001243015	100040698	NP_001229944	predicted gene 2913	0
Gm2933	chrX	-	33577314	33575613	1701	24	LCP	0.0187	-2.8479	down	4.042	11.5111	10.5456	14.4798	9.508	5.6946	1.6315	4.8	0.4394	0.6033	0.3962	0.2373	0.068	0.2	26	36	24	14	4	12	20	30	16	13	4	12	NM_001145038	100040732	NP_001138510	predicted gene 2933	0
Gm3264	chr14	+	4430991	4519452	88461	32	LCP	0.0092	-2.2293	down	3.7456	8.3502	9.4911	7.2399	8.3195	3.9424	4.8945	2.4	0.2966	0.2262	0.26	0.1232	0.153	0.075	24	18	21	10	12	6	18	15	14	9	12	6	NM_001242945	100041306	NP_001229874	predicted gene 3264	0		chr14:4498848-4499884	1036	83	2.5448	3.4942	1.434	6.3423
Gm3417	chr17	-	14978812	14964188	14624	84	HCP	0.0466	-6.6367	down	0.5438	3.6092	4.2183	4.8266	1.7828	0	1.6315	0	0.0502	0.0575	0.0212	0	0.0194	0	11	12	4	0	4	0	8	10	3	0	4	0	NM_001123368	100041586	NP_001116840	t-complex-associated testis expressed 3-like	0	This gene is one of three genes with a very high degree of similarity to each other within a 77 kb genomic span on Chromosome 17 A2. This gene is the most proximal copy of the three genes. [provided by RefSeq, Jul 2008]. Sequence Note: The RefSeq transcript and protein were derived from genomic sequence to make the sequence consistent with the reference genome assembly. The genomic coordinates us…	chr17:14978600-14978989	389	49	16.9435	0	7.6382	0
Gm3417	chr17	-	15010184	14995782	14402	84	HCP	0.0244	-4.8593	down	0.8258	4.0128	3.1637	5.3092	3.5655	0.438	2.0394	0	0.0377	0.0632	0.0424	0.0052	0.0243	0	8	13	9	1	5	0	6	11	6	1	5	0	NM_001123368	100041586	NP_001116840	t-complex-associated testis expressed 3-like	0	This gene is one of three genes with a very high degree of similarity to each other within a 77 kb genomic span on Chromosome 17 A2. This gene is the most proximal copy of the three genes. [provided by RefSeq, Jul 2008]. Sequence Note: The RefSeq transcript and protein were derived from genomic sequence to make the sequence consistent with the reference genome assembly. The genomic coordinates us…	chr17:15009972-15010361	389	49	16.9435	0	0	2.8152
Gm3417	chr17	-	15041559	15027150	14409	85	HCP	0.0034	-9.1357	down	0.5539	5.06	4.7455	6.2746	4.1598	0.438	1.2236	0	0.0558	0.0738	0.0489	0.0052	0.0144	0	12	16	10	1	3	0	9	13	7	1	3	0	NM_001123368	100041586	NP_001116840	t-complex-associated testis expressed 3-like	0	This gene is one of three genes with a very high degree of similarity to each other within a 77 kb genomic span on Chromosome 17 A2. This gene is the most proximal copy of the three genes. [provided by RefSeq, Jul 2008]. Sequence Note: The RefSeq transcript and protein were derived from genomic sequence to make the sequence consistent with the reference genome assembly. The genomic coordinates us…	chr17:15041340-15041736	396	50	16.644	0	11.2547	2.7654
Gm3448	chr17	-	14978812	14964188	14624	84	HCP	0.0466	-6.6367	down	0.5438	3.6092	4.2183	4.8266	1.7828	0	1.6315	0	0.0502	0.0575	0.0212	0	0.0194	0	11	12	4	0	4	0	8	10	3	0	4	0	NM_001123367	100041639	NP_001116839	t-complex-associated testis expressed 3-like	0	This gene is one of three genes with a very high degree of similarity to each other within a 77 kb genomic span on Chromosome 17 A2. This gene lies between the other two gene copies. [provided by RefSeq, Jul 2008]. Sequence Note: The RefSeq transcript and protein were derived from genomic sequence to make the sequence consistent with the reference genome assembly. The genomic coordinates used for…	chr17:14978600-14978989	389	49	16.9435	0	7.6382	0
Gm3448	chr17	-	15010184	14995782	14402	84	HCP	0.0244	-4.8593	down	0.8258	4.0128	3.1637	5.3092	3.5655	0.438	2.0394	0	0.0377	0.0632	0.0424	0.0052	0.0243	0	8	13	9	1	5	0	6	11	6	1	5	0	NM_001123367	100041639	NP_001116839	t-complex-associated testis expressed 3-like	0	This gene is one of three genes with a very high degree of similarity to each other within a 77 kb genomic span on Chromosome 17 A2. This gene lies between the other two gene copies. [provided by RefSeq, Jul 2008]. Sequence Note: The RefSeq transcript and protein were derived from genomic sequence to make the sequence consistent with the reference genome assembly. The genomic coordinates used for…	chr17:15009972-15010361	389	49	16.9435	0	0	2.8152
Gm3448	chr17	-	15041559	15027150	14409	85	HCP	0.0034	-9.1357	down	0.5539	5.06	4.7455	6.2746	4.1598	0.438	1.2236	0	0.0558	0.0738	0.0489	0.0052	0.0144	0	12	16	10	1	3	0	9	13	7	1	3	0	NM_001123367	100041639	NP_001116839	t-complex-associated testis expressed 3-like	0	This gene is one of three genes with a very high degree of similarity to each other within a 77 kb genomic span on Chromosome 17 A2. This gene lies between the other two gene copies. [provided by RefSeq, Jul 2008]. Sequence Note: The RefSeq transcript and protein were derived from genomic sequence to make the sequence consistent with the reference genome assembly. The genomic coordinates used for…	chr17:15041340-15041736	396	50	16.644	0	11.2547	2.7654
Gm3604	chr13	-	62383174	62367715	15459	34	ICP	0.0481	-4.7227	down	2.1753	10.2734	7.9092	13.9971	8.9138	0	6.5259	0	0.2326	0.4117	0.2622	0	0.1919	0	20	35	22	0	16	0	15	29	15	0	16	0	NM_001162910	100041979	NP_001156382	uncharacterized protein LOC100041979	0
Gm4013	chr18	-	42275197	42274379	818	80	HCP	0.0487	-4.2097	down	2.1753	9.1574	10.0184	6.7572	10.6965	0	6.5259	0	0.1252	0.0845	0.1337	0	0.0816	0	25	17	27	0	16	0	19	14	18	0	16	0	NR_033452	100042757			0		chr18:42274945-42276033	1088	91	6.0579	1.1091	9.5583	0
Gm428	chr4	+	73653245	73672397	19152	27	LCP	0.0292	-3.9228	down	1.7967	7.0482	6.3274	5.3092	9.508	2.1902	0	3.2	0.2343	0.1966	0.3521	0.0811	0	0.1185	16	13	24	5	0	8	12	11	16	5	0	8	NM_001081644	242502	NP_001075113	uncharacterized protein LOC242502	0
Gm5460	chr14	+	34041077	34046981	5904	20	LCP	0.0353	-10.7825	down	0.6798	7.33	11.0729	6.7572	4.1598	0	2.0394	0	0.5536	0.3379	0.208	0	0.102	0	28	17	10	0	5	0	21	14	7	0	5	0	NM_001034880	432838	NP_001030052	uncharacterized protein LOC432838	0
Gm5477	chr15	+	101608873	101610479	1606	15	LCP	0.0069	-28.8489	down	0.282	8.1344	8.4365	10.6185	5.3483	0.438	0.4079	0	0.5624	0.7079	0.3566	0.0292	0.0272	0	21	27	13	1	1	0	16	22	9	1	1	0	NR_002869	432986			0
Gm5833	chr1	-	138682075	138640094	41981	25	LCP	0.0371	-3.955	down	3.1008	12.2635	12.6548	16.4104	7.7253	0	5.3023	4	0.5062	0.6564	0.309	0	0.2121	0.16	32	41	19	0	13	10	24	34	13	0	13	10	NR_040304	545363			0
Gm590	chr9	-	110916861	110914738	2123	61	LCP	0.0161	-5.6319	down	1.3491	7.5978	7.3819	5.3092	10.1023	0	2.4472	1.6	0.121	0.087	0.1656	0	0.0401	0.0262	18	13	25	0	6	4	14	11	17	0	6	4	NM_001195437	235634	NP_001182366	uncharacterized protein LOC235634	0
Gm5901	chr7	+	105375097	105378287	3190	12	LCP	0.0293	-100	down	0	12.2449	8.4365	8.6879	19.6103	0	0	0	0.703	0.724	1.6342	0	0	0	21	22	49	0	0	0	16	18	33	0	0	0	NM_001195727	100503879	NP_001182656	predicted gene 5901	0
Gm6268	chrX	+	36403476	36404654	1178	18	ICP	0.0137	-26.7611	down	0.4079	10.915	15.2912	6.7572	10.6965	0	1.2236	0	0.8495	0.3754	0.5943	0	0.068	0	38	17	27	0	3	0	29	14	18	0	3	0	NR_044989	621901			0
Gm6289	chr3	-	144896011	144879324	16687	29	LCP	0.0157	-21.9526	down	0.4079	8.9537	8.9638	12.5491	5.3483	0	1.2236	0	0.3091	0.4327	0.1844	0	0.0422	0	22	31	13	0	3	0	17	26	9	0	3	0	NM_001039222	622139	NP_001034311	uncharacterized protein LOC622139 precursor	0
Gm6588	chr5	+	112449425	112451738	2313	55	LCP	0.0266	-100	down	0	7.0083	3.1637	10.1358	7.7253	0	0	0	0.0575	0.1843	0.1405	0	0	0	8	25	19	0	0	0	6	21	13	0	0	0	NM_001177504	625464	NP_001170975	uncharacterized protein LOC625464	0
Gm7257	chr9	+	36431883	36434938	3055	10	LCP	0.0321	-4.1866	down	3.2551	13.6277	15.8185	14.9624	10.1023	0	8.5653	1.2	1.5818	1.4962	1.0102	0	0.8565	0.12	40	37	25	0	21	3	30	31	17	0	21	3	NM_001167586	639025	NP_001161058	prostate and testis expressed Q precursor	0
Gm7337	chr5	+	87850358	87853012	2654	37	LCP	0.0105	-8.8294	down	0.9617	8.4915	7.9092	6.2746	11.2908	0.438	2.4472	0	0.2138	0.1696	0.3052	0.0118	0.0661	0	20	16	28	1	6	0	15	13	19	1	6	0	NR_003652	654494			0
Gm7538	chr5	-	119200018	119194312	5706	37	LCP	0.0161	-11.283	down	0.8157	9.2039	6.8547	13.0318	7.7253	0	2.4472	0	0.1853	0.3522	0.2088	0	0.0661	0	17	33	19	0	6	0	13	27	13	0	6	0	NR_046033	665194			0
Gm7609	chr1	+	85199610	85213762	14152	21	LCP	0	-2.9692	down	4.6991	13.9523	13.7093	14.4798	13.6678	4.8185	4.0787	5.2	0.6528	0.6895	0.6508	0.2295	0.1942	0.2476	34	36	34	12	10	13	26	30	23	11	10	13	NM_001081746	665378	NP_001075215	component of Sp100-rs-like	0	This gene is one of several duplicated genes in a repeat cluster in the homogeneously staining region (HSR) of chromosome 1. It is an Sp100-rs gene copy, which arose by duplication following the fusion of the Csprs (component of Sp100-rs) gene and the 5' part of the Sp100 (nuclear antigen Sp100) gene. The coding sequence of this gene is intact compared to that of the Csprs gene, and therefore NCB…
Gm7616	chr9	+	59951293	59959044	7751	32	LCP	0.0044	-100	down	0	9.0309	12.1275	7.2399	7.7253	0	0	0	0.379	0.2262	0.2414	0	0	0	30	18	19	0	0	0	23	15	13	0	0	0	NM_001101600	665389	NP_001095070	uncharacterized protein LOC665389	0
Gm766	chr6	-	142804466	142785780	18686	16	LCP	0.0446	-8.7111	down	1.0824	9.4289	7.3819	14.9624	5.9425	0	2.4472	0.8	0.4614	0.9352	0.3714	0	0.153	0.05	18	37	15	0	6	2	14	31	10	0	6	2	NM_001145390	330440	NP_001138862	uncharacterized protein LOC330440	0
Gm805	chr12	+	86169340	86195102	25762	28	LCP	0.0034	-100	down	0	3.6046	3.1637	2.896	4.754	0	0	0	0.113	0.1034	0.1698	0	0	0	8	7	12	0	0	0	6	6	8	0	0	0	NR_046081	328136			0
Gm813	chr16	-	58616978	58613685	3293	23	LCP	0.019	-5.5171	down	1.6315	9.0011	11.0729	8.2052	7.7253	0	4.8945	0	0.4814	0.3567	0.3359	0	0.2128	0	28	21	19	0	12	0	21	17	13	0	12	0	NM_001033404	328695	NP_001028576	uncharacterized protein LOC328695	0
Gm826	chr2	-	160327494	160311400	16094	29	LCP	0.0248	-13.0193	down	0.4079	5.3101	2.6364	6.7572	6.5368	0	1.2236	0	0.0909	0.233	0.2254	0	0.0422	0	7	17	16	0	3	0	5	14	11	0	3	0	NM_001033411	329554	NP_001028583	uncharacterized protein LOC329554	0
Gm8579	chr6	+	3288518	3317019	28501	37	ICP	0.0227	-13.5869	down	0.6798	9.2364	13.7093	6.2746	7.7253	0	2.0394	0	0.3705	0.1696	0.2088	0	0.0551	0	34	16	19	0	5	0	26	13	13	0	5	0	NR_036696	667335			0
Gm906	chr13	-	50250308	50245180	5128	10	LCP	0.0362	-27.6871	down	0.2719	7.5281	3.1637	11.1012	8.3195	0	0.8157	0	0.3164	1.1101	0.832	0	0.0816	0	8	28	21	0	2	0	6	23	14	0	2	0	NM_001033438	380882	NP_001028610	uncharacterized protein LOC380882	0
Gm97	chr19	+	11697054	11711858	14804	13	LCP	0.0472	-7.4752	down	1.082	8.088	3.691	8.6879	11.885	0.438	0.4079	2.4	0.2839	0.6683	0.9142	0.0337	0.0314	0.1846	9	22	30	1	1	6	7	18	20	1	1	6	NM_001033283	225923	NP_001028455	uncharacterized protein LOC225923 precursor	0
Gm9767	chr10	+	26078254	26079447	1193	111	ICP	0.0178	-8.8852	down	0.8258	7.3374	4.7455	10.1358	7.131	0.438	2.0394	0	0.0428	0.0913	0.0642	0.0039	0.0184	0	12	25	18	1	5	0	9	21	12	1	5	0	NR_028030	100040851			0		chr10:26078147-26078929	782	80	5.0571	0	5.6993	0
Gm9839	chr1	-	32520999	32519562	1437	25	LCP	0.0466	-4.0246	down	4.3506	17.5094	17.4003	20.2717	14.8563	0	13.0519	0	0.696	0.8109	0.5943	0	0.5221	0	44	51	37	0	33	0	33	42	25	0	32	0	NM_001199956	408192	NP_001186885	sentrin 15	0
Gm9895	chr19	+	29067300	29069503	2203	37	LCP	0.0243	-7.4698	down	1.336	9.9795	8.4365	7.2399	14.262	0	0.4079	3.6	0.228	0.1957	0.3855	0	0.011	0.0973	21	18	36	0	1	9	16	15	24	0	1	9	NR_045687	100503337			0
Gnal	chr18	+	67133825	67226791	92966	103	HCP	0.0351	-5.9959	down	0.9517	5.7063	7.9092	3.8613	5.3483	0	2.8551	0	0.0768	0.0375	0.0519	0	0.0277	0	20	10	13	0	7	0	15	8	9	0	7	0	NM_010307	14680	NP_034437	guanine nucleotide-binding protein G(olf) subunit alpha isoform 1	0		chr18:67133065-67134169	1104	91	16.7164	0	6.7284	0
Gnao1	chr8	+	93810837	93960694	149857	176	HCP	0.0215	-100	down	0	4.8768	2.6364	7.2399	4.754	0	0	0	0.015	0.0411	0.027	0	0	0	7	18	12	0	0	0	5	15	8	0	0	0	NM_001113384	14681	NP_001106855	guanine nucleotide-binding protein G(o) subunit alpha isoform B	0		chr8:93810660-93811516	856	78	0	0	0	0
Gnb3	chr6	-	124840275	124834239	6036	38	LCP	0.0229	-100	down	0	6.6986	8.4365	8.6879	2.9713	0	0	0	0.222	0.2286	0.0782	0	0	0	21	22	7	0	0	0	16	18	5	0	0	0	NM_013530	14695	NP_038558	guanine nucleotide-binding protein G(I)/G(S)/G(T) subunit beta-3	0
Gng4	chr13	+	13784538	13827895	43357	134	HCP	0.0439	-30.4776	down	0.136	4.1439	2.1091	6.7572	3.5655	0	0.4079	0	0.0157	0.0504	0.0266	0	0.003	0	5	17	9	0	1	0	4	14	6	0	1	0	NM_010317	14706	NP_034447	guanine nucleotide-binding protein G(I)/G(S)/G(O) subunit gamma-4 precursor	0		chr13:13783981-13784944	963	101	0	0	4.6281	0
Gng7	chr10	-	81001365	80948623	52742	87	LCP	0.0365	-14.1541	down	0.4	5.6616	8.9638	3.8613	4.1598	0	0	1.2	0.103	0.0444	0.0478	0	0	0.0138	22	10	10	0	0	3	17	8	7	0	0	3	NM_001038655	14708	NP_001033744	guanine nucleotide-binding protein G(I)/G(S)/G(O) subunit gamma-7	0
Golga7	chr8	-	23257080	23241325	15755	90	HCP	0.0403	-13.3723	down	0.6798	9.0905	3.691	11.1012	12.4793	0	2.0394	0	0.041	0.1233	0.1387	0	0.0227	0	9	28	31	0	5	0	7	23	21	0	5	0	NM_020585	57437	NP_065610	Golgin subfamily A member 7	0		chr8:23256688-23257318	630	62	0	44.0522	0	0
Golga7b	chr19	+	42247577	42270348	22771	21	LCP	0.0205	-100	down	0	7.2835	8.9638	3.3786	9.508	0	0	0	0.4268	0.1609	0.4528	0	0	0	22	8	24	0	0	0	17	7	16	0	0	0	NM_001141983	71146	NP_001135455	Golgin subfamily A member 7B	0
Gpbp1	chr13	-	111490041	111425679	64362	220	HCP	0.0326	-100	down	0	4.3969	3.1637	2.896	7.131	0	0	0	0.0144	0.0132	0.0324	0	0	0	8	7	18	0	0	0	6	6	12	0	0	0	NM_001122963	73274	NP_001116435	vasculin isoform 1	0		chr13:111488769-111490745	1976	240	0	0	3.0073	0
Gpc4	chrX	-	52164923	52053017	111906	141	HCP	0.0477	-4.2448	down	1.2236	5.1939	4.2183	4.8266	6.5368	0	3.6708	0	0.0299	0.0342	0.0464	0	0.026	0	11	12	16	0	9	0	8	10	11	0	9	0	NM_008150	14735	NP_032176	glypican-4 precursor	0		chrX:52164145-52165542	1397	120	11.3232	8.6374	11.6978	0
Gphn	chr12	+	78226654	78684769	458115	164	HCP	0.0259	-100	down	0	9.3574	5.2728	14.4798	8.3195	0	0	0	0.0322	0.0883	0.0507	0	0	0	13	36	21	0	0	0	10	30	14	0	0	0	NM_145965	268566	NP_666077	gephyrin isoform 1	0		chr12:78225820-78227437	1617	165	0	0	2.7563	0
Gpr133	chr5	+	129096749	129204599	107850	37	LCP	0.0032	-23.7639	down	0.2719	6.4614	5.2728	5.7919	8.3195	0	0.8157	0	0.1425	0.1565	0.2249	0	0.022	0	13	14	21	0	2	0	10	12	14	0	2	0	NM_001081342	243277	NP_001074811	probable G-protein coupled receptor 133 precursor	0
Gpr137	chr19	-	6942450	6938069	4381	145	ICP	0.009	-19.0072	down	0.282	5.3594	5.2728	7.2399	3.5655	0.438	0.4079	0	0.0364	0.0499	0.0246	0.003	0.0028	0	13	18	9	1	1	0	10	15	6	1	1	0	NM_001177361	107173	NP_001170832	integral membrane protein GPR137 isoform 3	0		chr19:6942381-6942662	281	23	0	64.4118	0	0
Gpr33	chr12	-	52028063	52023003	5060	15	ICP	0.0292	-100	down	0	9.3797	4.7455	14.4798	8.9138	0	0	0	0.3164	0.9653	0.5943	0	0	0	12	36	22	0	0	0	9	30	15	0	0	0	NM_008159	14762	NP_032185	probable G-protein coupled receptor 33	0
Gpr35	chr1	+	92975346	92986391	11045	25	LCP	0.0397	-22.9281	down	0.5438	12.4691	6.3274	19.789	11.2908	0	1.6315	0	0.2531	0.7916	0.4516	0	0.0653	0	16	49	28	0	4	0	12	41	19	0	4	0	NM_001271766	64095	NP_001258695	G-protein coupled receptor 35	0
Gpr44	chr19	+	10937159	10942511	5352	24	LCP	0.0237	-8.4756	down	0.8026	6.8028	4.2183	9.6532	6.5368	0	0.4079	2	0.1758	0.4022	0.2724	0	0.017	0.0833	11	24	16	0	1	5	8	20	11	0	1	5	NM_009962	14764	NP_034092	prostaglandin D2 receptor 2	0		chr19:10940543-10941238	695	56	17.0703	8.6809	0	0
Gpt2	chr8	+	85492616	85527558	34942	101	HCP	0.0002	-23.1749	down	0.2693	6.241	5.8001	5.7919	7.131	0	0.4079	0.4	0.0574	0.0573	0.0706	0	0.004	0.004	15	14	18	0	1	1	11	12	12	0	1	1	NM_173866	108682	NP_776291	alanine aminotransferase 2	0		chr8:85492530-85493216	686	64	0	0	17.3251	0
Gpx4	chr10	+	80053509	80056439	2930	134	HCP	0.0203	-6.6457	down	0.6798	4.5178	5.2728	5.3092	2.9713	0	2.0394	0	0.0393	0.0396	0.0222	0	0.0152	0	13	13	7	0	5	0	10	11	5	0	5	0	NM_008162	625249	NP_032188	phospholipid hydroperoxide glutathione peroxidase, nuclear isoform 2 precursor	0	Glutathione peroxidase catalyzes the reduction of hydrogen peroxide, organic hydroperoxide, and lipid peroxides by reduced glutathione and functions in the protection of cells against oxidative damage. Plasma glutathione peroxidase has been shown to be a selenium-containing enzyme and the UGA codon is translated into a selenocysteine. Through alternative splicing and transcription initiation, rat…	chr10:80053311-80054212	901	100	7.3152	0	0	0
Greb1l	chr18	+	10325178	10562941	237763	87	ICP	0.0311	-7.2723	down	0.4	2.9089	2.6364	1.9306	4.1598	0	0	1.2	0.0303	0.0222	0.0478	0	0	0.0138	7	5	10	0	0	3	5	4	7	0	0	3	NM_001083628	381157	NP_001077097	GREB1-like protein	0		chr18:10325111-10325817	706	66	0	0	14.73	0
Gria3	chrX	+	41401303	41678601	277298	61	ICP	0.0329	-3.82	down	2.4394	9.3183	10.0184	7.2399	10.6965	0	6.1181	1.2	0.1642	0.1187	0.1754	0	0.1003	0.0197	25	18	27	0	15	3	19	15	18	0	15	3	NM_016886	53623	NP_058582	glutamate receptor 3 precursor	0	Glutamate receptors are the predominant excitatory neurotransmitter receptors in the mammalian brain and are activated in a variety of normal neurophysiologic processes. These receptors are heteromeric protein complexes composed of multiple subunits, arranged to form ligand-gated ion channels. The classification of glutamate receptors is based on their activation by different pharmacologic agonis…	chrX:41401379-41401588	209	15	56.7648	0	14.2165	0
Grifin	chr5	-	140565067	140563188	1879	46	LCP	0.024	-4.3659	down	1.2026	5.2506	5.8001	5.7919	4.1598	0	0.4079	3.2	0.1261	0.1259	0.0904	0	0.0089	0.0696	15	14	10	0	1	8	11	12	7	0	1	8	NM_030022	77998	NP_084298	grifin	0
Grpel2	chr18	-	61726331	61712423	13908	88	HCP	0.0198	-100	down	0	4.899	7.3819	4.3439	2.9713	0	0	0	0.0839	0.0494	0.0338	0	0	0	18	11	7	0	0	0	14	9	5	0	0	0	NM_021296	17714	NP_067271	grpE protein homolog 2, mitochondrial precursor	0		chr18:61726054-61726589	535	56	12.3197	20.2987	13.8844	0
Gstt4	chr10	-	75822543	75814943	7600	22	LCP	0.0228	-1.9791	down	6.7734	13.4055	10.5456	13.0318	16.639	6.5706	7.7495	6	0.4793	0.5924	0.7563	0.2987	0.3523	0.2727	26	33	42	16	19	15	20	27	28	15	19	15	NM_029472	75886	NP_083748	glutathione S-transferase theta-4	0
Gtf2e1	chr16	-	37539769	37509795	29974	71	HCP	0.0421	-4.4297	down	2.5753	11.4079	12.1275	7.2399	14.8563	0	6.5259	1.2	0.1708	0.102	0.2092	0	0.0919	0.0169	30	18	37	0	16	3	23	15	25	0	16	3	NM_028812	74197	NP_083088	general transcription factor IIE subunit 1	0		chr16:37539317-37540062	745	54	24.7716	17.8163	7.9765	0
Gtf3c6	chr10	-	40257665	40249202	8463	64	HCP	0.0198	-42.5153	down	0.136	5.7807	7.9092	2.896	6.5368	0	0.4079	0	0.1236	0.0452	0.1021	0	0.0064	0	20	7	16	0	1	0	15	6	11	0	1	0	NM_026113	67371	NP_080389	general transcription factor 3C polypeptide 6	0		chr10:40257439-40257793	354	31	3.7237	20.4517	0	0
H2-M10.3	chr17	-	36368417	36365003	3414	23	LCP	0.0021	-100	down	0	3.3098	3.691	3.8613	2.377	0	0	0	0.1605	0.1679	0.1033	0	0	0	9	10	6	0	0	0	7	8	4	0	0	0	NM_201608	110696	NP_963902	histocompatibility 2, M region locus 10.3 precursor	0
Hamp2	chr7	-	30924181	30922371	1810	14	LCP	0.003	-100	down	0	3.399	4.2183	2.4133	3.5655	0	0	0	0.3013	0.1724	0.2547	0	0	0	11	6	9	0	0	0	8	5	6	0	0	0	NM_183257	66438	NP_899080	hepcidin-2 precursor	0
Hao2	chr3	-	98893230	98874518	18712	13	LCP	0.0036	-15.3478	down	0.546	8.3799	10.5456	6.2746	8.3195	0.438	0	1.2	0.8112	0.4827	0.64	0.0337	0	0.0923	26	16	21	1	0	3	20	13	14	1	0	3	NM_019545	56185	NP_062418	hydroxyacid oxidase 2	0
Hdac4	chr1	-	92148393	91932748	215645	16	LCP	0.0045	-10.548	down	0.8761	9.2411	9.4911	11.1012	7.131	2.6283	0	0	0.5932	0.6938	0.4457	0.1643	0	0	24	28	18	7	0	0	18	23	12	6	0	0	NM_207225	208727	NP_997108	histone deacetylase 4	0
Hdac7	chr15	-	97844502	97792663	51839	38	LCP	0.0337	-13.8227	down	0.6999	9.6745	4.2183	13.5145	11.2908	0.8761	1.2236	0	0.111	0.3556	0.2971	0.0231	0.0322	0	11	34	28	2	3	0	8	28	19	2	3	0	NM_001204280	56233	NP_001191209	histone deacetylase 7 isoform 7	0
Hecw2	chr1	-	54195034	53930814	264220	170	HCP	0.0478	-100	down	0	3.8473	2.1091	2.896	6.5368	0	0	0	0.0124	0.017	0.0385	0	0	0	5	7	16	0	0	0	4	6	11	0	0	0	NM_172655	329152	NP_766243	E3 ubiquitin-protein ligase HECW2 isoform 2	0		chr1:54194342-54195242	900	136	0	8.0443	0	0
Herpud2	chr9	-	25151781	25108129	43652	131	HCP	0.0133	-20.1718	down	0.2793	5.6347	5.8001	3.3786	7.7253	0.438	0	0.4	0.0443	0.0258	0.059	0.0033	0	0.0031	15	8	19	1	0	1	11	7	13	1	0	1	NM_020586	80517	NP_065611	homocysteine-responsive endoplasmic reticulum-resident ubiquitin-like domain member 2 protein	0		chr9:25151090-25152026	936	110	0	0	9.5232	0
Hes5	chr4	+	154960922	154962371	1449	153	HCP	0.044	-3.9046	down	1.4824	5.7881	4.2183	4.8266	8.3195	0	2.4472	2	0.0276	0.0315	0.0544	0	0.016	0.0131	11	12	21	0	6	5	8	10	14	0	6	5	NM_010419	15208	NP_034549	transcription factor HES-5	0		chr4:154960617-154961702	1085	117	0	0	2.7385	0
Hip1r	chr5	+	123973627	124003215	29588	142	HCP	0.0423	-100	down	0	1.1067	1.0546	0.4827	1.7828	0	0	0	0.0074	0.0034	0.0126	0	0	0	3	1	4	0	0	0	2	1	3	0	0	0	NM_145070	29816	NP_659507	huntingtin-interacting protein 1-related protein	0		chr5:123973591-123974311	720	101	3.6617	1.6759	2.0634	0
Hist1h2ap	chr13	-	21833475	21833082	393	151	HCP	0.0448	-6.0313	down	0.5438	3.28	2.6364	4.8266	2.377	0	1.6315	0	0.0175	0.032	0.0157	0	0.0108	0	7	12	6	0	4	0	5	10	4	0	4	0	NM_178185	319171	NP_835492	histone H2A type 1	0		chr13:21833153-21834125	972	92	1.3562	4.9656	6.1137	0
Hist1h3a	chr13	-	23762386	23761852	534	150	ICP	0.0289	-5.1321	down	0.9517	4.8842	4.2183	6.2746	4.1598	0	2.8551	0	0.0281	0.0418	0.0277	0	0.019	0	11	16	10	0	7	0	8	13	7	0	7	0	NM_013550	360198	NP_038578	histone H3.1	0		chr13:23760850-23762347	1497	137	7.0445	10.4786	6.9468	0
Hist1h3g	chr13	+	23535417	23535909	492	77	HCP	0.0379	-100	down	0	3.2428	2.6364	5.3092	1.7828	0	0	0	0.0342	0.069	0.0232	0	0	0	7	13	4	0	0	0	5	11	3	0	0	0	NM_145073	97908	NP_659539	histone H3.1	0		chr13:23535285-23535842	557	58	11.8331	0	0	0
Hist1h4b	chr13	+	23757020	23757332	312	55	ICP	0.0039	-100	down	0	4.1095	5.2728	2.896	4.1598	0	0	0	0.0959	0.0527	0.0756	0	0	0	13	7	10	0	0	0	10	6	7	0	0	0	NM_178193	326620	NP_835500	histone H4	0		chr13:23757029-23757324	295	35	4.4685	0	0	0
Hist1h4h	chr13	+	23531043	23531521	478	97	ICP	0.0365	-30.2196	down	0.5438	16.4344	12.6548	26.5462	10.1023	0	1.6315	0	0.1305	0.2737	0.1041	0	0.0168	0	32	66	25	0	4	0	24	55	17	0	4	0	NM_153173	69386	NP_694813	histone H4	0		chr13:23531123-23531812	689	60	3.8264	38.5287	15.0934	0
Hmgxb3	chr18	-	61177049	61131276	45773	116	HCP	0.0077	-10.168	down	0.5841	5.9388	4.7455	7.7225	5.3483	1.7522	0	0	0.0409	0.0666	0.0461	0.0151	0	0	12	19	13	4	0	0	9	16	9	4	0	0	NM_178277	106894	NP_840061	HMG box domain containing 3 isoform 1	0		chr18:61176540-61177227	687	87	0	28.1024	6.4875	0
Hmgxb3	chr18	-	61177050	61131276	45774	116	HCP	0.0077	-10.168	down	0.5841	5.9388	4.7455	7.7225	5.3483	1.7522	0	0	0.0409	0.0666	0.0461	0.0151	0	0	12	19	13	4	0	0	9	16	9	4	0	0	NM_134134	106894	NP_598895	HMG box domain containing 3 isoform 2	0		chr18:61176540-61177227	687	87	0	28.1024	6.4875	0
Hoxc13	chr15	+	102921130	102928814	7684	138	HCP	0.0489	-13.5288	down	0.136	1.8395	1.5818	0.9653	2.9713	0	0.4079	0	0.0115	0.007	0.0215	0	0.003	0	4	2	7	0	1	0	3	2	5	0	1	0	NM_010464	15422	NP_034594	homeobox protein Hox-C13	0		chr15:102927187-102927519	332	29	43.6755	7.269	0	0
Hoxc8	chr15	+	102990538	102994254	3716	91	ICP	0.0046	-100	down	0	2.7108	2.6364	1.9306	3.5655	0	0	0	0.029	0.0212	0.0392	0	0	0	7	5	9	0	0	0	5	4	6	0	0	0	NM_010466	15426	NP_034596	homeobox protein Hox-C8	0		chr15:102990469-102991058	589	55	4.4761	6.1459	0	0
Hoxd8	chr2	+	74705488	74707307	1819	176	HCP	0.0012	-47.3073	down	0.146	6.9069	5.2728	7.7225	7.7253	0.438	0	0	0.03	0.0439	0.0439	0.0025	0	0	13	19	19	1	0	0	10	16	13	1	0	0	NM_008276	15437	NP_032302	homeobox protein Hox-D8	0		chr2:74704727-74706004	1277	192	5.1613	0.9449	1.1634	0.8576
Hrk	chr5	+	118169763	118189478	19715	159	HCP	0.0008	-29.1655	down	0.282	8.2237	8.9638	9.1705	6.5368	0.438	0.4079	0	0.0564	0.0577	0.0411	0.0028	0.0026	0	22	23	16	1	1	0	17	19	11	1	1	0	NM_007545	12123	NP_031571	activator of apoptosis harakiri	0		chr5:118171710-118171989	279	36	4.7247	0	10.6496	0
Hs3st1	chr5	-	39644631	39613934	30697	99	HCP	0.0111	-19.3483	down	0.2719	5.2608	5.2728	3.3786	7.131	0	0.8157	0	0.0533	0.0341	0.072	0	0.0082	0	13	8	18	0	2	0	10	7	12	0	2	0	NM_010474	15476	NP_034604	heparan sulfate glucosamine 3-O-sulfotransferase 1 precursor	0		chr5:39644402-39644902	500	46	15.8185	0	0	0
Hsf1	chr15	+	76477444	76500972	23528	118	HCP	0.0329	-4.5157	down	0.8157	3.6836	4.2183	3.8613	2.9713	0	2.4472	0	0.0357	0.0327	0.0252	0	0.0207	0	11	10	7	0	6	0	8	8	5	0	6	0	NM_008296	15499	NP_032322	heat shock factor protein 1	0		chr15:76477162-76477911	749	72	0	12.8881	0	0
Hsp90aa1	chr12	-	110696395	110691035	5360	161	HCP	0.0498	-33.2514	down	0.2719	9.0411	14.2366	3.3786	9.508	0	0.8157	0	0.0884	0.021	0.0591	0	0.0051	0	36	8	24	0	2	0	27	7	16	0	2	0	NM_010480	15519	NP_034610	heat shock protein HSP 90-alpha	0		chr12:110695726-110696810	1084	137	0	0	17.8165	0
Hspa13	chr16	-	75766818	75755190	11628	79	HCP	0.0431	-100	down	0	7.9298	6.8547	3.8613	13.0735	0	0	0	0.0868	0.0489	0.1655	0	0	0	17	10	33	0	0	0	13	8	22	0	0	0	NM_030201	110920	NP_084477	heat shock 70 kDa protein 13 precursor	0		chr16:75766681-75766976	295	25	4.4685	32.7226	0	0
Hspd1	chr1	-	55087932	55077833	10099	149	HCP	0.0119	-11.3699	down	0.946	10.756	13.182	12.5491	6.5368	0.438	0	2.4	0.0885	0.0842	0.0439	0.0029	0	0.0161	33	31	16	1	0	6	25	26	11	1	0	6	NM_010477	15510	NP_034607	60 kDa heat shock protein, mitochondrial	0		chr1:55087410-55088640	1230	143	0	0	0	0.8903
Htatip2	chr7	+	49759511	49773999	14488	61	ICP	0.0005	-38.3963	down	0.1333	5.1195	4.2183	5.7919	5.3483	0	0	0.4	0.0692	0.0949	0.0877	0	0	0.0066	11	14	13	0	0	1	8	12	9	0	0	1	NM_001146052	53415	NP_001139524	oxidoreductase HTATIP2 isoform b	0		chr7:49758988-49759252	264	33	0	0	0	0
Htra3	chr5	-	35679782	35661558	18224	85	LCP	0.0117	-9.5097	down	0.9517	9.0504	11.0729	10.1358	5.9425	0	2.8551	0	0.1303	0.1192	0.0699	0	0.0336	0	28	25	15	0	7	0	21	21	10	0	7	0	NM_001042615	78558	NP_001036080	serine protease HTRA3 isoform b precursor	0
Hus1	chr11	-	9011137	8993141	17996	64	HCP	0.0069	-100	down	0	4.528	4.7455	2.896	5.9425	0	0	0	0.0741	0.0452	0.0929	0	0	0	12	7	15	0	0	0	9	6	10	0	0	0	NM_008316	15574	NP_032342	checkpoint protein HUS1	0		chr11:9010914-9011323	409	41	29.0069	11.801	14.5294	0
Ifi204	chr1	-	173766919	173747293	19626	11	LCP	0.0027	-100	down	0	8.4097	6.3274	8.2052	10.6965	0	0	0	0.5752	0.7459	0.9724	0	0	0	16	21	27	0	0	0	12	17	18	0	0	0	NM_008329	15951	NP_032355	interferon-activable protein 204	0
Ifi47	chr11	+	49087016	49096987	9971	39	LCP	0.0002	-14.4127	down	0.8131	11.7194	12.6548	10.6185	11.885	0	2.0394	0.4	0.3245	0.2723	0.3047	0	0.0523	0.0103	32	27	30	0	5	1	24	22	20	0	5	1	NM_008330	15953	NP_032356	interferon gamma inducible protein 47	0
Ifitm1	chr7	+	140967428	140969827	2399	30	LCP	0.036	-12.2274	down	0.2719	3.3246	1.5818	4.8266	3.5655	0	0.8157	0	0.0527	0.1609	0.1189	0	0.0272	0	4	12	9	0	2	0	3	10	6	0	2	0	NM_026820	68713	NP_081096	interferon-induced transmembrane protein 1	0
Ifitm1	chr7	+	140968075	140969827	1752	38	LCP	0.0055	-27.0373	down	0.136	3.6762	2.6364	4.8266	3.5655	0	0.4079	0	0.0694	0.127	0.0938	0	0.0107	0	7	12	9	0	1	0	5	10	6	0	1	0	NM_001112715	68713	NP_001106186	interferon-induced transmembrane protein 1	0
Ifitm10	chr7	-	142372259	142326109	46150	102	HCP	0.0468	-100	down	0	9.3471	8.4365	15.4451	4.1598	0	0	0	0.0827	0.1514	0.0408	0	0	0	21	39	10	0	0	0	16	32	7	0	0	0	NM_177265	320802	NP_796239	interferon-induced transmembrane protein 10	0		chr7:142372041-142372448	407	45	29.1495	0	14.6007	0
Ifna2	chr4	-	88683779	88683206	573	11	LCP	0.0284	-100	down	0	5.1762	3.1637	8.2052	4.1598	0	0	0	0.2876	0.7459	0.3782	0	0	0	8	21	10	0	0	0	6	17	7	0	0	0	NM_010503	15965	NP_034633	interferon alpha-2 precursor	0
Ifnl3	chr7	+	28522835	28524322	1487	19	LCP	0.0062	-10.4488	down	0.9517	9.9441	11.6002	11.1012	7.131	0	2.8551	0	0.6105	0.5843	0.3753	0	0.1503	0	29	28	18	0	7	0	22	23	12	0	7	0	NM_177396	338374	NP_796370	interferon lambda-3 precursor	0
Ifnlr1	chr4	+	135686456	135708180	21724	82	HCP	0.0018	-100	down	0	8.3427	10.5456	6.7572	7.7253	0	0	0	0.1286	0.0824	0.0942	0	0	0	26	17	19	0	0	0	20	14	13	0	0	0	NM_174851	242700	NP_777276	interleukin-28 receptor subunit alpha precursor	0
Igf1	chr10	+	87861110	87915770	54660	34	ICP	0.0124	-31.0648	down	0.146	4.5355	3.691	3.3786	6.5368	0.438	0	0	0.1086	0.0994	0.1923	0.0129	0	0	9	8	16	1	0	0	7	7	11	1	0	0	NM_184052	16000	NP_908941	insulin-like growth factor I isoform 2 preproprotein	0
Igsf9	chr1	+	172482212	172498877	16665	66	HCP	0.0436	-2.3903	down	5.2228	12.4839	14.7639	14.9624	7.7253	3.9424	6.5259	5.2	0.2237	0.2267	0.117	0.0597	0.0989	0.0788	37	37	19	10	16	13	28	31	13	9	16	13	NM_001145800	93842	NP_001139272	protein turtle homolog A precursor	0		chr1:172481968-172482213	245	29	5.3804	113.277	24.2551	0
Igsf9	chr1	+	172482316	172498877	16561	66	HCP	0.0398	-2.4542	down	5.0868	12.4839	14.7639	14.9624	7.7253	3.9424	6.1181	5.2	0.2237	0.2267	0.117	0.0597	0.0927	0.0788	37	37	19	10	15	13	28	31	13	9	15	13	NM_033608	93842	NP_291086	protein turtle homolog A precursor	0		chr1:172481968-172482213	245	29	5.3804	113.277	24.2551	0
Ihh	chr1	-	74951651	74945317	6334	196	HCP	0.023	-90.6589	down	0.146	13.2362	16.873	16.8931	5.9425	0.438	0	0	0.0861	0.0862	0.0303	0.0022	0	0	42	42	15	1	0	0	32	35	10	1	0	0	NM_010544	16147	NP_034674	indian hedgehog protein	0		chr1:74950631-74952093	1462	150	28.8526	0.8253	6.097	0.749
Ikbkg	chrX	+	74424611	74453778	29167	9	LCP	0.0465	-5.3431	down	0.9517	5.085	4.7455	3.3786	7.131	0	2.8551	0	0.5273	0.3754	0.7923	0	0.3172	0	12	8	18	0	7	0	9	7	12	0	7	0	NM_001161421	16151	NP_001154893	NF-kappa-B essential modulator isoform 4	0
Ikzf5	chr7	-	131410478	131388648	21830	105	HCP	0.0111	-3.898	down	2.0184	7.8675	6.8547	7.2399	9.508	0	2.8551	3.2	0.0653	0.069	0.0906	0	0.0272	0.0305	17	18	24	0	7	8	13	15	16	0	7	8	NM_175115	67143	NP_780324	zinc finger protein Pegasus	0		chr7:131410087-131410813	726	73	10.8943	0	18.4169	0
Il12rb1	chr8	+	70808448	70821423	12975	34	LCP	0.0153	-12.9703	down	0.292	3.7878	2.6364	3.3786	5.3483	0.8761	0	0	0.0775	0.0994	0.1573	0.0258	0	0	7	8	13	2	0	0	5	7	9	2	0	0	NM_008353	16161	NP_032379	interleukin-12 receptor subunit beta-1 precursor	0		chr8:70816820-70817029	209	24	0	0	0	0
Il18bp	chr7	-	102018155	102015076	3079	23	LCP	0.0003	-10.2751	down	0.6693	6.8771	6.8547	7.2399	6.5368	0	0.4079	1.6	0.298	0.3148	0.2842	0	0.0177	0.0696	17	18	16	0	1	4	13	15	11	0	1	4	NM_010531	16068	NP_034661	interleukin-18-binding protein precursor	0
Il19	chr1	-	130939241	130932655	6586	36	LCP	0.0259	-8.5037	down	1.3596	11.5613	7.9092	10.1358	16.639	0	4.0787	0	0.2197	0.2816	0.4622	0	0.1133	0	20	25	42	0	10	0	15	21	28	0	10	0	NM_001009940	329244	NP_001009940	interleukin-19 precursor	0
Il1b	chr2	-	129371120	129364579	6541	18	LCP	0.0136	-3.9158	down	2.525	9.8874	12.6548	8.6879	8.3195	3.5043	3.6708	0.4	0.703	0.4827	0.4622	0.1947	0.2039	0.0222	32	22	21	9	9	1	24	18	14	8	9	1	NM_008361	16176	NP_032387	interleukin-1 beta precursor	0
Il9	chr13	-	56482246	56479276	2970	23	LCP	0.0171	-38.3402	down	0.1333	5.112	2.6364	6.7572	5.9425	0	0	0.4	0.1146	0.2938	0.2584	0	0	0.0174	7	17	15	0	0	1	5	14	10	0	0	1	NM_008373	16198	NP_032399	interleukin-9 precursor	0
Inpp4b	chr8	+	81715199	82122561	407362	14	LCP	0.0032	-6.4995	down	2.5679	16.6901	14.2366	19.789	16.0448	5.2565	2.4472	0	1.0169	1.4135	1.1461	0.3755	0.1748	0	36	49	40	13	6	0	27	41	27	12	6	0	NM_001024617	234515	NP_001019788	type II inositol 3,4-bisphosphate 4-phosphatase	0
Insc	chr7	+	114745765	114850380	104615	48	ICP	0.0124	-100	down	0	3.6761	5.2728	3.3786	2.377	0	0	0	0.1099	0.0704	0.0495	0	0	0	13	8	6	0	0	0	10	7	4	0	0	0	NM_173767	233752	NP_776128	protein inscuteable homolog	0
Ipcef1	chr10	-	6980465	6917553	62912	32	LCP	0.0152	-5.7578	down	0.9386	5.4041	4.2183	7.2399	4.754	0	0.8157	2	0.1318	0.2262	0.1486	0	0.0255	0.0625	11	18	12	0	2	5	8	15	8	0	2	5	NM_001170802	320495	NP_001164273	interactor protein for cytohesin exchange factors 1 isoform 3	0
Irgq	chr7	+	24530647	24538600	7953	103	HCP	0.042	-3.6387	down	3.4615	12.5955	14.7639	13.5145	9.508	8.7609	1.2236	0.4	0.1433	0.1312	0.0923	0.0851	0.0119	0.0039	37	34	24	22	3	1	28	28	16	20	3	1	NM_153134	210146	NP_694774	immunity-related GTPase family Q protein	0		chr7:24533292-24534410	1118	97	28.2978	0	30.563	33.3038
Itpa	chr2	+	130667840	130681614	13774	62	HCP	0.0147	-33.3337	down	0.2719	9.0634	11.0729	4.8266	11.2908	0	0.8157	0	0.1786	0.0778	0.1821	0	0.0132	0	28	12	28	0	2	0	21	10	19	0	2	0	NM_025922	16434	NP_080198	inosine triphosphate pyrophosphatase	0		chr2:130667562-130667918	356	31	66.6508	0	45.9042	0
Itpripl1	chr2	-	127142590	127138768	3822	57	LCP	0.0307	-16.4599	down	0.4079	6.7134	8.9638	8.2052	2.9713	0	1.2236	0	0.1573	0.144	0.0521	0	0.0215	0	22	21	7	0	3	0	17	17	5	0	3	0	NM_001163528	73338	NP_001157000	inositol 1,4,5-trisphosphate receptor-interacting protein-like 1 precursor	0		chr2:127143234-127143506	272	24	0	0	0	0
Kat7	chr11	-	95310246	95271852	38394	100	HCP	0.0185	-100	down	0	9.7953	11.6002	13.0318	4.754	0	0	0	0.116	0.1303	0.0475	0	0	0	29	33	12	0	0	0	22	27	8	0	0	0	NM_177619	217127	NP_808287	histone acetyltransferase KAT7 isoform 3	0		chr11:95309551-95310258	707	62	0	0	0	0
Kazn	chr4	-	142239401	142139239	100162	135	HCP	0.0025	-9.9943	down	0.4052	4.05	3.1637	4.8266	4.1598	0	0.8157	0.4	0.0234	0.0358	0.0308	0	0.006	0.003	8	12	10	0	2	1	6	10	7	0	2	1	NM_001109685	71529	NP_001103155	kazrin isoform 3	0		chr4:142238827-142239522	695	94	1.8967	0	8.5504	0
Kcna2	chr3	+	107101566	107115005	13439	119	HCP	0.008	-45.8806	down	0.136	6.2382	5.2728	8.6879	4.754	0	0.4079	0	0.0443	0.073	0.0399	0	0.0034	0	13	22	12	0	1	0	10	18	8	0	1	0	NM_008417	16490	NP_032443	potassium voltage-gated channel subfamily A member 2	0		chr3:107101479-107102556	1077	91	11.0156	20.1668	2.7588	0
Kcnab1	chr3	+	65109642	65378219	268577	54	LCP	0.0492	-100	down	0	6.8074	5.2728	11.5838	3.5655	0	0	0	0.0976	0.2145	0.066	0	0	0	13	29	9	0	0	0	10	24	6	0	0	0	NM_010597	16497	NP_034727	voltage-gated potassium channel subunit beta-1	0
Kcnh2	chr5	-	24351604	24319588	32016	124	HCP	0.0315	-39.1297	down	0.136	5.3203	4.7455	2.896	8.3195	0	0.4079	0	0.0383	0.0234	0.0671	0	0.0033	0	12	7	21	0	1	0	9	6	14	0	1	0	NM_013569	16511	NP_038597	potassium voltage-gated channel subfamily H member 2	0		chr5:24351224-24351884	660	94	0	0	15.7566	0
Kcnip2	chr19	-	45812291	45792345	19946	48	ICP	0.0173	-5.1054	down	1.7674	9.0235	7.9092	9.6532	9.508	0	5.3023	0	0.1648	0.2011	0.1981	0	0.1105	0	20	24	24	0	13	0	15	20	16	0	13	0	NM_001276358	80906	NP_001263287	Kv channel-interacting protein 2 isoform d	0	This gene encodes a member of the voltage-gated potassium channel-interacting protein (KCNIP) family. KCNIP family members are small calcium binding proteins that commonly exhibit unique variation at their N-termini, and which modulate A-type potassium channels. This gene is predominantly expressed in the adult heart, and to a lesser extent in the brain. Disruption of this gene is associated with…
Kcnip4	chr5	-	48482656	48389502	93154	25	LCP	0.0161	-9.9419	down	1.2236	12.1649	7.3819	15.4451	13.6678	0	3.6708	0	0.2953	0.6178	0.5467	0	0.1468	0	18	39	34	0	9	0	14	32	23	0	9	0	NM_001199243	80334	NP_001186172	Kv channel-interacting protein 4 isoform 2	0
Kcnj5	chr9	-	32344237	32314782	29455	57	ICP	0.0475	-21.2616	down	0.146	3.1042	4.7455	3.3786	1.1885	0.438	0	0	0.0833	0.0593	0.0209	0.0077	0	0	12	8	3	1	0	0	9	7	2	1	0	0	NM_010605	16521	NP_034735	G protein-activated inward rectifier potassium channel 4	0
Kcnk2	chr1	-	189344192	189207929	136263	119	LCP	0.0349	-4.5923	down	2.5832	11.8627	11.6002	14.4798	9.508	0	7.7495	0	0.0975	0.1217	0.0799	0	0.0651	0	29	36	24	0	19	0	22	30	16	0	19	0	NR_027627	16526			0		chr1:189343314-189343982	668	75	0	39.7399	0	0
Kcnmb2	chr3	+	31902702	32200180	297478	48	ICP	0.016	-7.083	down	0.8157	5.7779	7.3819	5.7919	4.1598	0	2.4472	0	0.1538	0.1207	0.0867	0	0.051	0	18	14	10	0	6	0	14	12	7	0	6	0	NM_028231	72413	NP_082507	calcium-activated potassium channel subunit beta-2	0
Kcnt2	chr1	+	140246256	140610261	364005	46	ICP	0.0114	-24.684	down	0.2719	6.7116	5.8001	4.8266	9.508	0	0.8157	0	0.1261	0.1049	0.2067	0	0.0177	0	15	12	24	0	2	0	11	10	16	0	2	0	NM_001081027	240776	NP_001074496	potassium channel subfamily T member 2	0
Kdm6b	chr11	-	69413675	69398517	15158	58	LCP	0.0023	-100	down	0	9.7907	7.9092	12.5491	8.9138	0	0	0	0.1364	0.2164	0.1537	0	0	0	20	31	22	0	0	0	15	26	15	0	0	0	NM_001017426	216850	NP_001017426	lysine-specific demethylase 6B	0
Kif18a	chr2	+	109280737	109341746	61009	65	HCP	0.0397	-13.5469	down	0.5438	7.3672	3.1637	10.6185	8.3195	0	1.6315	0	0.0487	0.1634	0.128	0	0.0251	0	8	27	21	0	4	0	6	22	14	0	4	0	NM_139303	228421	NP_647464	kinesin-like protein KIF18A	0		chr2:109280614-109281111	497	46	2.6523	0	2.9892	0
Kif2c	chr4	-	117182624	117159635	22989	72	ICP	0.0199	-30.9911	down	0.2719	8.4265	10.0184	11.1012	4.1598	0	0.8157	0	0.1391	0.1542	0.0578	0	0.0113	0	25	28	10	0	2	0	19	23	7	0	2	0	NM_134471	73804	NP_608301	kinesin-like protein KIF2C	0
Kifc1	chr17	-	33890633	33875665	14968	104	HCP	0.0197	-100	down	0	6.1768	7.9092	2.896	7.7253	0	0	0	0.0761	0.0278	0.0743	0	0	0	20	7	19	0	0	0	15	6	13	0	0	0	NM_001195298	100502766	NP_001182227	kinesin-like protein KIFC1	0		chr17:33890161-33890965	804	82	0	4.5024	9.239	0
Klhl10	chr11	+	100441923	100457024	15101	24	LCP	0.045	-5.8409	down	1.7775	10.3822	7.3819	15.4451	8.3195	0.438	4.8945	0	0.3076	0.6435	0.3466	0.0183	0.2039	0	18	39	21	1	12	0	14	32	14	1	12	0	NM_025727	66720	NP_080003	kelch-like protein 10	0		chr11:100440746-100441142	396	44	0	0	7.5032	0
Klk11	chr7	+	43776328	43779262	2934	37	LCP	0.0244	-100	down	0	8.2432	10.5456	10.6185	3.5655	0	0	0	0.285	0.287	0.0964	0	0	0	26	27	9	0	0	0	20	22	6	0	0	0	NM_019974	56538	NP_064358	kallikrein-11 isoform 2 precursor	0
Klk1b3	chr7	+	44198190	44202351	4161	18	LCP	0.0329	-4.1551	down	2.0179	8.3846	6.3274	11.1012	7.7253	0.438	0.8157	4.8	0.3515	0.6167	0.4292	0.0243	0.0453	0.2667	16	28	19	1	2	12	12	23	13	1	2	12	NM_008693	18050	NP_032719	kallikrein 1-related peptidase b3 preproprotein	0
Klk1b8	chr7	+	43950671	43954938	4267	10	LCP	0.0243	-8.8468	down	0.9617	8.5082	11.6002	9.1705	4.754	0.438	2.4472	0	1.16	0.9171	0.4754	0.0438	0.2447	0	29	23	12	1	6	0	22	19	8	1	6	0	NM_008457	16624	NP_032483	kallikrein 1-related peptidase b8 precursor	0
Klk6	chr7	+	43824543	43832027	7484	29	LCP	0.0087	-29.4622	down	0.2719	8.0108	5.8001	11.1012	7.131	0	0.8157	0	0.2	0.3828	0.2459	0	0.0281	0	15	28	18	0	2	0	11	23	12	0	2	0	NM_001164698	19144	NP_001158170	kallikrein related-peptidase 6 precursor	0
Klk6	chr7	+	43825449	43832027	6578	23	LCP	0.0045	-17.7423	down	0.5386	9.5554	10.5456	11.5838	6.5368	0	0.8157	0.8	0.4585	0.5036	0.2842	0	0.0355	0.0348	26	29	16	0	2	2	20	24	11	0	2	2	NM_011177	19144	NP_035307	kallikrein related-peptidase 6 precursor	0
Klk8	chr7	+	43797576	43803822	6246	60	ICP	0.0289	-18.9103	down	0.5412	10.2342	15.2912	5.3092	10.1023	0	1.2236	0.4	0.2549	0.0885	0.1684	0	0.0204	0.0067	38	13	25	0	3	1	29	11	17	0	3	1	NM_008940	259277	NP_032966	kallikrein-8 precursor	0		chr7:43797362-43797629	267	23	19.7484	49.7121	16.6924	0
Klrc1	chr6	-	129678910	129674858	4052	15	LCP	0.015	-100	down	0	5.8327	5.8001	3.3786	8.3195	0	0	0	0.3867	0.2252	0.5546	0	0	0	15	8	21	0	0	0	11	7	14	0	0	0	NM_010652	16641	NP_034782	NKG2-A/NKG2-B type II integral membrane protein isoform 2	0
Kncn	chr4	+	115884399	115887964	3565	32	LCP	0.0453	-4.8618	down	1.7674	8.5929	5.8001	8.6879	11.2908	0	5.3023	0	0.1813	0.2715	0.3528	0	0.1657	0	15	22	28	0	13	0	11	18	19	0	13	0	NM_001039124	654462	NP_001034213	kinocilin	0
Knstrn	chr2	+	118814002	118836212	22210	76	ICP	0.0182	-62.9058	down	0.1333	8.3874	4.2183	9.6532	11.2908	0	0	0.4	0.0555	0.127	0.1486	0	0	0.0053	11	24	28	0	0	1	8	20	19	0	0	1	NM_026412	51944	NP_080688	small kinetochore-associated protein	0		chr2:118814083-118814582	499	44	0	26.5994	0	0
Kprp	chr3	-	92827247	92823073	4174	13	LCP	0.0284	-100	down	0	7.5625	5.2728	12.0665	5.3483	0	0	0	0.4056	0.9282	0.4114	0	0	0	13	30	13	0	0	0	10	25	9	0	0	0	NM_028629	433619	NP_082905	keratinocyte proline-rich protein	0
Krt33a	chr11	-	100016212	100011198	5014	23	LCP	0.0115	-100	down	0	14.2964	7.9092	18.341	16.639	0	0	0	0.3439	0.7974	0.7234	0	0	0	20	46	42	0	0	0	15	38	28	0	0	0	NM_027983	71888	NP_082259	keratin, type I cuticular Ha3-I	0
Krtap1-3	chr11	-	99591377	99590460	917	22	LCP	0.0158	-100	down	0	2.4681	3.691	1.9306	1.7828	0	0	0	0.1678	0.0878	0.081	0	0	0	9	5	4	0	0	0	7	4	3	0	0	0	NM_001085526	435273	NP_001078995	keratin-associated protein 1-1	0
Krtap10-4	chr10	-	77827070	77826168	902	23	LCP	0.0229	-7.341	down	0.7301	5.3594	5.2728	7.2399	3.5655	2.1902	0	0	0.2293	0.3148	0.155	0.0952	0	0	13	18	9	5	0	0	10	15	6	5	0	0	NM_001135991	100191037	NP_001129463	keratin associated protein 10-4	0
Krtap8-1	chr16	-	89487952	89487373	579	17	LCP	0.0376	-3.0801	down	2.1902	6.746	7.9092	5.7919	6.5368	0.8761	4.8945	0.8	0.4652	0.3407	0.3845	0.0515	0.2879	0.0471	20	14	16	2	12	2	15	12	11	2	12	2	NM_010675	16703	NP_034805	keratin-associated protein 8-1	0
Ksr2	chr5	+	117414001	117767988	353987	120	HCP	0.0375	-8.3945	down	0.5438	4.5652	4.7455	2.4133	6.5368	0	1.6315	0	0.0395	0.0201	0.0545	0	0.0136	0	12	6	16	0	4	0	9	5	11	0	4	0	NM_001114545	333050	NP_001108017	kinase suppressor of Ras 2	0		chr5:117413599-117414352	753	87	0	0	0	0
LOC100038947	chr3	-	15848487	15795146	53341	6	LCP	0.0424	-5.042	down	1.4798	7.4612	4.7455	11.1012	6.5368	0	2.0394	2.4	0.7909	1.8502	1.0895	0	0.3399	0.4	12	28	16	0	5	6	9	23	11	0	5	6	NM_001173459	100038947	NP_001166930	signal-regulatory protein beta 1-like precursor	0
Lacc1	chr14	-	77036617	77024200	12417	105	HCP	0.0003	-22.382	down	0.2667	5.9685	5.8001	6.7572	5.3483	0	0	0.8	0.0552	0.0644	0.0509	0	0	0.0076	15	17	13	0	0	2	11	14	9	0	0	2	NM_172488	210808	NP_766076	laccase domain-containing protein 1	0		chr14:77036339-77036901	562	82	0	0	0	0
Lama1	chr17	+	67697264	67822645	125381	100	ICP	0.0173	-65.2833	down	0.1333	8.7044	11.0729	4.3439	10.6965	0	0	0.4	0.1107	0.0434	0.107	0	0	0.004	28	11	27	0	0	1	21	9	18	0	0	1	NM_008480	16772	NP_032506	laminin subunit alpha-1 precursor	0		chr17:67697110-67697827	717	69	25.739	10.0975	6.216	0
Lancl3	chrX	+	9199972	9268085	68113	138	ICP	0.0385	-5.1337	down	1.6184	8.3083	11.0729	4.3439	9.508	0	2.8551	2	0.0802	0.0315	0.0689	0	0.0207	0.0145	28	11	24	0	7	5	21	9	16	0	7	5	NM_173414	236285	NP_775590	lanC-like protein 3	0		chrX:9199822-9200810	988	105	28.0185	0	4.511	0
Lat2	chr5	-	134615023	134600264	14759	33	LCP	0.045	-18.9926	down	0.2719	5.1641	8.4365	2.896	4.1598	0	0.8157	0	0.2557	0.0878	0.1261	0	0.0247	0	21	7	10	0	2	0	16	6	7	0	2	0	NM_022964	56743	NP_075253	linker for activation of T-cells family member 2 isoform b precursor	0
Lcn2	chr2	-	32387739	32384636	3103	28	LCP	0.0002	-51.8015	down	0.1333	6.9069	7.9092	6.2746	6.5368	0	0	0.4	0.2825	0.2241	0.2335	0	0	0.0143	20	16	16	0	0	1	15	13	11	0	0	1	NM_008491	16819	NP_032517	neutrophil gelatinase-associated lipocalin precursor	0
Leprot	chr4	+	101647782	101659358	11576	76	HCP	0.0224	-100	down	0	8.5036	13.182	5.7919	6.5368	0	0	0	0.1734	0.0762	0.086	0	0	0	33	14	16	0	0	0	25	12	11	0	0	0	NM_175036	230514	NP_778201	leptin receptor gene-related protein	0		chr4:101647611-101648034	423	41	3.1163	5.7052	3.5121	0
Lgals6	chr7	+	28834181	28841633	7452	25	LCP	0.0011	-100	down	0	7.7038	8.9638	8.2052	5.9425	0	0	0	0.3586	0.3282	0.2377	0	0	0	22	21	15	0	0	0	17	17	10	0	0	0	NM_010707	16857	NP_034837	galectin-6	0
Lhpp	chr7	+	132610642	132706419	95777	66	HCP	0.0408	-61.4273	down	0.136	8.3521	10.0184	12.0665	2.9713	0	0.4079	0	0.1518	0.1828	0.045	0	0.0062	0	25	30	7	0	1	0	19	25	5	0	1	0	NM_029609	76429	NP_083885	phospholysine phosphohistidine inorganic pyrophosphate phosphatase	0		chr7:132610564-132610909	345	37	22.9253	0	0	0
Limch1	chr5	+	66968415	67057159	88744	49	ICP	0.0003	-14.8758	down	0.9819	14.606	13.182	13.9971	16.639	1.3141	1.6315	0	0.269	0.2857	0.3396	0.0268	0.0333	0	33	35	42	3	4	0	25	29	28	3	4	0	NM_001256122	77569	NP_001243051	LIM and calponin homology domains-containing protein 1 isoform 2	0
Lime1	chr2	+	181381234	181383628	2394	23	LCP	0.0144	-4.9969	down	1.2639	6.3154	5.8001	4.8266	8.3195	1.7522	2.0394	0	0.2522	0.2099	0.3617	0.0762	0.0887	0	15	12	21	4	5	0	11	10	14	4	5	0	NM_023684	72699	NP_076173	lck-interacting transmembrane adapter 1 precursor	0
Lmo2	chr2	+	103957994	103981878	23884	28	LCP	0.0011	-16.1059	down	0.2719	4.3792	4.7455	4.8266	3.5655	0	0.8157	0	0.1695	0.1724	0.1273	0	0.0291	0	12	12	9	0	2	0	9	10	6	0	2	0	NM_001142337	16909	NP_001135809	rhombotin-2 isoform 3	0
Lmod3	chr6	-	97252780	97238527	14253	29	LCP	0.0045	-100	down	0	3.2949	3.1637	4.3439	2.377	0	0	0	0.1091	0.1498	0.082	0	0	0	8	11	6	0	0	0	6	9	4	0	0	0	NM_001081157	320502	NP_001074626	leiomodin-3	0
Lox	chr18	-	52529708	52517237	12471	141	ICP	0.0003	-100	down	0	3.5674	3.1637	3.3786	4.1598	0	0	0	0.0224	0.024	0.0295	0	0	0	8	8	10	0	0	0	6	7	7	0	0	0	NM_010728	16948	NP_034858	protein-lysine 6-oxidase precursor	0		chr18:52528602-52529593	991	103	7.9811	8.5232	10.4938	0
Lpar2	chr8	+	69822564	69831102	8538	94	ICP	0.0064	-21.7955	down	0.5412	11.7957	10.5456	15.9277	8.9138	0	1.2236	0.4	0.1122	0.1694	0.0948	0	0.013	0.0043	26	40	22	0	3	1	20	33	15	0	3	1	NM_020028	53978	NP_064412	lysophosphatidic acid receptor 2	0
Lrba	chr3	+	86224689	86746710	522021	117	HCP	0.0066	-7.8266	down	1.3569	10.6202	7.9092	12.0665	11.885	0	3.6708	0.4	0.0676	0.1031	0.1016	0	0.0314	0.0034	20	30	30	0	9	1	15	25	20	0	9	1	NM_001077687	80877	NP_001071155	lipopolysaccharide-responsive and beige-like anchor protein isoform gamma	0		chr3:86546787-86547794	1007	80	26.1808	56.3182	11.8024	6.525
Lrpprc	chr17	-	84790786	84705246	85540	97	HCP	0.0154	-100	down	0	3.1786	4.7455	2.4133	2.377	0	0	0	0.0489	0.0249	0.0245	0	0	0	12	6	6	0	0	0	9	5	4	0	0	0	NM_028233	72416	NP_082509	leucine-rich PPR motif-containing protein, mitochondrial precursor	0		chr17:84790283-84791020	737	68	1.7886	8.1862	0	0
Lrrc73	chr17	+	46254164	46257316	3152	129	HCP	0.0268	-24.999	down	0.136	3.399	1.5818	3.8613	4.754	0	0.4079	0	0.0123	0.0299	0.0369	0	0.0032	0	4	10	12	0	1	0	3	8	8	0	1	0	NM_001111142	224813	NP_001104612	leucine rich repeat containing 73	0
Lrrtm3	chr10	-	64090255	63928496	161759	60	ICP	0.0121	-51.4893	down	0.136	7.0008	4.2183	9.6532	7.131	0	0.4079	0	0.0703	0.1609	0.1189	0	0.0068	0	11	24	18	0	1	0	8	20	12	0	1	0	NM_178678	216028	NP_848793	leucine-rich repeat transmembrane neuronal protein 3 precursor	0
Lsm4	chr8	+	70673230	70678752	5522	87	HCP	0.0432	-8.6437	down	0.5539	4.7875	4.7455	7.2399	2.377	0.438	1.2236	0	0.0545	0.0832	0.0273	0.005	0.0141	0	12	18	6	1	3	0	9	15	4	1	3	0	NM_015816	50783	NP_056631	U6 snRNA-associated Sm-like protein LSm4	0		chr8:70673057-70673706	649	62	18.2802	27.8886	0	0
Lta	chr17	-	35205351	35203164	2187	49	ICP	0.0009	-8.2411	down	0.9438	7.7782	8.9638	7.2399	7.131	0	1.6315	1.2	0.1829	0.1478	0.1455	0	0.0333	0.0245	22	18	18	0	4	3	17	15	12	0	4	3	NM_010735	16992	NP_034865	lymphotoxin-alpha precursor	0
Ltb4r1	chr14	+	55765961	55768492	2531	43	LCP	0.0417	-28.5262	down	0.4079	11.6349	5.2728	18.341	11.2908	0	1.2236	0	0.1226	0.4265	0.2626	0	0.0285	0	13	46	28	0	3	0	10	38	19	0	3	0	NM_008519	16995	NP_032545	leukotriene B4 receptor 1	0		chr14:55767855-55768193	338	37	7.8	0	0	0
Ltk	chr2	-	119760431	119751325	9106	87	LCP	0.0488	-100	down	0	3.8073	1.5818	6.2746	3.5655	0	0	0	0.0182	0.0721	0.041	0	0	0	4	16	9	0	0	0	3	13	6	0	0	0	NM_206942	17005	NP_996825	leukocyte tyrosine kinase receptor isoform C precursor	0	The protein encoded by this gene is a member of the ros/insulin receptor family of tyrosine kinases. Tyrosine-specific phosphorylation of proteins is a key to the control of diverse pathways leading to cell growth and differentiation. Four alternatively spliced transcript variants encoding different isoforms have been described for this gene. These transcripts are expressed in a tissue-specific m…
Lyg2	chr1	-	37916493	37905922	10571	23	LCP	0.0329	-67.3292	down	0.136	9.1545	14.7639	6.7572	5.9425	0	0.4079	0	0.6419	0.2938	0.2584	0	0.0177	0	37	17	15	0	1	0	28	14	10	0	1	0	NM_001033427	332427	NP_001028599	lysozyme g-like protein 2 precursor	0
Madd	chr2	-	91179321	91137359	41962	52	ICP	0.0252	-5.4923	down	0.9565	5.2534	6.3274	2.896	6.5368	0.438	1.6315	0.8	0.1217	0.0557	0.1257	0.0084	0.0314	0.0154	16	7	16	1	4	2	12	6	11	1	4	2	NM_001177720	228355	NP_001171191	MAP kinase-activating death domain protein isoform 11	0
Magea6	chrX	-	154926115	154924011	2104	8	LCP	0.0111	-100	down	0	5.352	6.3274	6.7572	2.9713	0	0	0	0.7909	0.8447	0.3714	0	0	0	16	17	7	0	0	0	12	14	5	0	0	0	NM_020019	17142	NP_064403	melanoma antigen family A, 6	0
Malt1	chr18	+	65430996	65478792	47796	113	HCP	0.0405	-21.6159	down	0.2719	5.8774	4.7455	3.3786	9.508	0	0.8157	0	0.042	0.0299	0.0841	0	0.0072	0	12	8	24	0	2	0	9	7	16	0	2	0	NM_172833	240354	NP_766421	mucosa-associated lymphoid tissue lymphoma translocation protein 1 homolog	0		chr18:65430475-65431478	1003	99	3.9428	8.4213	7.4059	0
Mapk4	chr18	-	74064949	73928485	136464	147	HCP	0.0355	-8.8558	down	0.4079	3.612	2.1091	3.3786	5.3483	0	1.2236	0	0.0143	0.023	0.0364	0	0.0083	0	5	8	13	0	3	0	4	7	9	0	3	0	NM_172632	225724	NP_766220	mitogen-activated protein kinase 4	0		chr18:74063832-74065542	1710	137	0	4.9395	6.0815	0
Mapk9	chr11	+	49846750	49886421	39671	108	HCP	0.017	-100	down	0	4.7335	3.691	3.3786	7.131	0	0	0	0.0342	0.0313	0.066	0	0	0	9	8	18	0	0	0	7	7	12	0	0	0	NM_016961	26420	NP_058657	mitogen-activated protein kinase 9 isoform beta1	0		chr11:49846399-49847272	873	85	3.0199	9.6753	1.7017	0
Mapre3	chr5	+	30814755	30866106	51351	85	HCP	0.0308	-12.2919	down	0.292	3.5896	5.2728	1.9306	3.5655	0.8761	0	0	0.062	0.0227	0.0419	0.0103	0	0	13	5	9	2	0	0	10	4	6	2	0	0	NM_133350	100732	NP_579928	microtubule-associated protein RP/EB family member 3	0		chr5:30814502-30815049	547	59	14.4593	0	0	0
Mark3	chr12	+	111574509	111656227	81718	139	HCP	0.0195	-6.6389	down	0.6798	4.5131	4.2183	3.3786	5.9425	0	2.0394	0	0.0303	0.0243	0.0428	0	0.0147	0	11	8	15	0	5	0	8	7	10	0	5	0	NM_022801	17169	NP_073712	MAP/microtubule affinity-regulating kinase 3 isoform 2	0		chr12:111574329-111575376	1047	115	0	0	0	0
Mars2	chr1	+	55237176	55240058	2882	137	HCP	0.0165	-17.1157	down	0.5438	9.3081	5.2728	12.5491	10.1023	0	1.6315	0	0.0385	0.0916	0.0737	0	0.0119	0	13	31	25	0	4	0	10	26	17	0	4	0	NM_175439	212679	NP_780648	methionine--tRNA ligase, mitochondrial precursor	0		chr1:55236985-55237816	831	93	0	0	23.2408	0
Mast4	chr13	-	103334492	102732488	602004	169	HCP	0.0165	-100	down	0	3.9533	3.691	5.7919	2.377	0	0	0	0.0218	0.0343	0.0141	0	0	0	9	14	6	0	0	0	7	12	4	0	0	0	NM_175171	328329	NP_780380	microtubule-associated serine/threonine-protein kinase 4	0		chr13:103333880-103334916	1036	128	1.2724	13.9766	0	0
Mboat2	chr12	+	24831598	24960299	128701	138	HCP	0.0166	-32.0441	down	0.136	4.3569	2.6364	6.2746	4.1598	0	0.4079	0	0.0191	0.0455	0.0301	0	0.003	0	7	16	10	0	1	0	5	13	7	0	1	0	NM_001083341	67216	NP_001076810	lysophospholipid acyltransferase 2 isoform b	0		chr12:24830842-24832174	1332	145	0	11.7766	0	0
Mcm10	chr2	-	5012791	4990723	22068	51	ICP	0.009	-7.2607	down	1.0877	7.8973	7.9092	6.2746	9.508	0	3.263	0	0.1551	0.123	0.1864	0	0.064	0	20	16	24	0	8	0	15	13	16	0	8	0	NM_027290	70024	NP_081566	protein MCM10 homolog	0		chr2:5012546-5012804	258	25	61.3118	0	5.7582	0
Mcm8	chr2	+	132816334	132844188	27854	88	HCP	0.0236	-12.3198	down	0.428	5.2729	7.9092	4.3439	3.5655	0.8761	0.4079	0	0.0899	0.0494	0.0405	0.01	0.0046	0	20	11	9	2	1	0	15	9	6	2	1	0	NM_025676	66634	NP_079952	DNA helicase MCM8	0		chr2:132815842-132816413	571	60	11.5429	16.9057	10.4072	0
Mcpt8	chr14	-	56085197	56082163	3034	21	LCP	0.04	-100	down	0	6.9934	2.6364	10.6185	7.7253	0	0	0	0.1255	0.5056	0.3679	0	0	0	7	27	19	0	0	0	5	22	13	0	0	0	NM_008572	17231	NP_032598	mast cell protease 8 precursor	0
Mcu	chr10	-	59616692	59446983	169709	116	HCP	0.0395	-100	down	0	3.2354	3.691	4.8266	1.1885	0	0	0	0.0318	0.0416	0.0102	0	0	0	9	12	3	0	0	0	7	10	2	0	0	0	NM_001033259	215999	NP_001028431	calcium uniporter protein, mitochondrial precursor	0		chr10:59616123-59616735	612	74	0	0	2.4275	0
Med1	chr11	-	98193293	98153660	39633	84	HCP	0.0078	-27.6379	down	0.146	4.0351	2.6364	5.3092	4.1598	0.438	0	0	0.0314	0.0632	0.0495	0.0052	0	0	7	13	10	1	0	0	5	11	7	1	0	0	NM_001080118	19014	NP_001073587	mediator of RNA polymerase II transcription subunit 1 isoform 3	0		chr11:98192824-98193404	580	50	0	0	0	0
Med24	chr11	-	98729435	98704590	24845	45	ICP	0.0426	-12.3096	down	1.0877	13.3887	14.7639	5.7919	19.6103	0	3.263	0	0.3281	0.1287	0.4358	0	0.0725	0	37	14	49	0	8	0	28	12	33	0	8	0	NM_011869	23989	NP_035999	mediator of RNA polymerase II transcription subunit 24	0	This gene encodes a component of the mediator complex (also known as TRAP, SMCC, DRIP, or ARC), a transcriptional coactivator complex thought to be required for the expression of almost all genes. The mediator complex is recruited by transcriptional activators or nuclear receptors to induce gene expression, possibly by interacting with RNA polymerase II and promoting the formation of a transcript…
Meis1	chr11	-	19018969	18880427	138542	62	HCP	0.0156	-100	down	0	7.5625	7.9092	10.6185	4.1598	0	0	0	0.1276	0.1713	0.0671	0	0	0	20	27	10	0	0	0	15	22	7	0	0	0	NM_001193271	17268	NP_001180200	homeobox protein Meis1 isoform B	0		chr11:19019691-19020072	381	42	10.3796	0	7.7986	0
Mesdc1	chr7	-	83884341	83880494	3847	250	HCP	0.0461	-29.6417	down	0.428	12.6867	7.9092	21.237	8.9138	0.8761	0.4079	0	0.0316	0.0849	0.0357	0.0035	0.0016	0	20	53	22	2	1	0	15	44	15	2	1	0	NM_030705	80889	NP_109630	mesoderm development candidate 1	0		chr7:83882224-83884593	2369	249	8.3466	22.9207	7.5253	0.9245
Mesdc2	chr7	+	83891999	83901532	9533	76	ICP	0.0107	-100	down	0	7.5011	10.5456	4.8266	7.131	0	0	0	0.1388	0.0635	0.0938	0	0	0	26	12	18	0	0	0	20	10	12	0	0	0	NM_023403	67943	NP_075892	LDLR chaperone MESD precursor	0		chr7:83891999-83892456	457	43	8.6534	26.4037	13.0033	0
Mettl10	chr7	-	132852647	132827460	25187	63	ICP	0.0479	-7.5815	down	1.7674	13.3998	20.0367	13.0318	7.131	0	5.3023	0	0.318	0.2069	0.1132	0	0.0842	0	50	33	18	0	13	0	38	27	12	0	13	0	NM_028095	72096	NP_082371	methyltransferase-like protein 10	0		chr7:132852377-132852664	287	30	0	4.2043	5.1764	0
Mettl5	chr2	-	69885604	69871194	14410	73	HCP	0.0076	-5.6143	down	0.7174	4.0277	3.691	4.8266	3.5655	1.7522	0	0.4	0.0506	0.0661	0.0488	0.024	0	0.0055	9	12	9	4	0	1	7	10	6	4	0	1	NM_029280	75422	NP_083556	methyltransferase-like protein 5	0		chr2:69885498-69885777	279	31	4.7247	43.249	0	0
Mir1190	chr12	-	101021793	101021672	121	44	LCP	0.0009	-20.0202	down	0.8157	16.3312	14.2366	19.3064	15.4505	0	2.4472	0	0.3236	0.4388	0.3511	0	0.0556	0	36	48	39	0	6	0	27	40	26	0	6	0	NR_035421	100316805			0	microRNAs (miRNAs) are short (20-24 nt) non-coding RNAs that are involved in post-transcriptional regulation of gene expression in multicellular organisms by affecting both the stability and translation of mRNAs. miRNAs are transcribed by RNA polymerase II as part of capped and polyadenylated primary transcripts (pri-miRNAs) that can be either protein-coding or non-coding. The primary transcript …
Mir124a-2	chr3	+	17795661	17795770	109	36	ICP	0.0287	-19.9924	down	0.136	2.7183	1.5818	2.4133	4.1598	0	0.4079	0	0.0439	0.067	0.1155	0	0.0113	0	4	6	10	0	1	0	3	5	7	0	1	0	NR_029814	723950			0	microRNAs (miRNAs) are short (20-24 nt) non-coding RNAs that are involved in post-transcriptional regulation of gene expression in multicellular organisms by affecting both the stability and translation of mRNAs. miRNAs are transcribed by RNA polymerase II as part of capped and polyadenylated primary transcripts (pri-miRNAs) that can be either protein-coding or non-coding. The primary transcript …	chr3:17794652-17794938	286	22	13.8273	0	31.167	0
Mir125b-1	chr9	+	41581925	41582002	77	45	ICP	0.0165	-5.5923	down	1.3696	7.6592	7.3819	9.6532	5.9425	0.438	3.6708	0	0.164	0.2145	0.1321	0.0097	0.0816	0	18	24	15	1	9	0	14	20	10	1	9	0	NR_029822	387236			0	microRNAs (miRNAs) are short (20-24 nt) non-coding RNAs that are involved in post-transcriptional regulation of gene expression in multicellular organisms by affecting both the stability and translation of mRNAs. miRNAs are transcribed by RNA polymerase II as part of capped and polyadenylated primary transcripts (pri-miRNAs) that can be either protein-coding or non-coding. The primary transcript …
Mir1264	chrX	+	147010600	147010686	86	11	LCP	0.033	-100	down	0	3.0745	3.691	4.3439	1.1885	0	0	0	0.3355	0.3949	0.108	0	0	0	9	11	3	0	0	0	7	9	2	0	0	0	NR_037205	100526460			0	microRNAs (miRNAs) are short (20-24 nt) non-coding RNAs that are involved in post-transcriptional regulation of gene expression in multicellular organisms by affecting both the stability and translation of mRNAs. miRNAs are transcribed by RNA polymerase II as part of capped and polyadenylated primary transcripts (pri-miRNAs) that can be either protein-coding or non-coding. The primary transcript …
Mir1901	chr18	-	11840438	11840360	78	209	ICP	0.0263	-2.8376	down	3.2262	9.1546	9.4911	9.6532	8.3195	0	4.0787	5.6	0.0454	0.0462	0.0398	0	0.0195	0.0268	24	24	21	0	10	14	18	20	14	0	10	14	NR_035447	100316686			0	microRNAs (miRNAs) are short (20-24 nt) non-coding RNAs that are involved in post-transcriptional regulation of gene expression in multicellular organisms by affecting both the stability and translation of mRNAs. miRNAs are transcribed by RNA polymerase II as part of capped and polyadenylated primary transcripts (pri-miRNAs) that can be either protein-coding or non-coding. The primary transcript …	chr18:11839163-11840888	1725	192	13.7552	0	1.7225	0
Mir1938	chr12	-	40222811	40222711	100	124	HCP	0.0231	-100	down	0	3.971	2.1091	3.8613	5.9425	0	0	0	0.017	0.0311	0.0479	0	0	0	5	10	15	0	0	0	4	8	10	0	0	0	NR_035459	100316693			0	microRNAs (miRNAs) are short (20-24 nt) non-coding RNAs that are involved in post-transcriptional regulation of gene expression in multicellular organisms by affecting both the stability and translation of mRNAs. miRNAs are transcribed by RNA polymerase II as part of capped and polyadenylated primary transcripts (pri-miRNAs) that can be either protein-coding or non-coding. The primary transcript …	chr12:40222212-40223523	1311	131	0	0	3.3996	0
Mir1948	chr18	+	12714810	12714895	85	26	LCP	0.0421	-43.1671	down	0.146	6.3024	5.8001	10.1358	2.9713	0.438	0	0	0.2231	0.3898	0.1143	0.0168	0	0	15	25	7	1	0	0	11	21	5	1	0	0	NR_035471	100316699			0	microRNAs (miRNAs) are short (20-24 nt) non-coding RNAs that are involved in post-transcriptional regulation of gene expression in multicellular organisms by affecting both the stability and translation of mRNAs. miRNAs are transcribed by RNA polymerase II as part of capped and polyadenylated primary transcripts (pri-miRNAs) that can be either protein-coding or non-coding. The primary transcript …
Mir1958	chr1	-	63984483	63980972	3511	9	LCP	0.0226	-100	down	0	5.3296	6.8547	6.7572	2.377	0	0	0	0.7616	0.7508	0.2641	0	0	0	17	17	6	0	0	0	13	14	4	0	0	0	NR_035484	100316708			0	microRNAs (miRNAs) are short (20-24 nt) non-coding RNAs that are involved in post-transcriptional regulation of gene expression in multicellular organisms by affecting both the stability and translation of mRNAs. miRNAs are transcribed by RNA polymerase II as part of capped and polyadenylated primary transcripts (pri-miRNAs) that can be either protein-coding or non-coding. The primary transcript …
Mir196b	chr6	-	52230165	52230080	85	101	ICP	0.0455	-100	down	0	5.79	7.3819	8.2052	1.7828	0	0	0	0.0731	0.0812	0.0177	0	0	0	18	21	4	0	0	0	14	17	3	0	0	0	NR_029912	723820			0	microRNAs (miRNAs) are short (20-24 nt) non-coding RNAs that are involved in post-transcriptional regulation of gene expression in multicellular organisms by affecting both the stability and translation of mRNAs. miRNAs are transcribed by RNA polymerase II as part of capped and polyadenylated primary transcripts (pri-miRNAs) that can be either protein-coding or non-coding. The primary transcript …	chr6:52230497-52230833	336	31	3.9232	0	0	0
Mir206	chr1	+	20679009	20679082	73	17	LCP	0.0028	-5.5857	down	1.2512	6.9887	6.8547	5.7919	8.3195	1.3141	2.0394	0.4	0.4032	0.3407	0.4894	0.0773	0.12	0.0235	17	14	21	3	5	1	13	12	14	3	5	1	NR_029593	387202			0	microRNAs (miRNAs) are short (20-24 nt) non-coding RNAs that are involved in post-transcriptional regulation of gene expression in multicellular organisms by affecting both the stability and translation of mRNAs. miRNAs are transcribed by RNA polymerase II as part of capped and polyadenylated primary transcripts (pri-miRNAs) that can be either protein-coding or non-coding. The primary transcript …
Mir29a	chr6	-	31062747	31062659	88	48	ICP	0.0019	-100	down	0	6.6865	8.4365	6.2746	5.3483	0	0	0	0.1758	0.1307	0.1114	0	0	0	21	16	13	0	0	0	16	13	9	0	0	0	NR_029744	387222			0	microRNAs (miRNAs) are short (20-24 nt) non-coding RNAs that are involved in post-transcriptional regulation of gene expression in multicellular organisms by affecting both the stability and translation of mRNAs. miRNAs are transcribed by RNA polymerase II as part of capped and polyadenylated primary transcripts (pri-miRNAs) that can be either protein-coding or non-coding. The primary transcript …
Mir29b-1	chr6	-	31063093	31063022	71	53	ICP	0.0019	-100	down	0	6.6865	8.4365	6.2746	5.3483	0	0	0	0.1592	0.1184	0.1009	0	0	0	21	16	13	0	0	0	16	13	9	0	0	0	NR_029532	387223			0	microRNAs (miRNAs) are short (20-24 nt) non-coding RNAs that are involved in post-transcriptional regulation of gene expression in multicellular organisms by affecting both the stability and translation of mRNAs. miRNAs are transcribed by RNA polymerase II as part of capped and polyadenylated primary transcripts (pri-miRNAs) that can be either protein-coding or non-coding. The primary transcript …
Mir3067	chr12	+	81166150	81166234	84	55	LCP	0.0162	-7.4214	down	0.6798	5.0451	4.2183	6.7572	4.1598	0	2.0394	0	0.0767	0.1229	0.0756	0	0.0371	0	11	17	10	0	5	0	8	14	7	0	5	0	NR_037227	100526532			0	microRNAs (miRNAs) are short (20-24 nt) non-coding RNAs that are involved in post-transcriptional regulation of gene expression in multicellular organisms by affecting both the stability and translation of mRNAs. miRNAs are transcribed by RNA polymerase II as part of capped and polyadenylated primary transcripts (pri-miRNAs) that can be either protein-coding or non-coding. The primary transcript …
Mir3099	chr7	+	6803586	6803670	84	18	LCP	0.0018	-100	down	0	8.0061	10.0184	6.2746	7.7253	0	0	0	0.5566	0.3486	0.4292	0	0	0	25	16	19	0	0	0	19	13	13	0	0	0	NR_037213	100499513			0	microRNAs (miRNAs) are short (20-24 nt) non-coding RNAs that are involved in post-transcriptional regulation of gene expression in multicellular organisms by affecting both the stability and translation of mRNAs. miRNAs are transcribed by RNA polymerase II as part of capped and polyadenylated primary transcripts (pri-miRNAs) that can be either protein-coding or non-coding. The primary transcript …
Mir30c-1	chr4	-	120769622	120769533	89	23	LCP	0.0066	-6.421	down	1.4955	9.6029	10.0184	8.6879	10.1023	0	4.4866	0	0.4356	0.3777	0.4392	0	0.1951	0	25	22	25	0	11	0	19	18	17	0	11	0	NR_029716	387227			0	microRNAs (miRNAs) are short (20-24 nt) non-coding RNAs that are involved in post-transcriptional regulation of gene expression in multicellular organisms by affecting both the stability and translation of mRNAs. miRNAs are transcribed by RNA polymerase II as part of capped and polyadenylated primary transcripts (pri-miRNAs) that can be either protein-coding or non-coding. The primary transcript …
Mir30d	chr15	-	68341289	68341207	82	15	LCP	0.0112	-100	down	0	6.5433	6.8547	3.8613	8.9138	0	0	0	0.457	0.2574	0.5943	0	0	0	17	10	22	0	0	0	13	8	15	0	0	0	NR_029718	387228			0	microRNAs (miRNAs) are short (20-24 nt) non-coding RNAs that are involved in post-transcriptional regulation of gene expression in multicellular organisms by affecting both the stability and translation of mRNAs. miRNAs are transcribed by RNA polymerase II as part of capped and polyadenylated primary transcripts (pri-miRNAs) that can be either protein-coding or non-coding. The primary transcript …
Mir3110	chr2	+	90624623	90624643	20	22	LCP	0.0335	-3.1346	down	5.2651	16.5041	16.873	20.7543	11.885	0.438	8.1574	7.2	0.767	0.9434	0.5402	0.0199	0.3708	0.3273	42	52	30	1	20	18	32	43	20	1	20	18	NR_037297	100526512			0	microRNAs (miRNAs) are short (20-24 nt) non-coding RNAs that are involved in post-transcriptional regulation of gene expression in multicellular organisms by affecting both the stability and translation of mRNAs. miRNAs are transcribed by RNA polymerase II as part of capped and polyadenylated primary transcripts (pri-miRNAs) that can be either protein-coding or non-coding. The primary transcript …
Mir3112	chrX	+	134075315	134075397	82	10	LCP	0.0283	-12.0316	down	0.6798	8.1791	4.7455	12.0665	7.7253	0	2.0394	0	0.4746	1.2066	0.7725	0	0.2039	0	12	30	19	0	5	0	9	25	13	0	5	0	NR_037299	100526514			0	microRNAs (miRNAs) are short (20-24 nt) non-coding RNAs that are involved in post-transcriptional regulation of gene expression in multicellular organisms by affecting both the stability and translation of mRNAs. miRNAs are transcribed by RNA polymerase II as part of capped and polyadenylated primary transcripts (pri-miRNAs) that can be either protein-coding or non-coding. The primary transcript …
Mir320	chr14	+	70443509	70443591	82	89	HCP	0.03	-7.1861	down	1.2236	8.7929	8.9638	12.0665	5.3483	0	3.6708	0	0.1007	0.1356	0.0601	0	0.0412	0	22	30	13	0	9	0	17	25	9	0	9	0	NR_029802	723838			0	microRNAs (miRNAs) are short (20-24 nt) non-coding RNAs that are involved in post-transcriptional regulation of gene expression in multicellular organisms by affecting both the stability and translation of mRNAs. miRNAs are transcribed by RNA polymerase II as part of capped and polyadenylated primary transcripts (pri-miRNAs) that can be either protein-coding or non-coding. The primary transcript …	chr14:70442895-70443894	999	89	11.8757	28.9885	5.9485	0
Mir3473c	chr1	-	191998634	191998553	81	49	LCP	0.0118	-35.2859	down	0.136	4.7977	6.8547	3.3786	4.1598	0	0.4079	0	0.1399	0.069	0.0849	0	0.0083	0	17	8	10	0	1	0	13	7	7	0	1	0	NR_039566	100628582			0	microRNAs (miRNAs) are short (20-24 nt) non-coding RNAs that are involved in post-transcriptional regulation of gene expression in multicellular organisms by affecting both the stability and translation of mRNAs. miRNAs are transcribed by RNA polymerase II as part of capped and polyadenylated primary transcripts (pri-miRNAs) that can be either protein-coding or non-coding. The primary transcript …
Mir3968	chr11	-	115448060	115447960	100	57	ICP	0.0166	-47.6067	down	0.2719	12.9443	10.0184	19.3064	9.508	0	0.8157	0	0.1758	0.3387	0.1668	0	0.0143	0	25	48	24	0	2	0	19	40	16	0	2	0	NR_039549	100628623			0	microRNAs (miRNAs) are short (20-24 nt) non-coding RNAs that are involved in post-transcriptional regulation of gene expression in multicellular organisms by affecting both the stability and translation of mRNAs. miRNAs are transcribed by RNA polymerase II as part of capped and polyadenylated primary transcripts (pri-miRNAs) that can be either protein-coding or non-coding. The primary transcript …	chr11:115447896-115448233	337	28	66.497	143.222	61.7174	0
Mir450-1	chrX	-	53048244	53048153	91	16	LCP	0.0356	-6.1874	down	1.2639	7.8201	4.7455	11.5838	7.131	1.7522	2.0394	0	0.2966	0.724	0.4457	0.1095	0.1275	0	12	29	18	4	5	0	9	24	12	4	5	0	NR_029963	723869			0	microRNAs (miRNAs) are short (20-24 nt) non-coding RNAs that are involved in post-transcriptional regulation of gene expression in multicellular organisms by affecting both the stability and translation of mRNAs. miRNAs are transcribed by RNA polymerase II as part of capped and polyadenylated primary transcripts (pri-miRNAs) that can be either protein-coding or non-coding. The primary transcript …
Mir450-2	chrX	-	53048367	53048298	69	13	LCP	0.0356	-6.1874	down	1.2639	7.8201	4.7455	11.5838	7.131	1.7522	2.0394	0	0.365	0.8911	0.5485	0.1348	0.1569	0	12	29	18	4	5	0	9	24	12	4	5	0	NR_030274	723938			0	microRNAs (miRNAs) are short (20-24 nt) non-coding RNAs that are involved in post-transcriptional regulation of gene expression in multicellular organisms by affecting both the stability and translation of mRNAs. miRNAs are transcribed by RNA polymerase II as part of capped and polyadenylated primary transcripts (pri-miRNAs) that can be either protein-coding or non-coding. The primary transcript …
Mir450b	chrX	-	53048078	53047996	82	17	LCP	0.0356	-6.1874	down	1.2639	7.8201	4.7455	11.5838	7.131	1.7522	2.0394	0	0.2791	0.6814	0.4195	0.1031	0.12	0	12	29	18	4	5	0	9	24	12	4	5	0	NR_030498	751532			0	microRNAs (miRNAs) are short (20-24 nt) non-coding RNAs that are involved in post-transcriptional regulation of gene expression in multicellular organisms by affecting both the stability and translation of mRNAs. miRNAs are transcribed by RNA polymerase II as part of capped and polyadenylated primary transcripts (pri-miRNAs) that can be either protein-coding or non-coding. The primary transcript …
Mir471	chrX	-	66792661	66792594	67	11	LCP	0.0007	-100	down	0	5.2506	5.8001	5.7919	4.1598	0	0	0	0.5273	0.5265	0.3782	0	0	0	15	14	10	0	0	0	11	12	7	0	0	0	NR_030154	723939			0	microRNAs (miRNAs) are short (20-24 nt) non-coding RNAs that are involved in post-transcriptional regulation of gene expression in multicellular organisms by affecting both the stability and translation of mRNAs. miRNAs are transcribed by RNA polymerase II as part of capped and polyadenylated primary transcripts (pri-miRNAs) that can be either protein-coding or non-coding. The primary transcript …
Mir5097	chrX	+	20693306	20693329	23	29	LCP	0.0234	-4.0591	down	1.7412	7.0678	5.2728	8.2052	7.7253	0	1.2236	4	0.1818	0.2829	0.2664	0	0.0422	0.1379	13	21	19	0	3	10	10	17	13	0	3	10	NR_039556	100628617			0	microRNAs (miRNAs) are short (20-24 nt) non-coding RNAs that are involved in post-transcriptional regulation of gene expression in multicellular organisms by affecting both the stability and translation of mRNAs. miRNAs are transcribed by RNA polymerase II as part of capped and polyadenylated primary transcripts (pri-miRNAs) that can be either protein-coding or non-coding. The primary transcript …
Mir5132	chrX	-	74023598	74023527	71	87	HCP	0.0279	-100	down	0	5.1539	3.691	8.2052	3.5655	0	0	0	0.0424	0.0943	0.041	0	0	0	9	21	9	0	0	0	7	17	6	0	0	0	NR_039594	100628601			0	microRNAs (miRNAs) are short (20-24 nt) non-coding RNAs that are involved in post-transcriptional regulation of gene expression in multicellular organisms by affecting both the stability and translation of mRNAs. miRNAs are transcribed by RNA polymerase II as part of capped and polyadenylated primary transcripts (pri-miRNAs) that can be either protein-coding or non-coding. The primary transcript …	chrX:74023384-74023956	572	68	16.1319	35.8619	2.5972	0
Mir670	chr2	-	94261399	94261299	100	36	LCP	0.0336	-5.1455	down	1.0951	5.6347	5.8001	3.3786	7.7253	0.438	2.4472	0.4	0.1611	0.0939	0.2146	0.0122	0.068	0.0111	15	8	19	1	6	1	11	7	13	1	6	1	NR_030431	735259			0	microRNAs (miRNAs) are short (20-24 nt) non-coding RNAs that are involved in post-transcriptional regulation of gene expression in multicellular organisms by affecting both the stability and translation of mRNAs. miRNAs are transcribed by RNA polymerase II as part of capped and polyadenylated primary transcripts (pri-miRNAs) that can be either protein-coding or non-coding. The primary transcript …
Mir684-1	chr10	+	129665754	129665839	85	8	LCP	0.0235	-6.9855	down	0.6719	4.6936	3.1637	6.7572	4.1598	0	0.8157	1.2	0.3955	0.8447	0.52	0	0.102	0.15	8	17	10	0	2	3	6	14	7	0	2	3	NR_030454	735274			0	microRNAs (miRNAs) are short (20-24 nt) non-coding RNAs that are involved in post-transcriptional regulation of gene expression in multicellular organisms by affecting both the stability and translation of mRNAs. miRNAs are transcribed by RNA polymerase II as part of capped and polyadenylated primary transcripts (pri-miRNAs) that can be either protein-coding or non-coding. The primary transcript …
Mkl1	chr15	-	81105019	81012287	92732	36	ICP	0.0275	-15.1989	down	0.4079	6.1991	4.7455	4.3439	9.508	0	1.2236	0	0.1318	0.1207	0.2641	0	0.034	0	12	11	24	0	3	0	9	9	16	0	3	0	NM_153049	223701	NP_694629	MKL/myocardin-like protein 1 isoform 1	0
Mkl1	chr15	-	81190757	81012280	178477	117	HCP	0.0005	-100	down	0	10.1496	10.5456	11.5838	8.3195	0	0	0	0.0901	0.099	0.0711	0	0	0	26	29	21	0	0	0	20	24	14	0	0	0	NM_001082536	223701	NP_001076005	MKL/myocardin-like protein 1 isoform 2	0		chr15:81190166-81191037	871	84	4.5403	0	10.2339	0
Morc2a	chr11	+	3649493	3690370	40877	96	HCP	0.0308	-6.6394	down	2.1491	14.2685	15.2912	19.789	7.7253	0	2.4472	4	0.1593	0.2061	0.0805	0	0.0255	0.0417	38	49	19	0	6	10	29	41	13	0	6	10	NM_001159288	74522	NP_001152760	MORC family CW-type zinc finger protein 2A isoform 1	0		chr11:3648596-3649551	955	124	5.5213	22.7431	1.5556	0
Mrgpra2b	chr7	-	47489582	47463806	25776	14	LCP	0.0378	-4.524	down	1.0977	4.966	3.1637	5.7919	5.9425	0.438	2.8551	0	0.226	0.4137	0.4245	0.0313	0.2039	0	8	14	15	1	7	0	6	12	10	1	7	0	NM_153101	235712	NP_694741	mas-related G-protein coupled receptor member A2	0
Mrgpra3	chr7	-	47601372	47588949	12423	11	LCP	0.0212	-100	down	0	3.0773	4.2183	1.448	3.5655	0	0	0	0.3835	0.1316	0.3241	0	0	0	11	4	9	0	0	0	8	3	6	0	0	0	NM_153067	233222	NP_694707	mas-related G-protein coupled receptor member A3	0
Mrgprb4	chr7	-	48199178	48198212	966	13	LCP	0.045	-100	down	0	3.347	1.0546	4.8266	4.1598	0	0	0	0.0811	0.3713	0.32	0	0	0	3	12	10	0	0	0	2	10	7	0	0	0	NM_205795	233230	NP_991364	mas-related G-protein coupled receptor member B4	0
Mroh1	chr15	+	76390030	76439744	49714	39	ICP	0.0257	-8.8287	down	0.9517	8.4023	4.7455	9.1705	11.2908	0	2.8551	0	0.1217	0.2351	0.2895	0	0.0732	0	12	23	28	0	7	0	9	19	19	0	7	0	NM_001162489	223658	NP_001155961	HEAT repeat containing 7A isoform 2	0
Mrp63	chr14	+	57826238	57828745	2507	107	HCP	0.0134	-15.6414	down	0.5714	8.937	5.2728	9.6532	11.885	1.3141	0	0.4	0.0493	0.0902	0.1111	0.0123	0	0.0037	13	24	30	3	0	1	10	20	20	3	0	1	NM_026401	67840	NP_080677	ribosomal protein 63, mitochondrial	0		chr14:57825893-57826716	823	91	16.0171	0	3.6103	0
Mrpl53	chr6	+	83109107	83109932	825	91	HCP	0.0162	-12.2821	down	0.2719	3.3395	4.7455	2.896	2.377	0	0.8157	0	0.0521	0.0318	0.0261	0	0.009	0	12	7	6	0	2	0	9	6	4	0	2	0	NM_026744	68499	NP_081020	39S ribosomal protein L53, mitochondrial	0		chr6:83109003-83109669	666	72	17.8136	9.0589	8.9227	0
Mrps16	chr14	-	20393555	20391230	2325	94	HCP	0.019	-15.4665	down	0.2667	4.1244	5.8001	2.4133	4.1598	0	0	0.8	0.0617	0.0257	0.0443	0	0	0.0085	15	6	10	0	0	2	11	5	7	0	0	2	NM_025440	66242	NP_079716	28S ribosomal protein S16, mitochondrial precursor	0		chr14:20393382-20393885	503	59	0	7.1967	0	0
Mrps7	chr11	+	115604150	115607624	3474	139	HCP	0.028	-5.9479	down	1.2236	7.2779	7.9092	9.1705	4.754	0	3.6708	0	0.0569	0.066	0.0342	0	0.0264	0	20	23	12	0	9	0	15	19	8	0	9	0	NM_025305	50529	NP_079581	28S ribosomal protein S7, mitochondrial precursor	0		chr11:115603564-115604631	1067	114	3.7063	9.047	2.7847	0
Msantd1	chr5	+	34915914	34923839	7925	31	LCP	0.0492	-7.528	down	1.2236	9.2113	13.7093	9.1705	4.754	0	3.6708	0	0.4422	0.2958	0.1534	0	0.1184	0	34	23	12	0	9	0	26	19	8	0	9	0	NM_207277	403174	NP_997160	myb/SANT-like DNA-binding domain-containing protein 1	0
Msn	chrX	+	96096044	96168553	72509	68	ICP	0.0026	-7.291	down	2.0254	14.7669	13.182	14.4798	16.639	0.8761	0	5.2	0.1939	0.2129	0.2447	0.0129	0	0.0765	33	36	42	2	0	13	25	30	28	2	0	13	NM_010833	17698	NP_034963	moesin	0		chrX:96095958-96096269	311	30	0	3.8799	23.8847	0
Mt4	chr8	+	94137203	94139031	1828	28	LCP	0.0339	-20.7944	down	0.292	6.0727	9.4911	3.3786	5.3483	0.8761	0	0	0.339	0.1207	0.191	0.0313	0	0	24	8	13	2	0	0	18	7	9	2	0	0	NM_008631	17752	NP_032657	metallothionein-4	0
Muc20	chr16	-	32797435	32785783	11652	34	LCP	0.0043	-25.0842	down	0.2719	6.8204	5.2728	6.2746	8.9138	0	0.8157	0	0.1551	0.1845	0.2622	0	0.024	0	13	16	22	0	2	0	10	13	15	0	2	0	NM_146071	224116	NP_666183	mucin-20 isoform b precursor	0
Mup12	chr4	-	60741281	60737380	3901	18	LCP	0.0181	-3.6119	down	1.4846	5.3622	5.8001	4.3439	5.9425	0.438	0.8157	3.2	0.3222	0.2413	0.3301	0.0243	0.0453	0.1778	15	11	15	1	2	8	11	9	10	1	2	8	NM_001199995	100039054	NP_001186924	major urinary protein 12 precursor	0
Mup14	chr4	-	61303998	61300036	3962	21	LCP	0.015	-11.182	down	0.828	9.2587	13.182	6.2746	8.3195	0.8761	0.4079	1.2	0.6277	0.2988	0.3962	0.0417	0.0194	0.0571	33	16	21	2	1	3	25	13	14	2	1	3	NM_001199999	100039116	NP_001186928	major urinary protein 14 precursor	0
Mup8	chr4	-	60222599	60218620	3979	18	LCP	0.0474	-4.6933	down	1.3946	6.5451	4.7455	10.1358	4.754	1.7522	1.6315	0.8	0.2636	0.5631	0.2641	0.0973	0.0906	0.0444	12	25	12	4	4	2	9	21	8	4	4	2	NM_001134676	100041687	NP_001128148	major urinary protein 8 precursor	0
Mup9	chr4	-	60421952	60419159	2793	19	LCP	0.0302	-2.3656	down	5.1865	12.2691	11.0729	12.0665	13.6678	3.5043	2.8551	9.2	0.5828	0.6351	0.7194	0.1844	0.1503	0.4842	28	30	34	9	7	23	21	25	23	8	7	23	NM_001126319	100038948	NP_001119791	major urinary protein 2-like precursor	0
Mustn1	chr14	+	30879256	30881610	2354	48	LCP	0.0252	-7.7165	down	1.0221	7.887	11.0729	7.2399	5.3483	3.0663	0	0	0.2307	0.1508	0.1114	0.0639	0	0	28	18	13	8	0	0	21	15	9	7	0	0	NM_181390	66175	NP_852055	musculoskeletal embryonic nuclear protein 1	0
Mxra8	chr4	+	155839679	155844102	4423	75	LCP	0.0486	-100	down	0	2.5872	2.6364	0.9653	4.1598	0	0	0	0.0352	0.0129	0.0555	0	0	0	7	2	10	0	0	0	5	2	7	0	0	0	NM_024263	74761	NP_077225	matrix-remodeling-associated protein 8 precursor	0		chr4:155841024-155841974	950	70	4.1628	1.2702	9.3829	0
Myadm	chr7	+	3293027	3299349	6322	44	LCP	0.0175	-65.5183	down	0.146	9.5657	4.7455	12.0665	11.885	0.438	0	0	0.1079	0.2742	0.2701	0.01	0	0	12	30	30	1	0	0	9	25	20	1	0	0	NM_001093766	50918	NP_001087235	myeloid-associated differentiation marker	0
Mybl1	chr1	-	9700209	9668834	31375	120	HCP	0.0146	-100	down	0	3.3023	2.1091	4.8266	2.9713	0	0	0	0.0176	0.0402	0.0248	0	0	0	5	12	7	0	0	0	4	10	5	0	0	0	NM_008651	17864	NP_032677	myb-related protein A	0		chr1:9699785-9700881	1096	122	1.2027	11.0096	6.7775	0
Myl2	chr5	+	122100979	122106854	5875	38	LCP	0.0345	-100	down	0	3.2502	4.2183	4.3439	1.1885	0	0	0	0.111	0.1143	0.0313	0	0	0	11	11	3	0	0	0	8	9	2	0	0	0	NM_010861	17906	NP_034991	myosin regulatory light chain 2, ventricular/cardiac muscle isoform	0
Myo1b	chr1	-	51915974	51749765	166209	129	HCP	0.0226	-35.3199	down	0.136	4.8023	5.2728	6.7572	2.377	0	0.4079	0	0.0409	0.0524	0.0184	0	0.0032	0	13	17	6	0	1	0	10	14	4	0	1	0	NM_010863	17912	NP_034993	unconventional myosin-Ib isoform 2	0		chr1:51915183-51916194	1011	110	0	16.7093	0	0
Myo7a	chr7	-	98119493	98051059	68434	35	LCP	0.003	-30.9701	down	0.136	4.2109	3.1637	5.3092	4.1598	0	0.4079	0	0.0904	0.1517	0.1189	0	0.0117	0	8	13	10	0	1	0	6	11	7	0	1	0	NM_008663	17921	NP_032689	unconventional myosin-VIIa isoform 2	0
Naa35	chr13	+	59585332	59634781	49449	129	HCP	0.011	-100	down	0	10.7114	8.9638	15.4451	7.7253	0	0	0	0.0695	0.1197	0.0599	0	0	0	22	39	19	0	0	0	17	32	13	0	0	0	NM_030153	78689	NP_084429	N-alpha-acetyltransferase 35, NatC auxiliary subunit	0		chr13:59585157-59585869	712	101	16.6627	54.2313	4.1731	0
Nat8	chr6	-	85831890	85830386	1504	30	LCP	0.0132	-100	down	0	6.7357	8.4365	8.2052	3.5655	0	0	0	0.2812	0.2735	0.1189	0	0	0	21	21	9	0	0	0	16	17	6	0	0	0	NM_023455	68396	NP_075944	N-acetyltransferase 8	0
Ncapg	chr5	+	45669924	45700547	30623	110	HCP	0.0429	-8.8796	down	0.9666	8.5827	3.691	12.5491	9.508	0.8761	1.2236	0.8	0.0336	0.1141	0.0864	0.008	0.0111	0.0073	9	31	24	2	3	2	7	26	16	2	3	2	NM_019438	54392	NP_062311	condensin complex subunit 3	0		chr5:45669419-45670322	903	90	5.8392	34.7429	1.6452	0
Nck2	chr1	+	43445750	43570518	124768	155	HCP	0.0486	-100	down	0	5.3891	8.9638	4.8266	2.377	0	0	0	0.0578	0.0311	0.0153	0	0	0	22	12	6	0	0	0	17	10	4	0	0	0	NM_010879	17974	NP_035009	cytoplasmic protein NCK2	0		chr1:43553864-43554185	321	22	110.877	22.5542	161.984	0
Ndufa10	chr1	-	92473758	92439718	34040	90	HCP	0.0005	-12.1026	down	0.4079	4.9362	4.7455	5.3092	4.754	0	1.2236	0	0.0527	0.059	0.0528	0	0.0136	0	12	13	12	0	3	0	9	11	8	0	3	0	NM_024197	67273	NP_077159	NADH dehydrogenase [ubiquinone] 1 alpha subcomplex subunit 10, mitochondrial precursor	0		chr1:92473460-92473964	504	61	7.8465	2.3941	11.7907	0
Ndufs8	chr19	-	3912774	3908862	3912	74	ICP	0.0161	-100	down	0	10.3152	11.6002	13.9971	5.3483	0	0	0	0.1568	0.1892	0.0723	0	0	0	29	35	13	0	0	0	22	29	9	0	0	0	NM_144870	225887	NP_659119	NADH dehydrogenase [ubiquinone] iron-sulfur protein 8, mitochondrial	0
Necab1	chr4	-	15149131	14952244	196887	52	LCP	0.0003	-100	down	0	12.0041	10.0184	13.5145	12.4793	0	0	0	0.1927	0.2599	0.24	0	0	0	25	34	31	0	0	0	19	28	21	0	0	0	NM_178617	69352	NP_848732	N-terminal EF-hand calcium-binding protein 1	0		chr4:15148892-15149129	237	22	0	0	37.6108	0
Nes	chr3	+	87971092	87980451	9359	130	ICP	0.0007	-100	down	0	3.5227	4.2183	3.3786	2.9713	0	0	0	0.0324	0.026	0.0229	0	0	0	11	8	7	0	0	0	8	7	5	0	0	0	NM_016701	18008	NP_057910	nestin	0		chr3:87971020-87971963	943	102	0	0	0	0
Neurod6	chr6	-	55681263	55677818	3445	37	LCP	0.0066	-100	down	0	17.5698	16.873	12.0665	23.77	0	0	0	0.456	0.3261	0.6424	0	0	0	42	30	59	0	0	0	32	25	40	0	0	0	NM_009717	11922	NP_033847	neurogenic differentiation factor 6	0
Nfkbil1	chr17	-	35235815	35220174	15641	81	ICP	0.0008	-9.5949	down	0.8052	7.7262	8.4365	8.2052	6.5368	0	0.8157	1.6	0.1042	0.1013	0.0807	0	0.0101	0.0198	21	21	16	0	2	4	16	17	11	0	2	4	NM_010909	18038	NP_035039	NF-kappa-B inhibitor-like protein 1	0		chr17:35236535-35236737	202	15	0	0	14.7092	0
Ngdn	chr14	+	55015453	55024137	8684	81	HCP	0.0353	-11.5867	down	0.8131	9.4215	8.4365	14.4798	5.3483	0	2.0394	0.4	0.1042	0.1788	0.066	0	0.0252	0.0049	21	36	13	0	5	1	16	30	9	0	5	1	NM_026890	68966	NP_081166	neuroguidin	0		chr14:55014822-55015191	369	29	0	0	16.1043	0
Nkd1	chr8	+	88521343	88594887	73544	146	HCP	0.0258	-8.6736	down	1.0221	8.8653	11.0729	4.8266	10.6965	3.0663	0	0	0.0758	0.0331	0.0733	0.021	0	0	28	12	27	8	0	0	21	10	18	7	0	0	NM_027280	93960	NP_081556	protein naked cuticle homolog 1 isoform 1	0		chr8:88521360-88521790	430	68	45.9839	0	34.5494	17.8273
Nkx2-2as	chr2	+	147184082	147331681	147599	122	ICP	0.0171	-53.6575	down	0.136	7.2956	3.691	8.6879	9.508	0	0.4079	0	0.0303	0.0712	0.0779	0	0.0033	0	9	22	24	0	1	0	7	18	16	0	1	0	NR_030769	100313531			0		chr2:147193859-147195194	1335	112	12.8365	0	6.677	0.8203
Nlrp3	chr11	+	59542685	59566956	24271	40	LCP	0.0058	-16.0188	down	1.0977	17.5839	12.1275	22.2023	18.4218	0.438	2.8551	0	0.3032	0.5551	0.4605	0.011	0.0714	0	30	56	46	1	7	0	23	46	31	1	7	0	NM_145827	216799	NP_665826	NACHT, LRR and PYD domains-containing protein 3	0
Noc3l	chr19	-	38819237	38788127	31110	78	HCP	0.0071	-27.9127	down	0.136	3.7952	4.2183	2.4133	4.754	0	0.4079	0	0.0541	0.0309	0.0609	0	0.0052	0	11	6	12	0	1	0	8	5	8	0	1	0	NM_021315	57753	NP_067290	nucleolar complex protein 3 homolog	0		chr19:38819064-38819500	436	36	24.1872	13.8377	3.4074	0
Nol11	chr11	-	107189381	107166660	22721	80	ICP	0.0093	-46.2091	down	0.136	6.2829	4.2183	8.6879	5.9425	0	0.4079	0	0.0527	0.1086	0.0743	0	0.0051	0	11	22	15	0	1	0	8	18	10	0	1	0	NM_133702	68979	NP_598463	nucleolar protein 11 isoform 1	0		chr11:107188910-107189486	576	49	2.2885	37.7077	0	0
Npy5r	chr8	-	66688094	66679964	8130	65	ICP	0.0079	-3.6557	down	2.5543	9.3378	8.9638	10.1358	8.9138	0	3.263	4.4	0.1379	0.1559	0.1371	0	0.0502	0.0677	22	25	22	0	8	11	17	21	15	0	8	11	NM_016708	18168	NP_057917	neuropeptide Y receptor type 5	0		chr8:66687922-66688171	249	21	0	0	5.9664	0
Nr0b1	chrX	+	86191774	86195944	4170	84	ICP	0.0019	-42.3307	down	0.136	5.7556	5.2728	7.2399	4.754	0	0.4079	0	0.0628	0.0862	0.0566	0	0.0049	0	13	18	12	0	1	0	10	15	8	0	1	0	NM_007430	11614	NP_031456	nuclear receptor subfamily 0 group B member 1	0		chrX:86191680-86192314	634	49	0	3.8065	7.0298	0
Nr5a2	chr1	-	136953630	136843583	110047	83	ICP	0.0027	-36.6332	down	0.136	4.9809	6.3274	3.8613	4.754	0	0.4079	0	0.0762	0.0465	0.0573	0	0.0049	0	16	10	12	0	1	0	12	8	8	0	1	0	NM_001159769	26424	NP_001153241	nuclear receptor subfamily 5 group A member 2 isoform 2	0
Nrbf2	chr10	-	67285281	67266688	18593	127	HCP	0.0442	-100	down	0	3.1145	4.2183	0.9653	4.1598	0	0	0	0.0332	0.0076	0.0328	0	0	0	11	2	10	0	0	0	8	2	7	0	0	0	NM_001036293	641340	NP_001031370	nuclear receptor-binding factor 2	0		chr10:67284764-67285497	733	86	1.7984	0	4.0536	0
Nsdhl	chrX	+	72918520	72958528	40008	49	HCP	0.0197	-9.6928	down	1.0977	10.6397	14.7639	10.6185	6.5368	0.438	2.8551	0	0.3013	0.2167	0.1334	0.0089	0.0583	0	37	27	16	1	7	0	28	22	11	1	7	0	NM_010941	18194	NP_035071	sterol-4-alpha-carboxylate 3-dehydrogenase, decarboxylating	0		chrX:72918211-72918481	270	25	53.7046	0	5.5023	0
Nsun4	chr4	-	116053876	116031769	22107	72	ICP	0.0241	-28.2416	down	0.4127	11.6544	12.1275	16.8931	5.9425	0.438	0	0.8	0.1684	0.2346	0.0825	0.0061	0	0.0111	30	42	15	1	0	2	23	35	10	1	0	2	NM_028142	72181	NP_082418	putative methyltransferase NSUN4	0		chr4:116053699-116053959	260	24	35.4901	0	0	0
Ntn5	chr7	+	45684413	45694554	10141	44	LCP	0.0262	-100	down	0	5.6663	7.3819	7.2399	2.377	0	0	0	0.1678	0.1645	0.054	0	0	0	18	18	6	0	0	0	14	15	4	0	0	0	NM_001033356	243967	NP_001028528	netrin-5 precursor	0
Nubp2	chr17	-	24886350	24882610	3740	97	HCP	0.0437	-17.5908	down	0.4079	7.1747	6.8547	3.3786	11.2908	0	1.2236	0	0.0707	0.0348	0.1164	0	0.0126	0	17	8	28	0	3	0	13	7	19	0	3	0	NM_011956	26426	NP_036086	cytosolic Fe-S cluster assembly factor NUBP2	0		chr17:24886158-24887103	945	83	0	0	11.0046	0
Nucb2	chr7	+	116504368	116540588	36220	65	ICP	0.0258	-5.0458	down	1.2236	6.1741	4.7455	7.2399	6.5368	0	3.6708	0	0.073	0.1114	0.1006	0	0.0565	0	12	18	16	0	9	0	9	15	11	0	9	0	NM_001130479	53322	NP_001123951	nucleobindin-2 precursor	0		chr7:116504192-116504830	638	49	0	0	16.3	0
Nudcd1	chr15	-	44428307	44375226	53081	103	HCP	0.0304	-4.7144	down	1.6	7.543	6.3274	9.1705	7.131	0	0	4.8	0.0614	0.089	0.0692	0	0	0.0466	16	23	18	0	0	12	12	19	12	0	0	12	NM_026149	67429	NP_080425	nudC domain-containing protein 1 isoform 1	0		chr15:44427443-44428332	889	65	0	0	8.3556	0
Nudcd3	chr11	-	6200451	6105691	94760	96	ICP	0.019	-100	down	0	10.981	11.0729	15.9277	5.9425	0	0	0	0.1153	0.1659	0.0619	0	0	0	28	40	15	0	0	0	21	33	10	0	0	0	NM_173748	209586	NP_776109	nudC domain-containing protein 3	0		chr11:6199825-6200401	576	55	4.5771	0	2.5792	0
Nup188	chr2	+	30286432	30344262	57830	98	ICP	0.0012	-100	down	0	2.5128	2.6364	1.9306	2.9713	0	0	0	0.0269	0.0197	0.0303	0	0	0	7	5	7	0	0	0	5	4	5	0	0	0	NM_198304	227699	NP_938046	nucleoporin NUP188 homolog	0		chr2:30285788-30286877	1089	88	0	0	4.0926	0
Nyx	chrX	+	13467671	13489313	21642	16	LCP	0.0006	-100	down	0	6.825	6.3274	8.2052	5.9425	0	0	0	0.3955	0.5128	0.3714	0	0	0	16	21	15	0	0	0	12	17	10	0	0	0	NM_173415	236690	NP_775591	nyctalopin precursor	0		chrX:13485964-13486707	743	98	8.8708	40.6005	21.9945	1.4739
Oip5	chr2	-	119618505	119609531	8974	80	HCP	0.0487	-5.8038	down	0.9491	5.5082	2.6364	6.7572	7.131	0	2.4472	0.4	0.033	0.0845	0.0891	0	0.0306	0.005	7	17	18	0	6	1	5	14	12	0	6	1	NM_001042653	70645	NP_001036118	protein Mis18-beta	0		chr2:119618172-119618652	480	43	0	35.1939	0	0
Olfr1040	chr2	-	86146732	86145790	942	10	LCP	0.0342	-100	down	0	6.0606	6.8547	2.4133	8.9138	0	0	0	0.6855	0.2413	0.8914	0	0	0	17	6	22	0	0	0	13	5	15	0	0	0	NM_207561	404323	NP_997444	olfactory receptor 1040	0	Olfactory receptors interact with odorant molecules in the nose, to initiate a neuronal response that triggers the perception of a smell. The olfactory receptor proteins are members of a large family of G-protein-coupled receptors (GPCR) arising from single coding-exon genes. Olfactory receptors share a 7-transmembrane domain structure with many neurotransmitter and hormone receptors and are resp…
Olfr109	chr17	+	37466207	37467152	945	13	LCP	0.0091	-100	down	0	11.247	12.1275	6.7572	14.8563	0	0	0	0.9329	0.5198	1.1428	0	0	0	30	17	37	0	0	0	23	14	25	0	0	0	NM_146835	258832	NP_667046	olfactory receptor 109	0	Olfactory receptors interact with odorant molecules in the nose, to initiate a neuronal response that triggers the perception of a smell. The olfactory receptor proteins are members of a large family of G-protein-coupled receptors (GPCR) arising from single coding-exon genes. Olfactory receptors share a 7-transmembrane domain structure with many neurotransmitter and hormone receptors and are resp…
Olfr1118	chr2	+	87308763	87309759	996	6	LCP	0.017	-100	down	0	7.0873	9.4911	8.2052	3.5655	0	0	0	1.5818	1.3675	0.5943	0	0	0	24	21	9	0	0	0	18	17	6	0	0	0	NM_207632	404328	NP_997515	olfactory receptor 1118	0	Olfactory receptors interact with odorant molecules in the nose, to initiate a neuronal response that triggers the perception of a smell. The olfactory receptor proteins are members of a large family of G-protein-coupled receptors (GPCR) arising from single coding-exon genes. Olfactory receptors share a 7-transmembrane domain structure with many neurotransmitter and hormone receptors and are resp…
Olfr112	chr17	-	37569451	37563238	6213	9	LCP	0.0407	-4.4033	down	1.8693	8.2311	10.5456	8.2052	5.9425	0	0.4079	5.2	1.1717	0.9117	0.6603	0	0.0453	0.5778	26	21	15	0	1	13	20	17	10	0	1	13	NM_001013575	258096	NP_001013593	olfactory receptor 112	0	Olfactory receptors interact with odorant molecules in the nose, to initiate a neuronal response that triggers the perception of a smell. The olfactory receptor proteins are members of a large family of G-protein-coupled receptors (GPCR) arising from single coding-exon genes. Olfactory receptors share a 7-transmembrane domain structure with many neurotransmitter and hormone receptors and are resp…
Olfr1128	chr2	-	87545542	87544606	936	9	LCP	0.0019	-78.253	down	0.136	10.6398	9.4911	13.5145	8.9138	0	0.4079	0	1.0546	1.5016	0.9904	0	0.0453	0	24	34	22	0	1	0	18	28	15	0	1	0	NM_146349	258346	NP_666461	olfactory receptor 1128	0	Olfactory receptors interact with odorant molecules in the nose, to initiate a neuronal response that triggers the perception of a smell. The olfactory receptor proteins are members of a large family of G-protein-coupled receptors (GPCR) arising from single coding-exon genes. Olfactory receptors share a 7-transmembrane domain structure with many neurotransmitter and hormone receptors and are resp…
Olfr1213	chr2	-	88980267	88972953	7314	11	LCP	0.05	-3.3275	down	4.588	15.2664	11.6002	21.7197	12.4793	0.438	6.5259	6.8	1.0546	1.9745	1.1345	0.0398	0.5933	0.6182	29	54	31	1	16	17	22	45	21	1	16	17	NM_146898	258900	NP_667109	olfactory receptor 1213	0	Olfactory receptors interact with odorant molecules in the nose, to initiate a neuronal response that triggers the perception of a smell. The olfactory receptor proteins are members of a large family of G-protein-coupled receptors (GPCR) arising from single coding-exon genes. Olfactory receptors share a 7-transmembrane domain structure with many neurotransmitter and hormone receptors and are resp…
Olfr1214	chr2	-	88988200	88987264	936	11	LCP	0.0264	-100	down	0	12.3128	12.6548	18.341	5.9425	0	0	0	1.1504	1.6674	0.5402	0	0	0	32	46	15	0	0	0	24	38	10	0	0	0	NM_146897	258899	NP_667108	olfactory receptor 1214	0	Olfactory receptors interact with odorant molecules in the nose, to initiate a neuronal response that triggers the perception of a smell. The olfactory receptor proteins are members of a large family of G-protein-coupled receptors (GPCR) arising from single coding-exon genes. Olfactory receptors share a 7-transmembrane domain structure with many neurotransmitter and hormone receptors and are resp…
Olfr1233	chr2	-	89340300	89339382	918	16	LCP	0.0348	-100	down	0	6.3526	3.1637	5.7919	10.1023	0	0	0	0.1977	0.362	0.6314	0	0	0	8	14	25	0	0	0	6	12	17	0	0	0	NM_146972	258974	NP_667183	olfactory receptor 1233	0	Olfactory receptors interact with odorant molecules in the nose, to initiate a neuronal response that triggers the perception of a smell. The olfactory receptor proteins are members of a large family of G-protein-coupled receptors (GPCR) arising from single coding-exon genes. Olfactory receptors share a 7-transmembrane domain structure with many neurotransmitter and hormone receptors and are resp…
Olfr1259	chr2	-	89944113	89943183	930	12	LCP	0.0137	-19.036	down	0.5438	10.3524	11.6002	13.5145	5.9425	0	1.6315	0	0.9667	1.1262	0.4952	0	0.136	0	29	34	15	0	4	0	22	28	10	0	4	0	NM_146341	258338	NP_666453	olfactory receptor 1259	0	Olfactory receptors interact with odorant molecules in the nose, to initiate a neuronal response that triggers the perception of a smell. The olfactory receptor proteins are members of a large family of G-protein-coupled receptors (GPCR) arising from single coding-exon genes. Olfactory receptors share a 7-transmembrane domain structure with many neurotransmitter and hormone receptors and are resp…
Olfr1272	chr2	-	90282573	90281646	927	8	LCP	0.0233	-100	down	0	4.7754	2.1091	6.2746	5.9425	0	0	0	0.2636	0.7843	0.7428	0	0	0	5	16	15	0	0	0	4	13	10	0	0	0	NM_146980	258982	NP_667191	olfactory receptor 1272	0	Olfactory receptors interact with odorant molecules in the nose, to initiate a neuronal response that triggers the perception of a smell. The olfactory receptor proteins are members of a large family of G-protein-coupled receptors (GPCR) arising from single coding-exon genes. Olfactory receptors share a 7-transmembrane domain structure with many neurotransmitter and hormone receptors and are resp…
Olfr1295	chr2	-	111565442	111564503	939	10	LCP	0.0338	-100	down	0	6.6102	5.2728	3.8613	10.6965	0	0	0	0.5273	0.3861	1.0697	0	0	0	13	10	27	0	0	0	10	8	18	0	0	0	NM_146403	258398	NP_666515	olfactory receptor 1295	0	Olfactory receptors interact with odorant molecules in the nose, to initiate a neuronal response that triggers the perception of a smell. The olfactory receptor proteins are members of a large family of G-protein-coupled receptors (GPCR) arising from single coding-exon genes. Olfactory receptors share a 7-transmembrane domain structure with many neurotransmitter and hormone receptors and are resp…
Olfr1299	chr2	+	111661452	111665166	3714	8	LCP	0.0135	-37.0164	down	0.136	5.033	6.8547	2.896	5.3483	0	0.4079	0	0.8568	0.362	0.6685	0	0.051	0	17	7	13	0	1	0	13	6	9	0	1	0	NM_146884	258886	NP_667095	olfactory receptor 1299	0	Olfactory receptors interact with odorant molecules in the nose, to initiate a neuronal response that triggers the perception of a smell. The olfactory receptor proteins are members of a large family of G-protein-coupled receptors (GPCR) arising from single coding-exon genes. Olfactory receptors share a 7-transmembrane domain structure with many neurotransmitter and hormone receptors and are resp…
Olfr1324	chrX	-	50426494	50425495	999	17	LCP	0.0495	-5.608	down	0.9517	5.3371	5.8001	7.2399	2.9713	0	2.8551	0	0.3412	0.4259	0.1748	0	0.1679	0	15	18	7	0	7	0	11	15	5	0	7	0	NM_146292	258289	NP_666404	olfactory receptor 1324	0	Olfactory receptors interact with odorant molecules in the nose, to initiate a neuronal response that triggers the perception of a smell. The olfactory receptor proteins are members of a large family of G-protein-coupled receptors (GPCR) arising from single coding-exon genes. Olfactory receptors share a 7-transmembrane domain structure with many neurotransmitter and hormone receptors and are resp…
Olfr133	chr17	+	38148589	38149528	939	13	LCP	0.0344	-5.0598	down	1.3141	6.6492	8.4365	6.7572	4.754	3.9424	0	0	0.649	0.5198	0.3657	0.3033	0	0	21	17	12	10	0	0	16	14	8	9	0	0	NM_146831	258828	NP_667042	olfactory receptor 133	0	Olfactory receptors interact with odorant molecules in the nose, to initiate a neuronal response that triggers the perception of a smell. The olfactory receptor proteins are members of a large family of G-protein-coupled receptors (GPCR) arising from single coding-exon genes. Olfactory receptors share a 7-transmembrane domain structure with many neurotransmitter and hormone receptors and are resp…
Olfr1384	chr11	+	49513617	49514651	1034	15	LCP	0.0448	-15.5797	down	0.4079	6.3544	8.9638	7.7225	2.377	0	1.2236	0	0.5976	0.5148	0.1585	0	0.0816	0	22	19	6	0	3	0	17	16	4	0	3	0	NM_146472	258464	NP_666683	olfactory receptor 1384	0	Olfactory receptors interact with odorant molecules in the nose, to initiate a neuronal response that triggers the perception of a smell. The olfactory receptor proteins are members of a large family of G-protein-coupled receptors (GPCR) arising from single coding-exon genes. Olfactory receptors share a 7-transmembrane domain structure with many neurotransmitter and hormone receptors and are resp…
Olfr139	chr11	-	74045272	74044324	948	18	LCP	0.0238	-3.3187	down	1.3465	4.4685	5.2728	3.3786	4.754	0	2.0394	2	0.2929	0.1877	0.2641	0	0.1133	0.1111	13	8	12	0	5	5	10	7	8	0	5	5	NM_147003	259005	NP_667214	olfactory receptor 139	0	Olfactory receptors interact with odorant molecules in the nose, to initiate a neuronal response that triggers the perception of a smell. The olfactory receptor proteins are members of a large family of G-protein-coupled receptors (GPCR) arising from single coding-exon genes. Olfactory receptors share a 7-transmembrane domain structure with many neurotransmitter and hormone receptors and are resp…
Olfr1416	chr1	-	92480619	92479680	939	20	LCP	0.0045	-12.9285	down	0.2719	3.5153	2.6364	4.3439	3.5655	0	0.8157	0	0.1318	0.2172	0.1783	0	0.0408	0	7	11	9	0	2	0	5	9	6	0	2	0	NM_147038	259040	NP_667249	olfactory receptor 1416	0	Olfactory receptors interact with odorant molecules in the nose, to initiate a neuronal response that triggers the perception of a smell. The olfactory receptor proteins are members of a large family of G-protein-coupled receptors (GPCR) arising from single coding-exon genes. Olfactory receptors share a 7-transmembrane domain structure with many neurotransmitter and hormone receptors and are resp…
Olfr1487	chr19	+	13619163	13620111	948	9	LCP	0.0042	-100	down	0	9.6373	6.8547	12.5491	9.508	0	0	0	0.7616	1.3943	1.0564	0	0	0	17	31	24	0	0	0	13	26	16	0	0	0	NM_146636	258629	NP_666847	olfactory receptor 1487	0	Olfactory receptors interact with odorant molecules in the nose, to initiate a neuronal response that triggers the perception of a smell. The olfactory receptor proteins are members of a large family of G-protein-coupled receptors (GPCR) arising from single coding-exon genes. Olfactory receptors share a 7-transmembrane domain structure with many neurotransmitter and hormone receptors and are resp…
Olfr1507	chr14	-	52491046	52489934	1112	16	LCP	0.0144	-10.8918	down	1.085	11.818	15.2912	13.0318	7.131	0	2.8551	0.4	0.9557	0.8145	0.4457	0	0.1784	0.025	38	33	18	0	7	1	29	27	12	0	7	1	NM_020512	57269	NP_065258	olfactory receptor 1507	0	Olfactory receptors interact with odorant molecules in the nose, to initiate a neuronal response that triggers the perception of a smell. The olfactory receptor proteins are members of a large family of G-protein-coupled receptors (GPCR) arising from single coding-exon genes. Olfactory receptors share a 7-transmembrane domain structure with many neurotransmitter and hormone receptors and are resp…
Olfr157	chr4	-	43836517	43834751	1766	31	LCP	0.0347	-4.5759	down	1.346	6.1592	4.2183	7.7225	6.5368	0.438	0	3.6	0.1361	0.2491	0.2109	0.0141	0	0.1161	11	19	16	1	0	9	8	16	11	1	0	9	NM_019475	100040268	NP_062348	olfactory receptor 157	0	Olfactory receptors interact with odorant molecules in the nose, to initiate a neuronal response that triggers the perception of a smell. The olfactory receptor proteins are members of a large family of G-protein-coupled receptors (GPCR) arising from single coding-exon genes. Olfactory receptors share a 7-transmembrane domain structure with many neurotransmitter and hormone receptors and are resp…
Olfr17	chr7	+	107097466	107098414	948	17	LCP	0.006	-100	down	0	6.2308	6.3274	8.2052	4.1598	0	0	0	0.3722	0.4827	0.2447	0	0	0	16	21	10	0	0	0	12	17	7	0	0	0	NM_020598	18314	NP_065623	olfactory receptor 17	0	Olfactory receptors interact with odorant molecules in the nose, to initiate a neuronal response that triggers the perception of a smell. The olfactory receptor proteins are members of a large family of G-protein-coupled receptors (GPCR) arising from single coding-exon genes. Olfactory receptors share a 7-transmembrane domain structure with many neurotransmitter and hormone receptors and are resp…
Olfr18	chr9	-	20336094	20313891	22203	7	LCP	0	-53.6024	down	0.136	7.2881	7.3819	6.7572	7.7253	0	0.4079	0	1.0546	0.9653	1.1036	0	0.0583	0	18	17	19	0	1	0	14	14	13	0	1	0	NM_146563	18315	NP_666774	olfactory receptor 18	0	Olfactory receptors interact with odorant molecules in the nose, to initiate a neuronal response that triggers the perception of a smell. The olfactory receptor proteins are members of a large family of G-protein-coupled receptors (GPCR) arising from single coding-exon genes. Olfactory receptors share a 7-transmembrane domain structure with many neurotransmitter and hormone receptors and are resp…
Olfr197	chr16	-	59186481	59185555	926	10	LCP	0.0388	-5.6122	down	1.4667	8.2312	5.2728	11.1012	8.3195	0	0	4.4	0.5273	1.1101	0.832	0	0	0.44	13	28	21	0	0	11	10	23	14	0	0	11	NM_146484	258477	NP_666695	olfactory receptor 197	0	Olfactory receptors interact with odorant molecules in the nose, to initiate a neuronal response that triggers the perception of a smell. The olfactory receptor proteins are members of a large family of G-protein-coupled receptors (GPCR) arising from single coding-exon genes. Olfactory receptors share a 7-transmembrane domain structure with many neurotransmitter and hormone receptors and are resp…
Olfr305	chr7	-	86364335	86363375	960	7	LCP	0.023	-13.9745	down	0.8026	11.2164	8.4365	16.8931	8.3195	0	0.4079	2	1.2052	2.4133	1.1885	0	0.0583	0.2857	21	42	21	0	1	5	16	35	14	0	1	5	NM_146616	258609	NP_666827	olfactory receptor 305	0	Olfactory receptors interact with odorant molecules in the nose, to initiate a neuronal response that triggers the perception of a smell. The olfactory receptor proteins are members of a large family of G-protein-coupled receptors (GPCR) arising from single coding-exon genes. Olfactory receptors share a 7-transmembrane domain structure with many neurotransmitter and hormone receptors and are resp…
Olfr318	chr11	-	58721094	58720068	1026	18	LCP	0.0036	-12.5132	down	0.9919	12.4123	10.0184	15.9277	11.2908	1.7522	1.2236	0	0.5566	0.8849	0.6273	0.0973	0.068	0	25	40	28	4	3	0	19	33	19	4	3	0	NM_146501	258494	NP_666712	olfactory receptor 318	0	Olfactory receptors interact with odorant molecules in the nose, to initiate a neuronal response that triggers the perception of a smell. The olfactory receptor proteins are members of a large family of G-protein-coupled receptors (GPCR) arising from single coding-exon genes. Olfactory receptors share a 7-transmembrane domain structure with many neurotransmitter and hormone receptors and are resp…
Olfr320	chr11	+	58683874	58684795	921	14	LCP	0.022	-6.3694	down	0.6798	4.3299	4.7455	2.896	5.3483	0	2.0394	0	0.339	0.2069	0.382	0	0.1457	0	12	7	13	0	5	0	9	6	9	0	5	0	NM_207230	216783	NP_997113	olfactory receptor 320	0	Olfactory receptors interact with odorant molecules in the nose, to initiate a neuronal response that triggers the perception of a smell. The olfactory receptor proteins are members of a large family of G-protein-coupled receptors (GPCR) arising from single coding-exon genes. Olfactory receptors share a 7-transmembrane domain structure with many neurotransmitter and hormone receptors and are resp…
Olfr397	chr11	+	73964609	73965557	948	12	LCP	0.008	-101.519	down	0.146	14.8218	11.6002	12.0665	20.7988	0.438	0	0	0.9667	1.0055	1.7332	0.0365	0	0	29	30	52	1	0	0	22	25	35	1	0	0	NM_146346	258343	NP_666458	olfactory receptor 397	0	Olfactory receptors interact with odorant molecules in the nose, to initiate a neuronal response that triggers the perception of a smell. The olfactory receptor proteins are members of a large family of G-protein-coupled receptors (GPCR) arising from single coding-exon genes. Olfactory receptors share a 7-transmembrane domain structure with many neurotransmitter and hormone receptors and are resp…
Olfr418-ps1	chr1	+	173270146	173271137	991	16	LCP	0.0151	-15.6039	down	0.6667	10.4026	6.3274	10.6185	14.262	0	0	2	0.3955	0.6637	0.8914	0	0	0.125	16	27	36	0	0	5	12	22	24	0	0	5	NM_146651	258645	NP_666862	olfactory receptor 1403	0	Olfactory receptors interact with odorant molecules in the nose, to initiate a neuronal response that triggers the perception of a smell. The olfactory receptor proteins are members of a large family of G-protein-coupled receptors (GPCR) arising from single coding-exon genes. Olfactory receptors share a 7-transmembrane domain structure with many neurotransmitter and hormone receptors and are resp…
Olfr478	chr7	-	108032341	108031396	945	14	LCP	0.0002	-100	down	0	2.9954	2.6364	3.3786	2.9713	0	0	0	0.1883	0.2413	0.2122	0	0	0	7	8	7	0	0	0	5	7	5	0	0	0	NM_146734	258729	NP_666945	olfactory receptor 478	0	Olfactory receptors interact with odorant molecules in the nose, to initiate a neuronal response that triggers the perception of a smell. The olfactory receptor proteins are members of a large family of G-protein-coupled receptors (GPCR) arising from single coding-exon genes. Olfactory receptors share a 7-transmembrane domain structure with many neurotransmitter and hormone receptors and are resp…
Olfr49	chr14	-	54282925	54281895	1030	16	LCP	0.0001	-22.1402	down	0.136	3.0103	3.1637	2.896	2.9713	0	0.4079	0	0.1977	0.181	0.1857	0	0.0255	0	8	7	7	0	1	0	6	6	5	0	1	0	NM_010991	18348	NP_035121	olfactory receptor 49	0	Olfactory receptors interact with odorant molecules in the nose, to initiate a neuronal response that triggers the perception of a smell. The olfactory receptor proteins are members of a large family of G-protein-coupled receptors (GPCR) arising from single coding-exon genes. Olfactory receptors share a 7-transmembrane domain structure with many neurotransmitter and hormone receptors and are resp…
Olfr543	chr7	-	102477902	102476772	1130	33	LCP	0.0266	-7.0358	down	2.0394	14.3485	8.4365	17.3757	17.2333	0	6.1181	0	0.2557	0.5265	0.5222	0	0.1854	0	21	43	43	0	15	0	16	36	29	0	15	0	NM_001011782	257947	NP_001011782	olfactory receptor 543	0	Olfactory receptors interact with odorant molecules in the nose, to initiate a neuronal response that triggers the perception of a smell. The olfactory receptor proteins are members of a large family of G-protein-coupled receptors (GPCR) arising from single coding-exon genes. Olfactory receptors share a 7-transmembrane domain structure with many neurotransmitter and hormone receptors and are resp…
Olfr549	chr7	+	102554285	102555236	951	32	LCP	0.0269	-13.635	down	0.5412	7.3793	8.4365	10.1358	3.5655	0	1.2236	0.4	0.2636	0.3167	0.1114	0	0.0382	0.0125	21	25	9	0	3	1	16	21	6	0	3	1	NM_147101	259105	NP_667312	olfactory receptor 549	0	Olfactory receptors interact with odorant molecules in the nose, to initiate a neuronal response that triggers the perception of a smell. The olfactory receptor proteins are members of a large family of G-protein-coupled receptors (GPCR) arising from single coding-exon genes. Olfactory receptors share a 7-transmembrane domain structure with many neurotransmitter and hormone receptors and are resp…
Olfr555	chr7	+	102658822	102659770	948	18	LCP	0.0135	-22.1294	down	0.2793	6.1815	8.9638	4.8266	4.754	0.438	0	0.4	0.498	0.2681	0.2641	0.0243	0	0.0222	22	12	12	1	0	1	17	10	8	1	0	1	NM_147103	259107	NP_667314	olfactory receptor 555	0	Olfactory receptors interact with odorant molecules in the nose, to initiate a neuronal response that triggers the perception of a smell. The olfactory receptor proteins are members of a large family of G-protein-coupled receptors (GPCR) arising from single coding-exon genes. Olfactory receptors share a 7-transmembrane domain structure with many neurotransmitter and hormone receptors and are resp…
Olfr652	chr7	+	104564151	104565212	1061	13	LCP	0.026	-100	down	0	5.3073	4.7455	8.2052	2.9713	0	0	0	0.365	0.6312	0.2286	0	0	0	12	21	7	0	0	0	9	17	5	0	0	0	NM_147048	259050	NP_667259	olfactory receptor 652	0	Olfactory receptors interact with odorant molecules in the nose, to initiate a neuronal response that triggers the perception of a smell. The olfactory receptor proteins are members of a large family of G-protein-coupled receptors (GPCR) arising from single coding-exon genes. Olfactory receptors share a 7-transmembrane domain structure with many neurotransmitter and hormone receptors and are resp…
Olfr654	chr7	+	104587754	104588780	1026	17	LCP	0.0122	-4.607	down	2.5648	11.8162	9.4911	11.1012	14.8563	0	4.8945	2.8	0.5583	0.653	0.8739	0	0.2879	0.1647	24	28	37	0	12	7	18	23	25	0	12	7	NM_146379	258377	NP_666491	olfactory receptor 654	0	Olfactory receptors interact with odorant molecules in the nose, to initiate a neuronal response that triggers the perception of a smell. The olfactory receptor proteins are members of a large family of G-protein-coupled receptors (GPCR) arising from single coding-exon genes. Olfactory receptors share a 7-transmembrane domain structure with many neurotransmitter and hormone receptors and are resp…
Olfr705	chr7	-	106874243	106873292	951	6	LCP	0.023	-100	down	0	6.2085	4.2183	9.6532	4.754	0	0	0	0.703	1.6089	0.7923	0	0	0	11	24	12	0	0	0	8	20	8	0	0	0	NM_147032	259034	NP_667243	olfactory receptor 705	0	Olfactory receptors interact with odorant molecules in the nose, to initiate a neuronal response that triggers the perception of a smell. The olfactory receptor proteins are members of a large family of G-protein-coupled receptors (GPCR) arising from single coding-exon genes. Olfactory receptors share a 7-transmembrane domain structure with many neurotransmitter and hormone receptors and are resp…
Olfr727	chr14	+	50126552	50127587	1035	15	LCP	0.0149	-38.4217	down	0.146	5.6096	3.1637	7.7225	5.9425	0.438	0	0	0.2109	0.5148	0.3962	0.0292	0	0	8	19	15	1	0	0	6	16	10	1	0	0	NM_146319	258316	NP_666431	olfactory receptor 727	0	Olfactory receptors interact with odorant molecules in the nose, to initiate a neuronal response that triggers the perception of a smell. The olfactory receptor proteins are members of a large family of G-protein-coupled receptors (GPCR) arising from single coding-exon genes. Olfactory receptors share a 7-transmembrane domain structure with many neurotransmitter and hormone receptors and are resp…
Olfr749	chr14	-	50744324	50736218	8106	6	LCP	0.013	-13.5311	down	0.5333	7.2166	5.2728	6.2746	10.1023	0	0	1.6	0.8788	1.0458	1.6837	0	0	0.2667	13	16	25	0	0	4	10	13	17	0	0	4	NM_020288	56858	NP_064684	olfactory receptor 749	0	Olfactory receptors interact with odorant molecules in the nose, to initiate a neuronal response that triggers the perception of a smell. The olfactory receptor proteins are members of a large family of G-protein-coupled receptors (GPCR) arising from single coding-exon genes. Olfactory receptors share a 7-transmembrane domain structure with many neurotransmitter and hormone receptors and are resp…
Olfr796	chr10	-	129608479	129607546	933	17	LCP	0	-100	down	0	8.3353	8.9638	7.7225	8.3195	0	0	0	0.5273	0.4543	0.4894	0	0	0	22	19	21	0	0	0	17	16	14	0	0	0	NM_146931	258933	NP_667142	olfactory receptor 796	0	Olfactory receptors interact with odorant molecules in the nose, to initiate a neuronal response that triggers the perception of a smell. The olfactory receptor proteins are members of a large family of G-protein-coupled receptors (GPCR) arising from single coding-exon genes. Olfactory receptors share a 7-transmembrane domain structure with many neurotransmitter and hormone receptors and are resp…
Olfr820	chr10	+	130017362	130018301	939	12	LCP	0.043	-100	down	0	6.1369	2.1091	9.1705	7.131	0	0	0	0.1758	0.7642	0.5943	0	0	0	5	23	18	0	0	0	4	19	12	0	0	0	NM_146675	258670	NP_666886	olfactory receptor 820	0	Olfactory receptors interact with odorant molecules in the nose, to initiate a neuronal response that triggers the perception of a smell. The olfactory receptor proteins are members of a large family of G-protein-coupled receptors (GPCR) arising from single coding-exon genes. Olfactory receptors share a 7-transmembrane domain structure with many neurotransmitter and hormone receptors and are resp…
Olfr847	chr9	-	19375879	19374940	939	12	LCP	0.0041	-100	down	0	5.0451	4.2183	6.7572	4.1598	0	0	0	0.3515	0.5631	0.3466	0	0	0	11	17	10	0	0	0	8	14	7	0	0	0	NM_146525	258518	NP_666736	olfactory receptor 847	0	Olfactory receptors interact with odorant molecules in the nose, to initiate a neuronal response that triggers the perception of a smell. The olfactory receptor proteins are members of a large family of G-protein-coupled receptors (GPCR) arising from single coding-exon genes. Olfactory receptors share a 7-transmembrane domain structure with many neurotransmitter and hormone receptors and are resp…
Olfr884	chr9	+	38047223	38048153	930	4	LCP	0.0117	-100	down	0	8.0972	8.4365	11.1012	4.754	0	0	0	2.1091	2.7753	1.1885	0	0	0	21	28	12	0	0	0	16	23	8	0	0	0	NM_001011798	257996	NP_001011798	olfactory receptor 884	0	Olfactory receptors interact with odorant molecules in the nose, to initiate a neuronal response that triggers the perception of a smell. The olfactory receptor proteins are members of a large family of G-protein-coupled receptors (GPCR) arising from single coding-exon genes. Olfactory receptors share a 7-transmembrane domain structure with many neurotransmitter and hormone receptors and are resp…
Olfr895	chr9	+	38268514	38269465	951	10	LCP	0.0042	-100	down	0	9.6	12.1275	10.1358	6.5368	0	0	0	1.2127	1.0136	0.6537	0	0	0	30	25	16	0	0	0	23	21	11	0	0	0	NM_146875	258875	NP_667086	olfactory receptor 895	0	Olfactory receptors interact with odorant molecules in the nose, to initiate a neuronal response that triggers the perception of a smell. The olfactory receptor proteins are members of a large family of G-protein-coupled receptors (GPCR) arising from single coding-exon genes. Olfactory receptors share a 7-transmembrane domain structure with many neurotransmitter and hormone receptors and are resp…
Olfr902	chr9	+	38448791	38449847	1056	11	LCP	0.0233	-8.1857	down	0.9517	7.7904	6.3274	11.1012	5.9425	0	2.8551	0	0.5752	1.0092	0.5402	0	0.2596	0	16	28	15	0	7	0	12	23	10	0	7	0	NM_146802	258798	NP_667013	olfactory receptor 902	0	Olfactory receptors interact with odorant molecules in the nose, to initiate a neuronal response that triggers the perception of a smell. The olfactory receptor proteins are members of a large family of G-protein-coupled receptors (GPCR) arising from single coding-exon genes. Olfactory receptors share a 7-transmembrane domain structure with many neurotransmitter and hormone receptors and are resp…
Olfr920	chr9	+	38752795	38756863	4068	8	LCP	0.0016	-100	down	0	3.5525	2.6364	3.8613	4.1598	0	0	0	0.3296	0.4827	0.52	0	0	0	7	10	10	0	0	0	5	8	7	0	0	0	NM_146787	258783	NP_666998	olfactory receptor 920	0	Olfactory receptors interact with odorant molecules in the nose, to initiate a neuronal response that triggers the perception of a smell. The olfactory receptor proteins are members of a large family of G-protein-coupled receptors (GPCR) arising from single coding-exon genes. Olfactory receptors share a 7-transmembrane domain structure with many neurotransmitter and hormone receptors and are resp…
Olfr943	chr9	+	39166309	39185124	18815	8	LCP	0.0212	-100	down	0	4.3895	4.2183	2.4133	6.5368	0	0	0	0.5273	0.3017	0.8171	0	0	0	11	6	16	0	0	0	8	5	11	0	0	0	NM_146326	258323	NP_666438	olfactory receptor 943	0	Olfactory receptors interact with odorant molecules in the nose, to initiate a neuronal response that triggers the perception of a smell. The olfactory receptor proteins are members of a large family of G-protein-coupled receptors (GPCR) arising from single coding-exon genes. Olfactory receptors share a 7-transmembrane domain structure with many neurotransmitter and hormone receptors and are resp…
Olfr945	chr9	-	39258679	39257719	960	9	LCP	0.0488	-5.522	down	1.4601	8.0628	11.6002	7.2399	5.3483	4.3804	0	0	1.2889	0.8044	0.5943	0.4867	0	0	29	18	13	11	0	0	22	15	9	10	0	0	NM_146506	258499	NP_666717	olfactory receptor 945	0	Olfactory receptors interact with odorant molecules in the nose, to initiate a neuronal response that triggers the perception of a smell. The olfactory receptor proteins are members of a large family of G-protein-coupled receptors (GPCR) arising from single coding-exon genes. Olfactory receptors share a 7-transmembrane domain structure with many neurotransmitter and hormone receptors and are resp…
Olfr96	chr17	+	37225126	37226068	942	9	LCP	0.0446	-100	down	0	2.5695	1.5818	4.3439	1.7828	0	0	0	0.1758	0.4827	0.1981	0	0	0	4	11	4	0	0	0	3	9	3	0	0	0	NM_146514	258507	NP_666725	olfactory receptor 96	0	Olfactory receptors interact with odorant molecules in the nose, to initiate a neuronal response that triggers the perception of a smell. The olfactory receptor proteins are members of a large family of G-protein-coupled receptors (GPCR) arising from single coding-exon genes. Olfactory receptors share a 7-transmembrane domain structure with many neurotransmitter and hormone receptors and are resp…
Olfr963	chr9	+	39669058	39669994	936	7	LCP	0.0073	-8.3823	down	0.72	6.0355	4.2183	6.7572	7.131	1.7522	0.4079	0	0.6026	0.9653	1.0187	0.2503	0.0583	0	11	17	18	4	1	0	8	14	12	4	1	0	NM_001011827	258087	NP_001011827	olfactory receptor 963	0	Olfactory receptors interact with odorant molecules in the nose, to initiate a neuronal response that triggers the perception of a smell. The olfactory receptor proteins are members of a large family of G-protein-coupled receptors (GPCR) arising from single coding-exon genes. Olfactory receptors share a 7-transmembrane domain structure with many neurotransmitter and hormone receptors and are resp…
Olfr982	chr9	+	40074296	40075262	966	36	LCP	0.0137	-5.895	down	1.6315	9.6177	7.9092	9.6532	11.2908	0	4.8945	0	0.2197	0.2681	0.3136	0	0.136	0	20	24	28	0	12	0	15	20	19	0	12	0	NM_146854	258853	NP_667065	olfactory receptor 982	0	Olfactory receptors interact with odorant molecules in the nose, to initiate a neuronal response that triggers the perception of a smell. The olfactory receptor proteins are members of a large family of G-protein-coupled receptors (GPCR) arising from single coding-exon genes. Olfactory receptors share a 7-transmembrane domain structure with many neurotransmitter and hormone receptors and are resp…
Olfr998	chr2	+	85590509	85591521	1012	7	LCP	0.011	-18.6221	down	0.5438	10.1273	13.7093	10.1358	6.5368	0	1.6315	0	1.9585	1.448	0.9338	0	0.2331	0	34	25	16	0	4	0	26	21	11	0	4	0	NM_146436	258428	NP_666647	olfactory receptor 998	0	Olfactory receptors interact with odorant molecules in the nose, to initiate a neuronal response that triggers the perception of a smell. The olfactory receptor proteins are members of a large family of G-protein-coupled receptors (GPCR) arising from single coding-exon genes. Olfactory receptors share a 7-transmembrane domain structure with many neurotransmitter and hormone receptors and are resp…
Oog4	chr4	-	143450302	143437163	13139	9	LCP	0.0494	-47.9235	down	0.1333	6.3898	3.1637	5.3092	10.6965	0	0	0.4	0.3515	0.5899	1.1885	0	0	0.0444	8	13	27	0	0	1	6	11	18	0	0	1	NM_173773	242737	NP_776134	oogenesin 4	0
Opn5	chr17	-	42611313	42556782	54531	25	ICP	0.0015	-100	down	0	9.5238	8.9638	7.7225	11.885	0	0	0	0.3586	0.3089	0.4754	0	0	0	22	19	30	0	0	0	17	16	20	0	0	0	NM_181753	353344	NP_861418	opsin-5	0
Orc2	chr1	-	58501426	58462770	38656	19	LCP	0.0185	-100	down	0	5.1074	4.2183	3.3786	7.7253	0	0	0	0.222	0.1778	0.4066	0	0	0	11	8	19	0	0	0	8	7	13	0	0	0	NM_001025378	18393	NP_001020549	origin recognition complex subunit 2 isoform B	0
Osgep	chr14	-	50924893	50915373	9520	101	HCP	0.0078	-6.8983	down	1.4929	10.2985	7.9092	11.1012	11.885	0	4.0787	0.4	0.0783	0.1099	0.1177	0	0.0404	0.004	20	28	30	0	10	1	15	23	20	0	10	1	NM_133676	66246	NP_598437	probable tRNA threonylcarbamoyladenosine biosynthesis protein Osgep	0		chr14:50924637-50925331	694	74	0	33.035	14.9847	0
Otogl	chr10	-	107912134	107762309	149825	25	LCP	0.0328	-4.6654	down	2.6982	12.5881	7.9092	17.3757	12.4793	0	4.8945	3.2	0.3164	0.695	0.4992	0	0.1958	0.128	20	43	31	0	12	8	15	36	21	0	12	8	NM_001177567	628870	NP_001171038	otogelin-like protein precursor	0
Ott	chrX	+	147992992	148033174	40182	28	LCP	0.0259	-5.2136	down	1.1025	5.7482	3.691	8.2052	5.3483	0.8761	1.6315	0.8	0.1318	0.293	0.191	0.0313	0.0583	0.0286	9	21	13	2	4	2	7	17	9	2	4	2	NM_011022	18422	NP_035152	ovary testis transcribed	0
Otub2	chr12	+	103388680	103406350	17670	72	HCP	0.0384	-44.3687	down	0.136	6.0327	8.9638	6.7572	2.377	0	0.4079	0	0.1245	0.0939	0.033	0	0.0057	0	22	17	6	0	1	0	17	14	4	0	1	0	NM_026580	68149	NP_080856	ubiquitin thioesterase OTUB2 isoform 2	0		chr12:103388600-103388989	389	51	0	0	0	0
Otub2	chr12	+	103388681	103406350	17669	72	HCP	0.0384	-44.3687	down	0.136	6.0327	8.9638	6.7572	2.377	0	0.4079	0	0.1245	0.0939	0.033	0	0.0057	0	22	17	6	0	1	0	17	14	4	0	1	0	NM_001177841	68149	NP_001171312	ubiquitin thioesterase OTUB2 isoform 1	0		chr12:103388600-103388989	389	51	0	0	0	0
P2ry2	chr7	-	101011991	100996571	15420	74	HCP	0.0382	-100	down	0	3.5795	3.1637	5.7919	1.7828	0	0	0	0.0428	0.0783	0.0241	0	0	0	8	14	4	0	0	0	6	12	3	0	0	0	NM_008773	18442	NP_032799	P2Y purinoceptor 2	0		chr7:101011711-101012291	580	52	13.6366	2.0804	0	0
Pabpn1l	chr8	-	122622735	122619470	3265	45	LCP	0.033	-100	down	0	3.0745	3.691	4.3439	1.1885	0	0	0	0.082	0.0965	0.0264	0	0	0	9	11	3	0	0	0	7	9	2	0	0	0	NM_001007462	382035	NP_001007463	embryonic polyadenylate-binding protein 2	0
Pam16	chr16	-	4624946	4616465	8481	77	ICP	0.04	-9.4498	down	0.8157	7.7085	7.3819	11.5838	4.1598	0	2.4472	0	0.0959	0.1504	0.054	0	0.0318	0	18	29	10	0	6	0	14	24	7	0	6	0	NM_025571	66449	NP_079847	mitochondrial import inner membrane translocase subunit TIM16	0		chr16:4624513-4625028	515	55	0	23.43	0	0
Papln	chr12	+	83763633	83792384	28751	69	LCP	0.0071	-6.9977	down	0.9438	6.6046	6.8547	8.2052	4.754	0	1.6315	1.2	0.0993	0.1189	0.0689	0	0.0236	0.0174	17	21	12	0	4	3	13	17	8	0	4	3	NM_130887	170721	NP_570957	papilin isoform 2 precursor	0		chr12:83771742-83772237	495	36	10.6522	43.8781	12.0051	95.1305
Parn	chr16	-	13668170	13537963	130207	72	ICP	0.0001	-20.1214	down	0.2719	5.471	5.2728	5.7919	5.3483	0	0.8157	0	0.0732	0.0804	0.0743	0	0.0113	0	13	14	13	0	2	0	10	12	9	0	2	0	NM_028761	74108	NP_083037	poly(A)-specific ribonuclease PARN	0		chr16:13667905-13668218	313	34	0	15.4204	0	0
Pcdhb19	chr18	+	37496997	37501711	4714	66	LCP	0.0291	-9.0153	down	2.9911	26.9654	20.0367	40.0607	20.7988	0	8.9732	0	0.3036	0.607	0.3151	0	0.136	0	50	100	52	0	22	0	38	83	35	0	22	0	NM_053144	93890	NP_444374	protocadherin beta 19 precursor	0		chr18:37498657-37499209	552	39	52.5371	89.6242	37.6789	0
Pcdhga7	chr18	+	37714833	37841872	127039	71	ICP	0.0447	-5.2645	down	2.2745	11.9743	6.3274	15.9277	13.6678	0	1.2236	5.6	0.0891	0.2243	0.1925	0	0.0172	0.0789	16	40	34	0	3	14	12	33	23	0	3	14	NM_033590	93715	NP_291068	protocadherin gamma subfamily A, 7 precursor	0		chr18:37767918-37768507	589	41	2.238	0	58.0126	0
Pcdhgc4	chr18	+	37815078	37841872	26794	100	ICP	0.0318	-9.1295	down	0.9491	8.6645	13.182	6.2746	6.5368	0	2.4472	0.4	0.1318	0.0627	0.0654	0	0.0245	0.004	33	16	16	0	6	1	25	13	11	0	6	1	NM_033582	93707	NP_291060	protocadherin gamma-C4	0
Pcyt1a	chr16	+	32430920	32475065	44145	93	HCP	0.0416	-5.344	down	2.4472	13.0781	17.4003	13.5145	8.3195	0	7.3417	0	0.1871	0.1453	0.0895	0	0.0789	0	44	34	21	0	18	0	33	28	14	0	18	0	NM_009981	13026	NP_034111	choline-phosphate cytidylyltransferase A	0		chr16:32430617-32431411	794	71	23.2429	10.6379	11.2264	0
Pcyt1a	chr16	+	32431019	32475065	44046	89	HCP	0.0159	-5.8297	down	2.4472	14.2666	17.4003	13.5145	11.885	0	7.3417	0	0.1955	0.1518	0.1335	0	0.0825	0	44	34	30	0	18	0	33	28	20	0	18	0	NM_001163159	13026	NP_001156631	choline-phosphate cytidylyltransferase A	0		chr16:32430617-32431411	794	71	23.2429	10.6379	11.2264	0
Pcyt1a	chr16	+	32431229	32475065	43836	70	HCP	0.0081	-11.8829	down	1.0877	12.9247	16.3457	13.5145	8.9138	0	3.263	0	0.2335	0.1931	0.1273	0	0.0466	0	41	34	22	0	8	0	31	28	15	0	8	0	NM_001163160	13026	NP_001156632	choline-phosphate cytidylyltransferase A	0		chr16:32430617-32431411	794	71	23.2429	10.6379	11.2264	0
Pde4dip	chr3	-	97824621	97689828	134793	55	LCP	0.0007	-100	down	0	6.4661	6.3274	7.7225	5.3483	0	0	0	0.115	0.1404	0.0972	0	0	0	16	19	13	0	0	0	12	16	9	0	0	0	NM_001110163	83679	NP_001103633	myomegalin isoform 4	0
Pdhb	chr14	-	8172992	8165990	7002	88	HCP	0.0307	-12.6755	down	1.0877	13.7867	20.564	7.7225	13.0735	0	3.263	0	0.2337	0.0878	0.1486	0	0.0371	0	51	19	33	0	8	0	39	16	22	0	8	0	NM_024221	68263	NP_077183	pyruvate dehydrogenase E1 component subunit beta, mitochondrial precursor	0		chr14:8172557-8173238	681	57	0	5.3156	15.2708	0
Pdia3	chr2	+	121413901	121438686	24785	120	HCP	0.0047	-42.406	down	0.136	5.7658	4.7455	4.8266	7.7253	0	0.4079	0	0.0395	0.0402	0.0644	0	0.0034	0	12	12	19	0	1	0	9	10	13	0	1	0	NM_007952	14827	NP_031978	protein disulfide-isomerase A3 precursor	0		chr2:121413518-121414456	938	108	0	12.864	0	0
Pdlim2	chr14	-	70176815	70164217	12598	73	ICP	0.0357	-4.3026	down	1.3141	5.6542	4.7455	6.2746	5.9425	3.9424	0	0	0.065	0.086	0.0814	0.054	0	0	12	16	15	10	0	0	9	13	10	9	0	0	NM_001253736	213019	NP_001240665	PDZ and LIM domain protein 2	0		chr14:70176603-70177143	540	49	21.9701	0	8.2535	18.2518
Pdlim2	chr14	-	70177672	70164217	13455	81	LCP	0.0357	-4.3026	down	1.3141	5.6542	4.7455	6.2746	5.9425	3.9424	0	0	0.0586	0.0775	0.0734	0.0487	0	0	12	16	15	10	0	0	9	13	10	9	0	0	NM_145978	213019	NP_666090	PDZ and LIM domain protein 2	0
Pdpk1	chr17	-	24141589	24073679	67910	120	HCP	0.024	-4.3659	down	1.2026	5.2506	5.8001	5.7919	4.1598	0	0.4079	3.2	0.0483	0.0483	0.0347	0	0.0034	0.0267	15	14	10	0	1	8	11	12	7	0	1	8	NM_001080773	18607	NP_001074242	3-phosphoinositide-dependent protein kinase 1 isoform B	0		chr17:24141162-24141875	713	91	16.6393	0	0	0
Pdpk1	chr17	-	24141594	24073679	67915	120	HCP	0.024	-4.3659	down	1.2026	5.2506	5.8001	5.7919	4.1598	0	0.4079	3.2	0.0483	0.0483	0.0347	0	0.0034	0.0267	15	14	10	0	1	8	11	12	7	0	1	8	NM_011062	18607	NP_035192	3-phosphoinositide-dependent protein kinase 1 isoform A	0		chr17:24141162-24141875	713	91	16.6393	0	0	0
Pdxk-ps	chr17	-	32091423	32076082	15341	33	LCP	0.0027	-9.3	down	0.9386	8.7287	8.4365	10.6185	7.131	0	0.8157	2	0.2557	0.3218	0.2161	0	0.0247	0.0606	21	27	18	0	2	5	16	22	12	0	2	5	NR_027316	435518			0
Pdzrn4	chr15	+	92597108	92771819	174711	41	ICP	0.0345	-5.6204	down	0.4079	2.2924	3.1637	1.9306	1.7828	0	1.2236	0	0.0772	0.0471	0.0435	0	0.0298	0	8	5	4	0	3	0	6	4	3	0	3	0	NM_001164594	239618	NP_001158066	PDZ domain containing RING finger 4 isoform 2	0
Per3	chr4	-	151044622	151003654	40968	117	HCP	0.0445	-100	down	0	1.6116	0.5273	1.9306	2.377	0	0	0	0.0045	0.0165	0.0203	0	0	0	1	5	6	0	0	0	1	4	4	0	0	0	NM_011067	18628	NP_035197	period circadian protein homolog 3	0		chr4:151044309-151045059	750	83	0	6.4355	0	0
Pfas	chr11	-	69008460	68985700	22760	55	ICP	0.0009	-8.0619	down	1.3517	10.8973	11.6002	11.5838	9.508	0	2.8551	1.2	0.2109	0.2106	0.1729	0	0.0519	0.0218	29	29	24	0	7	3	22	24	16	0	7	3	NM_001159519	237823	NP_001152991	phosphoribosylformylglycinamidine synthase	0		chr11:69008297-69008533	236	28	5.5856	0	0	0
Pgrmc1	chrX	+	36598224	36606079	7855	112	ICP	0.0078	-4.6229	down	3.7543	17.356	16.3457	20.2717	15.4505	0	3.263	8	0.1459	0.181	0.138	0	0.0291	0.0714	41	51	39	0	8	20	31	42	26	0	8	20	NM_016783	53328	NP_058063	membrane-associated progesterone receptor component 1	0		chrX:36597987-36598863	876	81	31.6008	31.6814	32.2225	0
Phf1	chr17	+	26933126	26937890	4764	87	ICP	0.0004	-13.188	down	0.9465	12.482	11.6002	11.5838	14.262	0	2.0394	0.8	0.1333	0.1331	0.1639	0	0.0234	0.0092	29	29	36	0	5	2	22	24	24	0	5	2	NM_009343	21652	NP_033369	PHD finger protein 1	0		chr17:26932925-26933471	546	49	14.4858	0	19.0465	0
Phf21a	chr2	+	92184181	92364666	180485	116	HCP	0.029	-30.2285	down	0.1333	4.0305	4.2183	1.9306	5.9425	0	0	0.4	0.0364	0.0166	0.0512	0	0	0.0034	11	5	15	0	0	1	8	4	10	0	0	1	NM_138755	192285	NP_620094	PHD finger protein 21A isoform 1	0
Phkb	chr8	+	85841001	86060642	219641	76	HCP	0.0188	-19.4304	down	0.2719	5.2831	4.7455	3.3786	7.7253	0	0.8157	0	0.0624	0.0445	0.1016	0	0.0107	0	12	8	19	0	2	0	9	7	13	0	2	0	NM_199446	102093	NP_955517	phosphorylase b kinase regulatory subunit beta	0		chr8:85840538-85840969	431	52	0	0	41.3631	0
Pik3cg	chr12	-	32208338	32173396	34942	28	ICP	0.0269	-100	down	0	13.16	5.8001	18.8237	14.8563	0	0	0	0.2071	0.6723	0.5306	0	0	0	15	47	37	0	0	0	11	39	25	0	0	0	NM_001146201	30955	NP_001139673	phosphatidylinositol 4,5-bisphosphate 3-kinase catalytic subunit gamma isoform	0
Pik3cg	chr12	-	32208470	32173396	35074	30	ICP	0.0334	-100	down	0	14.1728	5.2728	18.8237	18.4218	0	0	0	0.1758	0.6275	0.6141	0	0	0	13	47	46	0	0	0	10	39	31	0	0	0	NM_020272	30955	NP_064668	phosphatidylinositol 4,5-bisphosphate 3-kinase catalytic subunit gamma isoform	0
Pilrb2	chr5	-	137871758	137865828	5930	14	LCP	0.0327	-5.6311	down	0.5438	3.0624	3.691	1.9306	3.5655	0	1.6315	0	0.2636	0.1379	0.2547	0	0.1165	0	9	5	9	0	4	0	7	4	6	0	4	0	NM_001024932	545812	NP_001020103	paired immunoglobulin-like type 2 receptor beta-2 precursor	0
Pirt	chr11	+	66911990	66928700	16710	40	LCP	0.0494	-4.4298	down	2.4472	10.8406	7.3819	12.0665	13.0735	0	7.3417	0	0.1845	0.3017	0.3268	0	0.1835	0	18	30	33	0	18	0	14	25	22	0	18	0	NM_178656	193003	NP_848771	phosphoinositide-interacting protein	0
Pkhd1l1	chr15	+	44457552	44597135	139583	44	ICP	0.001	-10.7917	down	0.4079	4.4016	4.2183	4.8266	4.1598	0	1.2236	0	0.0959	0.1097	0.0945	0	0.0278	0	11	12	10	0	3	0	8	10	7	0	3	0	NM_138674	192190	NP_619615	fibrocystin-L precursor	0
Plcd3	chr11	-	103101658	103070295	31363	104	HCP	0.0394	-100	down	0	4.2211	5.2728	1.448	5.9425	0	0	0	0.0507	0.0139	0.0571	0	0	0	13	4	15	0	0	0	10	3	10	0	0	0	NM_152813	72469	NP_690026	1-phosphatidylinositol 4,5-bisphosphate phosphodiesterase delta-3	0		chr11:103101303-103101796	493	51	5.3477	7.3427	0	0
Plcz1	chr6	-	140041417	139989721	51696	30	LCP	0.0476	-100	down	0	4.5503	6.8547	1.448	5.3483	0	0	0	0.2285	0.0483	0.1783	0	0	0	17	4	13	0	0	0	13	3	9	0	0	0	NM_054066	114875	NP_473407	1-phosphatidylinositol 4,5-bisphosphate phosphodiesterase zeta-1	0
Plekhg3	chr12	+	76533559	76579039	45480	119	HCP	0	-100	down	0	3.8817	4.2183	3.8613	3.5655	0	0	0	0.0354	0.0324	0.03	0	0	0	11	10	9	0	0	0	8	8	6	0	0	0	NM_153804	263406	NP_722499	pleckstrin homology domain-containing family G member 3	0		chr12:76533065-76533975	910	88	11.5886	10.6079	9.7953	0
Pnrc2	chr4	-	135873846	135870925	2921	90	HCP	0.0181	-57.9529	down	0.136	7.8797	4.2183	11.1012	8.3195	0	0.4079	0	0.0469	0.1233	0.0924	0	0.0045	0	11	28	21	0	1	0	8	23	14	0	1	0	NM_026383	52830	NP_080659	proline-rich nuclear receptor coactivator 2	0		chr4:135873511-135874137	626	60	0	0	11.866	0
Poc1a	chr9	+	106281060	106349891	68831	84	ICP	0.0021	-100	down	0	7.9987	5.8001	8.6879	9.508	0	0	0	0.069	0.1034	0.1132	0	0	0	15	22	24	0	0	0	11	18	16	0	0	0	NM_027354	70235	NP_081630	POC1 centriolar protein homolog A	0
Podxl2	chr6	-	88874044	88842557	31487	57	HCP	0.0186	-14.2838	down	0.5438	7.768	9.4911	9.6532	4.1598	0	1.6315	0	0.1665	0.1694	0.073	0	0.0286	0	24	24	10	0	4	0	18	20	7	0	4	0	NM_176973	319655	NP_795947	podocalyxin-like protein 2	0		chr6:88874241-88875232	991	126	1.3302	0	10.4938	0
Poldip3	chr15	-	83149336	83125977	23359	122	HCP	0.0356	-32.2685	down	0.146	4.7112	6.8547	1.9306	5.3483	0.438	0	0	0.0562	0.0158	0.0438	0.0036	0	0	17	5	13	1	0	0	13	4	9	1	0	0	NM_178627	73826	NP_848742	polymerase delta-interacting protein 3	0		chr15:83148850-83149431	581	73	2.2689	0	2.557	1.8849
Pole3	chr4	-	62525014	62523800	1214	94	HCP	0.0379	-100	down	0	3.2651	4.7455	3.8613	1.1885	0	0	0	0.0505	0.0411	0.0126	0	0	0	12	10	3	0	0	0	9	8	2	0	0	0	NM_021498	59001	NP_067473	DNA polymerase epsilon subunit 3	0		chr4:62524695-62525573	878	66	6.0055	0	3.3841	0
Polh	chr17	-	46202625	46171992	30633	101	HCP	0.007	-100	down	0	2.0869	1.5818	2.896	1.7828	0	0	0	0.0157	0.0287	0.0177	0	0	0	4	7	4	0	0	0	3	6	3	0	0	0	NM_030715	80905	NP_109640	DNA polymerase eta	0		chr17:46202358-46203009	651	69	0	11.1212	0	0
Polr3b	chr10	+	84622436	84727178	104742	71	HCP	0.0398	-100	down	0	10.8574	5.8001	17.8584	8.9138	0	0	0	0.0817	0.2515	0.1255	0	0	0	15	45	22	0	0	0	11	37	15	0	0	0	NM_027423	70428	NP_081699	DNA-directed RNA polymerase III subunit RPC2	0		chr10:84622230-84622676	446	38	0	0	3.331	0
Pomc	chr12	+	3954950	3960618	5668	51	ICP	0.0404	-7.1786	down	1.3412	9.6279	12.6548	4.3439	11.885	0	1.2236	2.8	0.2481	0.0852	0.233	0	0.024	0.0549	32	11	30	0	3	7	24	9	20	0	3	7	NM_008895	18976	NP_032921	pro-opiomelanocortin precursor	0		chr12:3959901-3960450	549	48	12.0055	0	0	0
Pou2f2	chr7	-	25132460	25091114	41346	64	ICP	0.0279	-4.3636	down	4.0258	17.567	21.6186	12.0665	19.016	0.438	2.0394	9.6	0.3378	0.1885	0.2971	0.0068	0.0319	0.15	54	30	48	1	5	24	41	25	32	1	5	24	NM_011138	18987	NP_035268	POU domain, class 2, transcription factor 2 isoform 2	0		chr7:25133229-25133457	228	25	0	63.5078	19.5477	0
Ppfibp1	chr6	+	146888493	147032023	143530	114	HCP	0.0212	-8.1141	down	1.0877	8.8254	5.2728	11.1012	10.1023	0	3.263	0	0.0463	0.0974	0.0886	0	0.0286	0	13	28	25	0	8	0	10	23	17	0	8	0	NM_026221	67533	NP_080497	liprin-beta-1 isoform 2	0		chr6:146888055-146888732	677	90	0	0	0	0
Ppfibp2	chr7	+	107606843	107748583	141740	14	LCP	0.0337	-100	down	0	1.2824	1.5818	0.4827	1.7828	0	0	0	0.113	0.0345	0.1273	0	0	0	4	1	4	0	0	0	3	1	3	0	0	0	NM_001163557	19024	NP_001157029	liprin-beta-2 isoform 2	0
Ppil3	chr1	-	58445486	58433786	11700	66	ICP	0.005	-6.7396	down	0.5587	3.7654	3.1637	3.3786	4.754	0.8761	0	0.8	0.0479	0.0512	0.072	0.0133	0	0.0121	8	8	12	2	0	2	6	7	8	2	0	2	NM_027374	70225	NP_081650	peptidyl-prolyl cis-trans isomerase-like 3 isoform 2	0		chr1:58445081-58445545	464	31	0	2.6005	0	0
Ppp1r14c	chr10	+	3366149	3464975	98826	119	ICP	0.0101	-13.3116	down	0.2719	3.6194	3.691	2.4133	4.754	0	0.8157	0	0.031	0.0203	0.0399	0	0.0069	0	9	6	12	0	2	0	7	5	8	0	2	0	NM_133485	76142	NP_597844	protein phosphatase 1 regulatory subunit 14C	0		chr10:3366238-3367166	928	87	0	6.5013	3.2018	0
Ppp1r1c	chr2	+	79707779	79810313	102534	17	LCP	0.0178	-100	down	0	2.921	2.6364	4.3439	1.7828	0	0	0	0.1551	0.2555	0.1049	0	0	0	7	11	4	0	0	0	5	9	3	0	0	0	NM_172420	75276	NP_766008	protein phosphatase 1 regulatory subunit 1C	0
Ppp1r2-ps7	chrX	+	22461595	22463543	1948	27	LCP	0.0375	-2.9867	down	6.063	18.1083	18.4549	22.2023	13.6678	0	9.7889	8.4	0.6835	0.8223	0.5062	0	0.3626	0.3111	46	56	34	0	24	21	35	46	23	0	24	21	NR_033731	76705			0
Ppp1r26	chr2	+	28447940	28455508	7568	24	LCP	0.0139	-100	down	0	1.0323	1.0546	1.448	0.5943	0	0	0	0.0439	0.0603	0.0248	0	0	0	3	4	1	0	0	0	2	3	1	0	0	0	NM_001005420	241289	NP_001005420	protein phosphatase 1 regulatory subunit 26	0		chr2:28446517-28447398	881	125	0	0	0	0
Ppp2r5e	chr12	-	75596200	75450880	145320	171	HCP	0.0162	-100	down	0	4.6963	6.3274	2.4133	5.3483	0	0	0	0.037	0.0141	0.0313	0	0	0	16	6	13	0	0	0	12	5	9	0	0	0	NM_012024	26932	NP_036154	serine/threonine-protein phosphatase 2A 56 kDa regulatory subunit epsilon isoform	0		chr12:75595510-75596718	1208	147	0	4.9944	1.2298	0
Ppp3r1	chr11	+	17159297	17200380	41083	155	HCP	0.0384	-100	down	0	7.8852	5.2728	5.3092	13.0735	0	0	0	0.034	0.0343	0.0843	0	0	0	13	13	33	0	0	0	10	11	22	0	0	0	NM_024459	19058	NP_077779	calcineurin subunit B type 1	0		chr11:17159070-17159983	913	118	14.4382	14.5379	0	0
Ppp4r4	chr12	+	103532564	103613832	81268	126	HCP	0.004	-100	down	0	6.2605	7.3819	7.2399	4.1598	0	0	0	0.0586	0.0575	0.033	0	0	0	18	18	10	0	0	0	14	15	7	0	0	0	NM_028980	74521	NP_083256	serine/threonine-protein phosphatase 4 regulatory subunit 4	0		chr12:103532173-103532834	661	92	0	0	6.7426	0
Pramel4	chr4	+	144059125	144069318	10193	5	LCP	0.0266	-6.0555	down	0.9517	5.763	4.2183	7.7225	5.3483	0	2.8551	0	0.8437	1.5445	1.0697	0	0.571	0	11	19	13	0	7	0	8	16	9	0	7	0	NM_001001319	347710	NP_001001319	preferentially expressed antigen in melanoma like 4	0
Prc1	chr7	+	80294464	80316259	21795	98	HCP	0.0281	-7.6109	down	0.8157	6.2085	6.8547	8.2052	3.5655	0	2.4472	0	0.0699	0.0837	0.0364	0	0.025	0	17	21	9	0	6	0	13	17	6	0	6	0	NM_145150	233406	NP_660132	protein regulator of cytokinesis 1	0		chr7:80294256-80294862	606	61	13.0515	1.9912	0	0
Prdm10	chr9	+	31315106	31378543	63437	17	LCP	0.049	-7.5144	down	1.2236	9.1946	4.7455	9.1705	13.6678	0	3.6708	0	0.2791	0.5394	0.804	0	0.2159	0	12	23	34	0	9	0	9	19	23	0	9	0	NM_001080817	382066	NP_001074286	PR domain zinc finger protein 10 precursor	0
Prdm16	chr4	-	154636873	154316124	320749	254	HCP	0.025	-100	down	0	8.2581	11.0729	10.1358	3.5655	0	0	0	0.0436	0.0399	0.014	0	0	0	28	25	9	0	0	0	21	21	6	0	0	0	NM_001177995	70673	NP_001171466	PR domain zinc finger protein 16 isoform 2	0		chr4:154634782-154637997	3215	341	11.8905	7.8817	7.8556	0
Prf1	chr10	+	61297835	61304263	6428	28	LCP	0.0061	-7.9267	down	0.8157	6.4661	6.3274	7.7225	5.3483	0	2.4472	0	0.226	0.2758	0.191	0	0.0874	0	16	19	13	0	6	0	12	16	9	0	6	0	NM_011073	18646	NP_035203	perforin-1 precursor	0
Prkrir	chr7	+	98703362	98718061	14699	117	HCP	0.0262	-100	down	0	4.7382	2.1091	6.7572	5.3483	0	0	0	0.018	0.0578	0.0457	0	0	0	5	17	13	0	0	0	4	14	9	0	0	0	NM_028410	72981	NP_082686	52 kDa repressor of the inhibitor of the protein kinase	0		chr7:98702691-98703607	916	104	0	0	1.6219	0
Prl2c1	chr13	+	27849341	27857708	8367	13	LCP	0.0436	-100	down	0	5.949	9.4911	2.4133	5.9425	0	0	0	0.7301	0.1856	0.4571	0	0	0	24	6	15	0	0	0	18	5	10	0	0	0	NM_001045532	666317	NP_001038997	Prolactin family 2, subfamily c, member 1 precursor	0
Prl7a2	chr13	-	27668036	27658583	9453	6	LCP	0.0443	-100	down	0	14.793	13.7093	24.1329	6.5368	0	0	0	2.2849	4.0222	1.0895	0	0	0	34	60	16	0	0	0	26	50	11	0	0	0	NM_011168	19114	NP_035298	prolactin-7A2 precursor	0
Prpf3	chr3	-	95855753	95830621	25132	75	HCP	0.0207	-8.9952	down	0.2719	2.4458	1.5818	3.3786	2.377	0	0.8157	0	0.0211	0.045	0.0317	0	0.0109	0	4	8	6	0	2	0	3	7	4	0	2	0	NM_027541	70767	NP_081817	U4/U6 small nuclear ribonucleoprotein Prp3	0		chr3:95855674-95856024	350	46	11.2989	24.1329	16.9786	0
Prrt2	chr7	-	127021211	127017541	3670	63	ICP	0.0207	-100	down	0	3.6566	3.691	1.9306	5.3483	0	0	0	0.0586	0.0306	0.0849	0	0	0	9	5	13	0	0	0	7	4	9	0	0	0	NM_001102563	69017	NP_001096033	proline-rich transmembrane protein 2	0		chr7:127021216-127021431	215	17	0	0	27.6396	0
Prss35	chr9	+	86743632	86757506	13874	38	LCP	0.0254	-61.5778	down	0.136	8.3725	3.691	10.1358	11.2908	0	0.4079	0	0.0971	0.2667	0.2971	0	0.0107	0	9	25	28	0	1	0	7	21	19	0	1	0	NM_178738	244954	NP_848853	inactive serine protease 35 precursor	0
Prss51	chr14	+	64093695	64097672	3977	20	LCP	0.0354	-21.914	down	0.5438	11.9176	4.7455	14.9624	16.0448	0	1.6315	0	0.2373	0.7481	0.8022	0	0.0816	0	12	37	40	0	4	0	9	31	27	0	4	0	NM_001193631	100504162	NP_001180560	protease, serine, 51	0
Psap	chr10	+	60277627	60302600	24973	86	HCP	0.0354	-3.4733	down	2.0079	6.9738	6.3274	6.2746	8.3195	0	1.2236	4.8	0.0736	0.073	0.0967	0	0.0142	0.0558	16	16	21	0	3	12	12	13	14	0	3	12	NM_001146123	19156	NP_001139595	sulfated glycoprotein 1 isoform E preproprotein	0		chr10:60277457-60277947	490	49	13.4511	0	6.0638	0
Psg25	chr7	-	18532227	18519701	12526	4	LCP	0.0102	-13.7605	down	0.5438	7.4834	9.4911	8.2052	4.754	0	1.6315	0	2.3728	2.0513	1.1885	0	0.4079	0	24	21	12	0	4	0	18	17	8	0	4	0	NM_054060	114868	NP_473401	pregnancy-specific glycoprotein 25	0
Psma1	chr7	-	114276116	114264549	11567	68	HCP	0.0057	-6.9919	down	0.6798	4.7531	5.2728	4.8266	4.1598	0	2.0394	0	0.0775	0.071	0.0612	0	0.03	0	13	12	10	0	5	0	10	10	7	0	5	0	NM_011965	26440	NP_036095	proteasome subunit alpha type-1	0		chr7:114275769-114276278	509	44	0	23.7062	14.5936	0
Psmb10	chr8	-	105938392	105935727	2665	80	LCP	0.0161	-3.8938	down	1.3714	5.3399	6.3274	4.3439	5.3483	1.3141	0	2.8	0.0791	0.0543	0.0669	0.0164	0	0.035	16	11	13	3	0	7	12	9	9	3	0	7	NM_013640	19171	NP_038668	proteasome subunit beta type-10 precursor	0
Psmc6	chr14	+	45329823	45349071	19248	70	HCP	0.0425	-100	down	0	5.9759	10.0184	4.3439	3.5655	0	0	0	0.1431	0.0621	0.0509	0	0	0	25	11	9	0	0	0	19	9	6	0	0	0	NM_025959	67089	NP_080235	26S protease regulatory subunit 10B	0		chr14:45329642-45330100	458	43	11.5127	0	3.2437	0
Psmd1	chr1	+	86064618	86139295	74677	81	ICP	0.0001	-100	down	0	5.9685	5.8001	6.7572	5.3483	0	0	0	0.0716	0.0834	0.066	0	0	0	15	17	13	0	0	0	11	14	9	0	0	0	NM_027357	70247	NP_081633	26S proteasome non-ATPase regulatory subunit 1	0	In eukaryotic cells, most proteins in the cytosol and nucleus are degraded via the ubiquitin-proteasome pathway. The 26S proteasome is a self-compartmentalizing protease comprised of approximately 31 different subunits. It contains a barrel-shaped proteolytic core complex (the 20S proteasome), capped at one or both ends by 19S regulatory complexes, which recognize ubiquitinated proteins. Protein …	chr1:86064458-86065168	710	56	0	0	2.0924	0
Ptchd1	chrX	-	155623327	155569735	53592	136	HCP	0.0462	-4.7838	down	1.4955	7.1543	5.2728	9.6532	6.5368	0	4.4866	0	0.0388	0.071	0.0481	0	0.033	0	13	24	16	0	11	0	10	20	11	0	11	0	NM_001093750	211612	NP_001087219	patched domain-containing protein 1	0		chrX:155622659-155623834	1175	122	0	20.5387	5.0575	0
Pter	chr2	+	12924040	13003453	79413	36	LCP	0.0101	-8.4709	down	1.0693	9.0579	7.3819	12.0665	7.7253	0	0.4079	2.8	0.2051	0.3352	0.2146	0	0.0113	0.0778	18	30	19	0	1	7	14	25	13	0	1	7	NM_008961	19212	NP_032987	phosphotriesterase-related protein	0
Pum2	chr12	+	8674680	8752583	77903	110	HCP	0.0055	-100	down	0	7.4072	6.3274	5.7919	10.1023	0	0	0	0.0575	0.0527	0.0918	0	0	0	16	14	25	0	0	0	12	12	17	0	0	0	NM_030723	80913	NP_109648	pumilio homolog 2 isoform 1	0		chr12:8673955-8674910	955	112	13.8032	0	0	0
Pyhin1	chr1	+	173630858	173647928	17070	5	LCP	0.0492	-7.2581	down	1.7333	12.5806	6.3274	18.341	13.0735	0	0	5.2	1.2655	3.6682	2.6147	0	0	1.04	16	46	33	0	0	13	12	38	22	0	0	13	NM_175026	236312	NP_778191	pyrin and HIN domain-containing protein 1	0
R74862	chr7	-	143053368	143032620	20748	99	ICP	0.0001	-100	down	0	0.5348	0.5273	0.4827	0.5943	0	0	0	0.0053	0.0049	0.006	0	0	0	1	1	1	0	0	0	1	1	1	0	0	0	NR_015529	97423			0		chr7:143052674-143053288	614	60	0	0	0	0
Rab17	chr1	-	90967667	90958132	9535	29	LCP	0.0248	-3.2854	down	3.6184	11.8878	11.6002	11.5838	12.4793	0	2.8551	8	0.4	0.3994	0.4303	0	0.0985	0.2759	29	29	31	0	7	20	22	24	21	0	7	20	NM_001159725	19329	NP_001153197	ras-related protein Rab-17	0
Rabl3	chr16	+	37539893	37572385	32492	67	HCP	0.0002	-50.762	down	0.1333	6.7683	7.3819	5.7919	7.131	0	0	0.4	0.1102	0.0864	0.1064	0	0	0.006	18	14	18	0	0	1	14	12	12	0	0	1	NM_001042499	67657	NP_001035964	rab-like protein 3	0		chr16:37539317-37540062	745	54	24.7716	17.8163	7.9765	0
Rad51b	chr12	+	79297281	79814690	517409	56	ICP	0.0482	-10.0547	down	0.438	4.4043	4.7455	1.9306	6.5368	1.3141	0	0	0.0847	0.0345	0.1167	0.0235	0	0	12	5	16	3	0	0	9	4	11	3	0	0	NM_009014	19363	NP_033040	DNA repair protein RAD51 homolog 2 isoform 1	0
Rad51b	chr12	+	79297350	79508654	211304	54	ICP	0.0482	-10.0547	down	0.438	4.4043	4.7455	1.9306	6.5368	1.3141	0	0	0.0879	0.0358	0.1211	0.0243	0	0	12	5	16	3	0	0	9	4	11	3	0	0	NM_001252562	19363	NP_001239491	DNA repair protein RAD51 homolog 2 isoform 2	0
Ralb	chr1	-	119504782	119470304	34478	75	HCP	0.0273	-3.4593	down	2.1491	7.4342	9.4911	6.2746	6.5368	0	2.4472	4	0.1265	0.0837	0.0872	0	0.0326	0.0533	24	16	16	0	6	10	18	13	11	0	6	10	NM_022327	64143	NP_071722	ras-related protein Ral-B precursor	0		chr1:119504422-119504997	575	52	11.4626	0	0	0
Ralgps1	chr2	-	33371478	33136972	234506	109	HCP	0.0139	-9.0096	down	0.6798	6.1247	4.7455	5.3092	8.3195	0	2.0394	0	0.0435	0.0487	0.0763	0	0.0187	0	12	13	21	0	5	0	9	11	14	0	5	0	NM_175211	241308	NP_780420	ras-specific guanine nucleotide-releasing factor RalGPS1	0		chr2:33371269-33371728	459	47	0	28.9175	0	0
Raly	chr2	+	154791109	154867261	76152	185	HCP	0.0342	-23.4148	down	0.146	3.4186	3.1637	5.3092	1.7828	0.438	0	0	0.0171	0.0287	0.0096	0.0024	0	0	8	13	4	1	0	0	6	11	3	1	0	0	NM_001139511	19383	NP_001132983	RNA-binding protein Raly short isoform	0		chr2:154790680-154792163	1483	164	0	0	3.0053	0.7384
Ranbp6	chr19	-	29812974	29808107	4867	71	HCP	0.0423	-100	down	0	6.4493	5.2728	3.3786	10.6965	0	0	0	0.0743	0.0476	0.1507	0	0	0	13	8	27	0	0	0	10	7	18	0	0	0	NM_177721	240614	NP_808389	ran-binding protein 6	0		chr19:29812908-29813157	249	29	52.9399	0	77.5628	0
Rangap1	chr15	-	81729919	81704247	25672	98	HCP	0.0233	-100	down	0	9.4075	13.182	4.3439	10.6965	0	0	0	0.1345	0.0443	0.1091	0	0	0	33	11	27	0	0	0	25	9	18	0	0	0	NM_001146174	19387	NP_001139646	ran GTPase-activating protein 1	0		chr15:81729285-81730210	925	84	0	0	19.273	0
Rap2b	chr3	+	61364506	61368703	4197	162	HCP	0.0186	-46.7355	down	0.136	6.3545	6.3274	9.1705	3.5655	0	0.4079	0	0.0391	0.0566	0.022	0	0.0025	0	16	23	9	0	1	0	12	19	6	0	1	0	NM_028712	74012	NP_082988	ras-related protein Rap-2b precursor	0		chr3:61364473-61365665	1192	123	11.0588	4.0492	3.739	0
Rassf3	chr10	-	121476250	121410350	65900	142	HCP	0.0014	-6.3088	down	0.4179	2.6365	2.6364	2.896	2.377	0.438	0.8157	0	0.0186	0.0204	0.0167	0.0031	0.0057	0	7	7	6	1	2	0	5	6	4	1	2	0	NM_138956	192678	NP_620406	ras association domain-containing protein 3	0		chr10:121475503-121476794	1291	122	0	5.608	2.3015	0
Rbm15b	chr9	-	106887000	106883984	3016	270	HCP	0.029	-100	down	0	3.4186	3.1637	5.3092	1.7828	0	0	0	0.0117	0.0197	0.0066	0	0	0	8	13	4	0	0	0	6	11	3	0	0	0	NM_175402	109095	NP_780611	putative RNA-binding protein 15B	0		chr9:106885631-106887477	1846	243	4.2845	7.1902	0.8048	0
Rbm6	chr9	-	107872819	107773558	99261	109	HCP	0.008	-33.3023	down	0.136	4.528	4.7455	2.896	5.9425	0	0.4079	0	0.0435	0.0266	0.0545	0	0.0037	0	12	7	15	0	1	0	9	6	10	0	1	0	NM_029169	19654	NP_083445	RNA binding motif protein 6 isoform b	0		chr9:107872344-107872863	519	74	12.6995	0	17.1749	0
Rbms3	chr9	-	117252483	116572746	679737	55	LCP	0.0201	-28.5381	down	0.5412	15.4448	23.2004	13.0318	10.1023	0	1.2236	0.4	0.4218	0.2369	0.1837	0	0.0222	0.0073	58	33	25	0	3	1	44	27	17	0	3	1	NM_178660	207181	NP_848775	RNA-binding motif, single-stranded-interacting protein 3 isoform 3	0
Rbms3	chr9	-	117629913	116572746	1057167	24	LCP	0.0276	-4.8747	down	2.233	10.8853	6.3274	12.0665	14.262	2.6283	3.6708	0.4	0.2636	0.5028	0.5943	0.1095	0.153	0.0167	16	30	36	7	9	1	12	25	24	6	9	1	NM_001172121	207181	NP_001165592	RNA-binding motif, single-stranded-interacting protein 3 isoform 4	0
Rbp4	chr19	-	38124811	38116619	8192	119	HCP	0.0302	-100	down	0	5.7556	2.6364	8.6879	5.9425	0	0	0	0.0222	0.073	0.0499	0	0	0	7	22	15	0	0	0	5	18	10	0	0	0	NM_011255	19662	NP_035385	retinol-binding protein 4 isoform 2 precursor	0		chr19:38124485-38125035	550	71	0	0	0	0
Rcn2	chr9	+	56041844	56059083	17239	71	ICP	0.0484	-11.2348	down	0.5438	6.1099	9.4911	2.896	5.9425	0	1.6315	0	0.1337	0.0408	0.0837	0	0.023	0	24	7	15	0	4	0	18	6	10	0	4	0	NM_011992	26611	NP_036122	reticulocalbin-2 precursor	0		chr9:56041810-56042329	519	52	12.6995	13.9497	0	0
Reep6	chr10	+	80330144	80336441	6297	77	HCP	0.0272	-3.1949	down	1.284	4.1021	3.691	3.8613	4.754	2.6283	1.2236	0	0.0479	0.0501	0.0617	0.0341	0.0159	0	9	10	12	7	3	0	7	8	8	6	3	0	NM_001204931	70335	NP_001191860	receptor expression-enhancing protein 6 isoform 2	0		chr10:80335482-80335689	207	15	171.94	104.926	93.3002	0
Rer1	chr4	-	155086297	155074111	12186	129	HCP	0.0126	-5.9808	down	1.4955	8.9444	9.4911	7.2399	10.1023	0	4.4866	0	0.0736	0.0561	0.0783	0	0.0348	0	24	18	25	0	11	0	18	15	17	0	11	0	NM_026395	67830	NP_080671	protein RER1	0		chr4:155086015-155086774	759	89	0	7.9489	13.7014	0
Rfwd2	chr1	+	159232325	159347580	115255	150	HCP	0.0031	-42.6592	down	0.136	5.8002	4.2183	7.2399	5.9425	0	0.4079	0	0.0281	0.0483	0.0396	0	0.0027	0	11	18	15	0	1	0	8	15	10	0	1	0	NM_011931	26374	NP_036061	E3 ubiquitin-protein ligase RFWD2	0		chr1:159231781-159232536	755	89	0	0	11.8063	0
Rgs7	chr1	-	175492545	175059075	433470	107	HCP	0.0417	-11.9394	down	0.5438	6.4931	6.8547	9.6532	2.9713	0	1.6315	0	0.0641	0.0902	0.0278	0	0.0152	0	17	24	7	0	4	0	13	20	5	0	4	0	NM_001199003	24012	NP_001185932	regulator of G-protein signaling 7 isoform 2	0		chr1:175492098-175492716	618	84	0	27.3351	2.4039	0
Rhbdl3	chr11	+	80300911	80355986	55075	160	HCP	0	-100	down	0	3.7059	3.691	3.8613	3.5655	0	0	0	0.0231	0.0241	0.0223	0	0	0	9	10	9	0	0	0	7	8	6	0	0	0	NM_139228	246104	NP_631974	rhomboid-related protein 3	0		chr11:80300847-80301762	915	103	0	10.5499	0	0
Rhcg	chr7	-	79617657	79593362	24295	64	ICP	0.027	-5.7699	down	1.085	6.2606	4.7455	8.6879	5.3483	0	2.8551	0.4	0.0741	0.1357	0.0836	0	0.0446	0.0063	12	22	13	0	7	1	9	18	9	0	7	1	NM_019799	56315	NP_062773	ammonium transporter Rh type C	0		chr7:79617340-79617804	464	39	0	0	6.4036	0
Rit1	chr3	+	88716853	88731048	14195	43	ICP	0.0137	-6.5323	down	0.5438	3.5525	2.6364	3.8613	4.1598	0	1.6315	0	0.0613	0.0898	0.0967	0	0.0379	0	7	10	10	0	4	0	5	8	7	0	4	0	NM_001163310	19769	NP_001156782	GTP-binding protein Rit1 isoform 2	0		chr3:88716781-88717076	295	22	0	0	30.2161	0
Rln1	chr19	-	29334670	29331754	2916	43	LCP	0.0092	-100	down	0	5.4859	3.1637	6.7572	6.5368	0	0	0	0.0736	0.1571	0.152	0	0	0	8	17	16	0	0	0	6	14	11	0	0	0	NM_011272	19773	NP_035402	prorelaxin 1 precursor	0
Rmdn1	chr4	+	19575065	19606932	31867	77	ICP	0.0286	-27.6051	down	0.2719	7.5058	3.691	11.1012	7.7253	0	0.8157	0	0.0479	0.1442	0.1003	0	0.0106	0	9	28	19	0	2	0	7	23	13	0	2	0	NM_025476	66302	NP_079752	regulator of microtubule dynamics protein 1	0		chr4:19574983-19575450	467	47	0	10.3353	0	0
Rnd1	chr15	-	98677461	98669204	8257	71	ICP	0.0058	-100	down	0	5.2459	4.7455	3.8613	7.131	0	0	0	0.0668	0.0544	0.1004	0	0	0	12	10	18	0	0	0	9	8	12	0	0	0	NM_172612	223881	NP_766200	rho-related GTP-binding protein Rho6 precursor	0		chr15:98677157-98677482	325	27	4.056	0	0	0
Rnf111	chr9	-	70503725	70425428	78297	133	HCP	0.0029	-100	down	0	5.5752	6.3274	3.8613	6.5368	0	0	0	0.0476	0.029	0.0491	0	0	0	16	10	16	0	0	0	12	8	11	0	0	0	NM_033604	93836	NP_291082	E3 ubiquitin-protein ligase Arkadia	0		chr9:70503066-70503877	811	112	0	11.9028	0	0
Rnf113a1	chrX	+	37191342	37192465	1123	122	HCP	0.0128	-2.5448	down	7.8719	20.0324	19.5094	19.789	20.7988	3.0663	7.7495	12.8	0.1599	0.1622	0.1705	0.0251	0.0635	0.1049	49	49	52	8	19	32	37	41	35	7	19	32	NM_153503	69942	NP_705723	RING finger protein 113A	0		chrX:37190898-37191746	848	82	45.0801	28.4587	24.5268	9.0398
Rnf167	chr11	+	70647588	70651414	3826	73	HCP	0.0011	-100	down	0	6.9812	7.9092	5.3092	7.7253	0	0	0	0.1083	0.0727	0.1058	0	0	0	20	13	19	0	0	0	15	11	13	0	0	0	NM_027445	70510	NP_081721	E3 ubiquitin-protein ligase RNF167 precursor	0		chr11:70646812-70647305	493	50	0	0	0	0
Rnf207	chr4	-	152318625	152307022	11603	55	ICP	0.03	-56.3866	down	0.136	7.6667	3.691	11.5838	7.7253	0	0.4079	0	0.0671	0.2106	0.1405	0	0.0074	0	9	29	19	0	1	0	7	24	13	0	1	0	NM_001033489	433809	NP_001028661	RING finger protein 207	0
Rnf4	chr5	+	34336389	34353430	17041	128	HCP	0.0248	-5.2077	down	1.2236	6.3721	4.7455	7.2399	7.131	0	3.6708	0	0.0371	0.0566	0.0557	0	0.0287	0	12	18	18	0	9	0	9	15	12	0	9	0	NM_011278	19822	NP_035408	E3 ubiquitin-protein ligase RNF4	0		chr5:34336026-34337040	1014	102	0	5.9499	11.7209	0
Robo2	chr16	-	74410912	73892305	518607	34	ICP	0.0134	-100	down	0	9.5033	7.3819	13.9971	7.131	0	0	0	0.2171	0.4117	0.2097	0	0	0	18	35	18	0	0	0	14	29	12	0	0	0	NM_175549	268902	NP_780758	roundabout homolog 2 precursor	0
Rpa3	chr6	-	8259141	8255935	3206	91	HCP	0.0426	-12.1087	down	0.5438	6.5851	2.6364	8.2052	8.9138	0	1.6315	0	0.029	0.0902	0.098	0	0.0179	0	7	21	22	0	4	0	5	17	15	0	4	0	NM_026632	68240	NP_080908	replication protein A 14 kDa subunit	0		chr6:8258938-8259647	709	72	0	0	25.1446	0
Rpe	chr1	+	66700892	66719805	18913	85	HCP	0.0387	-77.685	down	0.136	10.5626	11.6002	15.9277	4.1598	0	0.4079	0	0.1365	0.1874	0.0489	0	0.0048	0	29	40	10	0	1	0	22	33	7	0	1	0	NM_025683	66646	NP_079959	ribulose-phosphate 3-epimerase	0		chr1:66700752-66701351	599	60	11.0034	0	4.9604	0
Rpl12	chr2	+	32961711	32964045	2334	108	HCP	0.0414	-39.6938	down	0.1333	5.2925	4.2183	8.6879	2.9713	0	0	0.4	0.0391	0.0804	0.0275	0	0	0.0037	11	22	7	0	0	1	8	18	5	0	0	1	NM_009076	269261	NP_033102	60S ribosomal protein L12	0		chr2:32961589-32962157	568	59	0	38.2388	2.6155	0
Rpl19	chr11	+	98026923	98030493	3570	116	HCP	0.0271	-100	down	0	8.6199	3.691	12.0665	10.1023	0	0	0	0.0318	0.104	0.0871	0	0	0	9	30	25	0	0	0	7	25	17	0	0	0	NM_009078	19921	NP_033104	60S ribosomal protein L19 isoform 1	0		chr11:98026476-98027413	937	89	7.0342	14.1656	14.2696	0
Rpl30	chr15	-	34443225	34440507	2718	83	HCP	0.0444	-22.2625	down	0.4079	9.0801	14.7639	7.7225	4.754	0	1.2236	0	0.1779	0.093	0.0573	0	0.0147	0	37	19	12	0	3	0	28	16	8	0	3	0	NM_009083	19946	NP_033109	60S ribosomal protein L30	0		chr15:34442921-34443694	773	65	32.4009	24.9759	7.6876	0
Rpl30	chr15	-	34443276	34440507	2769	84	HCP	0.0444	-22.2625	down	0.4079	9.0801	14.7639	7.7225	4.754	0	1.2236	0	0.1758	0.0919	0.0566	0	0.0146	0	37	19	12	0	3	0	28	16	8	0	3	0	NM_001163485	19946	NP_001156957	60S ribosomal protein L30	0		chr15:34442921-34443694	773	65	32.4009	24.9759	7.6876	0
Rpp14	chr14	+	8080312	8091846	11534	87	ICP	0.048	-3.9448	down	2.2881	9.0262	11.0729	5.3092	10.6965	5.2565	0.4079	1.2	0.1273	0.061	0.1229	0.0604	0.0047	0.0138	28	13	27	13	1	3	21	11	18	12	1	3	NM_025938	67053	NP_080214	ribonuclease P protein subunit p14	0		chr14:8080222-8080665	443	47	0	29.9619	13.4142	0
Rps24	chr14	+	24490680	24496146	5466	90	HCP	0.0445	-5.3609	down	1.6315	8.7463	12.1275	5.7919	8.3195	0	4.8945	0	0.1347	0.0644	0.0924	0	0.0544	0	30	14	21	0	12	0	23	12	14	0	12	0	NM_207635	20088	NP_997518	40S ribosomal protein S24 isoform 3	0		chr14:24490658-24491223	565	56	16.3317	25.6279	2.6294	0
Rps5	chr7	+	12922310	12926686	4376	77	HCP	0.0292	-100	down	0	7.3867	10.0184	9.1705	2.9713	0	0	0	0.1301	0.1191	0.0386	0	0	0	25	23	7	0	0	0	19	19	5	0	0	0	NM_009095	20103	NP_033121	40S ribosomal protein S5	0		chr7:12921732-12922559	827	64	15.9396	0	0	0
Rrp1	chr10	-	78413043	78400361	12682	98	HCP	0.029	-7.7641	down	1.6315	12.6671	8.9638	18.341	10.6965	0	4.8945	0	0.0915	0.1872	0.1091	0	0.0499	0	22	46	27	0	12	0	17	38	18	0	12	0	NM_010925	18114	NP_035055	ribosomal RNA processing protein 1 homolog A	0		chr10:78412629-78413121	492	55	29.4721	0	21.137	0
Rrp9	chr9	+	106477308	106485415	8107	87	HCP	0.0148	-6.4219	down	1.7674	11.3502	13.182	12.5491	8.3195	0	5.3023	0	0.1515	0.1442	0.0956	0	0.0609	0	33	31	21	0	13	0	25	26	14	0	13	0	NM_145620	27966	NP_663595	U3 small nucleolar RNA-interacting protein 2	0		chr9:106477062-106477464	402	36	0	12.0064	3.6956	0
Rsc1a1	chr4	-	141685716	141683562	2154	42	LCP	0.0015	-10.1558	down	0.5438	5.5231	5.8001	4.8266	5.9425	0	1.6315	0	0.1381	0.1149	0.1415	0	0.0388	0	15	12	15	0	4	0	11	10	10	0	4	0	NM_023544	69994	NP_076033	regulatory solute carrier protein family 1 member 1	0
Rspry1	chr8	+	94601940	94660276	58336	112	HCP	0	-100	down	0	1.9408	2.1091	1.9306	1.7828	0	0	0	0.0188	0.0172	0.0159	0	0	0	5	5	4	0	0	0	4	4	3	0	0	0	NM_026274	67610	NP_080550	RING finger and SPRY domain-containing protein 1 precursor	0		chr8:94601104-94602522	1418	115	0	3.4038	3.1431	0
Rsrc1	chr3	+	66985671	67358403	372732	87	ICP	0.0213	-100	down	0	10.6722	16.3457	6.7572	8.9138	0	0	0	0.1879	0.0777	0.1025	0	0	0	41	17	22	0	0	0	31	14	15	0	0	0	NM_025822	66880	NP_080098	serine/Arginine-related protein 53	0		chr3:66985596-66986137	541	55	9.7464	0	0	0
Rtp2	chr16	-	23930794	23925547	5247	16	LCP	0.0019	-100	down	0	3.134	3.1637	3.8613	2.377	0	0	0	0.1977	0.2413	0.1486	0	0	0	8	10	6	0	0	0	6	8	4	0	0	0	NM_001008230	224055	NP_001008231	receptor-transporting protein 2	0
S100a4	chr3	+	90603769	90606045	2276	26	LCP	0.0113	-100	down	0	10.0037	5.8001	13.5145	10.6965	0	0	0	0.2231	0.5198	0.4114	0	0	0	15	34	27	0	0	0	11	28	18	0	0	0	NM_011311	20198	NP_035441	protein S100-A4	0
Sall1	chr8	-	89044162	89027242	16920	203	ICP	0.0273	-40.4906	down	0.136	5.5054	7.3819	6.7572	2.377	0	0.4079	0	0.0364	0.0333	0.0117	0	0.002	0	18	17	6	0	1	0	14	14	4	0	1	0	NM_021390	58198	NP_067365	sal-like protein 1	0		chr8:89041007-89044345	3338	287	8.2931	0	1.3352	0
Sash1	chr10	-	8886070	8722218	163852	109	HCP	0	-100	down	0	6.9143	6.8547	6.7572	7.131	0	0	0	0.0629	0.062	0.0654	0	0	0	17	17	18	0	0	0	13	14	12	0	0	0	NM_175155	70097	NP_780364	SAM and SH3 domain-containing protein 1	0		chr10:8885737-8886703	966	88	8.1876	0	0	0
Sat2	chr11	+	69622108	69623869	1761	55	ICP	0.0495	-8.0651	down	1.4955	12.0617	8.9638	8.2052	19.016	0	4.4866	0	0.163	0.1492	0.3457	0	0.0816	0	22	21	48	0	11	0	17	17	32	0	11	0	NM_026991	69215	NP_081267	diamine acetyltransferase 2	0
Scgb2b27	chr7	-	34013942	34011918	2024	19	LCP	0.025	-100	down	0	3.3544	5.2728	2.4133	2.377	0	0	0	0.2775	0.127	0.1251	0	0	0	13	6	6	0	0	0	10	5	4	0	0	0	NM_001276475	233099	NP_001263404	secretoglobin, family 2B, member 27 isoform 2 precursor	0
Scn2b	chr9	+	45117875	45130070	12195	34	LCP	0.0329	-3.2009	down	2.1438	6.8622	6.3274	7.7225	6.5368	0	1.6315	4.8	0.1861	0.2271	0.1923	0	0.048	0.1412	16	19	16	0	4	12	12	16	11	0	4	12	NM_001014761	72821	NP_001014761	sodium channel subunit beta-2 precursor	0
Scn9a	chr2	-	66634952	66480080	154872	55	LCP	0.0356	-5.7151	down	1.6026	9.1593	7.9092	13.0318	6.5368	0	0.4079	4.4	0.1438	0.2369	0.1189	0	0.0074	0.08	20	33	16	0	1	11	15	27	11	0	1	11	NM_018852	20274	NP_061340	sodium channel protein type 9 subunit alpha	0		chr2:66634723-66634982	259	21	5.0896	9.3177	22.944	0
Scoc	chr8	-	83458391	83434492	23899	33	LCP	0.0013	-100	down	0	6.1368	7.3819	6.2746	4.754	0	0	0	0.2237	0.1901	0.1441	0	0	0	18	16	12	0	0	0	14	13	8	0	0	0	NM_001039137	56367	NP_001034226	short coiled-coil protein isoform a	0
Scube3	chr17	+	28142525	28171345	28820	122	HCP	0.0465	-19.6527	down	0.2693	5.2925	6.8547	7.2399	1.7828	0	0.4079	0.4	0.0562	0.0593	0.0146	0	0.0033	0.0033	17	18	4	0	1	1	13	15	3	0	1	1	NM_001004366	268935	NP_001004366	signal peptide, CUB and EGF-like domain-containing protein 3 precursor	0		chr17:28141588-28142823	1235	129	4.2695	0	3.6088	0
Sdcbp2	chr2	+	151572631	151589999	17368	31	LCP	0.0243	-100	down	0	10.4835	7.9092	16.4104	7.131	0	0	0	0.2551	0.5294	0.23	0	0	0	20	41	18	0	0	0	15	34	12	0	0	0	NM_145535	228765	NP_663510	syntenin-2	0		chr2:151576026-151576362	336	26	23.5394	0	0	0
Sdr16c5	chr4	-	4019663	3995941	23722	21	LCP	0.0332	-16.7848	down	0.2667	4.4759	6.8547	2.4133	4.1598	0	0	0.8	0.3264	0.1149	0.1981	0	0	0.0381	17	6	10	0	0	2	13	5	7	0	0	2	NM_181989	242285	NP_871789	epidermal retinol dehydrogenase 2	0
Sec16a	chr2	-	26445216	26409430	35786	97	HCP	0.0303	-13.7938	down	0.8306	11.4571	17.4003	6.2746	10.6965	0.8761	0.8157	0.8	0.1794	0.0647	0.1103	0.009	0.0084	0.0082	44	16	27	2	2	2	33	13	18	2	2	2	NM_153125	227648	NP_694765	SEC16 homolog A	0		chr2:26444882-26445971	1089	93	8.4733	2.2161	10.9137	0
Sec62	chr3	+	30792875	30821263	28388	141	ICP	0.0368	-100	down	0	2.7406	3.691	0.9653	3.5655	0	0	0	0.0262	0.0068	0.0253	0	0	0	9	2	9	0	0	0	7	2	6	0	0	0	NM_027016	69276	NP_081292	translocation protein SEC62	0		chr3:30792959-30793798	839	117	7.8558	2.8764	3.5414	0
Sema6b	chr17	-	56133852	56123084	10768	60	LCP	0.0439	-100	down	0	5.3222	7.9092	6.2746	1.7828	0	0	0	0.1318	0.1046	0.0297	0	0	0	20	16	4	0	0	0	15	13	3	0	0	0	NM_013662	20359	NP_038690	semaphorin-6B precursor	0
Senp1	chr15	-	98093569	98038743	54826	101	HCP	0.0036	-7.614	down	1.2739	9.6995	9.4911	7.7225	11.885	2.1902	1.6315	0	0.094	0.0765	0.1177	0.0217	0.0162	0	24	19	30	5	4	0	18	16	20	5	4	0	NM_144851	223870	NP_659100	sentrin-specific protease 1	0		chr15:98092802-98093642	840	75	17.2622	4.3095	0	0
Sept8	chr11	+	53519735	53544096	24361	116	ICP	0.044	-6.0496	down	3.3779	20.435	29.0005	22.2023	10.1023	0	6.9338	3.2	0.25	0.1914	0.0871	0	0.0598	0.0276	73	56	25	0	17	8	55	46	17	0	17	8	NM_033144	20362	NP_149156	septin-8 isoform 1	0		chr11:53519746-53520270	524	70	10.0626	0	0	0
Serinc4	chr2	-	121456764	121451176	5588	45	HCP	0.0073	-6.1703	down	0.8	4.9362	4.7455	5.3092	4.754	0	0	2.4	0.1055	0.118	0.1056	0	0	0.0533	12	13	12	0	0	6	9	11	8	0	0	6	NM_001025371	574418	NP_001020542	serine incorporator 4	0
Serpinb11	chr1	+	107362313	107380475	18162	12	LCP	0.0498	-100	down	0	11.2508	7.9092	19.3064	6.5368	0	0	0	0.6591	1.6089	0.5447	0	0	0	20	48	16	0	0	0	15	40	11	0	0	0	NM_025867	66957	NP_080143	serpin B11	0
Setmar	chr6	+	108065044	108077127	12083	46	ICP	0.0324	-74.0807	down	0.136	10.0725	10.0184	15.4451	4.754	0	0.4079	0	0.2178	0.3358	0.1033	0	0.0089	0	25	39	12	0	1	0	19	32	8	0	1	0	NM_001276356	74729	NP_001263285	histone-lysine N-methyltransferase SETMAR isoform 2	0	This gene encodes a histone-lysine N-methyltransferase that may be involved in the methylation of histone H3. In anthropoid primates this gene is a fusion gene of a SET histone-lysine N-methyltransferase and a mariner (MAR) family transposase. In all other species this gene contains only the SET domain. [provided by RefSeq, Jan 2013].
Sgk2	chr2	+	162987480	163014127	26647	22	LCP	0.0466	-25.0348	down	0.5438	13.6147	13.182	21.7197	5.9425	0	1.6315	0	0.5992	0.9873	0.2701	0	0.0742	0	33	54	15	0	4	0	25	45	10	0	4	0	NM_013731	27219	NP_038759	serine/threonine-protein kinase Sgk2	0
Sgpp2	chr1	+	78310345	78420286	109941	102	HCP	0.0083	-14.4531	down	0.5438	7.8601	5.2728	8.2052	10.1023	0	1.6315	0	0.0517	0.0804	0.099	0	0.016	0	13	21	25	0	4	0	10	17	17	0	4	0	NM_001004173	433323	NP_001004173	sphingosine-1-phosphate phosphatase 2	0		chr1:78310063-78310738	675	68	13.6703	0	13.2056	0
Sh3rf1	chr8	+	61224170	61396072	171902	151	HCP	0.0329	-100	down	0	6.6614	5.8001	10.6185	3.5655	0	0	0	0.0384	0.0703	0.0236	0	0	0	15	27	9	0	0	0	11	22	6	0	0	0	NM_021506	59009	NP_067481	E3 ubiquitin-protein ligase SH3RF1	0		chr8:61223774-61224641	867	113	6.0817	0	0	0
Sh3tc2	chr18	+	61953074	62015719	62645	50	LCP	0.0479	-100	down	0	8.1837	11.0729	11.1012	2.377	0	0	0	0.2215	0.222	0.0475	0	0	0	28	28	6	0	0	0	21	23	4	0	0	0	NM_172628	225608	NP_766216	SH3 domain and tetratricopeptide repeat-containing protein 2	0
Sharpin	chr15	-	76351110	76347039	4071	120	HCP	0.0009	-100	down	0	6.7831	7.9092	5.3092	7.131	0	0	0	0.0659	0.0442	0.0594	0	0	0	20	13	18	0	0	0	15	11	12	0	0	0	NM_025340	106025	NP_079616	sharpin	0		chr15:76350430-76351727	1297	110	9.1471	10.2337	4.5817	0
Shisa6	chr11	-	66526126	66211724	314402	207	HCP	0.0282	-100	down	0	2.4309	3.691	2.4133	1.1885	0	0	0	0.0178	0.0117	0.0057	0	0	0	9	6	3	0	0	0	7	5	2	0	0	0	NM_001034874	380702	NP_001030046	protein shisa-6 homolog precursor	0		chr11:66525225-66526886	1661	225	0	0	1.7888	12.5268
Shroom3	chr5	+	92809387	92965759	156372	61	ICP	0.0132	-13.8341	down	0.5438	7.5234	4.7455	7.7225	10.1023	0	1.6315	0	0.0778	0.1266	0.1656	0	0.0267	0	12	19	25	0	4	0	9	16	17	0	4	0	NM_001077595	27428	NP_001071063	protein Shroom3 isoform 2	0		chr5:92941538-92942972	1434	153	22.9813	30.2924	26.936	0
Sin3a	chr9	+	57072039	57128368	56329	159	ICP	0.0049	-100	down	0	7.3077	8.9638	8.2052	4.754	0	0	0	0.0564	0.0516	0.0299	0	0	0	22	21	12	0	0	0	17	17	8	0	0	0	NM_001110351	20466	NP_001103821	paired amphipathic helix protein Sin3a isoform 1	0		chr9:57072188-57073344	1156	104	13.6838	17.7448	10.2811	0
Sin3b	chr8	+	72723287	72739911	16624	101	HCP	0.0298	-5.6549	down	0.9517	5.3817	4.7455	7.2399	4.1598	0	2.8551	0	0.047	0.0717	0.0412	0	0.0283	0	12	18	10	0	7	0	9	15	7	0	7	0	NM_001113248	20467	NP_001106719	paired amphipathic helix protein Sin3b isoform 2	0		chr8:72723216-72724007	791	78	14.9985	13.7292	0	0
Skint9	chr4	-	112433985	112385968	48017	3	LCP	0.002	-100	down	0	6.4242	7.9092	4.8266	6.5368	0	0	0	2.6364	1.6089	2.1789	0	0	0	20	12	16	0	0	0	15	10	11	0	0	0	NM_177864	329918	NP_808532	selection and upkeep of intraepithelial T-cells protein 9 precursor	0
Slc22a12	chr19	-	6543070	6535855	7215	42	LCP	0.0344	-5.7663	down	1.2236	7.0556	7.9092	4.3439	8.9138	0	3.6708	0	0.1883	0.1034	0.2122	0	0.0874	0	20	11	22	0	9	0	15	9	15	0	9	0	NM_009203	20521	NP_033229	solute carrier family 22 member 12	0
Slc25a15	chr8	-	22398621	22375549	23072	101	ICP	0.0097	-6.4299	down	0.9491	6.1024	5.2728	5.3092	7.7253	0	2.4472	0.4	0.0522	0.0526	0.0765	0	0.0242	0.004	13	13	19	0	6	1	10	11	13	0	6	1	NM_181325	18408	NP_851842	mitochondrial ornithine transporter 1 isoform 1	0		chr8:22398153-22398736	583	75	2.2611	0	0	0
Slc25a2	chr18	-	37638723	37637377	1346	42	ICP	0.0002	-7.5092	down	1.6464	12.363	12.6548	12.5491	11.885	0.8761	3.263	0.8	0.3013	0.2988	0.283	0.0209	0.0777	0.019	32	31	30	2	8	2	24	26	20	2	8	2	NM_001159275	83885	NP_001152747	mutant ornithine transporter 2	0
Slc25a36	chr9	-	97111041	97077010	34031	115	HCP	0.0024	-100	down	0	8.7761	10.5456	6.2746	9.508	0	0	0	0.0917	0.0546	0.0827	0	0	0	26	16	24	0	0	0	20	13	16	0	0	0	NM_138756	192287	NP_620095	solute carrier family 25 member 36	0		chr9:97110593-97111378	785	90	0	0	5.6776	0
Slc26a2	chr18	-	61211596	61196853	14743	88	HCP	0.0176	-5.4669	down	0.5438	2.9731	3.1637	3.3786	2.377	0	1.6315	0	0.036	0.0384	0.027	0	0.0185	0	8	8	6	0	4	0	6	7	4	0	4	0	NM_007885	13521	NP_031911	sulfate transporter	0		chr18:61211256-61211846	590	64	0	0	0	0
Slc26a3	chr12	+	31438218	31473919	35701	15	LCP	0.0105	-10.8681	down	0.9517	10.3431	6.8547	11.1012	13.0735	0	2.8551	0	0.457	0.7401	0.8716	0	0.1903	0	17	28	33	0	7	0	13	23	22	0	7	0	NM_021353	13487	NP_067328	chloride anion exchanger	0	This gene encodes a member of the solute carrier/sulfate transporter family. The encoded protein is predominantly expressed in the intestine where it is essential for chloride absorption. Disruption of this gene results in chloride-rich diarrhea and compensatory up-regulation of ion-absorbing transporters. [provided by RefSeq, Dec 2012]. Sequence Note: This RefSeq record was created from transcri…
Slc26a6	chr9	+	108854042	108862143	8101	75	ICP	0.0254	-100	down	0	3.7208	1.5818	4.8266	4.754	0	0	0	0.0211	0.0644	0.0634	0	0	0	4	12	12	0	0	0	3	10	8	0	0	0	NM_134420	171429	NP_599252	solute carrier family 26, member 6	0		chr9:108854053-108854666	613	43	0	0	0	0
Slc27a1	chr8	+	71568926	71586708	17782	109	LCP	0.0176	-6.9336	down	1.2	8.3204	11.0729	6.7572	7.131	0	0	3.6	0.1016	0.062	0.0654	0	0	0.033	28	17	18	0	0	9	21	14	12	0	0	9	NM_011977	26457	NP_036107	long-chain fatty acid transport protein 1	0		chr8:71584163-71584979	816	66	54.9252	0	60.0805	2.6841
Slc27a6	chr18	+	58556239	58612869	56630	47	LCP	0.0379	-4.3836	down	1.0877	4.7679	5.8001	4.3439	4.1598	0	3.263	0	0.1234	0.0924	0.0885	0	0.0694	0	15	11	10	0	8	0	11	9	7	0	8	0	NM_001081072	225579	NP_001074541	long-chain fatty acid transport protein 6	0
Slc2a1	chr4	+	119108744	119137329	28585	126	ICP	0.006	-47.9394	down	0.136	6.5182	4.2183	8.2052	7.131	0	0.4079	0	0.0335	0.0651	0.0566	0	0.0032	0	11	21	18	0	1	0	8	17	12	0	1	0	NM_011400	20525	NP_035530	solute carrier family 2, facilitated glucose transporter member 1	0		chr4:119108685-119109270	585	76	0	0	7.6186	0
Slc2a4	chr11	-	69948190	69942285	5905	75	ICP	0.0002	-100	down	0	4.9586	4.2183	5.3092	5.3483	0	0	0	0.0562	0.0708	0.0713	0	0	0	11	13	13	0	0	0	8	11	9	0	0	0	NM_009204	20528	NP_033230	solute carrier family 2, facilitated glucose transporter member 4	0		chr11:69947925-69948236	311	23	0	0	33.4385	0
Slc2a8	chr2	-	32982056	32972988	9068	101	ICP	0.0139	-5.3153	down	1.6315	8.6719	9.4911	8.2052	8.3195	0	4.8945	0	0.094	0.0812	0.0824	0	0.0485	0	24	21	21	0	12	0	18	17	14	0	12	0	NM_019488	56017	NP_062361	solute carrier family 2, facilitated glucose transporter member 8	0		chr2:32981360-32982066	706	66	7.4686	0	8.4171	0
Slc35b2	chr17	+	45564151	45567669	3518	93	HCP	0.003	-100	down	0	6.4289	6.3274	8.2052	4.754	0	0	0	0.068	0.0882	0.0511	0	0	0	16	21	12	0	0	0	12	17	8	0	0	0	NM_028662	73836	NP_082938	adenosine 3'-phospho 5'-phosphosulfate transporter 1	0		chr17:45563846-45564417	571	56	9.2344	35.9247	20.8144	0
Slc35b4	chr6	-	34177054	34155878	21176	70	ICP	0.0001	-100	down	0	7.9391	8.9638	7.7225	7.131	0	0	0	0.1281	0.1103	0.1019	0	0	0	22	19	18	0	0	0	17	16	12	0	0	0	NM_021435	58246	NP_067410	UDP-xylose and UDP-N-acetylglucosamine transporter	0		chr6:34176681-34177168	487	45	24.3611	0	18.3034	0
Slc35f4	chr14	-	49525837	49298519	227318	82	ICP	0.0362	-100	down	0	3.6789	3.1637	1.9306	5.9425	0	0	0	0.0386	0.0235	0.0725	0	0	0	8	5	15	0	0	0	6	4	10	0	0	0	NM_029238	75288	NP_083514	solute carrier family 35 member F4	0
Slc39a8	chr3	+	135825490	135888572	63082	95	ICP	0.0069	-100	down	0	3.055	2.1091	2.896	4.1598	0	0	0	0.0222	0.0305	0.0438	0	0	0	5	7	10	0	0	0	4	6	7	0	0	0	NM_026228	67547	NP_080504	zinc transporter ZIP8 precursor	0		chr3:135826329-135826632	303	32	17.402	0	0	0
Slc39a8	chr3	+	135825656	135888572	62916	93	ICP	0.0069	-100	down	0	3.055	2.1091	2.896	4.1598	0	0	0	0.0227	0.0311	0.0447	0	0	0	5	7	10	0	0	0	4	6	7	0	0	0	NM_001135149	67547	NP_001128621	zinc transporter ZIP8 precursor	0		chr3:135826329-135826632	303	32	17.402	0	0	0
Slc39a8	chr3	+	135825789	135888572	62783	87	ICP	0.0006	-100	down	0	2.6588	2.1091	2.896	2.9713	0	0	0	0.0242	0.0333	0.0342	0	0	0	5	7	7	0	0	0	4	6	5	0	0	0	NM_001135150	67547	NP_001128622	zinc transporter ZIP8 precursor	0		chr3:135826329-135826632	303	32	17.402	0	0	0
Slc43a2	chr11	+	75532111	75577572	45461	99	HCP	0.0269	-4.2669	down	1.6616	7.0901	4.7455	8.2052	8.3195	1.3141	3.6708	0	0.0479	0.0829	0.084	0.0133	0.0371	0	12	21	21	3	9	0	9	17	14	3	9	0	NM_001199283	215113	NP_001186212	large neutral amino acids transporter small subunit 4	0		chr11:75531101-75532171	1070	92	11.0877	0	2.7769	3.0704
Slc7a5	chr8	-	121907686	121881145	26541	161	HCP	0.0058	-100	down	0	3.7952	4.2183	2.4133	4.754	0	0	0	0.0262	0.015	0.0295	0	0	0	11	6	12	0	0	0	8	5	8	0	0	0	NM_011404	20539	NP_035534	large neutral amino acids transporter small subunit 1	0		chr8:121906790-121908048	1258	136	4.1914	0	3.5428	0
Slitrk5	chr14	+	111675114	111683135	8021	160	ICP	0.0096	-8.321	down	0.5438	4.5252	4.2183	5.7919	3.5655	0	1.6315	0	0.0264	0.0362	0.0223	0	0.0102	0	11	14	9	0	4	0	8	12	6	0	4	0	NM_198865	75409	NP_942565	SLIT and NTRK-like protein 5 precursor	0		chr14:111675225-111676142	917	94	2.875	0	9.7206	0
Smad1	chr8	-	79399468	79338397	61071	168	HCP	0.0085	-5.3751	down	1.367	7.3477	6.8547	6.2746	8.9138	0.438	3.263	0.4	0.0408	0.0373	0.0531	0.0026	0.0194	0.0024	17	16	22	1	8	1	13	13	15	1	8	1	NM_008539	17125	NP_032565	mothers against decapentaplegic homolog 1	0		chr8:79398355-79399582	1227	145	6.446	0	3.6323	0.8925
Smad4	chr18	-	73703741	73639012	64729	194	HCP	0.0001	-100	down	0	0.5348	0.5273	0.4827	0.5943	0	0	0	0.0027	0.0025	0.0031	0	0	0	1	1	1	0	0	0	1	1	1	0	0	0	NM_008540	17128	NP_032566	mothers against decapentaplegic homolog 4	0		chr18:73703101-73704325	1224	173	1.077	0	2.4275	0
Smc1b	chr15	-	85131957	85064688	67269	79	HCP	0.009	-9.2832	down	1.492	13.8509	18.4549	10.6185	12.4793	0.8761	0	3.6	0.2336	0.1344	0.158	0.0111	0	0.0456	46	27	31	2	0	9	35	22	21	2	0	9	NM_080470	140557	NP_536718	structural maintenance of chromosomes protein 1B	0		chr15:85131665-85132180	515	49	23.0366	0	46.1554	0
Smc6	chr12	+	11265885	11319785	53900	141	HCP	0.0339	-100	down	0	5.6914	2.1091	7.2399	7.7253	0	0	0	0.015	0.0513	0.0548	0	0	0	5	18	19	0	0	0	4	15	13	0	0	0	NM_025695	67241	NP_079971	structural maintenance of chromosomes protein 6	0		chr12:11265767-11266616	849	110	6.2106	12.7913	0	0
Smn1	chr13	+	100124854	100137698	12844	63	HCP	0.0312	-3.8902	down	1.4929	5.8077	5.8001	6.2746	5.3483	0	4.0787	0.4	0.0921	0.0996	0.0849	0	0.0647	0.0063	15	16	13	0	10	1	11	13	9	0	10	1	NM_011420	20595	NP_035550	survival motor neuron protein isoform 1	0		chr13:100124808-100125087	279	34	33.0732	47.5739	21.2993	0
Snai1	chr2	+	167538226	167542811	4585	132	HCP	0.0109	-9.8328	down	0.8157	8.0209	10.5456	5.7919	7.7253	0	2.4472	0	0.0799	0.0439	0.0585	0	0.0185	0	26	14	19	0	6	0	20	12	13	0	6	0	NM_011427	20613	NP_035557	zinc finger protein SNAI1	0		chr2:167537867-167538970	1103	106	10.756	0	0	0
Snhg7	chr2	-	26640244	26637175	3069	75	HCP	0.002	-19.0684	down	0.5438	10.37	12.6548	10.1358	8.3195	0	1.6315	0	0.1687	0.1351	0.1109	0	0.0218	0	32	25	21	0	4	0	24	21	14	0	4	0	NR_024068	72091			0		chr2:26640020-26640358	338	34	23.4001	0	39.5581	0
Snora17	chr2	-	26639321	26639189	132	32	LCP	0.0006	-20.8485	down	0.5438	11.3381	13.182	10.1358	10.6965	0	1.6315	0	0.4119	0.3167	0.3343	0	0.051	0	33	25	27	0	4	0	25	21	18	0	4	0	NR_028571	100306954			0		chr2:26640020-26640358	338	34	23.4001	0	39.5581	0
Snora19	chr19	-	24942291	24942235	56	5	LCP	0.0442	-3.1989	down	3.9808	12.734	15.2912	13.9971	8.9138	3.9424	0	8	3.0582	2.7994	1.7828	0.7885	0	1.6	38	35	22	10	0	20	29	29	15	9	0	20	NR_034047	100217439			0
Snord116	chr7	-	59695835	59695745	90	19	LCP	0.0361	-40.6757	down	0.136	5.5305	2.1091	6.7572	7.7253	0	0.4079	0	0.111	0.3556	0.4066	0	0.0215	0	5	17	19	0	1	0	4	14	13	0	1	0	NR_002895	64243			0
Snord116	chr7	-	59700969	59700879	90	23	LCP	0.0387	-7.0795	down	0.6745	4.7753	7.3819	3.3786	3.5655	0	1.2236	0.8	0.321	0.1469	0.155	0	0.0532	0.0348	18	8	9	0	3	2	14	7	6	0	3	2	NR_002895	64243			0
Snord116	chr7	-	59711100	59711010	90	21	LCP	0.0393	-3.6985	down	0.9766	3.612	4.7455	1.9306	4.1598	1.3141	0.8157	0.8	0.226	0.0919	0.1981	0.0626	0.0388	0.0381	12	5	10	3	2	2	9	4	7	3	2	2	NR_002895	64243			0
Snord116l1	chr7	-	59695835	59695745	90	19	LCP	0.0361	-40.6757	down	0.136	5.5305	2.1091	6.7572	7.7253	0	0.4079	0	0.111	0.3556	0.4066	0	0.0215	0	5	17	19	0	1	0	4	14	13	0	1	0	NR_033778	64244			0
Snord116l1	chr7	-	59700969	59700879	90	23	LCP	0.0387	-7.0795	down	0.6745	4.7753	7.3819	3.3786	3.5655	0	1.2236	0.8	0.321	0.1469	0.155	0	0.0532	0.0348	18	8	9	0	3	2	14	7	6	0	3	2	NR_033778	64244			0
Snord116l1	chr7	-	59711100	59711010	90	21	LCP	0.0393	-3.6985	down	0.9766	3.612	4.7455	1.9306	4.1598	1.3141	0.8157	0.8	0.226	0.0919	0.1981	0.0626	0.0388	0.0381	12	5	10	3	2	2	9	4	7	3	2	2	NR_033778	64244			0
Snord116l2	chr7	-	59695835	59695745	90	19	LCP	0.0361	-40.6757	down	0.136	5.5305	2.1091	6.7572	7.7253	0	0.4079	0	0.111	0.3556	0.4066	0	0.0215	0	5	17	19	0	1	0	4	14	13	0	1	0	NR_033779	64245			0
Snord116l2	chr7	-	59700969	59700879	90	23	LCP	0.0387	-7.0795	down	0.6745	4.7753	7.3819	3.3786	3.5655	0	1.2236	0.8	0.321	0.1469	0.155	0	0.0532	0.0348	18	8	9	0	3	2	14	7	6	0	3	2	NR_033779	64245			0
Snord116l2	chr7	-	59711100	59711010	90	21	LCP	0.0393	-3.6985	down	0.9766	3.612	4.7455	1.9306	4.1598	1.3141	0.8157	0.8	0.226	0.0919	0.1981	0.0626	0.0388	0.0381	12	5	10	3	2	2	9	4	7	3	2	2	NR_033779	64245			0
Snord69	chr14	-	31014351	31014292	59	19	LCP	0.0426	-35.0459	down	0.146	5.1167	6.3274	7.2399	1.7828	0.438	0	0	0.333	0.381	0.0938	0.0231	0	0	16	18	4	1	0	0	12	15	3	1	0	0	NR_028531	100217431			0
Snord73a	chr3	-	86138858	86138790	68	39	ICP	0.0094	-4.0475	down	2.685	10.8676	10.5456	12.5491	9.508	0	2.8551	5.2	0.2704	0.3218	0.2438	0	0.0732	0.1333	26	31	24	0	7	13	20	26	16	0	7	13	NR_004417	19870			0
Snrpf	chr10	-	93589658	93583028	6630	99	HCP	0.0053	-14.0701	down	0.5438	7.6518	8.4365	9.1705	5.3483	0	1.6315	0	0.0852	0.0926	0.054	0	0.0165	0	21	23	13	0	4	0	16	19	9	0	4	0	NM_027246	69878	NP_081522	small nuclear ribonucleoprotein F	0		chr10:93589243-93589698	455	60	5.7943	0	0	0
Snx19	chr9	+	30427328	30466726	39398	88	HCP	0.0067	-100	down	0	1.9036	2.1091	2.4133	1.1885	0	0	0	0.024	0.0274	0.0135	0	0	0	5	6	3	0	0	0	4	5	2	0	0	0	NM_028874	102607	NP_083150	sorting nexin-19	0		chr9:30426946-30427396	450	45	5.8587	13.4072	0	0
Snx24	chr18	+	53245661	53390825	145164	117	HCP	0.015	-100	down	0	10.2985	5.2728	12.5491	13.0735	0	0	0	0.0451	0.1073	0.1117	0	0	0	13	31	33	0	0	0	10	26	22	0	0	0	NM_029394	69226	NP_083670	sorting nexin-24	0		chr18:53245281-53246033	752	98	0	0	5.9267	0
Snx25	chr8	-	46124146	46033260	90886	15	LCP	0.0284	-100	down	0	3.7654	5.8001	1.9306	3.5655	0	0	0	0.3867	0.1287	0.2377	0	0	0	15	5	9	0	0	0	11	4	6	0	0	0	NM_207213	102141	NP_997096	sorting nexin-25	0
Sowahc	chr10	+	59221921	59226433	4512	162	HCP	0.0131	-13.2698	down	0.5438	7.2166	5.2728	6.2746	10.1023	0	1.6315	0	0.0325	0.0387	0.0624	0	0.0101	0	13	16	25	0	4	0	10	13	17	0	4	0	NM_172939	268301	NP_766527	ankyrin repeat domain-containing protein SOWAHC	0		chr10:59223221-59223431	210	15	0	57.4594	0	0
Sp8	chr12	+	118846328	118852578	6250	105	LCP	0.0102	-22.8714	down	0.2719	6.2187	3.691	7.2399	7.7253	0	0.8157	0	0.0352	0.069	0.0736	0	0.0078	0	9	18	19	0	2	0	7	15	13	0	2	0	NM_177082	320145	NP_796056	transcription factor Sp8	0		chr12:118848513-118849904	1391	162	0	0	4.2721	0
Spint1	chr2	+	119237359	119249513	12154	139	HCP	0.0223	-7.6395	down	0.9517	7.2705	6.3274	10.1358	5.3483	0	2.8551	0	0.0455	0.0729	0.0385	0	0.0205	0	16	25	13	0	7	0	12	21	9	0	7	0	NM_016907	20732	NP_058603	kunitz-type protease inhibitor 1 precursor	0		chr2:119237017-119238232	1215	123	9.7645	20.8556	1.2227	0
Spon2	chr5	-	33218238	33213517	4721	43	LCP	0.0453	-100	down	0	5.1613	7.9092	5.7919	1.7828	0	0	0	0.1839	0.1347	0.0415	0	0	0	20	14	4	0	0	0	15	12	3	0	0	0	NM_133903	100689	NP_598664	spondin-2 precursor	0
Sprr2b	chr3	+	92316704	92318085	1381	11	LCP	0.0002	-29.3355	down	0.2719	7.9763	8.9638	7.2399	7.7253	0	0.8157	0	0.8149	0.6582	0.7023	0	0.0742	0	22	18	19	0	2	0	17	15	13	0	2	0	NM_011469	20756	NP_035599	small proline-rich protein 2B	0
Sprr2g	chr3	+	92373914	92375229	1315	6	LCP	0.01	-100	down	0	5.3622	3.1637	5.7919	7.131	0	0	0	0.5273	0.9653	1.1885	0	0	0	8	14	18	0	0	0	6	12	12	0	0	0	NR_003548	20761			0	This gene is a member of a tandemly arrayed set of genes that encode small proline-rich proteins, which are involved in epidermal barrier formation and are upregulated under stress conditions. While expression of this gene has been demonstrated, a reference genome insertion would disrupt its open reading frame, and it is thus classified as a transcribed pseudogene. However, transcripts without th…
Sqle	chr15	+	59315091	59331193	16102	126	HCP	0.0082	-10.4012	down	1.0877	11.313	13.182	13.0318	7.7253	0	3.263	0	0.1046	0.1034	0.0613	0	0.0259	0	33	33	19	0	8	0	25	27	13	0	8	0	NM_009270	20775	NP_033296	squalene monooxygenase	0		chr15:59314628-59315325	697	83	0	38.0864	2.1315	0
Srl	chr16	-	4523053	4480227	42826	24	LCP	0.0163	-34.3216	down	0.136	4.6666	2.6364	4.8266	6.5368	0	0.4079	0	0.1099	0.2011	0.2724	0	0.017	0	7	12	16	0	1	0	5	10	11	0	1	0	NM_175347	106393	NP_780556	sarcalumenin precursor	0
Srpx2	chrX	+	133908424	133932446	24022	16	LCP	0.042	-30.3322	down	0.146	4.4285	4.7455	6.7572	1.7828	0.438	0	0	0.2966	0.4223	0.1114	0.0274	0	0	12	17	4	1	0	0	9	14	3	1	0	0	NM_001083895	68792	NP_001077364	sushi repeat-containing protein SRPX2 precursor	0
Srsf11	chr3	-	158031754	158010492	21262	83	HCP	0.0353	-41.8929	down	0.136	5.696	8.4365	6.2746	2.377	0	0.4079	0	0.1016	0.0756	0.0286	0	0.0049	0	21	16	6	0	1	0	16	13	4	0	1	0	NM_001093753	69207	NP_001087222	splicing factor, arginine/serine-rich 11 isoform 1	0	The protein encoded by this gene is a member of the serine/arginine (SR)-rich family of pre-mRNA splicing factors, which constitute part of the spliceosome. Each of these factors contains an RNA recognition motif (RRM) for binding RNA and an RS domain for binding other proteins. The RS domain is rich in serine and arginine residues and facilitates interaction between different SR splicing factors…	chr3:158031331-158031830	499	65	36.9837	12.0907	2.9772	0
St8sia4	chr1	-	95667594	95627242	40352	92	HCP	0.014	-31.6977	down	0.2693	8.5362	6.8547	6.2746	12.4793	0	0.4079	0.4	0.0745	0.0682	0.1356	0	0.0044	0.0043	17	16	31	0	1	1	13	13	21	0	1	1	NM_001159745	20452	NP_001153217	CMP-N-acetylneuraminate-poly-alpha-2, 8-sialyltransferase isoform 2 precursor	0		chr1:95667365-95667768	403	35	0	0	0	0
Steap2	chr5	-	5694077	5664830	29247	105	HCP	0.0121	-37.0842	down	0.146	5.4143	3.691	4.8266	7.7253	0.438	0	0	0.0352	0.046	0.0736	0.0042	0	0	9	12	19	1	0	0	7	10	13	1	0	0	NM_001103157	74051	NP_001096627	metalloreductase STEAP2	0		chr5:5693744-5694312	568	74	0	0	0	0
Steap4	chr5	+	7960471	7982213	21742	41	ICP	0.0087	-100	down	0	3.4558	3.1637	4.8266	2.377	0	0	0	0.0772	0.1177	0.058	0	0	0	8	12	6	0	0	0	6	10	4	0	0	0	NM_054098	117167	NP_473439	metalloreductase STEAP4	0
Strbp	chr2	-	37647285	37569867	77418	12	LCP	0.0094	-5.7074	down	1.3333	7.6099	7.3819	7.7225	7.7253	0	0	4	0.6152	0.6435	0.6438	0	0	0.3333	18	19	19	0	0	10	14	16	13	0	0	10	NM_009261	20744	NP_033287	spermatid perinuclear RNA-binding protein	0
Stx11	chr10	-	12964259	12939982	24277	87	HCP	0.0025	-100	down	0	5.2432	4.2183	6.7572	4.754	0	0	0	0.0485	0.0777	0.0546	0	0	0	11	17	12	0	0	0	8	14	8	0	0	0	NM_001163591	74732	NP_001157063	syntaxin-11	0		chr10:12964008-12964687	679	66	15.5311	1.7771	2.188	0
Stx16	chr2	+	174077050	174099771	22721	63	ICP	0.0187	-7.5454	down	1.3596	10.2585	12.6548	11.5838	6.5368	0	4.0787	0	0.2009	0.1839	0.1038	0	0.0647	0	32	29	16	0	10	0	24	24	11	0	10	0	NM_001102425	228960	NP_001095895	syntaxin-16 isoform d	0		chr2:174076148-174076916	768	49	0	58.1328	11.6065	0
Supt3	chr17	+	44777170	45119284	342114	94	HCP	0.0479	-100	down	0	9.6763	10.0184	15.4451	3.5655	0	0	0	0.1066	0.1643	0.0379	0	0	0	25	39	9	0	0	0	19	32	6	0	0	0	NM_178652	109115	NP_848767	transcription initiation protein SPT3 homolog	0		chr17:44776990-44777627	637	72	2.0694	0	0	0
Supt7l	chr5	-	31526762	31514568	12194	49	HCP	0.0099	-100	down	0	8.3176	10.5456	9.6532	4.754	0	0	0	0.2152	0.197	0.097	0	0	0	26	24	12	0	0	0	20	20	8	0	0	0	NM_028150	72195	NP_082426	STAGA complex 65 subunit gamma	0		chr5:31526954-31527650	696	50	0	0	2.1345	0
Surf1	chr2	-	26916530	26913377	3153	80	ICP	0.0296	-4.8294	down	0.9386	4.5327	3.1637	6.2746	4.1598	0	0.8157	2	0.0395	0.0784	0.052	0	0.0102	0.025	8	16	10	0	2	5	6	13	7	0	2	5	NM_013677	20930	NP_038705	surfeit locus protein 1 isoform 1	0		chr2:26916249-26916882	633	46	4.1649	0	0	0
Sv2b	chr7	-	75309262	75114894	194368	77	ICP	0.0014	-12.0524	down	0.9333	11.2489	12.6548	11.5838	9.508	0	0	2.8	0.1643	0.1504	0.1235	0	0	0.0364	32	29	24	0	0	7	24	24	16	0	0	7	NM_153579	64176	NP_705807	synaptic vesicle glycoprotein 2B	0		chr7:75308843-75309053	210	23	0	17.2378	28.2976	0
Sycn	chr7	+	28540884	28542210	1326	42	LCP	0.0301	-20.8423	down	0.4079	8.5009	4.7455	13.0318	7.7253	0	1.2236	0	0.113	0.3103	0.1839	0	0.0291	0	12	33	19	0	3	0	9	27	13	0	3	0	NM_026716	68416	NP_080992	syncollin precursor	0
Syk	chr13	+	52583436	52648792	65356	99	HCP	0.0171	-8.6083	down	0.5438	4.6815	5.8001	2.896	5.3483	0	1.6315	0	0.0586	0.0293	0.054	0	0.0165	0	15	7	13	0	4	0	11	6	9	0	4	0	NM_001198977	20963	NP_001185906	tyrosine-protein kinase SYK	0		chr13:52582830-52583565	735	70	7.1739	6.5668	8.085	0
Syt6	chr3	+	103576125	103635179	59054	101	ICP	0.0485	-13.796	down	0.1333	1.8395	1.5818	0.9653	2.9713	0	0	0.4	0.0157	0.0096	0.0294	0	0	0.004	4	2	7	0	0	1	3	2	5	0	0	1	NM_001276681	54524	NP_001263610	synaptotagmin-6 isoform 3	0		chr3:103575178-103576605	1427	112	0	0	5.2054	0
Taar8b	chr10	-	24092294	24091259	1035	9	LCP	0.0207	-6.2837	down	1.336	8.3948	11.0729	5.7919	8.3195	0	0.4079	3.6	1.2303	0.6435	0.9244	0	0.0453	0.4	28	14	21	0	1	9	21	12	14	0	1	9	NM_001010837	382348	NP_001010837	trace amine-associated receptor 8b	0
Taf1d	chr9	+	15306213	15312105	5892	96	HCP	0.0006	-100	down	0	2.6588	2.1091	2.896	2.9713	0	0	0	0.022	0.0302	0.031	0	0	0	5	7	7	0	0	0	4	6	5	0	0	0	NM_027261	75316	NP_081537	TATA box-binding protein-associated factor RNA polymerase I subunit D isoform 3	0		chr9:15306146-15306592	446	53	0	16.2329	16.655	0
Tamm41	chr6	-	115037874	115004380	33494	79	HCP	0.0038	-52.2826	down	0.2667	13.942	16.873	15.4451	9.508	0	0	0.8	0.2136	0.1955	0.1204	0	0	0.0101	42	39	24	0	0	2	32	32	16	0	0	2	NM_026894	68971	NP_081170	mitochondrial translocator assembly and maintenance protein 41 homolog precursor	0		chr6:115037547-115037959	412	45	6.3991	0	0	0
Tanc1	chr2	+	59612043	59846149	234106	153	HCP	0.0001	-22.1402	down	0.136	3.0103	3.1637	2.896	2.9713	0	0.4079	0	0.0207	0.0189	0.0194	0	0.0027	0	8	7	7	0	1	0	6	6	5	0	1	0	NM_198294	66860	NP_938036	protein TANC1	0		chr2:59611853-59612747	894	101	0	5.3989	8.3089	0
Tango6	chr8	+	106683067	106851439	168372	69	ICP	0.0017	-33.3407	down	0.2719	9.0653	8.9638	11.1012	7.131	0	0.8157	0	0.1299	0.1609	0.1033	0	0.0118	0	22	28	18	0	2	0	17	23	12	0	2	0	NM_173037	272538	NP_766625	transport and Golgi organization 6 homolog	0		chr8:106683002-106683506	504	45	0	38.3063	26.529	0
Tarm1	chr7	-	3502552	3489075	13477	25	LCP	0.0029	-100	down	0	5.909	6.3274	7.2399	4.1598	0	0	0	0.2531	0.2896	0.1664	0	0	0	16	18	10	0	0	0	12	15	7	0	0	0	NM_177363	245126	NP_796337	T-cell-interacting, activating receptor on myeloid cells protein 1 precursor	0
Tars	chr15	-	11399658	11383662	15996	69	HCP	0.0349	-14.5049	down	0.4026	5.8402	7.3819	2.4133	7.7253	0	0.4079	0.8	0.107	0.035	0.112	0	0.0059	0.0116	18	6	19	0	1	2	14	5	13	0	1	2	NM_033074	110960	NP_149065	threonine--tRNA ligase, cytoplasmic	0		chr15:11399424-11399731	307	27	0	0	53.2309	0
Tas2r130	chr6	-	131630830	131629891	939	8	LCP	0.0247	-100	down	0	2.5918	3.691	2.896	1.1885	0	0	0	0.4614	0.362	0.1486	0	0	0	9	7	3	0	0	0	7	6	2	0	0	0	NM_199156	387355	NP_954607	taste receptor type 2 member 7	0
Tas2r137	chr6	+	40491237	40492239	1002	13	LCP	0.022	-100	down	0	6.2828	9.4911	5.7919	3.5655	0	0	0	0.7301	0.4455	0.2743	0	0	0	24	14	9	0	0	0	18	12	6	0	0	0	NM_001025385	574417	NP_001020556	taste receptor type 2 member 3	0
Tbc1d19	chr5	+	53809626	53904380	94754	49	ICP	0.012	-8.9828	down	1.0977	9.8605	6.8547	9.6532	13.0735	0.438	2.8551	0	0.1399	0.197	0.2668	0.0089	0.0583	0	17	24	33	1	7	0	13	20	22	1	7	0	NM_144517	67249	NP_653100	TBC1 domain family, member 19	0		chr5:53809530-53809743	213	22	0	0	0	0
Tbc1d24	chr17	-	24199957	24175430	24527	29	LCP	0.0282	-100	down	0	7.8778	6.3274	4.8266	12.4793	0	0	0	0.2182	0.1664	0.4303	0	0	0	16	12	31	0	0	0	12	10	21	0	0	0	NM_001163853	224617	NP_001157325	TBC1 domain family member 24 isoform b	0
Tbck	chr3	+	132684143	132796834	112691	72	HCP	0.0351	-7.1282	down	1.0877	7.7531	8.9638	10.1358	4.1598	0	3.263	0	0.1245	0.1408	0.0578	0	0.0453	0	22	25	10	0	8	0	17	21	7	0	8	0	NM_173032	271981	NP_766620	TBC domain-containing protein kinase-like protein isoform 2	0		chr3:132684076-132684352	276	32	81.1938	8.7438	5.3827	0
Tbp	chr17	+	15499887	15517427	17540	92	HCP	0.046	-5.8269	down	1.0877	6.3377	7.9092	3.3786	7.7253	0	3.263	0	0.086	0.0367	0.084	0	0.0355	0	20	8	19	0	8	0	15	7	13	0	8	0	NM_013684	21374	NP_038712	TATA-box-binding protein	0		chr17:15499793-15500326	533	57	4.9464	2.2639	0	0
Tcea2	chr2	+	181680309	181688051	7742	85	HCP	0.0048	-100	down	0	4.0723	2.6364	4.8266	4.754	0	0	0	0.031	0.0568	0.0559	0	0	0	7	12	12	0	0	0	5	10	8	0	0	0	NM_009326	21400	NP_033352	transcription elongation factor A protein 2	0		chr2:181680143-181680698	555	61	0	0	5.3536	0
Tcp10b	chr17	+	13061110	13082226	21116	31	LCP	0.0161	-4.3373	down	0.6872	2.9806	2.1091	3.8613	2.9713	0.438	1.2236	0.4	0.068	0.1246	0.0958	0.0141	0.0395	0.0129	5	10	7	1	3	1	4	8	5	1	3	1	NM_009341	21462	NP_033367	t-complex protein 10b	0
Tcp11	chr17	-	28080584	28066746	13838	107	ICP	0.0004	-31.8118	down	0.2719	8.6496	10.0184	8.2052	7.7253	0	0.8157	0	0.0936	0.0767	0.0722	0	0.0076	0	25	21	19	0	2	0	19	17	13	0	2	0	NM_013687	21463	NP_038715	T-complex protein 11 isoform 1	0		chr17:28080586-28080888	302	25	26.1895	11.9866	14.7579	0
Tcp11	chr17	-	28080639	28066746	13893	107	ICP	0.0004	-31.8118	down	0.2719	8.6496	10.0184	8.2052	7.7253	0	0.8157	0	0.0936	0.0767	0.0722	0	0.0076	0	25	21	19	0	2	0	19	17	13	0	2	0	NM_001085555	21463	NP_001079024	T-complex protein 11 isoform 2	0		chr17:28080586-28080888	302	25	26.1895	11.9866	14.7579	0
Tcte2	chr17	-	13761394	13716435	44959	269	HCP	0.0248	-13.0193	down	0.4079	5.3101	2.6364	6.7572	6.5368	0	1.2236	0	0.0098	0.0251	0.0243	0	0.0045	0	7	17	16	0	3	0	5	14	11	0	3	0	NM_022311	21646	NP_071706	t-complex-associated testis expressed 2	0		chr17:13759926-13761710	1784	251	0	0	9.1603	0
Tcte3	chr17	-	15010184	14964191	45993	84	HCP	0.0244	-4.8593	down	0.8258	4.0128	3.1637	5.3092	3.5655	0.438	2.0394	0	0.0377	0.0632	0.0424	0.0052	0.0243	0	8	13	9	1	5	0	6	11	6	1	5	0	NM_198104	21647	NP_932772	tctex1 domain-containing protein 3 isoform 2	0	This gene is one of three genes with a very high degree of similarity to each other within a 77 kb genomic span on Chromosome 17 A2. This gene is the most distal copy of the three genes. [provided by RefSeq, Jul 2008].	chr17:15009972-15010361	389	49	16.9435	0	0	2.8152
Tcte3	chr17	-	15041559	15027153	14406	85	HCP	0.0034	-9.1357	down	0.5539	5.06	4.7455	6.2746	4.1598	0.438	1.2236	0	0.0558	0.0738	0.0489	0.0052	0.0144	0	12	16	10	1	3	0	9	13	7	1	3	0	NM_011560	21647	NP_035690	tctex1 domain-containing protein 3 isoform 1	0	This gene is one of three genes with a very high degree of similarity to each other within a 77 kb genomic span on Chromosome 17 A2. This gene is the most distal copy of the three genes. [provided by RefSeq, Jul 2008].	chr17:15041340-15041736	396	50	16.644	0	11.2547	2.7654
Tctn1	chr5	-	122264460	122241514	22946	70	HCP	0.0105	-5.0563	down	0.9386	4.7456	3.691	5.7919	4.754	0	0.8157	2	0.0527	0.0827	0.0679	0	0.0117	0.0286	9	14	12	0	2	5	7	12	8	0	2	5	NM_001039153	654470	NP_001034242	tectonic-1 precursor	0
Tdh	chr14	-	63509092	63492346	16746	60	LCP	0.0037	-6.3887	down	1.221	7.8006	8.4365	7.2399	7.7253	0	3.263	0.4	0.1406	0.1207	0.1288	0	0.0544	0.0067	21	18	19	0	8	1	16	15	13	0	8	1	NM_021480	58865	NP_067455	L-threonine 3-dehydrogenase, mitochondrial precursor	0		chr14:63508522-63508838	316	27	0	0	0	0
Tdp1	chr12	+	99884514	99955216	70702	93	HCP	0.0108	-37.9147	down	0.1333	5.0553	6.3274	2.896	5.9425	0	0	0.4	0.068	0.0311	0.0639	0	0	0.0043	16	7	15	0	0	1	12	6	10	0	0	1	NM_028354	104884	NP_082630	tyrosyl-DNA phosphodiesterase 1	0		chr12:99884434-99884855	421	57	0	0	0	0
Tead3	chr17	-	28350346	28331672	18674	119	HCP	0.0003	-13.6298	down	0.2719	3.7059	3.691	3.8613	3.5655	0	0.8157	0	0.031	0.0324	0.03	0	0.0069	0	9	10	9	0	2	0	7	8	6	0	2	0	NM_001204156	21678	NP_001191085	transcriptional enhancer factor TEF-5 isoform 2	0	This gene product is a member of the transcriptional enhancer factor (TEF) family of transcription factors, which contain the TEA/ATTS DNA-binding domain. It is predominantly expressed in the placenta and thought to play a role in placental gene regulation and development. Alternative splicing, and alternate use of an upstream AUG translation initiation codon, and an in-frame downstream non-AUG (…	chr17:28350004-28351532	1528	138	0	0	0	0
Tead3	chr17	-	28350600	28331672	18928	129	HCP	0.0003	-13.6298	down	0.2719	3.7059	3.691	3.8613	3.5655	0	0.8157	0	0.0286	0.0299	0.0276	0	0.0063	0	9	10	9	0	2	0	7	8	6	0	2	0	NM_001098226	21678	NP_001091696	transcriptional enhancer factor TEF-5 isoform 1	0	This gene product is a member of the transcriptional enhancer factor (TEF) family of transcription factors, which contain the TEA/ATTS DNA-binding domain. It is predominantly expressed in the placenta and thought to play a role in placental gene regulation and development. Alternative splicing, and alternate use of an upstream AUG translation initiation codon, and an in-frame downstream non-AUG (…	chr17:28350004-28351532	1528	138	0	0	0	0
Tead3	chr17	-	28350805	28331672	19133	144	ICP	0.0434	-10.7157	down	0.2719	2.9136	3.691	3.8613	1.1885	0	0.8157	0	0.0256	0.0268	0.0083	0	0.0057	0	9	10	3	0	2	0	7	8	2	0	2	0	NM_011566	21678	NP_035696	transcriptional enhancer factor TEF-5 isoform 2	0	This gene product is a member of the transcriptional enhancer factor (TEF) family of transcription factors, which contain the TEA/ATTS DNA-binding domain. It is predominantly expressed in the placenta and thought to play a role in placental gene regulation and development. Alternative splicing, and alternate use of an upstream AUG translation initiation codon, and an in-frame downstream non-AUG (…	chr17:28350004-28351532	1528	138	0	0	0	0
Tecpr1	chr5	-	144223578	144195346	28232	88	HCP	0.0389	-9.1819	down	0.4052	3.7208	1.5818	4.8266	4.754	0	0.8157	0.4	0.018	0.0548	0.054	0	0.0093	0.0045	4	12	12	0	2	1	3	10	8	0	2	1	NM_027410	70381	NP_081686	tectonin beta-propeller repeat-containing protein 1	0		chr5:144223435-144223928	493	52	0	0	0	0
Tep1	chr14	-	50870554	50824060	46494	48	ICP	0.0154	-100	down	0	4.9734	7.3819	3.3786	4.1598	0	0	0	0.1538	0.0704	0.0867	0	0	0	18	8	10	0	0	0	14	7	7	0	0	0	NM_009351	21745	NP_033377	telomerase protein component 1	0
Tescl	chr7	-	24333965	24333079	886	96	ICP	0.0475	-13.0307	down	0.4079	5.3148	3.691	8.6879	3.5655	0	1.2236	0	0.0384	0.0905	0.0371	0	0.0127	0	9	22	9	0	3	0	7	18	6	0	3	0	NM_001163810	69301	NP_001157282	tescalcin-like	0		chr7:24333322-24333977	655	49	10.0626	0	0	0
Tet3	chr6	-	83441678	83362373	79305	85	ICP	0.0146	-3.689	down	1.12	4.1318	4.7455	2.896	4.754	1.7522	0.4079	1.2	0.0558	0.0341	0.0559	0.0206	0.0048	0.0141	12	7	12	4	1	3	9	6	8	4	1	3	NM_183138	194388	NP_898961	methylcytosine dioxygenase TET3	0		chr6:83441466-83441729	263	32	0	27.5281	0	0
Tfam	chr10	-	71238044	71225476	12568	86	HCP	0.0209	-15.0027	down	0.1333	2.0004	1.5818	1.448	2.9713	0	0	0.4	0.0184	0.0168	0.0345	0	0	0.0047	4	4	7	0	0	1	3	3	5	0	0	1	NM_009360	21780	NP_033386	transcription factor A, mitochondrial precursor	0		chr10:71237637-71238173	536	65	0	0	5.5434	0
Tfap2b	chr1	+	19208913	19238734	29821	101	ICP	0.0004	-100	down	0	6.1294	5.8001	7.2399	5.3483	0	0	0	0.0574	0.0717	0.053	0	0	0	15	18	13	0	0	0	11	15	9	0	0	0	NM_009334	21419	NP_033360	transcription factor AP-2-beta isoform 1	0		chr1:19236612-19236850	238	19	0	0	0	0
Tfap2e	chr4	-	126736269	126716002	20267	176	ICP	0.0102	-13.7605	down	0.5438	7.4834	9.4911	8.2052	4.754	0	1.6315	0	0.0539	0.0466	0.027	0	0.0093	0	24	21	12	0	4	0	18	17	8	0	4	0	NM_198960	332937	NP_945198	transcription factor AP-2-epsilon	0		chr4:126735186-126736306	1120	123	3.5309	6.4642	0	0
Tgif1	chr17	-	70846777	70844204	2573	30	LCP	0.0239	-5.5624	down	1.5047	8.3697	5.8001	11.5838	7.7253	1.3141	0	3.2	0.1933	0.3861	0.2575	0.0438	0	0.1067	15	29	19	3	0	8	11	24	13	3	0	8	NM_001164077	21815	NP_001157549	homeobox protein TGIF1 isoform c	0
Thap7	chr16	-	17531052	17527981	3071	108	HCP	0.0452	-6.5218	down	0.6719	4.382	5.2728	1.9306	5.9425	0	0.8157	1.2	0.0488	0.0179	0.055	0	0.0076	0.0111	13	5	15	0	2	3	10	4	10	0	2	3	NM_026909	69009	NP_081185	THAP domain-containing protein 7	0		chr16:17530598-17531307	709	74	5.5777	6.8076	0	0
Thbs1	chr2	+	118111921	118127133	15212	74	ICP	0.0081	-4.9708	down	1.4099	7.0082	8.4365	7.2399	5.3483	2.1902	2.0394	0	0.114	0.0978	0.0723	0.0296	0.0276	0	21	18	13	5	5	0	16	15	9	5	5	0	NM_011580	21825	NP_035710	thrombospondin-1 precursor	0
Thbs4	chr13	-	92794818	92751585	43233	72	ICP	0.0264	-26.1984	down	0.146	3.825	2.6364	2.896	5.9425	0.438	0	0	0.0366	0.0402	0.0825	0.0061	0	0	7	7	15	1	0	0	5	6	10	1	0	0	NM_011582	21828	NP_035712	thrombospondin-4 precursor	0		chr13:92794706-92794986	280	31	0	0	10.6116	0
Timp3	chr10	+	86300411	86349505	49094	88	ICP	0.0031	-6.8178	down	1.3569	9.2513	8.9638	8.6879	10.1023	0	3.6708	0.4	0.1019	0.0987	0.1148	0	0.0417	0.0045	22	22	25	0	9	1	17	18	17	0	9	1	NM_011595	21859	NP_035725	metalloproteinase inhibitor 3 precursor	0		chr10:86300264-86300837	573	57	16.1037	0	0	0
Tiparp	chr3	+	65528446	65555518	27072	200	HCP	0.0437	-10.2238	down	0.8157	8.3399	12.6548	8.2052	4.1598	0	2.4472	0	0.0633	0.041	0.0208	0	0.0122	0	32	21	10	0	6	0	24	17	7	0	6	0	NM_178892	99929	NP_849223	TCDD-inducible poly [ADP-ribose] polymerase	0		chr3:65527714-65529467	1753	207	9.0236	0	5.0849	0
Tlcd1	chr11	+	78178765	78180772	2007	110	HCP	0.0489	-13.5288	down	0.136	1.8395	1.5818	0.9653	2.9713	0	0.4079	0	0.0144	0.0088	0.027	0	0.0037	0	4	2	7	0	1	0	3	2	5	0	1	0	NM_026708	68385	NP_080984	TLC domain-containing protein 1 precursor	0		chr11:78178213-78179010	797	87	0	0	0	0
Tmed3	chr9	-	89705043	89699202	5841	74	HCP	0.008	-8.5951	down	0.2719	2.337	2.1091	1.9306	2.9713	0	0.8157	0	0.0285	0.0261	0.0402	0	0.011	0	5	5	7	0	2	0	4	4	5	0	2	0	NM_025360	66111	NP_079636	transmembrane emp24 domain-containing protein 3 precursor	0		chr9:89704691-89705333	642	52	6.1598	0	2.3141	0
Tmem101	chr11	-	102156407	102152546	3861	77	ICP	0.002	-100	down	0	3.9338	4.7455	2.896	4.1598	0	0	0	0.0616	0.0376	0.054	0	0	0	12	7	10	0	0	0	9	6	7	0	0	0	NM_029649	76547	NP_083925	transmembrane protein 101	0		chr11:102156162-102156447	285	27	0	25.4031	36.4891	0
Tmem184c	chr8	-	77610653	77595977	14676	70	ICP	0.005	-100	down	0	4.5057	5.2728	2.896	5.3483	0	0	0	0.0753	0.0414	0.0764	0	0	0	13	7	13	0	0	0	10	6	9	0	0	0	NM_145599	234463	NP_663574	transmembrane protein 184C	0		chr8:77610288-77610521	233	27	0	0	25.5043	0
Tmem19	chr10	-	115362262	115340739	21523	77	HCP	0.0024	-100	down	0	4.409	3.1637	5.3092	4.754	0	0	0	0.0411	0.069	0.0617	0	0	0	8	13	12	0	0	0	6	11	8	0	0	0	NM_133683	67226	NP_598444	transmembrane protein 19	0		chr10:115362064-115362593	529	54	0	0	0	0
Tmem200a	chr10	-	26079052	25991185	87867	122	ICP	0.0018	-10.588	down	0.8258	8.7435	8.9638	10.1358	7.131	0.438	2.0394	0	0.0735	0.0831	0.0585	0.0036	0.0167	0	22	25	18	1	5	0	17	21	12	1	5	0	NM_029881	77220	NP_084157	transmembrane protein 200A	0		chr10:26078147-26078929	782	80	5.0571	0	5.6993	0
Tmem218	chr9	+	37208332	37223211	14879	50	ICP	0.0429	-100	down	0	8.1075	2.6364	11.5838	10.1023	0	0	0	0.0527	0.2317	0.202	0	0	0	7	29	25	0	0	0	5	24	17	0	0	0	NM_025464	66279	NP_079740	transmembrane protein 218	0
Tmem220	chr11	+	67025153	67034790	9637	64	ICP	0.037	-29.5102	down	0.2667	7.8694	10.0184	10.6185	2.9713	0	0	0.8	0.1565	0.1659	0.0464	0	0	0.0125	25	27	7	0	0	2	19	22	5	0	0	2	NM_177392	338369	NP_796366	transmembrane protein 220 precursor	0
Tmem225	chr9	+	40148121	40150878	2757	14	LCP	0.0029	-84.1432	down	0.1333	11.2191	14.2366	11.1012	8.3195	0	0	0.4	1.0169	0.7929	0.5943	0	0	0.0286	36	28	21	0	0	1	27	23	14	0	0	1	NM_029379	75667	NP_083655	transmembrane protein 225	0
Tmem240	chr4	+	155734803	155740564	5761	135	ICP	0.0458	-7.9723	down	0.5841	4.6564	3.1637	7.2399	3.5655	1.7522	0	0	0.0234	0.0536	0.0264	0.013	0	0	8	18	9	4	0	0	6	15	6	4	0	0	NM_001101506	381582	NP_001094976	uncharacterized protein LOC381582	0		chr4:155739722-155740068	346	28	7.6197	3.4874	64.4058	0
Tmem242	chr17	-	5440260	5410863	29397	46	ICP	0.0184	-100	down	0	2.8048	4.2183	2.4133	1.7828	0	0	0	0.0917	0.0525	0.0388	0	0	0	11	6	4	0	0	0	8	5	3	0	0	0	NM_027457	70544	NP_081733	transmembrane protein 242	0
Tmem29	chrX	-	150459150	150397772	61378	47	ICP	0.0018	-11.2452	down	0.9517	10.7021	9.4911	10.1358	12.4793	0	2.8551	0	0.2019	0.2157	0.2655	0	0.0607	0	24	25	31	0	7	0	18	21	21	0	7	0	NM_001164683	382245	NP_001158155	transmembrane protein 29 isoform a	0		chrX:150459023-150459233	210	21	0	0	0	0
Tmem39a	chr16	+	38558697	38592162	33465	28	LCP	0.0065	-7.3707	down	0.6798	5.0106	4.7455	4.3439	5.9425	0	2.0394	0	0.1695	0.1551	0.2122	0	0.0728	0	12	11	15	0	5	0	9	9	10	0	5	0	NM_001205286	67846	NP_001192215	transmembrane protein 39A isoform 1	0
Tmem91	chr7	-	25675166	25669139	6027	50	ICP	0.0138	-2.2668	down	4.7244	10.7095	8.4365	10.6185	13.0735	5.6946	4.0787	4.4	0.1687	0.2124	0.2615	0.1139	0.0816	0.088	21	27	33	14	10	11	16	22	22	13	10	11	NM_177102	320208	NP_796076	transmembrane protein 91	0
Tnfaip6	chr2	+	52038112	52056681	18569	43	ICP	0	-100	down	0	5.6468	5.8001	5.7919	5.3483	0	0	0	0.1349	0.1347	0.1244	0	0	0	15	14	13	0	0	0	11	12	9	0	0	0	NM_009398	21930	NP_033424	tumor necrosis factor-inducible gene 6 protein precursor	0
Tnfsf11	chr14	-	78308043	78277445	30598	82	ICP	0.0029	-100	down	0	6.7804	7.3819	8.2052	4.754	0	0	0	0.09	0.1001	0.058	0	0	0	18	21	12	0	0	0	14	17	8	0	0	0	NM_011613	21943	NP_035743	tumor necrosis factor ligand superfamily member 11	0		chr14:78307749-78308030	281	39	0	34.353	0	0
Tpo	chr12	-	30132609	30054660	77949	14	LCP	0.0183	-100	down	0	7.211	6.8547	10.6185	4.1598	0	0	0	0.4896	0.7585	0.2971	0	0	0	17	27	10	0	0	0	13	22	7	0	0	0	NM_009417	22018	NP_033443	thyroid peroxidase precursor	0
Tpp2	chr1	+	43934006	44002971	68965	106	HCP	0.0298	-100	down	0	11.4786	8.9638	18.341	7.131	0	0	0	0.0846	0.173	0.0673	0	0	0	22	46	18	0	0	0	17	38	12	0	0	0	NM_009418	22019	NP_033444	tripeptidyl-peptidase 2	0		chr1:43933652-43934550	898	86	4.4038	0	3.3087	0
Traip	chr9	+	107950962	107972268	21306	67	HCP	0.0032	-6.0279	down	2.8743	17.3262	20.564	18.341	13.0735	1.7522	3.6708	3.2	0.3069	0.2737	0.1951	0.0262	0.0548	0.0478	51	46	33	4	9	8	39	38	22	4	9	8	NM_011634	22036	NP_035764	TRAF-interacting protein	0		chr9:107950850-107951281	431	33	33.6433	0	17.2346	0
Tram1	chr1	-	13589864	13564701	25163	144	HCP	0.0325	-14.0573	down	0.2719	3.8222	2.1091	5.7919	3.5655	0	0.8157	0	0.0146	0.0402	0.0248	0	0.0057	0	5	14	9	0	2	0	4	12	6	0	2	0	NM_028173	72265	NP_082449	translocating chain-associated membrane protein 1	0		chr1:13589162-13590177	1015	119	2.5974	0	0	0
Trappc11	chr8	-	47533470	47490127	43343	81	HCP	0.0481	-23.9204	down	0.4079	9.7563	3.1637	13.0318	13.0735	0	1.2236	0	0.0391	0.1609	0.1614	0	0.0151	0	8	33	33	0	3	0	6	27	22	0	3	0	NM_177240	320714	NP_796214	trafficking protein particle complex subunit 11	0		chr8:47533324-47534058	734	66	7.1837	0	2.024	0
Trf	chr9	-	103230286	103208875	21411	62	ICP	0.0081	-119.213	down	0.1333	15.895	16.3457	21.237	10.1023	0	0	0.4	0.2636	0.3425	0.1629	0	0	0.0065	41	53	25	0	0	1	31	44	17	0	0	1	NM_133977	22041	NP_598738	serotransferrin precursor	0
Trib2	chr12	-	15816785	15791726	25059	186	HCP	0.0185	-100	down	0	1.9929	2.6364	0.9653	2.377	0	0	0	0.0142	0.0052	0.0128	0	0	0	7	2	6	0	0	0	5	2	4	0	0	0	NM_144551	217410	NP_653134	tribbles homolog 2	0		chr12:15814861-15817217	2356	181	2.7975	0	2.5223	0
Trim10	chr17	+	36869573	36877833	8260	36	LCP	0.0277	-41.6607	down	0.136	5.6645	4.2183	3.8613	8.9138	0	0.4079	0	0.1172	0.1073	0.2476	0	0.0113	0	11	10	22	0	1	0	8	8	15	0	1	0	NM_011280	19824	NP_035410	tripartite motif-containing protein 10	0
Trim2	chr3	-	84270783	84160438	110345	30	LCP	0.0002	-54.4575	down	0.136	7.4044	8.4365	7.2399	6.5368	0	0.4079	0	0.2812	0.2413	0.2179	0	0.0136	0	21	18	16	0	1	0	16	15	11	0	1	0	NM_001271725	80890	NP_001258654	tripartite motif-containing protein 2 isoform 1	0
Trim38	chr13	+	23782540	23791528	8988	17	LCP	0.016	-4.6216	down	3.1218	14.4275	14.7639	15.4451	13.0735	0	8.5653	0.8	0.8685	0.9085	0.769	0	0.5038	0.0471	37	39	33	0	21	2	28	32	22	0	21	2	NM_001029935	214158	NP_001025106	tripartite motif-containing protein 38	0
Trim43b	chr9	-	89092835	89084623	8212	17	LCP	0.0227	-100	down	0	7.13	7.9092	3.3786	10.1023	0	0	0	0.4652	0.1987	0.5943	0	0	0	20	8	25	0	0	0	15	7	17	0	0	0	NM_001170884	666747	NP_001164355	tripartite motif-containing protein 43B	0
Trim46	chr3	-	89245199	89234176	11023	75	ICP	0.0163	-100	down	0	7.2909	7.9092	3.8613	10.1023	0	0	0	0.1055	0.0515	0.1347	0	0	0	20	10	25	0	0	0	15	8	17	0	0	0	NM_001039466	360213	NP_001034555	tripartite motif-containing protein 46 isoform 3	0
Trmt2b	chrX	-	134276984	134262483	14501	44	ICP	0.011	-5.3895	down	1.7749	9.5656	7.3819	10.6185	10.6965	0.438	4.4866	0.4	0.1678	0.2413	0.2431	0.01	0.102	0.0091	18	27	27	1	11	1	14	22	18	1	11	1	NM_001167995	215201	NP_001161467	tRNA (uracil(54)-C(5))-methyltransferase homolog isoform b	0
Trmt61b	chr17	-	71598281	71588514	9767	70	HCP	0.0058	-100	down	0	3.2158	2.1091	3.3786	4.1598	0	0	0	0.0301	0.0483	0.0594	0	0	0	5	8	10	0	0	0	4	7	7	0	0	0	NR_027953	68789			0		chr17:71598348-71598932	584	58	15.8004	0	0	0
Trpc4	chr3	+	54156056	54267939	111883	85	ICP	0.004	-100	down	0	7.0529	4.7455	8.6879	7.7253	0	0	0	0.0558	0.1022	0.0909	0	0	0	12	22	19	0	0	0	9	18	13	0	0	0	NM_001253683	22066	NP_001240612	short transient receptor potential channel 4 isoform 3	0		chr3:54155976-54156294	318	24	16.5812	0	28.0307	0
Tsr3	chr17	+	25240169	25242799	2630	106	HCP	0.0234	-11.044	down	0.2719	3.0029	1.5818	3.8613	3.5655	0	0.8157	0	0.0149	0.0364	0.0336	0	0.0077	0	4	10	9	0	2	0	3	8	6	0	2	0	NM_026676	68327	NP_080952	ribosome biogenesis protein TSR3 homolog isoform 1	0		chr17:25239879-25240594	715	70	0	13.501	0	0
Ttc24	chr3	-	88078304	88069409	8895	24	LCP	0.0059	-10.3013	down	0.428	4.409	5.8001	3.8613	3.5655	0.8761	0.4079	0	0.2417	0.1609	0.1486	0.0365	0.017	0	15	10	9	2	1	0	11	8	6	2	1	0	NM_172526	214191	NP_766114	tetratricopeptide repeat protein 24	0
Ttc9	chr12	+	81631368	81664941	33573	127	HCP	0.032	-11.5648	down	0.4026	4.6564	3.1637	7.2399	3.5655	0	0.4079	0.8	0.0249	0.057	0.0281	0	0.0032	0.0063	8	18	9	0	1	2	6	15	6	0	1	2	NM_001033149	69480	NP_001028321	tetratricopeptide repeat protein 9A	0		chr12:81631257-81631951	694	82	0	0	12.844	0
Ttll12	chr15	-	83595157	83575093	20064	93	HCP	0.0381	-4.8086	down	1.6315	7.8452	10.0184	5.7919	7.7253	0	4.8945	0	0.1077	0.0623	0.0831	0	0.0526	0	25	14	19	0	12	0	19	12	13	0	12	0	NM_183017	223723	NP_898838	tubulin--tyrosine ligase-like protein 12	0		chr15:83594689-83595267	578	59	11.4032	6.2629	0	0
Ttll3	chr6	+	113392496	113414571	22075	76	ICP	0.0035	-16.4586	down	0.4153	6.8353	5.8001	5.7919	8.9138	0.438	0.4079	0.4	0.0763	0.0762	0.1173	0.0058	0.0054	0.0053	15	14	22	1	1	1	11	12	15	1	1	1	NM_133923	101100	NP_598684	tubulin monoglycylase TTLL3 isoform 1	0		chr6:113392417-113392955	538	49	4.9004	0	16.5683	2.0355
Ttll5	chr12	+	85824949	86053760	228811	87	HCP	0.0457	-27.6734	down	0.136	3.7627	2.6364	6.2746	2.377	0	0.4079	0	0.0303	0.0721	0.0273	0	0.0047	0	7	16	6	0	1	0	5	13	4	0	1	0	NM_001081423	320244	NP_001074892	tubulin polyglutamylase TTLL5	0		chr12:85824694-85825235	541	58	12.183	22.304	0	0
Ttll6	chr11	+	96133785	96165452	31667	47	LCP	0.0192	-100	down	0	4.7484	4.2183	2.896	7.131	0	0	0	0.0898	0.0616	0.1517	0	0	0	11	7	18	0	0	0	8	6	12	0	0	0	NM_172799	237930	NP_766387	tubulin polyglutamylase TTLL6	0
Tuba1c	chr15	+	99029890	99038105	8215	91	ICP	0.034	-51.8018	down	0.1333	6.9069	2.6364	9.1705	8.9138	0	0	0.4	0.029	0.1008	0.098	0	0	0.0044	7	23	22	0	0	1	5	19	15	0	0	1	NM_009448	22146	NP_033474	tubulin alpha-1C chain	0		chr15:99030210-99030667	457	39	11.5379	0	26.0066	0
Tubgcp5	chr7	+	55794147	55831447	37300	71	HCP	0.005	-6.1809	down	1.2131	7.4983	7.3819	9.1705	5.9425	0	2.0394	1.6	0.104	0.1292	0.0837	0	0.0287	0.0225	18	23	15	0	5	4	14	19	10	0	5	4	NM_146190	233276	NP_666302	gamma-tubulin complex component 5	0		chr7:55794072-55794419	347	39	0	0	0	0
Tufm	chr7	+	126487354	126490731	3377	90	HCP	0.0265	-9.9166	down	0.6798	6.7413	6.8547	3.8613	9.508	0	2.0394	0	0.0762	0.0429	0.1056	0	0.0227	0	17	10	24	0	5	0	13	8	16	0	5	0	NM_001163713	233870	NP_001157185	elongation factor Tu, mitochondrial isoform 2	0		chr7:126487151-126487668	517	46	25.4972	0	34.4826	0
Tyw3	chr3	-	154597098	154576519	20579	83	HCP	0.0223	-5.2686	down	1.7333	9.1323	7.3819	11.1012	8.9138	0	0	5.2	0.0889	0.1337	0.1074	0	0	0.0627	18	28	22	0	0	13	14	23	15	0	0	13	NM_001168358	209584	NP_001161830	tRNA wybutosine-synthesizing protein 3 homolog isoform 2	0		chr3:154596628-154597204	576	51	32.0397	0	0	0
Uaca	chr9	+	60794547	60880370	85823	104	ICP	0.0267	-5.8553	down	1.0667	6.2457	6.8547	7.7225	4.1598	0	0	3.2	0.0659	0.0743	0.04	0	0	0.0308	17	19	10	0	0	8	13	16	7	0	0	8	NM_028283	72565	NP_082559	uveal autoantigen with coiled-coil domains and ankyrin repeats	0		chr9:60794393-60794987	594	55	19.9728	30.4709	12.5053	0
Uba2	chr7	-	34168529	34140696	27833	99	HCP	0.0083	-100	down	0	10.8871	12.1275	13.9971	6.5368	0	0	0	0.1225	0.1414	0.066	0	0	0	30	35	16	0	0	0	23	29	11	0	0	0	NM_016682	50995	NP_057891	SUMO-activating enzyme subunit 2	0		chr7:34168005-34168648	643	66	6.1503	18.7659	0	0
Ube2c	chr2	+	164769928	164772902	2974	96	HCP	0.0428	-4.8736	down	0.5333	2.5993	2.6364	3.3786	1.7828	0	0	1.6	0.0275	0.0352	0.0186	0	0	0.0167	7	8	4	0	0	4	5	7	3	0	0	4	NM_026785	68612	NP_081061	ubiquitin-conjugating enzyme E2 C	0		chr2:164769626-164770104	478	45	0	0	0	0
Ube2j1	chr4	+	33031424	33052364	20940	163	HCP	0.0249	-100	down	0	5.0478	7.3819	2.4133	5.3483	0	0	0	0.0453	0.0148	0.0328	0	0	0	18	6	13	0	0	0	14	5	9	0	0	0	NM_019586	56228	NP_062532	ubiquitin-conjugating enzyme E2 J1	0		chr4:33030828-33031959	1131	163	13.9863	0	2.6271	0
Ubfd1	chr7	+	122067197	122082199	15002	145	HCP	0.0297	-4.3677	down	0.946	4.1318	4.7455	2.896	4.754	0.438	0	2.4	0.0327	0.02	0.0328	0.003	0	0.0166	12	7	12	1	0	6	9	6	8	1	0	6	NM_138589	28018	NP_613055	ubiquitin domain-containing protein UBFD1	0		chr7:122066788-122067876	1088	122	0	6.6543	10.9237	0
Ubr2	chr17	-	47010532	46928290	82242	118	HCP	0.0175	-6.1337	down	0.9517	5.8374	4.2183	6.7572	6.5368	0	2.8551	0	0.0357	0.0573	0.0554	0	0.0242	0	11	17	16	0	7	0	8	14	11	0	7	0	NM_146078	224826	NP_666190	E3 ubiquitin-protein ligase UBR2 isoform 1	0		chr17:47009941-47010533	592	69	0	28.5356	15.057	0
Unc13a	chr8	-	71671757	71626711	45046	130	HCP	0.028	-33.939	down	0.1333	4.5252	6.8547	4.3439	2.377	0	0	0.4	0.0527	0.0334	0.0183	0	0	0.0031	17	11	6	0	0	1	13	9	4	0	0	1	NM_001029873	382018	NP_001025044	protein unc-13 homolog A	0		chr8:71671037-71671843	806	76	11.4484	0	1.8432	0
Unc50	chr1	+	37430171	37439124	8953	110	HCP	0.0295	-100	down	0	4.3643	6.8547	3.8613	2.377	0	0	0	0.0623	0.0351	0.0216	0	0	0	17	10	6	0	0	0	13	8	4	0	0	0	NM_026123	67387	NP_080399	protein unc-50 homolog	0		chr1:37429777-37430415	638	67	8.2646	0	0	0
Uqcr10	chr11	-	4704344	4701967	2377	75	ICP	0.0189	-49.6354	down	0.136	6.7488	5.8001	4.3439	10.1023	0	0.4079	0	0.0773	0.0579	0.1347	0	0.0054	0	15	11	25	0	1	0	11	9	17	0	1	0	NM_197979	66152	NP_932096	cytochrome b-c1 complex subunit 9	0
Uqcr11	chr10	-	80406821	80402996	3825	68	ICP	0.0018	-100	down	0	8.0182	7.3819	10.1358	6.5368	0	0	0	0.1086	0.1491	0.0961	0	0	0	18	25	16	0	0	0	14	21	11	0	0	0	NM_025650	66594	NP_079926	cytochrome b-c1 complex subunit 10	0		chr10:80406713-80406914	201	18	0	0	0	0
Uqcrfs1	chr13	-	30545316	30540311	5005	107	HCP	0.0202	-100	down	0	9.6522	4.7455	13.5145	10.6965	0	0	0	0.0444	0.1263	0.1	0	0	0	12	34	27	0	0	0	9	28	18	0	0	0	NM_025710	66694	NP_079986	cytochrome b-c1 complex subunit Rieske, mitochondrial	0		chr13:30544890-30545577	687	81	17.2691	49.1792	21.6248	0
Uros	chr7	-	133709295	133686329	22966	91	HCP	0.009	-37.1155	down	0.146	5.4189	7.3819	5.3092	3.5655	0.438	0	0	0.0811	0.0583	0.0392	0.0048	0	0	18	13	9	1	0	0	14	11	6	1	0	0	NM_009479	22276	NP_033505	uroporphyrinogen-III synthase	0		chr7:133708686-133709428	742	62	5.3297	0	0	0
Vgll1	chrX	+	57088105	57105446	17341	32	LCP	0.0169	-100	down	0	7.4612	4.7455	11.1012	6.5368	0	0	0	0.1483	0.3469	0.2043	0	0	0	12	28	16	0	0	0	9	23	11	0	0	0	NM_133251	170828	NP_573514	transcription cofactor vestigial-like protein 1	0
Vimp	chr7	+	66079648	66089405	9757	85	HCP	0.007	-100	down	0	1.3912	1.0546	1.9306	1.1885	0	0	0	0.0124	0.0227	0.014	0	0	0	3	5	3	0	0	0	2	4	2	0	0	0	NM_024439	109815	NP_077759	selenoprotein S	0	This gene encodes a selenoprotein, which contains a selenocysteine (Sec) residue at its active site. The selenocysteine is encoded by the UGA codon that normally signals translation termination. The 3' UTR of selenoprotein genes have a common stem-loop structure, the sec insertion sequence (SECIS), that is necessary for the recognition of UGA as a Sec codon rather than as a stop signal. [provided…	chr7:66079461-66080003	542	57	0	8.9051	0	0
Vmn1r16	chr6	-	57323635	57322723	912	3	LCP	0.0294	-5.3872	down	2.2793	12.2793	10.5456	9.6532	16.639	0.438	0	6.4	3.5152	3.2177	5.5463	0.146	0	2.1333	26	24	42	1	0	16	20	20	28	1	0	16	NM_134184	171202	NP_598945	vomeronasal 1 receptor, C29	0
Vmn1r160	chr7	+	22871223	22872147	924	14	LCP	0.0317	-100	down	0	4.1691	2.1091	3.8613	6.5368	0	0	0	0.1507	0.2758	0.4669	0	0	0	5	10	16	0	0	0	4	8	11	0	0	0	NM_001166724	620758	NP_001160196	vomeronasal 1 receptor 160	0
Vmn1r176	chr7	-	23835726	23834811	915	10	LCP	0.0161	-5.666	down	0.8157	4.622	3.691	4.8266	5.3483	0	2.4472	0	0.3691	0.4827	0.5348	0	0.2447	0	9	12	13	0	6	0	7	10	9	0	6	0	NM_001166721	546943	NP_001160193	vomeronasal 1 receptor 176	0
Vmn1r189	chr13	-	22102665	22101726	939	12	LCP	0.0008	-100	down	0	3.0475	3.1637	2.4133	3.5655	0	0	0	0.2636	0.2011	0.2971	0	0	0	8	6	9	0	0	0	6	5	6	0	0	0	NM_145844	252906	NP_665843	vomeronasal 1 receptor 189	0
Vmn1r5	chr6	+	56985341	56986289	948	6	LCP	0.0011	-100	down	0	6.2633	5.2728	5.7919	7.7253	0	0	0	0.8788	0.9653	1.2875	0	0	0	13	14	19	0	0	0	10	12	13	0	0	0	NM_134174	171192	NP_598935	vomeronasal 1 receptor, C19	0
Vmn1r67	chr7	+	10446788	10447787	999	12	LCP	0.0056	-61.399	down	0.1333	8.1865	6.3274	11.1012	7.131	0	0	0.4	0.5273	0.9251	0.5943	0	0	0.0333	16	28	18	0	0	1	12	23	12	0	0	1	NM_134229	171263	NP_598990	vomeronasal 1 receptor, E10	0
Vmn1r79	chr7	+	12176192	12177113	921	8	LCP	0.0223	-2.3686	down	2.1771	5.1567	4.2183	5.3092	5.9425	0.8761	2.8551	2.8	0.5273	0.6637	0.7428	0.1095	0.3569	0.35	11	13	15	2	7	7	8	11	10	2	7	7	NM_001166835	100042437	NP_001160307	vomeronasal 1 receptor 79	0
Vmn1r84	chr7	-	12362764	12361807	957	7	LCP	0.0471	-10.1266	down	1.2	12.1519	10.0184	19.3064	7.131	0	0	3.6	1.4312	2.7581	1.0187	0	0	0.5143	25	48	18	0	0	9	19	40	12	0	0	9	NM_134233	171267	NP_598994	vomeronasal 1 receptor 84	0
Vmn1r90	chr7	-	14562171	14561241	930	5	LCP	0.0145	-100	down	0	5.5278	4.2183	8.2052	4.1598	0	0	0	0.8437	1.641	0.832	0	0	0	11	21	10	0	0	0	8	17	7	0	0	0	NM_001244031	627280	NP_001230960	vomeronasal 1 receptor 90	0
Vmn2r-ps129	chr17	+	23004970	23006659	1689	10	LCP	0.0093	-38.8904	down	0.136	5.2878	3.1637	6.7572	5.9425	0	0.4079	0	0.3164	0.6757	0.5943	0	0.0408	0	8	17	15	0	1	0	6	14	10	0	1	0	NR_033648	665976			0
Vmn2r108	chr17	-	20481236	20462372	18864	5	LCP	0.0011	-30.0195	down	0.4079	12.2439	11.0729	14.9624	10.6965	0	1.2236	0	2.2146	2.9925	2.1393	0	0.2447	0	28	37	27	0	3	0	21	31	18	0	3	0	NM_001104570	627805	NP_001098040	vomeronasal receptor Vmn2r108 precursor	0
Vmn2r116	chr17	+	23384802	23401864	17062	4	LCP	0.0269	-5.6047	down	2.136	11.9715	13.7093	14.4798	7.7253	0	0.4079	6	3.4273	3.6199	1.9313	0	0.102	1.5	34	36	19	0	1	15	26	30	13	0	1	15	NM_001104580	619697	NP_001098050	vomeronasal 2, receptor 116 precursor	0
Vmn2r117	chr17	-	23479597	23459674	19923	5	LCP	0.0318	-100	down	0	5.4682	4.7455	8.6879	2.9713	0	0	0	0.9491	1.7376	0.5943	0	0	0	12	22	7	0	0	0	9	18	5	0	0	0	NM_001104581	619788	NP_001098051	vomeronasal receptor Vmn2r117 precursor	0
Vmn2r120	chr17	-	57545314	57508782	36532	5	LCP	0.0139	-100	down	0	4.1291	4.2183	5.7919	2.377	0	0	0	0.8437	1.1584	0.4754	0	0	0	11	14	6	0	0	0	8	12	4	0	0	0	NM_001104591	224916	NP_001098061	vomeronasal receptor Vmn2r120 precursor	0
Vmn2r122	chr4_JH584292_random	+	3535	11935	8400	14	LCP	0.0119	-100	down	0	4.6936	3.1637	6.7572	4.1598	0	0	0	0.226	0.4827	0.2971	0	0	0	8	17	10	0	0	0	6	14	7	0	0	0	NM_009492	22308	NP_033518	vomeronasal 2, receptor, 122 isoform 2 precursor	0
Vmn2r47	chr7	-	9572254	9547710	24544	5	LCP	0.0403	-1.7363	down	2.3712	4.117	4.2183	3.3786	4.754	3.0663	2.4472	1.6	0.8437	0.6757	0.9508	0.6133	0.4894	0.32	11	8	12	8	6	4	8	7	8	7	6	4	NM_001105151	100042891	NP_001098621	vomeronasal 2, receptor 47 precursor	0
Vmn2r53	chr7	-	12606544	12581469	25075	22	LCP	0.0156	-16.3539	down	0.8157	13.3404	10.0184	19.3064	10.6965	0	2.4472	0	0.4554	0.8776	0.4862	0	0.1112	0	25	48	27	0	6	0	19	40	18	0	6	0	NM_001104644	637908	NP_001098114	vomeronasal 2, receptor 53	0
Vmn2r80	chr10	+	79148815	79194933	46118	17	LCP	0.0284	-7.7279	down	0.6798	5.2534	6.3274	2.896	6.5368	0	2.0394	0	0.3722	0.1704	0.3845	0	0.12	0	16	7	16	0	5	0	12	6	11	0	5	0	NM_001103368	624765	NP_001096838	vomeronasal 2, receptor 80 precursor	0
Vmn2r99	chr17	+	19362134	19394590	32456	5	LCP	0.0097	-21.8682	down	0.4079	8.9193	12.1275	8.6879	5.9425	0	1.2236	0	2.4255	1.7376	1.1885	0	0.2447	0	30	22	15	0	3	0	23	18	10	0	3	0	NM_001104551	665376	NP_001098021	vomeronasal 2, receptor 99 precursor	0
Vmo1	chr11	-	70514616	70513515	1101	40	LCP	0.0035	-100	down	0	7.7857	5.2728	9.1705	8.9138	0	0	0	0.1318	0.2293	0.2228	0	0	0	13	23	22	0	0	0	10	19	15	0	0	0	NM_001013607	327956	NP_001013625	vitelline membrane outer layer protein 1 homolog precursor	0
Vprbp	chr9	+	106821975	106880992	59017	115	HCP	0.0346	-41.7291	down	0.136	5.6738	3.691	9.1705	4.1598	0	0.4079	0	0.0321	0.0797	0.0362	0	0.0035	0	9	23	10	0	1	0	7	19	7	0	1	0	NM_001015507	321006	NP_001015507	protein VPRBP	0		chr9:106821767-106822620	853	84	9.2722	16.9751	6.9666	0
Vps13d	chr4	-	145195005	144972621	222384	78	HCP	0.0001	-100	down	0	3.7431	3.691	3.3786	4.1598	0	0	0	0.0473	0.0433	0.0533	0	0	0	9	8	10	0	0	0	7	7	7	0	0	0	NM_001276465	230895	NP_001263394	vacuolar protein sorting-associated protein 13D isoform 2	0		chr4:145194633-145195129	496	53	13.2884	0	14.9761	0
Vps35	chr8	-	85299497	85260391	39106	116	HCP	0.0104	-100	down	0	7.835	5.2728	11.1012	7.131	0	0	0	0.0455	0.0957	0.0615	0	0	0	13	28	18	0	0	0	10	23	12	0	0	0	NM_022997	65114	NP_075373	vacuolar protein sorting-associated protein 35	0		chr8:85299056-85300113	1057	100	12.4712	26.2563	9.8386	0
Vstm2a	chr11	+	16257723	16284551	26828	65	HCP	0.0182	-7.4082	down	0.936	6.9339	5.8001	9.6532	5.3483	0	0.4079	2.4	0.0892	0.1485	0.0823	0	0.0063	0.0369	15	24	13	0	1	6	11	20	9	0	1	6	NM_145967	211739	NP_666079	V-set and transmembrane domain-containing protein 2A precursor	0		chr11:16257539-16257942	403	44	0	0	0	0
Vstm5	chr9	+	15239044	15259413	20369	64	LCP	0.0207	-100	down	0	5.8941	8.4365	6.2746	2.9713	0	0	0	0.1318	0.098	0.0464	0	0	0	21	16	7	0	0	0	16	13	5	0	0	0	NM_026955	69137	NP_081231	V-set and transmembrane domain-containing protein 5 precursor	0
Wbp1	chr6	-	83121461	83119043	2418	65	HCP	0.0066	-100	down	0	6.4512	8.4365	6.7572	4.1598	0	0	0	0.1298	0.104	0.064	0	0	0	21	17	10	0	0	0	16	14	7	0	0	0	NM_001083923	22377	NP_001077392	WW domain-binding protein 1 isoform 3	0		chr6:83121851-83122345	494	49	0	0	3.0073	0
Wbp1l	chr19	+	46599105	46657389	58284	65	ICP	0.0047	-100	down	0	9.3675	12.6548	7.7225	7.7253	0	0	0	0.1947	0.1188	0.1189	0	0	0	32	19	19	0	0	0	24	16	13	0	0	0	NM_146099	226178	NP_666211	WW domain binding protein 1-like isoform 2 precursor	0		chr19:46654118-46654424	306	23	8.6157	0	24.2749	0
Wbp5	chrX	+	136245079	136247139	2060	59	ICP	0.0434	-10.0686	down	0.5438	5.4756	6.3274	7.7225	2.377	0	1.6315	0	0.1072	0.1309	0.0403	0	0.0277	0	16	19	6	0	4	0	12	16	4	0	4	0	NM_011712	22381	NP_035842	WW domain-binding protein 5	0
Wdr35	chr12	+	8974000	9028847	54847	74	HCP	0.0137	-100	down	0	6.7135	6.3274	9.6532	4.1598	0	0	0	0.0855	0.1304	0.0562	0	0	0	16	24	10	0	0	0	12	20	7	0	0	0	NM_001159527	74682	NP_001152999	WD repeat-containing protein 35 isoform 2	0		chr12:8973788-8974262	474	46	11.1241	0	0	0
Wdr43	chr17	+	71616214	71659031	42817	128	HCP	0.0125	-25.2726	down	0.136	3.4362	4.2183	1.9306	4.1598	0	0.4079	0	0.033	0.0151	0.0325	0	0.0032	0	11	5	10	0	1	0	8	4	7	0	1	0	NM_175639	72515	NP_783570	WD repeat-containing protein 43	0		chr17:71616052-71616998	946	101	2.7869	0	0	0
Wdr8	chr4	+	154142371	154156818	14447	77	HCP	0.0024	-16.1258	down	0.2667	4.3002	3.691	3.8613	5.3483	0	0	0.8	0.0479	0.0501	0.0695	0	0	0.0104	9	10	13	0	0	2	7	8	9	0	0	2	NM_021499	59002	NP_067474	WD repeat-containing protein WRAP73	0		chr4:154142235-154142556	321	32	4.1066	0	0	0
Wdr91	chr6	-	34910831	34880425	30406	82	HCP	0.0045	-15.8222	down	0.4179	6.6121	5.8001	8.6879	5.3483	0.438	0.8157	0	0.0707	0.1059	0.0652	0.0053	0.0099	0	15	22	13	1	2	0	11	18	9	1	2	0	NM_001013366	101240	NP_001013384	WD repeat-containing protein 91	0		chr6:34910614-34910925	311	40	4.2386	0	0	0
Xdh	chr17	-	73950182	73883907	66275	25	LCP	0.0161	-8.8889	down	0.8157	7.2509	10.0184	5.7919	5.9425	0	2.4472	0	0.4007	0.2317	0.2377	0	0.0979	0	25	14	15	0	6	0	19	12	10	0	6	0	NM_011723	22436	NP_035853	xanthine dehydrogenase/oxidase	0
Xkr5	chr8	-	18950973	18932728	18245	66	ICP	0.0301	-100	down	0	2.6811	4.2183	1.448	2.377	0	0	0	0.0639	0.0219	0.036	0	0	0	11	4	6	0	0	0	8	3	4	0	0	0	NM_176951	319581	NP_795925	XK-related protein 5 isoform b	0		chr8:18950724-18950999	275	24	0	13.1634	10.8046	0
Xkr9	chr1	+	13668770	13701723	32953	23	LCP	0.003	-10.7916	down	1.085	11.7092	10.5456	14.4798	10.1023	0	2.8551	0.4	0.4585	0.6296	0.4392	0	0.1241	0.0174	26	36	25	0	7	1	20	30	17	0	7	1	NM_001011873	381246	NP_001011873	XK-related protein 9	0
Ypel4	chr2	+	84734203	84737877	3674	37	LCP	0.0382	-16.4975	down	0.146	2.4086	1.5818	3.8613	1.7828	0.438	0	0	0.0428	0.1044	0.0482	0.0118	0	0	4	10	4	1	0	0	3	8	3	1	0	0	NM_001005342	241525	NP_001005342	protein yippee-like 4	0
Zbtb37	chr1	-	161034259	161017755	16504	77	HCP	0.0244	-100	down	0	8.2162	12.6548	7.2399	4.754	0	0	0	0.1643	0.094	0.0617	0	0	0	32	18	12	0	0	0	24	15	8	0	0	0	NM_173424	240869	NP_775600	zinc finger and BTB domain-containing protein 37	0		chr1:161034404-161035181	777	76	11.8757	0	0	0
Zbtb40	chr4	-	137048695	136979731	68964	104	HCP	0.0065	-14.1893	down	0.2793	3.9635	3.1637	3.3786	5.3483	0.438	0	0.4	0.0304	0.0325	0.0514	0.0042	0	0.0038	8	8	13	1	0	1	6	7	9	1	0	1	NM_198248	230848	NP_937891	zinc finger and BTB domain-containing protein 40	0		chr4:137048119-137048880	761	74	10.3932	0	5.8566	0
Zbtb46	chr2	-	181424388	181390885	33503	37	LCP	0.0078	-100	down	0	4.4313	2.6364	5.3092	5.3483	0	0	0	0.0713	0.1435	0.1445	0	0	0	7	13	13	0	0	0	5	11	9	0	0	0	NM_027656	72147	NP_081932	zinc finger and BTB domain-containing protein 46 isoform 1	0
Zc4h2	chrX	-	95658432	95639196	19236	22	ICP	0.0006	-86.5563	down	0.136	11.7688	10.0184	13.9971	11.2908	0	0.4079	0	0.4554	0.6362	0.5132	0	0.0185	0	25	35	28	0	1	0	19	29	19	0	1	0	NM_001003916	245522	NP_001003916	zinc finger C4H2 domain-containing protein	0
Zfml	chr6	+	83914352	83986871	72519	102	HCP	0.0023	-8.0007	down	0.5539	4.4313	5.2728	3.8613	4.1598	0.438	1.2236	0	0.0517	0.0379	0.0408	0.0043	0.012	0	13	10	10	1	3	0	10	8	7	1	3	0	NM_001166371	18139	NP_001159843	zinc finger protein 638 isoform 2	0		chr6:83914265-83915013	748	83	8.8115	12.9053	0	0
Zfp106	chr2	-	120563831	120506829	57002	76	HCP	0.0082	-8.5589	down	0.6745	5.7732	6.3274	3.8613	7.131	0	1.2236	0.8	0.0833	0.0508	0.0938	0	0.0161	0.0105	16	10	18	0	3	2	12	8	12	0	3	2	NM_011743	20402	NP_035873	zinc finger protein 106	0		chr2:120563473-120563870	397	43	16.6021	0	33.6792	0
Zfp119a	chr17	-	55878930	55864926	14004	72	ICP	0.0405	-8.7763	down	1.2538	11.0034	7.9092	17.3757	7.7253	1.3141	2.4472	0	0.1099	0.2413	0.1073	0.0183	0.034	0	20	43	19	3	6	0	15	36	13	3	6	0	NM_144546	104349	NP_653129	zinc finger protein 119a	0		chr17:55878661-55879024	363	37	18.1571	3.3241	24.5558	9.0505
Zfp148	chr16	+	33380774	33503903	123129	147	HCP	0.0129	-36.8318	down	0.136	5.0079	4.2183	7.2399	3.5655	0	0.4079	0	0.0287	0.0493	0.0243	0	0.0028	0	11	18	9	0	1	0	8	15	6	0	1	0	NM_011749	22661	NP_035879	zinc finger protein 148	0		chr16:33380612-33381449	837	105	6.2997	0	10.6496	0
Zfp157	chr5	+	138441475	138460694	19219	60	ICP	0.0491	-3.2447	down	3.2525	10.5533	9.4911	12.0665	10.1023	0	8.1574	1.6	0.1582	0.2011	0.1684	0	0.136	0.0267	24	30	25	0	20	4	18	25	17	0	20	4	NM_028130	72154	NP_082406	zinc finger protein 157	0		chr5:138441448-138441854	406	35	19.4809	0	7.3184	0
Zfp180	chr7	+	24081943	24107215	25272	70	ICP	0.0073	-7.091	down	0.6898	4.8916	5.8001	5.3092	3.5655	0.438	1.6315	0	0.0829	0.0758	0.0509	0.0063	0.0233	0	15	13	9	1	4	0	11	11	6	1	4	0	NM_001045486	210135	NP_001038951	zinc finger protein 180	0		chr7:24082063-24082312	249	24	15.882	53.3057	17.8991	0
Zfp189	chr4	+	49521216	49531545	10329	79	HCP	0.0117	-17.9898	down	0.4079	7.3374	10.0184	7.2399	4.754	0	1.2236	0	0.1268	0.0916	0.0602	0	0.0155	0	25	18	12	0	3	0	19	15	8	0	3	0	NM_145547	230162	NP_663522	zinc finger protein 189	0		chr4:49521030-49521279	249	22	0	0	0	0
Zfp266	chr9	-	20521419	20495068	26351	84	HCP	0.0314	-4.3562	down	1.9134	8.3353	6.3274	9.1705	9.508	0.438	5.3023	0	0.0753	0.1092	0.1132	0.0052	0.0631	0	16	23	24	1	13	0	12	19	16	1	13	0	NM_001135019	77519	NP_001128491	zinc finger protein 426-like	0		chr9:20521200-20521760	560	56	7.0618	17.2378	0	0
Zfp318	chr17	+	46383765	46414817	31052	185	HCP	0.0198	-45.357	down	0.1333	6.0476	4.2183	9.1705	4.754	0	0	0.4	0.0228	0.0496	0.0257	0	0	0.0022	11	23	12	0	0	1	8	19	8	0	0	1	NM_207671	57908	NP_997554	zinc finger protein 318 isoform 1	0		chr17:46383388-46384503	1115	165	0	1.0822	0	0
Zfp335	chr2	-	164911750	164891891	19859	139	HCP	0.0093	-100	down	0	2.4458	1.5818	3.3786	2.377	0	0	0	0.0114	0.0243	0.0171	0	0	0	4	8	6	0	0	0	3	7	4	0	0	0	NM_199027	329559	NP_950192	zinc finger protein 335	0		chr2:164910638-164911930	1292	119	2.0406	6.5376	0	0
Zfp354b	chr11	-	50931635	50921785	9850	63	ICP	0.0098	-5.8143	down	1.0947	6.3647	8.4365	5.3092	5.3483	0.8761	0.4079	2	0.1339	0.0843	0.0849	0.0139	0.0065	0.0317	21	13	13	2	1	5	16	11	9	2	1	5	NM_013744	27274	NP_038772	zinc finger protein 354B	0
Zfp385c	chr11	-	100650693	100626218	24475	25	LCP	0.0135	-21.2851	down	0.136	2.8941	2.1091	2.4133	4.1598	0	0.4079	0	0.0844	0.0965	0.1664	0	0.0163	0	5	6	10	0	1	0	4	5	7	0	1	0	NM_177790	278304	NP_808458	zinc finger protein 385C	0
Zfp407	chr18	-	84589504	84207701	381803	150	HCP	0.0021	-100	down	0	4.9437	6.3274	4.3439	4.1598	0	0	0	0.0422	0.029	0.0277	0	0	0	16	11	10	0	0	0	12	9	7	0	0	0	NM_001033341	240476	NP_001028513	zinc finger protein 407	0		chr18:84589445-84590182	737	58	0	0	0	0
Zfp521	chr18	-	13972733	13687013	285720	183	HCP	0.0028	-100	down	0	4.9065	3.691	6.2746	4.754	0	0	0	0.0202	0.0343	0.026	0	0	0	9	16	12	0	0	0	7	13	8	0	0	0	NM_145492	225207	NP_663467	zinc finger protein 521	0
Zfp593	chr4	-	134245591	134243305	2286	102	HCP	0.0133	-5.2593	down	1.6262	8.5529	7.9092	10.6185	7.131	0	4.0787	0.8	0.0775	0.1041	0.0699	0	0.04	0.0078	20	27	18	0	10	2	15	22	12	0	10	2	NM_024215	68040	NP_077177	zinc finger protein 593	0		chr4:134245232-134245791	559	55	14.1489	34.5373	5.3153	0
Zfp606	chr7	+	12478304	12482714	4410	76	HCP	0.0145	-42.7139	down	0.136	5.8077	3.1637	7.7225	6.5368	0	0.4079	0	0.0416	0.1016	0.086	0	0.0054	0	8	19	16	0	1	0	6	16	11	0	1	0	NM_001039951	67370	NP_001035040	zinc finger protein 606 isoform 2	0		chr7:12478243-12478755	512	46	0	7.0702	0	0
Zfp658	chr7	+	43562369	43575461	13092	61	ICP	0.0204	-34.7046	down	0.136	4.7187	3.1637	3.8613	7.131	0	0.4079	0	0.0519	0.0633	0.1169	0	0.0067	0	8	10	18	0	1	0	6	8	12	0	1	0	NM_001008549	210104	NP_001008549	zinc finger protein 658	0		chr7:43562155-43562388	233	19	0	5.1787	57.3847	0
Zfp811	chr17	-	32809931	32795675	14256	41	LCP	0	-100	down	0	5.1343	4.7455	5.3092	5.3483	0	0	0	0.1157	0.1295	0.1304	0	0	0	12	13	13	0	0	0	9	11	9	0	0	0	NM_001267583	240063	NP_001254512	zinc finger protein 811 isoform 2	0
Zfp84	chr7	+	29768551	29781419	12868	65	ICP	0.0218	-4.9338	down	2.4722	12.1974	11.6002	10.1358	14.8563	7.0087	0.4079	0	0.1785	0.1559	0.2286	0.1078	0.0063	0	29	25	37	18	1	0	22	21	25	16	1	0	NM_023750	74352	NP_076239	zinc finger protein 84	0
Zfp936	chr7	+	43177587	43192109	14522	40	LCP	0.045	-6.4487	down	3.2551	20.9913	12.6548	18.8237	31.4953	0	8.5653	1.2	0.3164	0.4706	0.7874	0	0.2141	0.03	32	47	79	0	21	3	24	39	53	0	21	3	NM_001034893	668620	NP_001030065	zinc finger protein 936	0
Zfp940	chr7	-	29853648	29843935	9713	49	ICP	0.0064	-49.4442	down	0.1333	6.5926	4.2183	7.2399	8.3195	0	0	0.4	0.0861	0.1478	0.1698	0	0	0.0082	11	18	21	0	0	1	8	15	14	0	0	1	NM_173738	233057	NP_776099	zinc finger protein 940	0
Zfp959	chr17	+	55892092	55898930	6838	68	ICP	0.0007	-100	down	0	5.6765	6.8547	4.8266	5.3483	0	0	0	0.1008	0.071	0.0787	0	0	0	17	12	13	0	0	0	13	10	9	0	0	0	NM_145490	224893	NP_663465	uncharacterized protein LOC224893	0		chr17:55892083-55892384	301	35	26.2765	0	19.7425	0
Zmiz1	chr14	+	25459184	25666747	207563	215	HCP	0.0022	-100	down	0	13.744	14.2366	16.8931	10.1023	0	0	0	0.0662	0.0786	0.047	0	0	0	36	42	25	0	0	0	27	35	17	0	0	0	NM_183208	328365	NP_899031	zinc finger MIZ domain-containing protein 1	0		chr14:25606732-25608195	1463	168	1.8021	0	0	0
Znrf1	chr8	+	111538342	111626030	87688	25	LCP	0.007	-100	down	0	4.8693	3.691	6.7572	4.1598	0	0	0	0.1476	0.2703	0.1664	0	0	0	9	17	10	0	0	0	7	14	7	0	0	0	NM_001168623	170737	NP_001162094	E3 ubiquitin-protein ligase ZNRF1 isoform c	0		chr8:111536202-111537629	1427	160	0	2.5368	0	0
[truncated: 1 more rows]
[truncated: 20 more columns]

## Sheet: Promoter EvM up
Promoter MeDIP Signal Profiles for E vs M P-value cutoff: 0.05 Fold Change cutoff: 1.5 Column A: GeneName, the related gene name of investigated promoter region. Column B: Chromosome, the chromosome that the transcript lies in. Column C: Strand, the strand of the transcript. Column D: TSS, The start site of the transcript. Column E: TTS, The end site of the transcript. Column F: GeneLength, the l…
[truncated: 192 more rows]
[truncated: 20 more columns]

[truncated: 3 more sheets: Promoter EvM down, Promoter MvC up, Promoter MvC down]
